# Supplementary material for: Identification of Microenvironment-Related Prognostic Genes in Bladder Cancer Based on Gene Expression Profile
Source: Front Genet. 2019 Nov 22;10:1187. doi: 10.3389/fgene.2019.01187 (PMC6883806; doi:10.3389/fgene.2019.01187)
Supplement: Supplementary file 1 [file DataSheet_1.csv]

	logFC	AveExpr	t	P.Value	adj.P.Val	B	change
EMILIN1	-2.99783368966253	5.60500902516861	-25.1926215169925	2.00726883653458e-86	2.86035809206178e-82	186.452789527151	DOWN
AEBP1	-3.25167580172359	7.15811051152759	-24.7494782422303	1.80608720027232e-84	8.57891420129353e-81	181.973818706194	DOWN
COL6A3	-2.92491813465893	8.14227005044059	-24.6407618324002	5.45936365744533e-84	1.9448983029649e-80	180.869032570478	DOWN
COL1A2	-2.92459645388698	9.98013229139773	-23.7764803300248	3.7080219878414e-80	1.0567862665348e-76	172.074091832857	DOWN
FBN1	-2.8395800617013	5.26170875480089	-23.6220399866881	1.80351933294907e-79	3.91790837391173e-76	170.499765038602	DOWN
CTSK	-2.71432650404211	5.59070092063847	-23.6156995778011	1.92458656964085e-79	3.91790837391173e-76	170.438442538643	DOWN
ANXA6	-2.35076996547003	5.89619118921351	-22.8516948196826	4.91459782270691e-76	8.75412737169667e-73	162.616468230554	DOWN
COL6A2	-2.7567122519805	8.44714407427294	-22.764280417886	1.20821794789901e-75	1.9130117508401e-72	161.707527566914	DOWN
GPC6	-3.24079632089337	2.42363581906798	-22.4635943558297	2.67330237811888e-74	3.46314171710855e-71	158.455185851855	DOWN
DCN	-3.134264953284	7.05084504962756	-22.4077336918643	4.75424868832344e-74	5.64567031738409e-71	158.049714008338	DOWN
COL3A1	-2.95637224276049	9.89650419625734	-22.3379924534636	9.75709160674398e-74	1.06952734920078e-70	157.334107231263	DOWN
CDH11	-2.76712698334861	4.31267875121019	-22.2558319743865	2.27648211704359e-73	2.31713358341937e-70	156.487460836129	DOWN
TIMP2	-2.44919474640654	7.29415193095602	-22.2129993187198	3.54100857497231e-73	3.36395814622369e-70	156.041805435483	DOWN
GLT8D2	-2.41654127302905	2.54296632630532	-21.973548754525	4.19004599166519e-72	3.73175971132681e-69	153.447488007714	DOWN
CCDC80	-3.22564048677917	5.00681332155018	-21.7816209869598	3.04021852776258e-71	2.54841847180099e-68	151.631970672451	DOWN
VIM	-2.06507941270969	8.57020523148672	-21.7663401717605	3.56000116777849e-71	2.81833425782464e-68	151.444647809349	DOWN
COL5A1	-2.81265833827103	7.29765565978293	-21.7112567591738	6.2887023639265e-71	4.71652677294487e-68	150.878751830703	DOWN
COL1A1	-2.93043164639139	10.6949957350557	-21.5792804789122	2.45900297801533e-70	1.75203962183593e-67	149.529619911223	DOWN
SULF1	-3.32135704329416	5.43261844534884	-21.1624335933972	1.82923680113448e-68	1.1848465643712e-65	145.259583019255	DOWN
SERPINF1	-2.60510568938773	5.83675834100653	-21.1108258139574	3.11933094683104e-68	1.9326289561888e-65	144.712560294548	DOWN
LUM	-2.81007040753683	7.46468021923469	-20.9804411411806	1.20153555721215e-67	7.13411737094716e-65	143.343973852083	DOWN
TAGLN	-2.94047325314248	7.96516490258068	-20.9367498750075	1.88804095949978e-67	1.03479167972584e-64	142.892819588233	DOWN
ADAMTS2	-3.08341132147862	2.51635373406443	-20.8822862781873	3.31657197409011e-67	1.75041298632534e-64	142.26780121238	DOWN
ISLR	-3.46693991944546	4.94328549791642	-20.7918169881281	8.45561112355448e-67	4.30330208966612e-64	141.444844048804	DOWN
CTGF	-2.71478142107479	6.4269946211483	-20.7836581818773	9.20029129792477e-67	4.52083279294579e-64	141.32613022999	DOWN
BNC2	-2.80931197882593	1.79394143405121	-20.7746587989447	1.00979904970606e-66	4.79654548610378e-64	141.09230866258	DOWN
COL5A2	-2.47187436441361	6.84788094957124	-20.7382298563924	1.47200279533873e-66	6.76646446244416e-64	140.848143809719	DOWN
POSTN	-4.06996593461375	5.95813025331113	-20.6867878965593	2.50633729695361e-66	1.11610332754965e-63	140.356838636647	DOWN
CPXM1	-3.04566999189065	3.75812357512676	-20.4896655578858	1.92637854552325e-65	7.84311264963038e-63	138.310860410282	DOWN
FMOD	-2.41791561417108	4.62346817927622	-20.4488197855745	2.93946227371801e-65	1.13209020001302e-62	137.912893400859	DOWN
WIPF1	-1.85522715545903	4.8725434075037	-20.4278117592451	3.65308272471182e-65	1.36990602176693e-62	137.689279472132	DOWN
PRRX1	-3.12382825710918	3.63103920843413	-20.4229224285535	3.84262308192862e-65	1.40403535685853e-62	137.618299472364	DOWN
COL6A1	-2.43831514844095	8.07393204426619	-20.4147601837798	4.18120581070224e-65	1.48955457006267e-62	137.506909886036	DOWN
GFPT2	-3.63430199308677	2.24926277688267	-20.342544835516	8.82606945861828e-65	3.06759731183684e-62	136.715889327249	DOWN
C1S	-2.74932761858637	7.29209660404871	-20.1632581035361	5.6396204528839e-64	1.86894398729292e-61	134.915110078907	DOWN
NNMT	-3.01429016301242	5.37743986823615	-20.028708543466	2.26807238744952e-63	7.02609380894687e-61	133.576721846363	DOWN
ZEB2	-1.89389093948337	3.79593638747079	-19.9540205605601	4.91041816751775e-63	1.48879699759847e-60	132.814548102121	DOWN
CRISPLD2	-2.20063113858644	5.41416454530289	-19.9442267262121	5.43381625840984e-63	1.61316420171542e-60	132.693306933264	DOWN
CALD1	-2.14680389425968	7.24723385626533	-19.8133457496564	2.10308824879377e-62	5.99380150906223e-60	131.302848107733	DOWN
SSC5D	-2.92503497267951	2.86922597287654	-19.7130388048446	5.93221246955928e-62	1.6256543786773e-59	130.291779429891	DOWN
OLFML3	-2.67164589230773	3.92993588184483	-19.6871641386414	7.75129516504225e-62	2.08407464343117e-59	130.070042378179	DOWN
TGFB3	-2.2769905120576	3.88695383213177	-19.6622182222258	1.00312800546099e-61	2.64714334774428e-59	129.814981428333	DOWN
FIBIN	-3.17595388560378	1.59509091299361	-19.4966097618777	5.55400044289464e-61	1.41329475555801e-58	127.989507738986	DOWN
GYPC	-2.27058856763354	3.21903433419459	-19.4595916255345	8.14142000396078e-61	2.0353550009902e-58	127.71175567872	DOWN
SPON2	-2.18216410559232	5.19041146028411	-19.3660776552326	2.13897015980719e-60	5.16615674190721e-58	126.747844926586	DOWN
COLEC12	-3.20135519108029	2.266264427328	-19.317343081647	3.53819787889932e-60	8.40321996238589e-58	126.20425483373	DOWN
KIAA1755	-2.86840360276962	0.864845605620165	-19.3098347168209	3.82344294601562e-60	8.93181343946273e-58	126.007491579855	DOWN
IFFO1	-1.68183866298994	2.49495842005776	-19.2736655546795	5.55456180255102e-60	1.27665331752181e-57	125.759768543994	DOWN
GAS7	-2.46384169952411	3.56647121880667	-19.2151626262828	1.01614666296128e-59	2.29842697574576e-57	125.21622106559	DOWN
FAM20C	-2.40331301394127	4.28003395738995	-19.1917862076687	1.29346116838562e-59	2.87997213273361e-57	124.983640374138	DOWN
C1R	-2.17734135126212	7.46792839300016	-19.1554535454768	1.88198590998526e-59	4.12589218727538e-57	124.525877495233	DOWN
SGCD	-3.05965272772581	1.15658202961861	-19.0827430141699	3.98547442627956e-59	8.47656874246026e-57	123.717897362832	DOWN
ITGA11	-2.97029716022965	3.58890352725166	-18.9196161505049	2.14398167658189e-58	4.49290277813117e-56	122.18441166144	DOWN
P4HA3	-2.46938202952166	1.45403805938498	-18.8629699195984	3.84463958854535e-58	7.94001654156106e-56	121.489580989094	DOWN
EVI2A	-2.19228172732316	1.99767811626148	-18.8216534248	5.88586900791585e-58	1.19819476232573e-55	121.105574314387	DOWN
VCAN	-2.62837238909693	6.16710838557011	-18.8071232702231	6.83670923128055e-58	1.3721564302218e-55	120.971505404215	DOWN
PDLIM3	-3.14903390486695	4.17447786574924	-18.5706176017611	7.81253992669658e-57	1.46485123625561e-54	118.616405171176	DOWN
HTRA3	-3.00418035706612	4.90554532981078	-18.5588772795259	8.81608897086107e-57	1.61063163890731e-54	118.482568927179	DOWN
TMEM176B	-2.17450029973043	5.08097035593806	-18.5190946270729	1.32768385386566e-56	2.39487277437794e-54	118.053522585573	DOWN
CTHRC1	-2.83208518093	4.68753063501083	-18.4706395705297	2.1858681278451e-56	3.89357760272409e-54	117.583407862038	DOWN
SLCO2B1	-2.4066704179843	4.03302561795409	-18.4154593201381	3.85596544444134e-56	6.78364291151717e-54	117.02844956095	DOWN
OLFML2B	-2.25291313884671	4.28490320016488	-18.3513369424721	7.45571963498538e-56	1.29565859510417e-53	116.367620435426	DOWN
FNDC1	-4.14223105048138	2.09398174157319	-18.2994406228977	1.27105908500121e-55	2.1822399953334e-53	115.800747097081	DOWN
C5AR1	-2.18908770194866	2.87410600151892	-18.2258913675657	2.70630248876037e-55	4.53703652527474e-53	115.074700040383	DOWN
RARRES2	-2.50228330108387	4.99677691625124	-18.0787454052282	1.22612401314871e-54	2.00830657326081e-52	113.55723301437	DOWN
NRP2	-2.18144452512786	4.47950801907941	-18.0529853813359	1.59711626822509e-54	2.52876742468973e-52	113.311523612847	DOWN
MYL9	-2.49618338351416	7.4118709712775	-18.058400827312	1.51078886913669e-54	2.44644788468157e-52	113.269849725716	DOWN
TNFAIP6	-2.77265728276245	1.26310597453345	-18.0544182754295	1.57380616474177e-54	2.51985818512025e-52	113.246627970351	DOWN
GAS1	-3.2630184317371	2.39571477802414	-18.0396624113035	1.8310640014557e-54	2.86732549678503e-52	113.162910053002	DOWN
PTRF	-2.01890971925856	7.46429683119534	-18.0061767002076	2.58160971695095e-54	3.9556923082313e-52	112.73267574566	DOWN
ZNF469	-2.27272621312854	2.71687631202861	-17.9761525972041	3.51256795965602e-54	5.26885193948403e-52	112.525034601026	DOWN
DDR2	-2.51625204612419	0.866670173956595	-17.9390032671475	5.14109450526908e-54	7.55263883506024e-52	112.045109165745	DOWN
FAP	-3.17106016786473	3.18769063626635	-17.9201652311639	6.23629173401981e-54	9.06807726630431e-52	111.967221400136	DOWN
THBS2	-2.93092744619761	6.2964143829428	-17.9103162267278	6.89876764886739e-54	9.9300443430667e-52	111.785325042903	DOWN
FGF7	-2.9186876483584	2.20519972588136	-17.8606864635133	1.14725496460264e-53	1.63483832455876e-51	111.333867715032	DOWN
MS4A4A	-2.49782888766398	2.26662720589281	-17.628419137323	1.2367010488216e-52	1.7277441123243e-50	108.976176150133	DOWN
VCAM1	-2.30374233847127	3.90203023113417	-17.6082025675502	1.52071873810732e-52	2.10390699204168e-50	108.796902071137	DOWN
CD163	-3.18524454333096	3.93221541322792	-17.588300957248	1.86388473540899e-52	2.55388052688251e-50	108.597179588049	DOWN
CSF1R	-2.41325546199333	4.40283644792677	-17.568565885809	2.28052406719637e-52	3.06579886391965e-50	108.380784734896	DOWN
CYR61	-2.20441467771694	6.78652014486572	-17.4798495674271	5.64560190947938e-52	7.5186754401945e-50	107.36981191326	DOWN
C1QA	-2.5992404513244	5.96662836023509	-17.4679498954236	6.37515588941161e-52	8.33449279120325e-50	107.282104275973	DOWN
AXL	-2.10600503600965	4.90723128707884	-17.4325287010357	9.15305890603154e-52	1.1750548595581e-49	106.967089539154	DOWN
COL16A1	-2.43947191747069	5.37535953565826	-17.4169272948064	1.07333305723222e-51	1.36562464871064e-49	106.789807785332	DOWN
ATP10A	-1.93769922137551	1.73849069216598	-17.4142473276972	1.10310037174624e-51	1.39107790242335e-49	106.777411783967	DOWN
RAB3IL1	-1.8680693373059	2.65530088308996	-17.3847914966845	1.48996368581135e-51	1.84625934980972e-49	106.519618176934	DOWN
TYROBP	-2.17408676460825	4.3844308833063	-17.3780607370495	1.59589450726296e-51	1.94371766910232e-49	106.442459295798	DOWN
C4A	-2.67764799558523	5.81703039037587	-17.3829071948023	1.51889053545259e-51	1.86587845949995e-49	106.42669472911	DOWN
ADAM12	-2.55875181894755	4.00356123727471	-17.309218636458	3.22091956542088e-51	3.76213965633176e-49	105.760940846184	DOWN
MSRB3	-2.49498476379039	3.92794932806005	-17.3017243165873	3.47670701376118e-51	4.0278922720404e-49	105.686179266804	DOWN
CD14	-2.29293522096209	5.21441791818466	-17.2367232101627	6.74403774305568e-51	7.68820302708348e-49	104.964743535752	DOWN
ITGB2	-2.42063744401543	4.98992530659084	-17.2121009722015	8.66704738178078e-51	9.80201787225208e-49	104.731407186702	DOWN
FN1	-2.90854927848978	9.71401279929553	-17.1650938239799	1.3989377559443e-50	1.55741117360986e-48	104.179842034176	DOWN
FBLN2	-2.67589261279936	5.07545486987421	-17.1492811261122	1.6433136182639e-50	1.815288299245e-48	104.096037792971	DOWN
FCGR2A	-2.26662104067757	4.59919673833599	-17.0767886442732	3.43658948103626e-50	3.76703077728975e-48	103.379034206217	DOWN
C1QC	-2.51524432809396	5.70342029542953	-17.0632698151001	3.94322993037789e-50	4.25689594756704e-48	103.184619964316	DOWN
MOXD1	-2.7433019092909	2.84830567457427	-17.0449180595527	4.75241156824997e-50	5.09186953741068e-48	103.08908629995	DOWN
FPR1	-2.57328697735265	1.53957651286311	-17.0256450781489	5.78133327251786e-50	6.14805963681937e-48	102.852850666748	DOWN
GREM1	-4.18770715015633	4.0265221073545	-16.9945894101088	7.92756451169937e-50	8.18607205012435e-48	102.584229813167	DOWN
EMP3	-2.1377641215802	4.2182925121617	-16.9754324583998	9.63152878602628e-50	9.80352037149103e-48	102.370419417413	DOWN
C1QB	-2.61270977959507	5.91858309030178	-16.978071444805	9.37666186305004e-50	9.61276485960166e-48	102.312839047294	DOWN
LY96	-1.93744465119985	1.32395605595261	-16.9706214992744	1.01140983368915e-49	1.02216951277095e-47	102.282641815646	DOWN
ITGA5	-1.92597399429025	6.86560393967457	-16.9230127267831	1.64049727999367e-49	1.63476127551816e-47	101.712964274333	DOWN
TMEM176A	-2.04472687650075	4.13711132347092	-16.9061029206214	1.94784413281149e-49	1.91426061328026e-47	101.672461688991	DOWN
LOC399959	-2.52015117764972	1.97709460448264	-16.8953581825284	2.17237712440006e-49	2.12029959059595e-47	101.559304258538	DOWN
MS4A6A	-2.24642904294547	3.82352702501952	-16.8612169203027	3.07220015847435e-49	2.93817800391004e-47	101.232295300994	DOWN
MSR1	-2.29147460324906	3.13672886676956	-16.8584145171145	3.16083270165385e-49	2.98290503301771e-47	101.21134353611	DOWN
CYBRD1	-1.96876821234892	5.2566261154214	-16.8654501430462	2.94299962914094e-49	2.83363139967962e-47	101.194166931306	DOWN
C3AR1	-2.31818697724201	2.34984504407423	-16.8437671454686	3.66737644310548e-49	3.43816541541139e-47	101.050866860739	DOWN
CXCL12	-2.74590923777343	3.9771045129761	-16.7895796636531	6.35441983531371e-49	5.87990147098833e-47	100.509486526496	DOWN
COL8A2	-2.2595362007487	3.50608817716561	-16.7604800602734	8.5351362360266e-49	7.64941455115592e-47	100.223151066628	DOWN
THBS1	-2.05778287054246	7.68988042935314	-16.763223642818	8.30102063318645e-49	7.4866800014498e-47	100.094966908659	DOWN
CSDC2	-3.04645178914296	0.515715169887073	-16.7441722159979	1.00693089326929e-48	8.96797826817965e-47	99.9791545708588	DOWN
MSC	-2.4381727665246	2.86124787527964	-16.7161410192034	1.33771609358079e-48	1.18400337475319e-46	99.7771539980007	DOWN
MYLK	-2.46812911099217	5.79534292843559	-16.6720679605485	2.09046882506737e-48	1.8388383183463e-46	99.2237560537466	DOWN
MPEG1	-2.15189603396555	3.62531087268837	-16.5634622553247	6.27419397234772e-48	5.35372838957814e-46	98.2386993964993	DOWN
FAM20A	-2.44001428077374	2.26134195334113	-16.5212080158765	9.61803583672259e-48	8.11699091605295e-46	97.8100841418937	DOWN
TNFSF4	-1.90741901391766	1.1566599730252	-16.5211213311729	9.62646641973999e-48	8.11699091605295e-46	97.7660824922281	DOWN
SRGN	-2.07601697245181	5.45307374136705	-16.5199029212554	9.7457476321083e-48	8.16922963279666e-46	97.699378323624	DOWN
ADAMTS4	-2.27004812567192	4.23709139638306	-16.5011385654642	1.17807108151732e-47	9.70376468879876e-46	97.5909588408435	DOWN
SELPLG	-2.04707581650774	3.49518994433905	-16.4814788547525	1.43693165364025e-47	1.17007291796421e-45	97.41779585394	DOWN
VSIG4	-2.83059136538572	2.72997889626246	-16.4355356866665	2.28530107487919e-47	1.85031479074026e-45	96.9597441440149	DOWN
C1QTNF1	-2.04607634417931	4.38953194708683	-16.4093855783992	2.97566272426897e-47	2.39566066784366e-45	96.6569762117458	DOWN
NEXN	-2.18468433360734	3.03553681416376	-16.3809357891592	3.9651563806187e-47	3.15661890635846e-45	96.4143239112067	DOWN
LAIR1	-2.13526894010281	3.19037245705242	-16.3553904398057	5.13059969264151e-47	4.06172475667453e-45	96.157904501487	DOWN
GLIPR2	-1.85254962234034	3.88109996309294	-16.3086358675775	8.22030293124772e-47	6.47178545692155e-45	95.6709825306674	DOWN
STAB1	-1.7081190690508	5.44011477205946	-16.3028091536889	8.71749106919114e-47	6.8255081173612e-45	95.508692257861	DOWN
SERPING1	-2.08065814867384	7.25586681674735	-16.2902039520366	9.89823647827181e-47	7.70764315931002e-45	95.3311403305674	DOWN
RNASE6	-2.00650839479204	2.45904409317082	-16.2288545210067	1.8361748010617e-46	1.39922411310852e-44	94.888642840916	DOWN
MRC1	-2.56700100984118	2.93339597544235	-16.2093300168481	2.23496206291667e-46	1.69405369130652e-44	94.6979543051477	DOWN
ALDH1L2	-2.33288740109881	1.89946654526785	-16.1805367381909	2.98609661028549e-46	2.23957245771412e-44	94.3953948990998	DOWN
ROR2	-2.71168739217302	2.64825826743777	-16.1640013986959	3.52650055517826e-46	2.61732463079637e-44	94.2442910400707	DOWN
MYADM	-1.98854394026332	5.93040638082491	-16.0834178623125	7.92779678174107e-46	5.85342508496426e-44	93.2901173253688	DOWN
PILRA	-1.96648518296938	1.51882001073012	-16.017782277497	1.53247630214053e-45	1.11417282170932e-43	92.7617350731788	DOWN
GAS6	-1.99821657171574	5.97669314049267	-16.0297360426692	1.35920026719278e-45	9.98381639561709e-44	92.7511054114066	DOWN
GPR183	-2.13862588766933	2.51494728733882	-15.9618056473324	2.68713099047923e-45	1.92420183991603e-43	92.2285295289736	DOWN
PLN	-3.45733670593578	1.1054865317864	-15.960024520808	2.73555817113039e-45	1.9490851969304e-43	92.1842693413845	DOWN
HSD11B1	-2.09154142892225	0.595234172515686	-15.9384025495359	3.39778993535427e-45	2.40888092431832e-43	91.942648973074	DOWN
ADAMTS12	-2.62723685510365	0.594816702994611	-15.9049828262481	4.74960439637608e-45	3.35058725981976e-43	91.6142194776931	DOWN
FCER1G	-2.17402525296921	3.72684512700542	-15.8516891080537	8.09961203955596e-45	5.6856882543681e-43	91.1180847676962	DOWN
TWIST1	-2.3403283119219	1.93242170678763	-15.7964979711041	1.40707871029765e-44	9.8288586381086e-43	90.5788911315537	DOWN
CPXM2	-2.72193143006405	2.96665018494726	-15.7948720042521	1.43014952759905e-44	9.89302464479927e-43	90.5707227334805	DOWN
C13orf18	-2.13334297685602	0.425661655240483	-15.7957037461037	1.41830115843848e-44	9.85892268670648e-43	90.5244795508052	DOWN
CYBB	-2.44173056414605	3.9317990918107	-15.7549977016667	2.130757043958e-44	1.46682550127543e-42	90.1511478938771	DOWN
MPP1	-1.7491697009496	3.26738452090466	-15.6411806867383	6.63985255355333e-44	4.50561423276833e-42	89.0411961230232	DOWN
SPI1	-2.00989733234697	3.56909496410935	-15.6097543998692	9.08425808377915e-44	6.13510320823947e-42	88.7213380833766	DOWN
GEM	-2.41932626140346	3.29460812292798	-15.6078306781498	9.26019668782942e-44	6.22442466045138e-42	88.7119530397419	DOWN
NCKAP1L	-2.41754034617866	3.02032250216876	-15.5975729574455	1.02573944409967e-43	6.86234135137103e-42	88.6148692893228	DOWN
ITGAM	-2.18200629700016	2.33784988368858	-15.5557380782511	1.5563432430254e-43	1.03635005668747e-41	88.2022898197432	DOWN
FCGR3A	-2.67887755467258	4.61378727004638	-15.5393148692925	1.83295685908082e-43	1.20924237231026e-41	87.9779356908059	DOWN
ASAM	-2.58398615581953	1.55012021275667	-15.5048550338761	2.58321152678471e-43	1.69634858325724e-41	87.6891079805421	DOWN
BTK	-2.01546449226354	1.30644485256352	-15.4945133219613	2.86326215726627e-43	1.87162778628644e-41	87.5783192232256	DOWN
AIF1	-2.08326052548374	3.43262828820178	-15.4783143746831	3.36405722526104e-43	2.1889413452041e-41	87.4261860370439	DOWN
EVI2B	-2.00561016365945	2.48079637053939	-15.4739362699065	3.51382019087493e-43	2.27599716908945e-41	87.3956055327516	DOWN
LRRC15	-3.85726497701074	1.7544854917832	-15.4641038483674	3.87486385214706e-43	2.48724368887818e-41	87.2952169876748	DOWN
DOCK2	-2.30015699601989	2.6599819267746	-15.4577665700656	4.12695880782377e-43	2.63718219782461e-41	87.2361898838931	DOWN
WISP1	-2.453632862278	1.47028366457695	-15.4545185359417	4.26244445866016e-43	2.71159971142443e-41	87.1907157554275	DOWN
FCGR2B	-2.14917923298495	1.94760218308404	-15.4488449087283	4.50984677880592e-43	2.84359807955683e-41	87.1431536540985	DOWN
CD53	-2.20321530267603	3.90180485704576	-15.4497491990486	4.46947524313515e-43	2.8306676539856e-41	87.1250011030958	DOWN
LOX	-2.07502403641676	3.65193844620651	-15.4375340480115	5.04665205107081e-43	3.15415753191926e-41	87.0149817878877	DOWN
RGS1	-2.29298808844525	4.80518497494269	-15.4440798403155	4.728670869848e-43	2.96843876190899e-41	87.0105307968445	DOWN
SLA	-2.04294182515356	3.11527101902887	-15.4171918944322	6.17757952651049e-43	3.82741340229454e-41	86.8309335001656	DOWN
IL10RA	-1.98689338250356	3.42307997675309	-15.3955373246128	7.66061775712061e-43	4.70533633788658e-41	86.6088029341086	DOWN
C1orf162	-1.74037700729826	2.37949008320167	-15.3850219851908	8.50407869267136e-43	5.17876587053705e-41	86.5187064650337	DOWN
FPR3	-2.37095260821764	2.84021265866995	-15.3765256662062	9.25282504825148e-43	5.61075561436526e-41	86.4341814424867	DOWN
GLIPR1	-1.70003466318442	4.02972628525699	-15.3502121899901	1.20153438656309e-42	7.224415615411e-41	86.1270012665246	DOWN
GGTA1	-1.83430325967177	1.26820802698919	-15.2947108007156	2.08389359101767e-42	1.23731181966674e-40	85.6121990357614	DOWN
LILRB2	-2.35006356194779	1.74044702336898	-15.2715352279841	2.6221644074771e-42	1.55044990898542e-40	85.3967349815393	DOWN
SLC7A7	-1.94521326783323	2.95748910616745	-15.239741750013	3.59318310397411e-42	2.09847783736193e-40	85.0864538655676	DOWN
TNC	-2.69464006302279	5.83154620002334	-15.1766818315632	6.70823037706485e-42	3.83904750494675e-40	84.3103361329389	DOWN
LAPTM5	-1.85280955840668	6.65615162802733	-15.1604880765469	7.87374249521784e-42	4.47015261182686e-40	84.0964211130376	DOWN
LY86	-1.8503540932443	1.19706733228447	-15.0343888191006	2.7365005815777e-41	1.53524146801111e-39	83.0625844897776	DOWN
LILRB4	-2.7065024905461	2.28936188075869	-15.0139498853134	3.34780563421859e-41	1.86352462060996e-39	82.877834189182	DOWN
CYTH4	-1.98654983906068	2.88189763493384	-14.9328900665105	7.44190945817408e-41	4.0787388376531e-39	82.0809061750875	DOWN
COPZ2	-1.89572723696883	2.83594910401251	-14.9298249920853	7.66992803218931e-41	4.18760438539071e-39	82.0518152473897	DOWN
PDE4B	-1.90274369843055	2.71512280161187	-14.9196532601298	8.47777516808159e-41	4.6110036696627e-39	81.9543639068742	DOWN
CMKLR1	-2.11234015284297	2.45661456598466	-14.9039202160408	9.89766654538707e-41	5.36280411679718e-39	81.8029929843886	DOWN
DOCK11	-1.77187634280704	2.76453247980084	-14.8756874362414	1.30665031028674e-40	7.02632714022114e-39	81.5246215200858	DOWN
FOLR2	-2.24641963677946	2.58321140750394	-14.8611173456625	1.50793842956254e-40	8.07824158694215e-39	81.3845525228635	DOWN
IGF1	-2.79732317258563	1.36124393244752	-14.8349246039235	1.9507298664359e-40	1.03723509689222e-38	81.1250893469815	DOWN
KIAA1644	-2.48519418818535	0.664528915789293	-14.8188838276825	2.28372077566789e-40	1.20977773432221e-38	80.9545787301288	DOWN
ARSI	-2.74056530582105	1.66774418617001	-14.7318385502894	5.36612219489529e-40	2.8009978489838e-38	80.1267029752333	DOWN
LILRB3	-1.87669897953668	1.18967327796518	-14.7310942025018	5.40543020040986e-40	2.81121826116206e-38	80.1107852257117	DOWN
RAB31	-1.54822623661909	6.13265870631089	-14.7501539588337	4.48384822937309e-40	2.34907489957965e-38	80.082567082304	DOWN
PARVG	-1.8707961945084	2.70018158515778	-14.7197870903952	6.03912276928847e-40	3.11802534283915e-38	80.0074340317911	DOWN
C13orf33	-2.2608920587937	1.93846149354365	-14.6720589663104	9.63966412889314e-40	4.90590049416883e-38	79.5475471278514	DOWN
EFEMP1	-3.05354331838916	4.25202824417471	-14.6481818499251	1.21781799729007e-39	6.15386753949771e-38	79.2601716111251	DOWN
ADAM19	-2.14812778609633	4.38887969066192	-14.6385020533502	1.3388247456031e-39	6.74143202291312e-38	79.1343756382445	DOWN
TLR8	-2.24275213564893	-0.241906063973496	-14.6318249556597	1.42921583456731e-39	7.17124142344513e-38	79.1240096893071	DOWN
LRRC25	-1.85026548471517	1.59800107181357	-14.5872436413198	2.21022924284351e-39	1.09741347423414e-37	78.7227644685967	DOWN
ACTG2	-3.38635538640575	5.77720724409521	-14.5838347604687	2.28511117449276e-39	1.1306539665459e-37	78.5353359388713	DOWN
PDPN	-2.12539102590492	4.54057425822958	-14.5761193647241	2.4640730353908e-39	1.21498410914598e-37	78.5146256228874	DOWN
APOE	-2.19274330838233	6.58766074200168	-14.5679951988055	2.6676487980006e-39	1.31082742660374e-37	78.3030920248435	DOWN
RASGRP4	-1.53928538101509	-0.483263144792884	-14.5259381517575	4.02252004323055e-39	1.94969083728012e-37	78.0971881208378	DOWN
ALOX5AP	-2.11685682276697	2.82572976229125	-14.5057619796919	4.89787822104714e-39	2.35793123817303e-37	77.9289765690376	DOWN
ITGAX	-1.87406302668227	3.13493216664408	-14.506636431572	4.8562689475832e-39	2.34582483061222e-37	77.9279209266324	DOWN
CILP	-3.79402491391286	1.56491888252891	-14.502389208894	5.06172436994437e-39	2.42045544535931e-37	77.9046701531419	DOWN
SOD3	-2.26344277389249	4.27121041264306	-14.5043412351275	4.96624161403369e-39	2.38279269360202e-37	77.8434728177167	DOWN
RGS2	-1.95814438692829	4.90327506564724	-14.4863299997838	5.92006793266942e-39	2.81203226801797e-37	77.6064688661742	DOWN
HLA-DPB1	-2.03379176754739	6.33923647118613	-14.4914287069302	5.6328842166168e-39	2.68456856477557e-37	77.5642478904299	DOWN
PDZRN3	-2.24371728068516	2.7125291346398	-14.4440572252608	8.93878162793321e-39	4.19005388809369e-37	77.3347012582397	DOWN
MYO1F	-1.6500472841297	3.45885475085938	-14.4306577082299	1.01851075686591e-38	4.75861583125876e-37	77.1766060961981	DOWN
CELF2	-1.86591995702619	2.99441650472405	-14.3803909467501	1.66136238350826e-38	7.63690773064279e-37	76.7125327145984	DOWN
KCNMB1	-2.38968795965595	2.1296691598116	-14.3734812161944	1.77686816659914e-38	8.08957551886191e-37	76.6603931456599	DOWN
IQGAP2	-1.61802534959266	2.02473395389756	-14.3722226694636	1.7987530821301e-38	8.16313102559042e-37	76.6489124144138	DOWN
PIK3R5	-1.62610955996511	1.89311115702554	-14.3643793961215	1.94133063155851e-38	8.69935896217255e-37	76.5731759983814	DOWN
C1orf38	-1.66098179580146	3.83745801680684	-14.3435967760726	2.37602121129576e-38	1.05150007021629e-36	76.3099155190234	DOWN
TGM2	-2.2853973049953	7.30010891582066	-14.3597891824156	2.029946281302e-38	9.06794185221112e-37	76.2718244663661	DOWN
TMEM200A	-1.74074672638666	1.60708043008611	-14.3061178595265	3.41970775580105e-38	1.49941032369738e-36	76.0113572031659	DOWN
EGR2	-1.96005692712495	2.58731483375287	-14.2434942760646	6.27923759936207e-38	2.69515469249728e-36	75.4045811794609	DOWN
CXCR4	-1.61939959547588	4.96366784626248	-14.2591584457035	5.3942355690088e-38	2.32229174798717e-36	75.3933500207466	DOWN
CPA3	-2.58000221882003	1.73969077467889	-14.2055081962522	9.07400287202738e-38	3.88301924703874e-36	75.0462575137403	DOWN
WDFY4	-2.21316779711967	1.39896675176203	-14.1584945227666	1.43048799454162e-37	6.04879938344751e-36	74.5942503476721	DOWN
HAVCR2	-1.90241356688261	2.79385877391552	-14.1354948523081	1.78694300479876e-37	7.48939347599482e-36	74.3627389152695	DOWN
CCL2	-2.15022588803342	3.78786373000398	-14.126258749583	1.95388039223594e-37	8.14116830098309e-36	74.2280167252844	DOWN
CD37	-2.05904754828012	3.11849486288516	-14.1002715961968	2.51179247233406e-37	1.03149979051182e-35	74.013821935753	DOWN
HCK	-2.03345243802555	3.04069996988122	-14.0782606582179	3.10686953574838e-37	1.26856420872248e-35	73.8059243822979	DOWN
DOK2	-1.95751923849103	2.22791652356151	-14.0423275505258	4.39498716217924e-37	1.77418037000153e-35	73.4816529389584	DOWN
PLEK	-2.14381267014554	3.01907162783444	-14.0391822941686	4.53039686939179e-37	1.82367670589924e-35	73.4327772490203	DOWN
FLNA	-1.71186665139503	9.49081007720414	-14.0617008361087	3.64552616740042e-37	1.47581670129136e-35	73.4112253115231	DOWN
F13A1	-2.44526752834882	3.55755338941472	-14.0187996993722	5.51459702810986e-37	2.20738785535296e-35	73.2151774882308	DOWN
NEGR1	-2.45823299288254	1.11236853021327	-14.006221067206	6.22558659802866e-37	2.48500305383497e-35	73.1374054728302	DOWN
CD33	-1.6635537693727	0.170821895052866	-14.0012735712976	6.52966187428437e-37	2.59909725442883e-35	73.0787735146248	DOWN
FGL2	-2.24389391012664	3.60134425605321	-13.9732597556715	8.55279126980969e-37	3.385479877633e-35	72.7750441393266	DOWN
SIGLEC7	-1.85440818229157	-0.213242483882093	-13.9679357057214	9.00275659407041e-37	3.55371970818569e-35	72.7570470183383	DOWN
SLAMF8	-2.01441864386912	3.23721484881419	-13.9567666418541	1.00248920379593e-36	3.93539150250469e-35	72.6351796860664	DOWN
AOAH	-2.42509700348707	0.715510741275306	-13.8411065964514	3.04731490773334e-36	1.18000645204348e-34	71.5631653105366	DOWN
SIGLEC1	-2.16758704406106	2.80958534484166	-13.8385577102013	3.12277972069161e-36	1.20595151815327e-34	71.5254543468389	DOWN
FCGR1A	-2.21730674504807	0.961099630545439	-13.8336978976992	3.27186617679384e-36	1.26011062214357e-34	71.4947394980301	DOWN
CNN1	-3.59413569254988	4.52126662388432	-13.8304051322623	3.3768926492883e-36	1.29705445424146e-34	71.3818865438873	DOWN
CD4	-1.60010079992713	4.80842861036934	-13.8254555900523	3.54112189934267e-36	1.35647814692562e-34	71.2456015464595	DOWN
MNDA	-2.04037310342298	1.52355655685391	-13.7988409929909	4.5707861556774e-36	1.74154285343323e-34	71.1663148846291	DOWN
LCP2	-1.64225380868864	3.12908516908508	-13.7825851909364	5.3414277502049e-36	2.02434429362819e-34	70.9793221358968	DOWN
CYTIP	-1.91097194707099	2.27944689717794	-13.7691593047923	6.07465405030463e-36	2.29612255217085e-34	70.8792581289077	DOWN
TBXAS1	-1.83022136115943	2.3698192759462	-13.7487163085153	7.38829659405168e-36	2.77061122276938e-34	70.683843951983	DOWN
FCGR2C	-1.6784843069176	0.48130930452067	-13.7450674675117	7.65094239247135e-36	2.86157294206605e-34	70.6500926083021	DOWN
SAMSN1	-1.91864126438989	2.04870442675892	-13.7379539271289	8.19004350500488e-36	3.05518638602931e-34	70.586440028494	DOWN
NFAM1	-1.74550483063651	2.0414829691587	-13.6942510091943	1.24404022295761e-35	4.60456446159635e-34	70.1728888095698	DOWN
RCSD1	-1.64608038345008	2.82829800154569	-13.6899034168494	1.29682983594242e-35	4.78751947206722e-34	70.1132445411779	DOWN
IRF8	-2.14067234468122	2.34590117694959	-13.657107336712	1.77403577615742e-35	6.53230227654863e-34	69.8157191890539	DOWN
RAMP1	-2.5812814637323	2.65834776748091	-13.6282972479495	2.33560969094621e-35	8.51213250536661e-34	69.5346893648224	DOWN
PRUNE2	-3.0723283948946	1.89477120914917	-13.6243788843116	2.42458364577766e-35	8.81385636539073e-34	69.5108740598793	DOWN
WNT2	-2.34402130207028	1.76669097459792	-13.6217524182998	2.486106406382e-35	9.01450796207213e-34	69.488874795618	DOWN
ICAM1	-1.91176381172462	5.86220866807036	-13.6406875303249	2.07513192328606e-35	7.62129636773876e-34	69.4124914992145	DOWN
P2RX1	-2.83891133891518	0.572619269049066	-13.5988601880704	3.09269919783751e-35	1.11572059668822e-33	69.2716677843345	DOWN
SIRPA	-1.60142418691589	4.93040651182617	-13.6189176986635	2.55425489215348e-35	9.23810462263633e-34	69.2693232399921	DOWN
ALPK2	-2.32061873382464	0.589882812153719	-13.5045383132034	7.59210456509253e-35	2.70468725131421e-33	68.3835056327159	DOWN
LILRA6	-2.05702745517079	0.574464257142652	-13.4928173996746	8.48701360232814e-35	3.01595869908169e-33	68.273041782604	DOWN
HSPB7	-2.99714956075455	1.48632767489618	-13.4914943385116	8.59441767316411e-35	3.04652865280071e-33	68.2621847269089	DOWN
PTPRC	-2.27462147243962	3.66956957548642	-13.4726302188022	1.02816826428541e-34	3.63558257222509e-33	68.0170750963237	DOWN
CD86	-1.72506987906094	2.63999442842206	-13.4458913056143	1.32536691316732e-34	4.67487091896889e-33	67.8160791329913	DOWN
FERMT3	-1.63453772257382	3.78798623090873	-13.3961895432624	2.12362510637108e-34	7.43529674835082e-33	67.2779748616372	DOWN
FLNC	-3.33216926412715	3.9600233814597	-13.3511093357734	3.25477721318948e-34	1.12848115055839e-32	66.8732544350719	DOWN
CD209	-2.22686929507469	1.83535076435765	-13.3415607050147	3.56261453508647e-34	1.22923140738456e-32	66.8528440389177	DOWN
GPR34	-1.58699169205758	0.901737088101832	-13.3356237517296	3.76847578466926e-34	1.29712028820138e-32	66.8009521443402	DOWN
PTGDS	-2.75677024175131	3.64152216960409	-13.329926394964	3.97716816510324e-34	1.3623713065558e-32	66.6827006210611	DOWN
TGFBI	-2.10530117537744	7.05475411612317	-13.3251755539936	4.15997049569959e-34	1.41817175989759e-32	66.3925676637585	DOWN
WAS	-1.6303426592635	2.6212801339179	-13.2912509315464	5.73284557450142e-34	1.94045248068041e-32	66.3656002343545	DOWN
RGS4	-2.12976433934266	1.32008994340385	-13.2730859117854	6.80595782812214e-34	2.27664082278734e-32	66.216537682988	DOWN
RASSF4	-1.46454799658059	4.25981808846572	-13.2813635668782	6.29414339765955e-34	2.11647463536578e-32	66.1487909785576	DOWN
SIGLEC10	-1.9786165314918	1.83399019527806	-13.2584306704066	7.81591734599082e-34	2.59619632122073e-32	66.0758242738511	DOWN
SIGLEC9	-1.74640497839985	-0.0952664087531913	-13.2525143177946	8.2647760620664e-34	2.73255357040478e-32	66.0199571025395	DOWN
MXRA5	-1.96075453149972	6.04388002163754	-13.2819097773052	6.26175297146908e-34	2.11445449865958e-32	66.0148015928952	DOWN
LRRK2	-1.76813971286677	1.114541501089	-13.2133197131013	1.19613100439534e-33	3.92738866650544e-32	65.6594147580739	DOWN
BIN2	-1.6741011615108	1.90792908656833	-13.210786921198	1.22503029408236e-33	4.01303027371807e-32	65.6308230263587	DOWN
GPR133	-2.71543286698735	0.25572739330286	-13.1983811060492	1.37695197309274e-33	4.4696049240482e-32	65.5182492946004	DOWN
OSCAR	-1.66849836621137	1.41062963565187	-13.190935652677	1.477000534054e-33	4.78346763869763e-32	65.4501482306171	DOWN
TPSAB1	-2.31381620216264	2.90917594412271	-13.1187700133207	2.91251854734878e-33	9.30569266809867e-32	64.742394443678	DOWN
TRPV2	-1.49935492365405	3.2073834938713	-13.1156274730501	2.99981729173089e-33	9.56317593001458e-32	64.6945475923223	DOWN
KCNMA1	-2.17643721719743	2.23288726348287	-13.1005614739359	3.45595580604695e-33	1.0943860052482e-31	64.5960112719351	DOWN
SASH3	-1.92452280867589	2.81310334224	-13.0825814046296	4.09160218741053e-33	1.28709340332451e-31	64.4096899014238	DOWN
NLRP3	-1.68147319538378	0.655131738769397	-13.0736311680011	4.45018546541628e-33	1.393739404004e-31	64.3602397699106	DOWN
PTGIS	-3.42446352977158	3.25567598834068	-13.0569949725834	5.20195037920053e-33	1.60797815409127e-31	64.1566892105235	DOWN
KLHL6	-1.60636092200945	1.87979307544051	-13.0496171539621	5.5746466008645e-33	1.71945268533158e-31	64.1317503875234	DOWN
GNB4	-1.46718981136042	4.39859834205114	-13.0605299162976	5.03228529913666e-33	1.55891446766734e-31	64.0688284078627	DOWN
ITGA4	-1.58581214054878	2.64610805945764	-13.0448953223075	5.82701932210057e-33	1.78954795991235e-31	64.0670027469746	DOWN
IFI30	-1.6408530094529	6.80941996200129	-13.0654275495787	4.80629230651112e-33	1.49214957228286e-31	63.9563892627052	DOWN
LAT2	-1.48344592607887	2.43455218575039	-13.0086783760621	8.18161256997013e-33	2.47532864378077e-31	63.7390679540719	DOWN
FCGR1B	-1.89218308302564	1.05662373660573	-12.998783339965	8.97591881781165e-33	2.69845660662059e-31	63.6668448947064	DOWN
NCF2	-1.86530715451267	2.93304525400874	-13.0010298752427	8.78909364822519e-33	2.64787705046954e-31	63.6460014742567	DOWN
MS4A7	-1.70612278887463	3.51234133071185	-12.9789849693158	1.08032386059476e-32	3.22738260240573e-31	63.402589750773	DOWN
LYZ	-2.25794470611082	5.87888053652647	-12.9661916343059	1.2176652387584e-32	3.62249053284074e-31	63.0824309847513	DOWN
PKDCC	-2.57024177468042	1.54271190983969	-12.9353193843512	1.62502305143196e-32	4.80426939479367e-31	63.0752124275214	DOWN
PIK3AP1	-1.81599507977151	2.65523588379151	-12.931934882855	1.67722693900688e-32	4.94834034800167e-31	63.018712051252	DOWN
LST1	-1.65915541373755	1.82909983739023	-12.9202225816615	1.87111993211373e-32	5.48006605345076e-31	62.9341146799253	DOWN
MYO1G	-1.907093417404	2.38562025708562	-12.9201243807335	1.87283660914423e-32	5.48006605345076e-31	62.9191378134303	DOWN
LILRB5	-2.00260662259793	0.704809631720918	-12.9109668992337	2.04001532840181e-32	5.94482994472921e-31	62.8557735730754	DOWN
LOC96610	-2.4663520434978	7.7435650368083	-12.9231929475832	1.81992864587752e-32	5.34721303170198e-31	62.634414945924	DOWN
TPSB2	-2.41484802447545	3.61669507112228	-12.8842258762229	2.6182062379518e-32	7.61417120220678e-31	62.5252879775739	DOWN
HLA-DPA1	-1.94757010544939	6.74410394765518	-12.8655167136521	3.11721883260482e-32	9.04691820053334e-31	62.1025342341957	DOWN
CD180	-1.72820674336756	0.820718937909061	-12.7878169280399	6.42551834349547e-32	1.83862723684358e-30	61.7219479456676	DOWN
FCN1	-2.05658703288974	0.0124814362350143	-12.787020345879	6.47328154484979e-32	1.84858240509238e-30	61.7140453731169	DOWN
CSF2RB	-1.79116245689232	3.03287928402169	-12.7832605969138	6.70353551650277e-32	1.90669423373582e-30	61.626312267883	DOWN
HK3	-2.13099455233623	1.31718155741431	-12.7405414993798	9.96872169623101e-32	2.80185964834895e-30	61.2846732025666	DOWN
CPVL	-1.93793720867118	3.31275379915127	-12.7431231496781	9.73266607532255e-32	2.74091880579736e-30	61.2392380007143	DOWN
LILRA5	-2.00578591390056	0.0335969738584303	-12.7225218731464	1.17830581791104e-31	3.29232507945731e-30	61.1226264608056	DOWN
IL2RA	-2.10050274163942	0.845064470498525	-12.6872569841403	1.63397027786271e-31	4.52117989505703e-30	60.7994242753019	DOWN
PLXNC1	-1.9671788180414	0.679761955739192	-12.6552985532774	2.1966851517562e-31	6.04300451979263e-30	60.507565411327	DOWN
DOCK10	-1.64607063983648	2.23305759429688	-12.6442509837783	2.43311881310692e-31	6.68052853309703e-30	60.3859919881548	DOWN
LMOD1	-2.76217295326817	4.08703975508729	-12.6129332268227	3.2502948992625e-31	8.85596602571522e-30	59.9977687544528	DOWN
NCF1	-2.07231007916188	1.3127683403554	-12.5595841075838	5.31901989158315e-31	1.43825490427059e-29	59.6292413526327	DOWN
COL10A1	-3.77813399079018	1.97428566946177	-12.5520620459248	5.70111132072664e-31	1.53865220303702e-29	59.5404955928831	DOWN
CD28	-1.53955812710398	0.241544733068109	-12.5468431166704	5.98215972271802e-31	1.61145134307621e-29	59.5184792418512	DOWN
CD300A	-1.48821272223724	2.397985956996	-12.4989121472815	9.30268470726865e-31	2.48711551742173e-29	59.0530202977368	DOWN
SULF2	-2.06908647550098	5.65991550413749	-12.5281762797985	7.10517643302353e-31	1.91035404095444e-29	59.0487314664857	DOWN
ADAM6	-3.24914964167666	8.03925594498589	-12.5068708322762	8.64553846830127e-31	2.3157692325807e-29	58.8009966672476	DOWN
PTGS1	-2.54708773608104	4.02506157354199	-12.4820003801468	1.08689034692486e-30	2.88420622787323e-29	58.7992838781674	DOWN
LILRB1	-1.74390470510249	1.32053666160602	-12.4628576015139	1.29606885621583e-30	3.42652712450382e-29	58.7493374254643	DOWN
PDCD1LG2	-2.13246699652722	0.695537015165481	-12.4608011092123	1.32079996360139e-30	3.48544434839255e-29	58.735178167168	DOWN
COMP	-3.98797450371969	3.09104768848365	-12.4350571156638	1.67320135517615e-30	4.39099803153962e-29	58.4417098583349	DOWN
ABI3BP	-2.26071289731564	2.28008398152491	-12.4257082270752	1.82315536704922e-30	4.75823516125483e-29	58.3878677460456	DOWN
TFEC	-1.75229975618388	0.864447266228823	-12.3927590085568	2.4665807527744e-30	6.39068649582458e-29	58.1174706350249	DOWN
HLA-DMB	-1.72987474991735	4.55295143916113	-12.3934180550455	2.45172197083319e-30	6.36375921391128e-29	57.9129131784489	DOWN
CST7	-1.82896643560269	1.67076071930355	-12.3615283961055	3.28376927092612e-30	8.4312994794049e-29	57.8243606691491	DOWN
CD300C	-1.70523037315357	-0.50972874558008	-12.3471651344879	3.7452482393449e-30	9.53031918047587e-29	57.7072843233202	DOWN
C3	-2.38377993310029	7.09700738165649	-12.3701595902069	3.03417442862659e-30	7.8045100375323e-29	57.5508552555619	DOWN
TREM2	-1.75468584094842	2.28693387726987	-12.2813562972083	6.83506666030018e-30	1.72388849396952e-28	57.0820500387592	DOWN
SRPX	-2.19972692854923	2.90647685357145	-12.276440505681	7.14879025581586e-30	1.79982793543067e-28	57.0070773609116	DOWN
CHI3L1	-3.31078336673778	3.98050607501788	-12.248751935984	9.20327744964296e-30	2.30486298167684e-28	56.7026934545557	DOWN
SFRP1	-3.00375365449078	1.94003290488892	-12.2358257690944	1.03542847424229e-29	2.58282897269655e-28	56.6755023508231	DOWN
GATA6	-1.8011260457213	1.990485619762	-12.18507122715	1.6437052307313e-29	4.03146291530482e-28	56.2236090197137	DOWN
CCR2	-1.7168622812648	-0.236986265328651	-12.1552907671871	2.15479133846601e-29	5.26685704513563e-28	55.9805640511463	DOWN
HCST	-1.65424903683519	2.01830566879599	-12.1232454114705	2.88255163034577e-29	6.95031484474233e-28	55.667821161359	DOWN
BIN1	-1.6710928649566	4.26380261037488	-12.0768865459333	4.38848351360211e-29	1.04925990048373e-27	55.0797637761204	DOWN
RHOH	-1.81660872728748	1.19135274833747	-12.0403911966258	6.10632185350118e-29	1.45025144020653e-27	54.9432080830995	DOWN
CD48	-1.91719100104881	2.25873239546676	-12.0276698436751	6.85076651310692e-29	1.61896223568447e-27	54.8013016546569	DOWN
FAM129A	-1.69526293120618	5.06851961783781	-12.0551658137407	5.34225810305534e-29	1.27516211002577e-27	54.7961023090186	DOWN
HLA-DRA	-1.92193937362951	8.13235237902622	-12.0308711621061	6.65532530936415e-29	1.57538846608703e-27	54.4776321400145	DOWN
GPR68	-1.70252116822612	3.06421101452067	-11.970529782969	1.14769633901945e-28	2.6943447827063e-27	54.2456624317568	DOWN
IKZF1	-1.68168601751898	2.44955974738508	-11.9325553685864	1.61609558608897e-28	3.76296766368756e-27	53.9447326811618	DOWN
CCR1	-1.56535352819912	2.3757803546057	-11.9240910612595	1.74408215163974e-28	4.05435084190314e-27	53.8733709836569	DOWN
IL32	-1.80011344695217	5.69840277191537	-11.9554548611058	1.31480355992439e-28	3.07146733261026e-27	53.8498004360787	DOWN
IGSF21	-1.95765442390562	-0.532161379818064	-11.9095587421611	1.98778452436581e-28	4.59836517406051e-27	53.7885815414324	DOWN
PLA2G4C	-1.50180235062366	1.26680546386006	-11.9065721089498	2.0419211081036e-28	4.70070691283947e-27	53.7500836186631	DOWN
SLC2A5	-1.73678690050978	1.63427473665655	-11.9029546555973	2.10946100773694e-28	4.84835796133087e-27	53.7097494794767	DOWN
TNFAIP8L3	-1.73710766219586	1.24082482751314	-11.8936206955652	2.29417967122302e-28	5.24752171989213e-27	53.6347654423459	DOWN
SLAMF6	-1.90867177310144	0.607566805007574	-11.8569369606129	3.18983887380459e-28	7.16959052866174e-27	53.3168802449066	DOWN
CSF2RA	-1.8202304026883	1.81279822442457	-11.8411613308177	3.67501592125109e-28	8.23411586129371e-27	53.155722054558	DOWN
IL21R	-2.00514457301437	0.84771452695072	-11.8210957814446	4.39959685541738e-28	9.79597737339027e-27	52.9966935144262	DOWN
CSF1	-1.48062859058159	3.80811594371218	-11.7420514479764	8.92579193028253e-28	1.94483998480927e-26	52.1398563450966	DOWN
HLA-DQA1	-2.18359977174498	4.83478091149081	-11.6992277401127	1.30818280888318e-27	2.82021256075421e-26	51.6644608822835	DOWN
MYH11	-3.10626735930299	6.40175990962347	-11.6803151368927	1.54843705140633e-27	3.32808868514936e-26	51.398137456547	DOWN
FHL1	-2.40728057020956	4.1932764588841	-11.6571329963992	1.90356761480394e-27	4.06684235546569e-26	51.3712555523912	DOWN
CHST15	-1.67862796621701	3.71711515930548	-11.6298325345609	2.42693979900837e-27	5.16949060326895e-26	51.1619416048986	DOWN
SPHK1	-1.91869015835233	4.03599415895818	-11.5867019266184	3.56011463919684e-27	7.51579757163777e-26	50.7520373827845	DOWN
DES	-4.77791400841078	4.77488011446093	-11.5709110690674	4.09552353783259e-27	8.6078481436747e-26	50.6469390747058	DOWN
CD300LF	-1.52965575813271	0.33178083535611	-11.5377213863208	5.4961513971267e-27	1.13507474505877e-25	50.5095039906757	DOWN
MT2A	-2.02564667487863	6.59379226157848	-11.5433303296845	5.22977022881886e-27	1.0879449016156e-25	50.1517934277997	DOWN
CCR5	-1.70880014098717	1.66451368759691	-11.4791722145428	9.22489599098237e-27	1.8806118436552e-25	49.97495031392	DOWN
SDS	-1.70154708788838	1.95177640601621	-11.4442256355543	1.25580071307675e-26	2.54916811415151e-25	49.6605540629343	DOWN
CD52	-1.72627161951544	3.12083620384676	-11.440271482268	1.30036351235859e-26	2.63212784816902e-25	49.5563682280872	DOWN
ARHGAP9	-1.70457138142493	2.35345919807811	-11.4160130331796	1.61032426301342e-26	3.24570307608787e-25	49.3967550921984	DOWN
IL7R	-2.04122308927948	0.36977346624213	-11.3704285334371	2.40497603408148e-26	4.82009964636583e-25	49.052322571339	DOWN
BCL2A1	-1.84199182755369	1.15200991798642	-11.330250665973	3.422525399642e-26	6.81159035543274e-25	48.6922199052265	DOWN
ITK	-1.76198792985839	0.731328060842444	-11.2315140091849	8.12296286020575e-26	1.57915717268666e-24	47.846970083462	DOWN
SORCS2	-2.20455116694094	1.07663154227097	-11.1589960918673	1.52862368480916e-25	2.92387751792355e-24	47.2148915740506	DOWN
OSM	-1.61550838597096	1.06184873010272	-11.152010600845	1.62442981963112e-25	3.09466910825447e-24	47.1573312151653	DOWN
HLA-DRB1	-1.85539620170768	6.91674243337847	-11.1884274489154	1.18296990683454e-25	2.28109894078379e-24	47.0447871366927	DOWN
TNFSF13B	-1.66314293172379	0.158604419026574	-11.1184892174849	2.17403273495765e-25	4.05226752176014e-24	46.8827440701117	DOWN
FLRT2	-1.98847656653031	1.81147761565182	-11.120180144414	2.14233113540085e-25	4.00107715327158e-24	46.8602838222566	DOWN
MGC29506	-2.64218873597495	1.84939991968383	-11.0732712909334	3.21862264210206e-25	5.87264694621695e-24	46.4512240725795	DOWN
CLEC10A	-1.96086680755858	0.636549358132919	-11.0532503608529	3.82824617062113e-25	6.94936406768803e-24	46.3183219353092	DOWN
INHBA	-2.20203056142231	1.98643347342175	-10.9460079754934	9.66604012534242e-25	1.70894630007605e-23	45.3623581574425	DOWN
CCL18	-2.84278560316798	2.54518997353832	-10.9310374495922	1.09959045776909e-24	1.93685587431514e-23	45.2027384387019	DOWN
PTPN7	-1.6534902612164	2.27690266261695	-10.8999602174371	1.43651689799855e-24	2.50862325937247e-23	44.9609456975967	DOWN
CYP1B1	-2.28865876337656	3.0121951112686	-10.9022917105239	1.40801867390534e-24	2.46187314149094e-23	44.9303564299397	DOWN
CAV1	-1.67112416997495	6.52837167367588	-10.8915252716937	1.54449230340719e-24	2.69058867036094e-23	44.501141906306	DOWN
AQP9	-1.97951805079871	0.844004183635151	-10.7751432907571	4.18498131268489e-24	7.0742566673499e-23	43.9547136747793	DOWN
DPP4	-2.04291165902649	1.50312478175271	-10.7577540353492	4.85462148425378e-24	8.15782501776137e-23	43.7891335608965	DOWN
SLAMF1	-1.61508625930963	-0.490305688320118	-10.6617356746045	1.09912573846105e-23	1.80029215782414e-22	43.0214381769227	DOWN
SERPINE2	-1.93912090388201	3.90257628164546	-10.6775156605155	9.61270436147958e-24	1.57630652647968e-22	42.9384061624417	DOWN
C2	-1.59932134039669	5.02522274647845	-10.6611080956844	1.10499699265109e-23	1.80783090072079e-22	42.651328160963	DOWN
AMICA1	-1.48771382156901	2.42461820227029	-10.5993085343956	1.86562227331504e-23	3.00057758405636e-22	42.41904646965	DOWN
ITGAL	-1.74601248464478	2.85396632352372	-10.6016404947208	1.82917031004105e-23	2.94527422803221e-22	42.4054781600517	DOWN
CFI	-1.46427219225353	3.40850597039439	-10.6048498268078	1.78015831539913e-23	2.87284892349237e-22	42.3769086222242	DOWN
LY9	-1.68436573270982	-0.441418102409425	-10.5761381787079	2.26941015559595e-23	3.6052502471842e-22	42.3066175876137	DOWN
CHST11	-1.64626140027114	3.10221406747024	-10.5831607164839	2.13862694783673e-23	3.41652847608446e-22	42.2286273732717	DOWN
HAPLN3	-1.53254394767371	3.83129302751973	-10.5703565518746	2.38302500221908e-23	3.77731994233837e-22	42.0383241876052	DOWN
IGJ	-2.7057560025942	4.08840087635985	-10.5531723811722	2.75515986123428e-23	4.34784363483815e-22	41.8990346677293	DOWN
ST8SIA1	-1.57184406706676	0.534666064691353	-10.5256807931914	3.47410782072832e-23	5.44022378520644e-22	41.8744897562856	DOWN
CD79A	-2.46966727494186	1.2680532973878	-10.4686406698979	5.61425137928325e-23	8.58592110703831e-22	41.3784891223356	DOWN
IRF4	-1.65086634057818	0.86582432073874	-10.461590148387	5.95679106441108e-23	9.08825189163361e-22	41.3359790259481	DOWN
MAOB	-2.2046729594807	1.76499786501609	-10.4324929142343	7.60421889859766e-23	1.15154218177489e-21	41.060955909469	DOWN
ANPEP	-1.83826877374477	3.50848477363041	-10.4312127098096	7.68628171316661e-23	1.16273369864782e-21	40.9236078481399	DOWN
CD5	-1.561145636184	1.26039165483633	-10.3925959304407	1.0621329634792e-22	1.59152415663287e-21	40.7552032349348	DOWN
HLA-DQB1	-1.80148053322423	5.53343814862117	-10.4180288319481	8.58429034556264e-23	1.29308813344892e-21	40.5754234962353	DOWN
RASGRP2	-1.52930125612121	1.32381424388297	-10.3275455403918	1.82855266487902e-22	2.69739911744576e-21	40.2174975318221	DOWN
MMP9	-2.59408347839645	4.04224968406057	-10.2265574999274	4.23315424897024e-22	6.14281548348532e-21	39.1956258437967	DOWN
CHI3L2	-2.18179289804242	0.869303938119893	-10.1770418233544	6.37737182246438e-22	9.14261051007217e-21	38.9963961862803	DOWN
NTN1	-1.81944892700372	2.05797449503408	-10.1545667264305	7.67816156979253e-22	1.09195411546451e-20	38.7674810478236	DOWN
CD27	-1.59080447648068	1.64326273199331	-10.1181008807226	1.03712528178659e-21	1.45893734111144e-20	38.4931751670034	DOWN
CCL5	-1.95401117678028	4.53508121176128	-10.1410942742696	8.58085889164356e-22	1.21547951496939e-20	38.4118850749547	DOWN
CD3E	-1.71423842908948	2.75817786956561	-10.1123680631302	1.08726014522218e-21	1.52644897235626e-20	38.3760484799924	DOWN
PTPN22	-1.51725706769322	0.561113920126831	-10.0843279545961	1.36934713025046e-21	1.90744834858935e-20	38.2528714731896	DOWN
HLA-DRB6	-1.79137466471839	3.18042139630468	-10.0449025640883	1.89273401186457e-21	2.58100092526986e-20	37.7890783146569	DOWN
CCL8	-1.807022493199	0.310956134084926	-10.0001503243956	2.73060883862106e-21	3.67433200664307e-20	37.5774980110743	DOWN
CCL13	-1.94321238263367	0.768996205944186	-9.96800907443924	3.55068715726175e-21	4.73314237520859e-20	37.3080796545813	DOWN
CD22	-1.86836522865413	0.17251125743412	-9.95687154071591	3.88850110074144e-21	5.15932408617928e-20	37.231778480657	DOWN
ACAP1	-1.53787758170482	2.24162349329415	-9.92540451062738	5.02519374123459e-21	6.58776548413918e-20	36.9046970424419	DOWN
FYB	-1.78917904468772	3.32056093024326	-9.88029409779178	7.2516777566417e-21	9.39421891201311e-20	36.4468074325061	DOWN
NCAM1	-2.28090738711069	1.0536417945777	-9.85890090888102	8.62629070108003e-21	1.11043037480027e-19	36.422669253162	DOWN
CD79B	-1.58553768005292	1.23745119330273	-9.82110755239404	1.1715405175413e-20	1.4932426095674e-19	36.1186650776932	DOWN
HLA-DQA2	-1.93675537410534	2.71579928831253	-9.8297969836951	1.091995774119e-20	1.3968527631235e-19	36.1006196928668	DOWN
IL2RG	-1.67815637719102	3.87216743775368	-9.84174296064567	9.91319276920124e-21	1.27149412206227e-19	36.0684973354696	DOWN
MT1L	-1.77089716236895	-0.223115409088532	-9.79902708354974	1.40048371678272e-20	1.77237060072414e-19	35.9766606051347	DOWN
CD38	-1.91079212326024	0.104602592829315	-9.70347827417195	3.02341109243745e-20	3.73341491050551e-19	35.2136925462965	DOWN
CD2	-1.65527865926061	2.40660453062874	-9.67057840101354	3.93649159742456e-20	4.80840778344988e-19	34.8608374454355	DOWN
SYNM	-2.216821741591	4.31655761724752	-9.66422555176708	4.14202529269704e-20	5.04046630409332e-19	34.6145897596206	DOWN
RRAD	-1.98027250390294	2.54558506182118	-9.60660687915969	6.5655722378031e-20	7.8555335338954e-19	34.343299759323	DOWN
SERPINA1	-2.05612334881122	4.46140011279134	-9.5695304053732	8.82292557931035e-20	1.0477224125431e-18	33.8409175596369	DOWN
SERPINA3	-2.67956832309952	2.40850061354179	-9.5297868896539	1.2101509147915e-19	1.42165297079793e-18	33.7444110977886	DOWN
SH2D1A	-1.54607452132301	-0.149165662437119	-9.48965475092733	1.66358179049369e-19	1.92888856912409e-18	33.5404613383748	DOWN
ASB2	-1.6066068327914	1.54954948519823	-9.46970296575547	1.94812197311863e-19	2.24238595451862e-18	33.3357868286992	DOWN
HLA-DRB5	-1.72567749862172	5.09715141996652	-9.51426017962767	1.36884091038715e-19	1.60654976366295e-18	33.3128336907955	DOWN
NR4A3	-1.78142739101085	2.44781805965027	-9.45924372852346	2.11605494963612e-19	2.42588761321921e-18	33.1976195847401	DOWN
CCL4	-1.68370792918951	1.77839882329521	-9.43974677545321	2.46831680742913e-19	2.81388116046921e-18	33.0903806205395	DOWN
HLA-DOA	-1.52263436320871	3.86437422522857	-9.38042555536377	3.93851662512709e-19	4.39842177962861e-18	32.4259609647379	DOWN
CXCR3	-1.48838525732561	0.227470760252132	-9.30534935907235	7.09563943079681e-19	7.67751419049769e-18	32.106460435991	DOWN
AHNAK2	-2.24006503848651	4.85159362798958	-9.34293920812728	5.28627578108607e-19	5.80797454745385e-18	32.0276663295669	DOWN
NAPSB	-1.63969788284163	1.3698026677586	-9.27560994478208	8.95159110156059e-19	9.5550691533512e-18	31.8416502751248	DOWN
EPSTI1	-1.51637997384302	3.90362966299468	-9.21071910969821	1.48374597383468e-18	1.5580972827667e-17	31.1096861493756	DOWN
CCL3	-1.60680217869612	1.6734082058994	-9.15432520281522	2.29759619945671e-18	2.36395276839409e-17	30.899152785741	DOWN
PRF1	-1.61204574538925	2.36342263806071	-9.07119374809318	4.3636212290908e-18	4.3882570581894e-17	30.2220894433632	DOWN
IL12RB1	-1.5103112130096	0.533336945713275	-9.0460150214833	5.29533578017969e-18	5.29533578017969e-17	30.1225149434195	DOWN
APBB1IP	-1.48920009476598	2.57660009883422	-8.91649506668638	1.42495624858477e-17	1.37200179340088e-16	29.0383403596534	DOWN
CES1	-2.60271222157771	2.40354826705925	-8.7920280196293	3.65647105204862e-17	3.3972254285347e-16	28.115891249316	DOWN
P2RY6	-1.49161457187373	2.42804750958072	-8.78698420558941	3.79809489841452e-17	3.52362319677128e-16	28.0861719522794	DOWN
CXCL9	-2.48536601654813	3.61705609784944	-8.74584717372192	5.17525583005695e-17	4.73346569822282e-16	27.665860475016	DOWN
NKG7	-1.64448811488637	1.79171389883601	-8.71126861007312	6.70730968077098e-17	6.08784477394818e-16	27.5713700906958	DOWN
CD7	-1.47690959662418	2.40160554374742	-8.71180026291227	6.68065625448902e-17	6.06751763075006e-16	27.5325669506334	DOWN
GPNMB	-1.57214253872186	7.01636167776937	-8.59355158888452	1.61314346768537e-16	1.41460273320101e-15	26.2039203309996	DOWN
CD3D	-1.49272448449119	1.60523927375217	-8.42411108792476	5.62405407804135e-16	4.69494848342643e-15	25.4930014134135	DOWN
CCL4L2	-1.54020161857082	0.824863038133363	-8.41348861864367	6.07861936386041e-16	5.05074786793066e-15	25.4523194446609	DOWN
SECTM1	-1.52371327163471	3.93357692846597	-8.4446082044908	4.8398527333487e-16	4.06650362324404e-15	25.3942210225387	DOWN
CD109	-1.57206588663963	4.22940099564512	-8.37123782224318	8.27515734169157e-16	6.81230457071663e-15	24.8220930445831	DOWN
SLC22A3	-1.677889366322	0.966481817016258	-8.26718934185683	1.76078415888983e-15	1.40882505694442e-14	24.401833163339	DOWN
GBP5	-2.0509433304441	3.02521727813668	-8.25947407413718	1.86169613185162e-15	1.48456462668638e-14	24.1944038021298	DOWN
GZMA	-1.6625221923713	1.47632309142465	-8.07444520904092	7.00798853998065e-15	5.25875917297126e-14	23.0208477920251	DOWN
OLR1	-1.81699209848489	2.59814198612054	-8.07165602170949	7.14827420098681e-15	5.3583854478728e-14	22.9150526057657	DOWN
TLL1	-1.48379078136656	-0.148086429220404	-8.00070745541632	1.18154507782082e-14	8.65211580624185e-14	22.5700396962984	DOWN
LTF	-2.39977460960269	0.955383239697981	-7.84107094425802	3.61821292907538e-14	2.52124861805986e-13	21.4314711616491	DOWN
ZBP1	-1.48448082372405	0.375239277573421	-7.76114793250871	6.29786506712885e-14	4.26745493136406e-13	20.9162339156208	DOWN
GZMB	-1.72203543044502	1.77069195873435	-7.7519868757523	6.70918193020149e-14	4.53108258319295e-13	20.78542555424	DOWN
PCDH7	-1.62382842826695	3.66126868542945	-7.72416597854552	8.12769468670967e-14	5.42480792906852e-13	20.3935134197207	DOWN
L1CAM	-2.20638770496032	0.970083156563999	-7.67653050745247	1.12742532488486e-13	7.41384904458204e-13	20.3184902161713	DOWN
POU2AF1	-1.60153866698963	1.97500409182642	-7.60122011871022	1.88569780845251e-13	1.21534119269327e-12	19.7590829489661	DOWN
PTX3	-1.57282978135993	0.340263114335717	-7.45006101341838	5.23565293637491e-13	3.20343728395631e-12	18.8440567422154	DOWN
CXCL2	-1.58159404446961	1.4029883450014	-7.29824275026869	1.43807619891973e-12	8.29659345530613e-12	17.8076154328738	DOWN
CXCL10	-1.82448295968029	3.59078977500604	-6.76943754319679	4.29546688946186e-11	2.06791902617674e-10	14.2583945358908	DOWN
IL33	-1.48132390840401	2.58052853331481	-6.49690128067203	2.291229179646e-10	1.01429064336612e-09	12.7537704327182	DOWN
UBD	-1.60659153980047	3.64105295792221	-5.80369935652638	1.26767270399883e-08	4.53422089156207e-08	8.69714994866228	DOWN
CXCL11	-1.54995596169787	1.74600922990209	-5.63417707690766	3.20114410925603e-08	1.09260607321912e-07	8.03235317181178	DOWN
IDO1	-1.4797914709472	2.56101141074475	-5.17455623097865	3.52521725584237e-07	1.05734257831517e-06	5.63243140545647	DOWN
MMP7	-1.52970107012697	3.4402643897249	-5.13437166650357	4.31353277498376e-07	1.28191537108485e-06	5.31115915767186	DOWN
