# Supplementary material for: Identification of Microenvironment-Related Prognostic Genes in Bladder Cancer Based on Gene Expression Profile
Source: Front Genet. 2019 Nov 22;10:1187. doi: 10.3389/fgene.2019.01187 (PMC6883806; doi:10.3389/fgene.2019.01187)
Supplement: Supplementary file 2 [file DataSheet_2.csv]

	symbol	pvalue
434	CD109	0
66	NRP2	1e-04
130	ALDH1L2	1e-04
180	KIAA1644	1e-04
252	FLNC	1e-04
359	FLRT2	1e-04
439	TLL1	1e-04
186	EFEMP1	2e-04
418	AHNAK2	3e-04
110	COL8A2	4e-04
221	NEGR1	5e-04
179	IGF1	6e-04
248	HSPB7	6e-04
39	CALD1	9e-04
370	SERPINE2	0.001
15	CCDC80	0.0011
89	MSRB3	0.0012
335	TNFAIP8L3	0.0012
45	SPON2	0.0015
134	GAS6	0.0015
400	NCAM1	0.0019
57	PDLIM3	0.002
209	EGR2	0.0021
30	FMOD	0.0024
41	OLFML3	0.0026
104	LOC399959	0.0027
13	TIMP2	0.003
366	CAV1	0.0031
54	P4HA3	0.0032
342	FHL1	0.0034
425	CES1	0.0034
269	KCNMA1	0.0041
138	ADAMTS12	0.0044
274	GNB4	0.0044
42	TGFB3	0.0046
12	CDH11	0.0047
92	FN1	0.0047
198	RGS2	0.0049
85	RAB3IL1	0.005
141	CPXM2	0.005
410	SERPINA3	0.0053
169	TNC	0.0054
382	MAOB	0.0054
49	GAS7	0.0055
136	PLN	0.0055
326	FAM129A	0.0057
449	IL33	0.0057
174	COPZ2	0.0058
272	PTGIS	0.0059
435	SLC22A3	0.0062
265	GPR133	0.0068
44	GYPC	0.0071
181	ARSI	0.0071
7	ANXA6	0.0072
50	FAM20C	0.0072
10	DCN	0.0074
52	SGCD	0.0074
146	GEM	0.0081
27	COL5A2	0.0082
17	COL5A1	0.0083
109	CXCL12	0.0085
74	THBS2	0.0086
294	CPVL	0.0087
443	PCDH7	0.009
310	ABI3BP	0.0092
72	DDR2	0.0094
20	SERPINF1	0.0096
332	IGSF21	0.01
132	MYADM	0.0105
241	PRUNE2	0.0106
368	DPP4	0.0106
23	ADAMTS2	0.0107
25	CTGF	0.0109
112	CSDC2	0.0109
407	SYNM	0.0113
220	F13A1	0.0115
70	PTRF	0.0116
444	L1CAM	0.0117
11	COL3A1	0.012
53	ITGA11	0.0122
365	CYP1B1	0.0126
5	FBN1	0.0127
175	PDE4B	0.0137
159	LOX	0.0142
114	MYLK	0.0146
374	CFI	0.016
71	ZNF469	0.0179
32	PRRX1	0.0186
8	COL6A2	0.019
21	LUM	0.0209
256	TGFBI	0.0212
431	CD3D	0.0216
345	DES	0.0217
131	ROR2	0.0221
82	AXL	0.0238
319	SFRP1	0.0249
107	CYBRD1	0.0251
317	SRPX	0.0252
102	ITGA5	0.0253
14	GLT8D2	0.0255
137	HSD11B1	0.027
389	NTN1	0.0281
38	CRISPLD2	0.0295
406	CD2	0.0308
22	TAGLN	0.0324
229	CNN1	0.0325
83	COL16A1	0.0329
2	AEBP1	0.0332
343	CHST15	0.0332
111	THBS1	0.0334
309	COMP	0.0338
3	COL6A3	0.0339
254	GPR34	0.037
211	CPA3	0.0385
88	ADAM12	0.0391
16	VIM	0.0401
304	SULF2	0.0402
87	C4A	0.0403
113	MSC	0.0408
26	BNC2	0.0412
341	MYH11	0.0413
116	FAM20A	0.0415
320	GATA6	0.0416
193	RASGRP4	0.042
62	OLFML2B	0.0432
40	SSC5D	0.0433
80	CYR61	0.0433
150	ASAM	0.0438
99	EMP3	0.0447
29	CPXM1	0.0468
117	TNFSF4	0.0469
122	C1QTNF1	0.0472
267	TPSAB1	0.0475
56	VCAN	0.0477
442	GZMB	0.0477
177	DOCK11	0.0485
