# Supplementary material for: Identification of Microenvironment-Related Prognostic Genes in Bladder Cancer Based on Gene Expression Profile
Source: Front Genet. 2019 Nov 22;10:1187. doi: 10.3389/fgene.2019.01187 (PMC6883806; doi:10.3389/fgene.2019.01187)
Supplement: Supplementary file 3 [file DataSheet_3.csv]

	ID	Description	GeneRatio	BgRatio	pvalue	p.adjust	qvalue	geneID	Count
GO:0030198	GO:0030198	extracellular matrix organization	38/128	268/11331	8.8549709885287e-32	2.31203292510484e-28	1.8036177750319e-28	ABI3BP/ADAM12/ADAMTS2/AEBP1/CCDC80/COL16A1/COL3A1/COL5A1/COL5A2/COL6A2/COL6A3/COL8A2/COMP/CRISPLD2/CTGF/CYP1B1/CYR61/DCN/DDR2/DPP4/FBN1/FLRT2/FMOD/FN1/GAS6/ITGA11/ITGA5/LOX/LUM/MYH11/SULF2/TGFBI/THBS1/TIMP2/TLL1/TNC/TPSAB1/VCAN	38
GO:0043062	GO:0043062	extracellular structure organization	38/128	306/11331	1.4434256571842e-29	1.88439219545398e-26	1.47001507718497e-26	ABI3BP/ADAM12/ADAMTS2/AEBP1/CCDC80/COL16A1/COL3A1/COL5A1/COL5A2/COL6A2/COL6A3/COL8A2/COMP/CRISPLD2/CTGF/CYP1B1/CYR61/DCN/DDR2/DPP4/FBN1/FLRT2/FMOD/FN1/GAS6/ITGA11/ITGA5/LOX/LUM/MYH11/SULF2/TGFBI/THBS1/TIMP2/TLL1/TNC/TPSAB1/VCAN	38
GO:0030199	GO:0030199	collagen fibril organization	10/128	41/11331	1.9769821259966e-11	1.72063344365904e-08	1.34226681186085e-08	ADAMTS2/AEBP1/COL3A1/COL5A1/COL5A2/CYP1B1/DDR2/FMOD/LOX/LUM	10
GO:0001501	GO:0001501	skeletal system development	23/128	375/11331	2.64198431515962e-11	1.72455526172044e-08	1.34532622364049e-08	ADAMTS12/AEBP1/ANXA6/CDH11/COL3A1/COL5A2/COL6A2/COL6A3/COMP/CTGF/CYR61/EFEMP1/FAM20C/FBN1/IGF1/LUM/PRRX1/ROR2/SFRP1/SULF2/TGFB3/TGFBI/TLL1	23
GO:0042060	GO:0042060	wound healing	21/128	380/11331	1.43826208635547e-09	7.16245922252038e-07	5.58743719711219e-07	AXL/C1QTNF1/CAV1/CD109/COL3A1/COL5A1/CYR61/DCN/DOCK11/F13A1/FN1/GAS6/GATA6/IGF1/ITGA5/LOX/MYLK/SERPINE2/TGFB3/THBS1/TNC	21
GO:0009611	GO:0009611	response to wounding	23/128	462/11331	1.64591173248266e-09	7.16245922252038e-07	5.58743719711219e-07	AXL/C1QTNF1/CAV1/CD109/COL3A1/COL5A1/CTGF/CYR61/DCN/DOCK11/F13A1/FN1/GAS6/GATA6/IGF1/ITGA5/LOX/MYLK/SERPINE2/SULF2/TGFB3/THBS1/TNC	23
GO:0006936	GO:0006936	muscle contraction	16/128	215/11331	2.31287988540838e-09	8.2524917601947e-07	6.43777199942621e-07	ANXA6/CALD1/CAV1/CNN1/COMP/CTGF/DES/KCNMA1/MYH11/MYLK/PDE4B/PLN/RGS2/SULF2/SYNM/VIM	16
GO:0003012	GO:0003012	muscle system process	18/128	282/11331	2.5285306044258e-09	8.2524917601947e-07	6.43777199942621e-07	ANXA6/CALD1/CAV1/CNN1/COMP/CTGF/DES/GATA6/IGF1/KCNMA1/MYH11/MYLK/PDE4B/PLN/RGS2/SULF2/SYNM/VIM	18
GO:0051216	GO:0051216	cartilage development	13/128	149/11331	1.20116002512096e-08	3.48469869510091e-06	2.71841479369479e-06	ADAMTS12/ANXA6/COL6A2/COL6A3/COMP/CTGF/CYR61/EFEMP1/LUM/PRRX1/ROR2/SULF2/TGFBI	13
GO:0061448	GO:0061448	connective tissue development	14/128	192/11331	3.21195291442495e-08	8.20444736965308e-06	6.40029255186708e-06	ADAMTS12/ANXA6/COL5A1/COL6A2/COL6A3/COMP/CTGF/CYR61/EFEMP1/LUM/PRRX1/ROR2/SULF2/TGFBI	14
GO:0048514	GO:0048514	blood vessel morphogenesis	21/128	455/11331	3.45648874248119e-08	8.20444736965308e-06	6.40029255186708e-06	ADAM12/CAV1/COL3A1/COL8A2/CTGF/CYP1B1/CYR61/DCN/FN1/GATA6/ITGA5/LOX/MYLK/NRP2/PRRX1/PTGIS/SERPINF1/SFRP1/TGFBI/THBS1/THBS2	21
GO:0031589	GO:0031589	cell-substrate adhesion	16/128	281/11331	1.02974859478271e-07	2.24056131748139e-05	1.7478627464075e-05	ABI3BP/ADAMTS12/AXL/CCDC80/COL16A1/COL3A1/CTGF/CYR61/FN1/GAS6/ITGA11/ITGA5/L1CAM/MYADM/SFRP1/THBS1	16
GO:0007517	GO:0007517	muscle organ development	15/128	268/11331	3.3176734888452e-07	6.66341959951908e-05	5.19813619507324e-05	AEBP1/CAV1/COL3A1/COL6A3/DCN/EGR2/FHL1/GATA6/IGF1/ITGA11/MSC/MYLK/RGS2/SGCD/TAGLN	15
GO:0006939	GO:0006939	smooth muscle contraction	8/128	63/11331	4.89680639847951e-07	9.13254393316428e-05	7.12430103838936e-05	CAV1/CNN1/COMP/KCNMA1/MYH11/MYLK/RGS2/SULF2	8
GO:0002576	GO:0002576	platelet degranulation	9/128	97/11331	1.39664194733193e-06	0.000243108808298911	0.000189649274953493	CD109/F13A1/FN1/GAS6/IGF1/PCDH7/SERPINA3/TGFB3/THBS1	9
GO:0001525	GO:0001525	angiogenesis	17/128	386/11331	1.52192364951158e-06	0.0002465435991037	0.000192328756582741	ADAM12/CAV1/COL8A2/CTGF/CYP1B1/CYR61/DCN/FN1/GATA6/ITGA5/NRP2/PTGIS/SERPINF1/SFRP1/TGFBI/THBS1/THBS2	17
GO:0090287	GO:0090287	regulation of cellular response to growth factor stimulus	12/128	191/11331	1.60522450584562e-06	0.0002465435991037	0.000192328756582741	ADAMTS12/CAV1/CD109/CYR61/DCN/FAM20C/FBN1/ITGA5/SFRP1/SULF2/TGFB3/THBS1	12
GO:0018149	GO:0018149	peptide cross-linking	5/128	19/11331	1.74202897691111e-06	0.000252690981039717	0.000197124331597836	COL3A1/DCN/F13A1/FN1/THBS1	5
GO:0003416	GO:0003416	endochondral bone growth	6/128	34/11331	1.917153600803e-06	0.000263457265878771	0.000205523114545918	ANXA6/BNC2/COL6A2/COL6A3/COMP/DDR2	6
GO:0098868	GO:0098868	bone growth	6/128	35/11331	2.2925144349733e-06	0.000296291541675056	0.00023113714573615	ANXA6/BNC2/COL6A2/COL6A3/COMP/DDR2	6
GO:0061061	GO:0061061	muscle structure development	18/128	444/11331	2.38304189014791e-06	0.000296291541675056	0.00023113714573615	ADAM12/AEBP1/CAV1/COL3A1/COL6A3/DCN/EGR2/FHL1/FLNC/GATA6/IGF1/ITGA11/MSC/MYH11/MYLK/RGS2/SGCD/TAGLN	18
GO:0090288	GO:0090288	negative regulation of cellular response to growth factor stimulus	9/128	106/11331	2.94664836778136e-06	0.000349713585830779	0.000272811702950093	ADAMTS12/CAV1/CD109/DCN/FBN1/SFRP1/SULF2/TGFB3/THBS1	9
GO:0001503	GO:0001503	ossification	14/128	283/11331	3.61680911481603e-06	0.000410586460816724	0.000320298656163342	CDH11/COL5A2/CTGF/CYR61/DDR2/EGR2/FAM20C/IGF1/ITGA11/ROR2/SFRP1/TGFB3/TNC/VCAN	14
GO:0002062	GO:0002062	chondrocyte differentiation	8/128	88/11331	6.41938394078773e-06	0.000698375477891531	0.000544802979185274	ADAMTS12/ANXA6/COL6A2/COL6A3/CTGF/EFEMP1/SULF2/TGFBI	8
GO:0035265	GO:0035265	organ growth	9/128	127/11331	1.3032322449269e-05	0.00136109575660165	0.00106179132376149	ANXA6/BNC2/COL6A2/COL6A3/COMP/DDR2/GATA6/IGF1/RGS2	9
GO:0010811	GO:0010811	positive regulation of cell-substrate adhesion	8/128	99/11331	1.54140875183612e-05	0.00154793009655542	0.00120754086429267	ABI3BP/CCDC80/COL16A1/CYR61/FN1/ITGA5/MYADM/SFRP1	8
GO:0052547	GO:0052547	regulation of peptidase activity	13/128	290/11331	2.35081650217233e-05	0.0022733266248785	0.00177342297532299	C4A/CAV1/CD109/COL6A3/CTGF/CYR61/FN1/GAS6/SERPINA3/SERPINE2/SERPINF1/THBS1/TIMP2	13
GO:0010951	GO:0010951	negative regulation of endopeptidase activity	9/128	138/11331	2.5392340314583e-05	0.00228868123267194	0.00178540111077433	C4A/CD109/COL6A3/GAS6/SERPINA3/SERPINE2/SERPINF1/THBS1/TIMP2	9
GO:0031214	GO:0031214	biomineral tissue development	8/128	106/11331	2.54200519906113e-05	0.00228868123267194	0.00178540111077433	ANXA6/DDR2/FAM20A/FAM20C/GAS6/IGF1/ROR2/TGFB3	8
GO:0010466	GO:0010466	negative regulation of peptidase activity	9/128	141/11331	3.01257692629767e-05	0.00262194611818774	0.00204538117627579	C4A/CD109/COL6A3/GAS6/SERPINA3/SERPINE2/SERPINF1/THBS1/TIMP2	9
GO:1901654	GO:1901654	response to ketone	9/128	143/11331	3.36807411474688e-05	0.00277757038148445	0.00216678372399057	CAV1/MAOB/PLN/SERPINF1/SFRP1/TGFB3/THBS1/TNC/TNFSF4	9
GO:0033627	GO:0033627	cell adhesion mediated by integrin	6/128	55/11331	3.40414600564927e-05	0.00277757038148445	0.00216678372399057	COL16A1/CYP1B1/DPP4/FBN1/ITGA11/ITGA5	6
GO:0035987	GO:0035987	endodermal cell differentiation	5/128	36/11331	4.84224461715784e-05	0.00383124263496943	0.00298875385460938	COL5A1/COL5A2/FN1/GATA6/ITGA5	5
GO:0048589	GO:0048589	developmental growth	16/128	455/11331	5.20732280934755e-05	0.00399891760447249	0.00311955716287539	ANXA6/BNC2/COL6A2/COL6A3/COMP/CXCL12/DDR2/FN1/GATA6/IGF1/L1CAM/NRP2/NTN1/RGS2/SFRP1/TNC	16
GO:0060541	GO:0060541	respiratory system development	9/128	153/11331	5.72665028949005e-05	0.00415550776156519	0.00324171320471231	ADAMTS2/CRISPLD2/CTGF/GATA6/HSD11B1/LOX/MSC/TGFB3/TNC	9
GO:0045785	GO:0045785	positive regulation of cell adhesion	13/128	316/11331	5.72953961763106e-05	0.00415550776156519	0.00324171320471231	ABI3BP/CAV1/CCDC80/COL16A1/CXCL12/CYR61/DPP4/FN1/IGF1/ITGA5/MYADM/SFRP1/TNFSF4	13
GO:0001764	GO:0001764	neuron migration	7/128	88/11331	5.91802868346382e-05	0.00417620888987136	0.00325786216287411	AXL/COL3A1/CXCL12/FLRT2/GAS6/NRP2/NTN1	7
GO:0001706	GO:0001706	endoderm formation	5/128	38/11331	6.33169755923139e-05	0.00435054271767188	0.0033938600490617	COL5A1/COL5A2/FN1/GATA6/ITGA5	5
GO:0060348	GO:0060348	bone development	9/128	157/11331	6.99902888223547e-05	0.00468576010551713	0.00365536326238209	ANXA6/COL6A2/COL6A3/COMP/FAM20C/FBN1/IGF1/SULF2/TGFB3	9
GO:0007178	GO:0007178	transmembrane receptor protein serine/threonine kinase signaling pathway	11/128	236/11331	7.24100375519733e-05	0.00472656520120506	0.00368719533323864	CAV1/CD109/COL3A1/CYR61/FBN1/FMOD/ROR2/SFRP1/TGFB3/THBS1/VIM	11
GO:0032689	GO:0032689	negative regulation of interferon-gamma production	4/128	21/11331	8.01175092723687e-05	0.0050375948860572	0.00392982971014158	AXL/GAS6/IL33/TNFSF4	4
GO:0006029	GO:0006029	proteoglycan metabolic process	6/128	64/11331	8.10336978990435e-05	0.0050375948860572	0.00392982971014158	ADAMTS12/CHST15/DCN/IGF1/SULF2/VCAN	6
GO:2000147	GO:2000147	positive regulation of cell motility	14/128	383/11331	0.000105045041271024	0.00637843262229404	0.00497581774441693	CAV1/CXCL12/CYR61/DDR2/FN1/GAS6/IGF1/ITGA5/MYADM/MYLK/NRP2/NTN1/ROR2/THBS1	14
GO:0043271	GO:0043271	negative regulation of ion transport	7/128	97/11331	0.00011011380975045	0.00653425357405509	0.00509737372887847	CAV1/GEM/MAOB/PLN/RGS2/SERPINE2/THBS1	7
GO:0006929	GO:0006929	substrate-dependent cell migration	4/128	23/11331	0.000116480140231993	0.00675843658101629	0.00527225897892177	FN1/ITGA11/NRP2/NTN1	4
GO:0030324	GO:0030324	lung development	8/128	132/11331	0.000121527267278789	0.00689799336662867	0.00538112728110886	ADAMTS2/CRISPLD2/CTGF/GATA6/HSD11B1/LOX/TGFB3/TNC	8
GO:0006937	GO:0006937	regulation of muscle contraction	7/128	99/11331	0.000125250081411791	0.00695804175672736	0.00542797105334413	ANXA6/CAV1/CNN1/CTGF/PDE4B/PLN/RGS2	7
GO:0010810	GO:0010810	regulation of cell-substrate adhesion	9/128	170/11331	0.00012896252402516	0.00701502396311859	0.00547242289448869	ABI3BP/CCDC80/COL16A1/CYR61/FN1/ITGA5/MYADM/SFRP1/THBS1	9
GO:0051272	GO:0051272	positive regulation of cellular component movement	14/128	393/11331	0.000137821725710048	0.00734392909854971	0.00572900191727053	CAV1/CXCL12/CYR61/DDR2/FN1/GAS6/IGF1/ITGA5/MYADM/MYLK/NRP2/NTN1/ROR2/THBS1	14
GO:0016485	GO:0016485	protein processing	9/128	173/11331	0.000147288039059807	0.00762771467067016	0.0059503831513422	ADAMTS2/AEBP1/C4A/CFI/CPA3/CPXM1/CPXM2/SERPINE2/THBS1	9
GO:0030323	GO:0030323	respiratory tube development	8/128	136/11331	0.000149581847394598	0.00762771467067016	0.0059503831513422	ADAMTS2/CRISPLD2/CTGF/GATA6/HSD11B1/LOX/TGFB3/TNC	8
GO:0032649	GO:0032649	regulation of interferon-gamma production	6/128	72/11331	0.000156880960680359	0.00762771467067016	0.0059503831513422	AXL/CD2/GAS6/IL33/PDE4B/TNFSF4	6
GO:0045765	GO:0045765	regulation of angiogenesis	10/128	215/11331	0.000158487295489387	0.00762771467067016	0.0059503831513422	ADAM12/CYP1B1/DCN/GATA6/ITGA5/PTGIS/SERPINF1/SFRP1/THBS1/THBS2	10
GO:0050900	GO:0050900	leukocyte migration	12/128	303/11331	0.000159938579219921	0.00762771467067016	0.0059503831513422	CAV1/CD2/CXCL12/FN1/GAS6/GYPC/IL33/ITGA5/L1CAM/PDE4B/ROR2/THBS1	12
GO:0048705	GO:0048705	skeletal system morphogenesis	9/128	175/11331	0.000160675720753297	0.00762771467067016	0.0059503831513422	ANXA6/COL6A2/COL6A3/COMP/CTGF/PRRX1/ROR2/SFRP1/TGFB3	9
GO:0060537	GO:0060537	muscle tissue development	11/128	262/11331	0.000182772923898846	0.00844343037126535	0.00658672328343585	CAV1/COL3A1/DCN/EGR2/GATA6/IGF1/MSC/MYH11/MYLK/PLN/RGS2	11
GO:0007423	GO:0007423	sensory organ development	13/128	355/11331	0.000184326132195375	0.00844343037126535	0.00658672328343585	BNC2/COL5A1/COL5A2/COL8A2/CYP1B1/EFEMP1/FBN1/NTN1/PRRX1/ROR2/SERPINF1/TGFB3/VIM	13
GO:0040017	GO:0040017	positive regulation of locomotion	14/128	406/11331	0.000193453655614789	0.00870874991052094	0.00679369915816002	CAV1/CXCL12/CYR61/DDR2/FN1/GAS6/IGF1/ITGA5/MYADM/MYLK/NRP2/NTN1/ROR2/THBS1	14
GO:0008015	GO:0008015	blood circulation	12/128	311/11331	0.000203766577763128	0.00901753448372081	0.00703458212259863	CAV1/COMP/CPA3/CTGF/CXCL12/DES/GAS6/HSPB7/PDE4B/PLN/RGS2/SGCD	12
GO:0071774	GO:0071774	response to fibroblast growth factor	7/128	108/11331	0.000215725864700266	0.0092371804189012	0.0072059280011989	CTGF/FAM20C/FLRT2/SFRP1/SULF2/THBS1/TNC	7
GO:0007160	GO:0007160	cell-matrix adhesion	9/128	182/11331	0.00021580544065606	0.0092371804189012	0.0072059280011989	ADAMTS12/COL16A1/COL3A1/CTGF/FN1/ITGA11/L1CAM/SFRP1/THBS1	9
GO:0007507	GO:0007507	heart development	14/128	411/11331	0.000219520281380704	0.0092446363658874	0.00721174438831346	COL3A1/COL5A1/CYR61/FBN1/FLRT2/GATA6/HSPB7/IGF1/LOX/MYH11/NRP2/PDLIM3/PLN/RGS2	14
GO:0022617	GO:0022617	extracellular matrix disassembly	5/128	50/11331	0.000239844225713433	0.00994021068790117	0.00775436218472002	DDR2/DPP4/TIMP2/TLL1/TPSAB1	5
GO:0052548	GO:0052548	regulation of endopeptidase activity	11/128	271/11331	0.000245000723919119	0.00999526390863781	0.00779730922341275	C4A/CD109/COL6A3/CTGF/CYR61/GAS6/SERPINA3/SERPINE2/SERPINF1/THBS1/TIMP2	11
GO:0003013	GO:0003013	circulatory system process	12/128	319/11331	0.000257476890347869	0.0101993174038987	0.00795649143362857	CAV1/COMP/CPA3/CTGF/CXCL12/DES/GAS6/HSPB7/PDE4B/PLN/RGS2/SGCD	12
GO:0003417	GO:0003417	growth plate cartilage development	4/128	28/11331	0.000257814993740833	0.0101993174038987	0.00795649143362857	ANXA6/COL6A2/COL6A3/COMP	4
GO:0032609	GO:0032609	interferon-gamma production	6/128	81/11331	0.000300003434251829	0.0116911786094258	0.00912029293444288	AXL/CD2/GAS6/IL33/PDE4B/TNFSF4	6
GO:0048598	GO:0048598	embryonic morphogenesis	14/128	426/11331	0.000316719777384375	0.0120222229892987	0.00937854078263743	COL5A1/COL5A2/CYR61/EFEMP1/FBN1/FN1/GATA6/ITGA5/MYADM/NTN1/PRRX1/ROR2/SFRP1/TGFB3	14
GO:0090257	GO:0090257	regulation of muscle system process	8/128	152/11331	0.000320478190934	0.0120222229892987	0.00937854078263743	ANXA6/CAV1/CNN1/CTGF/IGF1/PDE4B/PLN/RGS2	8
GO:0030335	GO:0030335	positive regulation of cell migration	13/128	376/11331	0.000322451404177674	0.0120222229892987	0.00937854078263743	CAV1/CXCL12/CYR61/DDR2/FN1/GAS6/IGF1/ITGA5/MYADM/MYLK/NRP2/ROR2/THBS1	13
GO:0051051	GO:0051051	negative regulation of transport	12/128	328/11331	0.000331891445016724	0.0120222229892987	0.00937854078263743	CAV1/FN1/GAS6/GEM/IL33/MAOB/PLN/RGS2/SERPINE2/SFRP1/SSC5D/THBS1	12
GO:0001818	GO:0001818	negative regulation of cytokine production	9/128	193/11331	0.000333693265314741	0.0120222229892987	0.00937854078263743	AXL/FN1/GAS6/GATA6/IL33/SSC5D/TGFB3/THBS1/TNFSF4	9
GO:1901342	GO:1901342	regulation of vasculature development	10/128	236/11331	0.000336124962933285	0.0120222229892987	0.00937854078263743	ADAM12/CYP1B1/DCN/GATA6/ITGA5/PTGIS/SERPINF1/SFRP1/THBS1/THBS2	10
GO:0007596	GO:0007596	blood coagulation	10/128	237/11331	0.000347618804608646	0.0120655717619162	0.00941235717684608	AXL/C1QTNF1/CAV1/COL3A1/DOCK11/F13A1/GAS6/GATA6/SERPINE2/THBS1	10
GO:0060047	GO:0060047	heart contraction	8/128	154/11331	0.000350055126728881	0.0120655717619162	0.00941235717684608	CAV1/CTGF/DES/HSPB7/PDE4B/PLN/RGS2/SGCD	8
GO:0051346	GO:0051346	negative regulation of hydrolase activity	11/128	283/11331	0.000355138755410649	0.0120655717619162	0.00941235717684608	C4A/CD109/COL6A3/GAS6/PLN/RGS2/SERPINA3/SERPINE2/SERPINF1/THBS1/TIMP2	11
GO:0050817	GO:0050817	coagulation	10/128	238/11331	0.000359439271921552	0.0120655717619162	0.00941235717684608	AXL/C1QTNF1/CAV1/COL3A1/DOCK11/F13A1/GAS6/GATA6/SERPINE2/THBS1	10
GO:0044057	GO:0044057	regulation of system process	12/128	331/11331	0.000360442205066819	0.0120655717619162	0.00941235717684608	ANXA6/C1QTNF1/CAV1/CNN1/CTGF/DES/GAS6/HSPB7/IGF1/PDE4B/PLN/RGS2	12
GO:0007492	GO:0007492	endoderm development	5/128	55/11331	0.000376457702277134	0.01228663825807	0.00958481123560861	COL5A1/COL5A2/FN1/GATA6/ITGA5	5
GO:0055117	GO:0055117	regulation of cardiac muscle contraction	5/128	55/11331	0.000376457702277134	0.01228663825807	0.00958481123560861	CAV1/CTGF/PDE4B/PLN/RGS2	5
GO:0032964	GO:0032964	collagen biosynthetic process	4/128	31/11331	0.000385957062005302	0.0124411591221709	0.00970535302118596	COL5A1/CTGF/TGFB3/VIM	4
GO:0007599	GO:0007599	hemostasis	10/128	241/11331	0.000396933518586458	0.0126389441101127	0.00985964516642872	AXL/C1QTNF1/CAV1/COL3A1/DOCK11/F13A1/GAS6/GATA6/SERPINE2/THBS1	10
GO:0001817	GO:0001817	regulation of cytokine production	15/128	491/11331	0.000418376652885305	0.01316122217691	0.01026707448742	AXL/CD2/CYP1B1/FN1/GAS6/GATA6/IL33/LUM/PDE4B/SPON2/SSC5D/SULF2/TGFB3/THBS1/TNFSF4	15
GO:0045773	GO:0045773	positive regulation of axon extension	4/128	32/11331	0.000437262629211239	0.0135915800579827	0.0106027968361372	CXCL12/FN1/L1CAM/NTN1	4
GO:0010934	GO:0010934	macrophage cytokine production	3/128	14/11331	0.000467942785371523	0.0140988231798951	0.0109984973908351	GAS6/SPON2/TGFB3	3
GO:0055119	GO:0055119	relaxation of cardiac muscle	3/128	14/11331	0.000467942785371523	0.0140988231798951	0.0109984973908351	PDE4B/PLN/RGS2	3
GO:0061041	GO:0061041	regulation of wound healing	6/128	88/11331	0.000469780780027144	0.0140988231798951	0.0109984973908351	C1QTNF1/CAV1/CD109/MYLK/SERPINE2/THBS1	6
GO:0003015	GO:0003015	heart process	8/128	162/11331	0.000491493317369725	0.014470642349762	0.0112885536684027	CAV1/CTGF/DES/HSPB7/PDE4B/PLN/RGS2/SGCD	8
GO:0043277	GO:0043277	apoptotic cell clearance	4/128	33/11331	0.000493254373469481	0.014470642349762	0.0112885536684027	AXL/C4A/GAS6/THBS1	4
GO:0007162	GO:0007162	negative regulation of cell adhesion	9/128	204/11331	0.000500482911520795	0.0145195653553422	0.0113267185238917	C1QTNF1/CXCL12/CYP1B1/MYADM/SERPINE2/TGFBI/THBS1/TNC/TNFSF4	9
GO:0036293	GO:0036293	response to decreased oxygen levels	10/128	249/11331	0.000513175544670206	0.0145641450775425	0.0113614951823438	CAV1/CTGF/CXCL12/DPP4/GATA6/KCNMA1/PTGIS/SFRP1/TGFB3/THBS1	10
GO:0050867	GO:0050867	positive regulation of cell activation	10/128	249/11331	0.000513175544670206	0.0145641450775425	0.0113614951823438	AXL/CAV1/CD2/CTGF/DPP4/GAS6/IGF1/IL33/THBS1/TNFSF4	10
GO:0006942	GO:0006942	regulation of striated muscle contraction	5/128	59/11331	0.000522620568760132	0.0146727129573409	0.0114461890271744	CAV1/CTGF/PDE4B/PLN/RGS2	5
GO:0001649	GO:0001649	osteoblast differentiation	8/128	164/11331	0.000533268409114882	0.0148123810233932	0.0115551441392754	CYR61/DDR2/FAM20C/IGF1/ITGA11/SFRP1/TNC/VCAN	8
GO:0031099	GO:0031099	regeneration	7/128	126/11331	0.000552517549465902	0.0151855086490049	0.0118462211436734	AXL/CXCL12/GAS6/IGF1/PRRX1/SULF2/TNC	7
GO:0050865	GO:0050865	regulation of cell activation	13/128	399/11331	0.000567070593911098	0.0154231387573112	0.0120315964826532	AXL/C1QTNF1/CAV1/CD2/CTGF/DPP4/GAS6/IGF1/IL33/SERPINE2/SFRP1/THBS1/TNFSF4	13
GO:0090596	GO:0090596	sensory organ morphogenesis	8/128	166/11331	0.000577877181427156	0.0155550239248073	0.0121344801525941	COL5A1/COL5A2/COL8A2/EFEMP1/FBN1/NTN1/PRRX1/ROR2	8
GO:0060351	GO:0060351	cartilage development involved in endochondral bone morphogenesis	4/128	35/11331	0.000620245905096706	0.0165251230429337	0.0128912548481431	ANXA6/COL6A2/COL6A3/COMP	4
GO:0033622	GO:0033622	integrin activation	3/128	16/11331	0.000708112274017933	0.0186755671460689	0.0145688171209431	COL16A1/CXCL12/FN1	3
GO:0007369	GO:0007369	gastrulation	7/128	132/11331	0.000729404037566213	0.0190447394208538	0.0148568085546381	COL5A1/COL5A2/FN1/GATA6/ITGA5/MYADM/SFRP1	7
GO:0046718	GO:0046718	viral entry into host cell	6/128	96/11331	0.000746787721152051	0.0192897439944042	0.0150479367167941	AXL/CAV1/DPP4/GAS6/ITGA5/NCAM1	6
GO:0032963	GO:0032963	collagen metabolic process	5/128	64/11331	0.000760951218469409	0.0192897439944042	0.0150479367167941	ADAMTS2/COL5A1/CTGF/TGFB3/VIM	5
GO:0045778	GO:0045778	positive regulation of ossification	5/128	64/11331	0.000760951218469409	0.0192897439944042	0.0150479367167941	CYR61/DDR2/FAM20C/IGF1/TGFB3	5
GO:0022612	GO:0022612	gland morphogenesis	6/128	98/11331	0.000832545502594874	0.0209016952622617	0.0163054205214684	CAV1/NTN1/SFRP1/SULF2/TGFB3/TNC	6
GO:0010714	GO:0010714	positive regulation of collagen metabolic process	3/128	17/11331	0.00085278016041694	0.0209945795443628	0.0163778795856969	CTGF/TGFB3/VIM	3
GO:0032967	GO:0032967	positive regulation of collagen biosynthetic process	3/128	17/11331	0.00085278016041694	0.0209945795443628	0.0163778795856969	CTGF/TGFB3/VIM	3
GO:0045861	GO:0045861	negative regulation of proteolysis	9/128	220/11331	0.000860367679527698	0.0209945795443628	0.0163778795856969	C4A/CD109/COL6A3/GAS6/SERPINA3/SERPINE2/SERPINF1/THBS1/TIMP2	9
GO:0008016	GO:0008016	regulation of heart contraction	7/128	137/11331	0.000908742950206346	0.0218766532984822	0.0170659856608934	CAV1/CTGF/DES/HSPB7/PDE4B/PLN/RGS2	7
GO:0071772	GO:0071772	response to BMP	6/128	100/11331	0.000925714649481154	0.0218766532984822	0.0170659856608934	ADAMTS12/CYR61/FBN1/GATA6/ROR2/SFRP1	6
GO:0071773	GO:0071773	cellular response to BMP stimulus	6/128	100/11331	0.000925714649481154	0.0218766532984822	0.0170659856608934	ADAMTS12/CYR61/FBN1/GATA6/ROR2/SFRP1	6
GO:0070482	GO:0070482	response to oxygen levels	10/128	269/11331	0.000932071097139311	0.0218766532984822	0.0170659856608934	CAV1/CTGF/CXCL12/DPP4/GATA6/KCNMA1/PTGIS/SFRP1/TGFB3/THBS1	10
GO:0001558	GO:0001558	regulation of cell growth	11/128	318/11331	0.000938408720578326	0.0218766532984822	0.0170659856608934	CTGF/CXCL12/CYR61/FHL1/FN1/IGF1/L1CAM/NTN1/RGS2/SERPINE2/SFRP1	11
GO:0016049	GO:0016049	cell growth	12/128	371/11331	0.000989373386362007	0.022649323909043	0.0176687463016784	CTGF/CXCL12/CYR61/FHL1/FN1/IGF1/L1CAM/NRP2/NTN1/RGS2/SERPINE2/SFRP1	12
GO:0030278	GO:0030278	regulation of ossification	7/128	139/11331	0.000989530530242233	0.022649323909043	0.0176687463016784	CYR61/DDR2/EGR2/FAM20C/IGF1/SFRP1/TGFB3	7
GO:0043269	GO:0043269	regulation of ion transport	12/128	372/11331	0.00101265746080616	0.022649323909043	0.0176687463016784	CAV1/CXCL12/FHL1/GEM/KCNMA1/MAOB/MYLK/PDE4B/PLN/RGS2/SERPINE2/THBS1	12
GO:0003418	GO:0003418	growth plate cartilage chondrocyte differentiation	3/128	18/11331	0.00101492565965455	0.022649323909043	0.0176687463016784	ANXA6/COL6A2/COL6A3	3
GO:0071379	GO:0071379	cellular response to prostaglandin stimulus	3/128	18/11331	0.00101492565965455	0.022649323909043	0.0176687463016784	SFRP1/TNC/TNFSF4	3
GO:0006941	GO:0006941	striated muscle contraction	6/128	102/11331	0.00102671798368812	0.0227183106390651	0.0177225628763293	CAV1/CTGF/PDE4B/PLN/RGS2/SYNM	6
GO:0034766	GO:0034766	negative regulation of ion transmembrane transport	5/128	69/11331	0.00107240305064517	0.0235297845818028	0.0183555940114852	CAV1/GEM/PLN/RGS2/THBS1	5
GO:0070371	GO:0070371	ERK1 and ERK2 cascade	9/128	229/11331	0.00114133206269275	0.0246983395607589	0.0192671842004751	AXL/CTGF/CYR61/DDR2/FN1/GAS6/IGF1/ROR2/TNFAIP8L3	9
GO:0070252	GO:0070252	actin-mediated cell contraction	5/128	70/11331	0.00114458027072073	0.0246983395607589	0.0192671842004751	CAV1/DES/PDE4B/PLN/VIM	5
GO:0044344	GO:0044344	cellular response to fibroblast growth factor stimulus	6/128	105/11331	0.00119386123441196	0.0251692780624915	0.0196345635069931	CTGF/FAM20C/FLRT2/SFRP1/SULF2/THBS1	6
GO:0031579	GO:0031579	membrane raft organization	3/128	19/11331	0.00119532381453426	0.0251692780624915	0.0196345635069931	CAV1/CD2/MYADM	3
GO:0085029	GO:0085029	extracellular matrix assembly	3/128	19/11331	0.00119532381453426	0.0251692780624915	0.0196345635069931	GAS6/LOX/MYH11	3
GO:0051604	GO:0051604	protein maturation	9/128	231/11331	0.00121288568804853	0.0253347562519578	0.0197636531063067	ADAMTS2/AEBP1/C4A/CFI/CPA3/CPXM1/CPXM2/SERPINE2/THBS1	9
GO:0044273	GO:0044273	sulfur compound catabolic process	4/128	42/11331	0.00124752982050525	0.0256048102935212	0.019974322368104	DCN/FMOD/LUM/VCAN	4
GO:0007411	GO:0007411	axon guidance	8/128	187/11331	0.00125523390178886	0.0256048102935212	0.019974322368104	CXCL12/EGR2/FLRT2/L1CAM/NCAM1/NRP2/NTN1/SPON2	8
GO:0097485	GO:0097485	neuron projection guidance	8/128	187/11331	0.00125523390178886	0.0256048102935212	0.019974322368104	CXCL12/EGR2/FLRT2/L1CAM/NCAM1/NRP2/NTN1/SPON2	8
GO:0071560	GO:0071560	cellular response to transforming growth factor beta stimulus	8/128	188/11331	0.00129880793563245	0.0256494459320515	0.0200091426469067	CAV1/CD109/COL3A1/FBN1/FMOD/SFRP1/TGFB3/THBS1	8
GO:0030260	GO:0030260	entry into host cell	6/128	107/11331	0.00131636375139598	0.0256494459320515	0.0200091426469067	AXL/CAV1/DPP4/GAS6/ITGA5/NCAM1	6
GO:0044409	GO:0044409	entry into host	6/128	107/11331	0.00131636375139598	0.0256494459320515	0.0200091426469067	AXL/CAV1/DPP4/GAS6/ITGA5/NCAM1	6
GO:0051806	GO:0051806	entry into cell of other organism involved in symbiotic interaction	6/128	107/11331	0.00131636375139598	0.0256494459320515	0.0200091426469067	AXL/CAV1/DPP4/GAS6/ITGA5/NCAM1	6
GO:0051828	GO:0051828	entry into other organism involved in symbiotic interaction	6/128	107/11331	0.00131636375139598	0.0256494459320515	0.0200091426469067	AXL/CAV1/DPP4/GAS6/ITGA5/NCAM1	6
GO:1903034	GO:1903034	regulation of response to wounding	6/128	107/11331	0.00131636375139598	0.0256494459320515	0.0200091426469067	C1QTNF1/CAV1/CD109/MYLK/SERPINE2/THBS1	6
GO:0050673	GO:0050673	epithelial cell proliferation	10/128	282/11331	0.0013315863871444	0.0257538670876596	0.0200906016305998	CAV1/CD109/COL8A2/CXCL12/IGF1/NRP2/SERPINF1/SFRP1/SULF2/THBS1	10
GO:0034330	GO:0034330	cell junction organization	9/128	235/11331	0.00136688936113534	0.0262422656023851	0.0204716014999759	CAV1/CDH11/COL16A1/FLNC/FN1/ITGA5/SFRP1/TGFB3/THBS1	9
GO:0048145	GO:0048145	regulation of fibroblast proliferation	5/128	73/11331	0.00138276457056654	0.0263532722171478	0.020558197802891	DDR2/FN1/GAS6/IGF1/SFRP1	5
GO:0090075	GO:0090075	relaxation of muscle	3/128	20/11331	0.00139471732176316	0.0263884559936494	0.020585644680486	PDE4B/PLN/RGS2	3
GO:0007179	GO:0007179	transforming growth factor beta receptor signaling pathway	7/128	148/11331	0.0014256853971122	0.026780320660863	0.0208913384582515	CAV1/CD109/COL3A1/FBN1/FMOD/TGFB3/THBS1	7
GO:0048144	GO:0048144	fibroblast proliferation	5/128	74/11331	0.00146973139637159	0.0274104905423301	0.0213829342254062	DDR2/FN1/GAS6/IGF1/SFRP1	5
GO:0006027	GO:0006027	glycosaminoglycan catabolic process	4/128	44/11331	0.00148695807669933	0.0274421456242171	0.0214076283669738	DCN/FMOD/LUM/VCAN	4
GO:0001666	GO:0001666	response to hypoxia	9/128	238/11331	0.00149244913007998	0.0274421456242171	0.0214076283669738	CAV1/CXCL12/DPP4/GATA6/KCNMA1/PTGIS/SFRP1/TGFB3/THBS1	9
GO:0002696	GO:0002696	positive regulation of leukocyte activation	9/128	240/11331	0.00158120036174583	0.0287371986675138	0.0224178997446589	AXL/CAV1/CD2/DPP4/GAS6/IGF1/IL33/THBS1/TNFSF4	9
GO:0071559	GO:0071559	response to transforming growth factor beta	8/128	194/11331	0.00158623517800638	0.0287371986675138	0.0224178997446589	CAV1/CD109/COL3A1/FBN1/FMOD/SFRP1/TGFB3/THBS1	8
GO:0030206	GO:0030206	chondroitin sulfate biosynthetic process	3/128	21/11331	0.00161381729051163	0.0287371986675138	0.0224178997446589	CHST15/DCN/VCAN	3
GO:0048146	GO:0048146	positive regulation of fibroblast proliferation	4/128	45/11331	0.00161791198932383	0.0287371986675138	0.0224178997446589	DDR2/FN1/GAS6/IGF1	4
GO:2001238	GO:2001238	positive regulation of extrinsic apoptotic signaling pathway	4/128	45/11331	0.00161791198932383	0.0287371986675138	0.0224178997446589	CAV1/SFRP1/SRPX/THBS1	4
GO:0050678	GO:0050678	regulation of epithelial cell proliferation	9/128	243/11331	0.00172224492914911	0.0303754088382483	0.0236958681295774	CAV1/CD109/CXCL12/IGF1/NRP2/SERPINF1/SFRP1/SULF2/THBS1	9
GO:0030336	GO:0030336	negative regulation of cell migration	8/128	197/11331	0.00174773962268712	0.0303754088382483	0.0236958681295774	COL3A1/CXCL12/CYP1B1/DCN/IL33/SERPINF1/SFRP1/THBS1	8
GO:0006026	GO:0006026	aminoglycan catabolic process	4/128	46/11331	0.00175667818252604	0.0303754088382483	0.0236958681295774	DCN/FMOD/LUM/VCAN	4
GO:0030166	GO:0030166	proteoglycan biosynthetic process	4/128	46/11331	0.00175667818252604	0.0303754088382483	0.0236958681295774	CHST15/DCN/IGF1/VCAN	4
GO:0003413	GO:0003413	chondrocyte differentiation involved in endochondral bone morphogenesis	3/128	22/11331	0.00185330398677243	0.0316272987546589	0.0246724679353605	ANXA6/COL6A2/COL6A3	3
GO:0010470	GO:0010470	regulation of gastrulation	3/128	22/11331	0.00185330398677243	0.0316272987546589	0.0246724679353605	COL5A1/COL5A2/MYADM	3
GO:0021675	GO:0021675	nerve development	4/128	47/11331	0.00190349459077978	0.032064673396942	0.0250136640621995	EGR2/NRP2/SERPINE2/SULF2	4
GO:0045669	GO:0045669	positive regulation of osteoblast differentiation	4/128	47/11331	0.00190349459077978	0.032064673396942	0.0250136640621995	CYR61/DDR2/FAM20C/IGF1	4
GO:0090092	GO:0090092	regulation of transmembrane receptor protein serine/threonine kinase signaling pathway	7/128	156/11331	0.00192809847147911	0.0322709301861023	0.0251745650628345	CAV1/CD109/CYR61/FBN1/SFRP1/TGFB3/THBS1	7
GO:0050708	GO:0050708	regulation of protein secretion	10/128	297/11331	0.00195594994115091	0.0324923099524354	0.0253472635037846	CD2/DPP4/FN1/GAS6/IGF1/IL33/SFRP1/SSC5D/TGFB3/TNFSF4	10
GO:0030282	GO:0030282	bone mineralization	5/128	79/11331	0.00196621408367859	0.0324923099524354	0.0253472635037846	DDR2/FAM20C/IGF1/ROR2/TGFB3	5
GO:0034329	GO:0034329	cell junction assembly	8/128	201/11331	0.00198304276786645	0.0325643060811276	0.0254034277114967	CAV1/CDH11/COL16A1/FLNC/FN1/ITGA5/SFRP1/THBS1	8
GO:0061045	GO:0061045	negative regulation of wound healing	4/128	48/11331	0.00205859783925964	0.0332482154756649	0.0259369456934877	C1QTNF1/CD109/SERPINE2/THBS1	4
GO:0071229	GO:0071229	cellular response to acid chemical	7/128	158/11331	0.00207288747799528	0.0332482154756649	0.0259369456934877	COL16A1/COL3A1/COL5A2/SERPINF1/SFRP1/TNC/TNFSF4	7
GO:0030307	GO:0030307	positive regulation of cell growth	6/128	117/11331	0.00207911145407792	0.0332482154756649	0.0259369456934877	CXCL12/FN1/IGF1/L1CAM/NTN1/SFRP1	6
GO:0048639	GO:0048639	positive regulation of developmental growth	6/128	117/11331	0.00207911145407792	0.0332482154756649	0.0259369456934877	CXCL12/FN1/GATA6/IGF1/L1CAM/NTN1	6
GO:0034694	GO:0034694	response to prostaglandin	3/128	23/11331	0.00211382756375349	0.0332482154756649	0.0259369456934877	SFRP1/TNC/TNFSF4	3
GO:0040036	GO:0040036	regulation of fibroblast growth factor receptor signaling pathway	3/128	23/11331	0.00211382756375349	0.0332482154756649	0.0259369456934877	FAM20C/SULF2/THBS1	3
GO:0071295	GO:0071295	cellular response to vitamin	3/128	23/11331	0.00211382756375349	0.0332482154756649	0.0259369456934877	GAS6/SFRP1/TNC	3
GO:0090101	GO:0090101	negative regulation of transmembrane receptor protein serine/threonine kinase signaling pathway	5/128	81/11331	0.00219561869762429	0.0343000650699855	0.0267574939669906	CAV1/CD109/FBN1/SFRP1/TGFB3	5
GO:0014706	GO:0014706	striated muscle tissue development	9/128	252/11331	0.00220697469619209	0.0343000650699855	0.0267574939669906	CAV1/DCN/EGR2/GATA6/IGF1/MSC/MYH11/PLN/RGS2	9
GO:0061035	GO:0061035	regulation of cartilage development	4/128	49/11331	0.0022222230831167	0.0343326891717023	0.0267829440413006	ADAMTS12/CTGF/CYR61/EFEMP1	4
GO:0061564	GO:0061564	axon development	11/128	355/11331	0.00225699287376697	0.0346647552553268	0.0270419889209851	CDH11/CXCL12/EGR2/FLRT2/FN1/L1CAM/NCAM1/NRP2/NTN1/SPON2/TNC	11
GO:0008543	GO:0008543	fibroblast growth factor receptor signaling pathway	5/128	82/11331	0.00231736479306755	0.0349496029092444	0.0272641986854756	CTGF/FAM20C/FLRT2/SULF2/THBS1	5
GO:0060048	GO:0060048	cardiac muscle contraction	5/128	82/11331	0.00231736479306755	0.0349496029092444	0.0272641986854756	CAV1/CTGF/PDE4B/PLN/RGS2	5
GO:0048729	GO:0048729	tissue morphogenesis	13/128	467/11331	0.00235996065790934	0.0349496029092444	0.0272641986854756	ADAMTS12/COL3A1/COL5A1/COL6A2/COL6A3/CYR61/ITGA5/MYLK/NRP2/NTN1/ROR2/SFRP1/TNC	13
GO:2000146	GO:2000146	negative regulation of cell motility	8/128	207/11331	0.00238215644438898	0.0349496029092444	0.0272641986854756	COL3A1/CXCL12/CYP1B1/DCN/IL33/SERPINF1/SFRP1/THBS1	8
GO:0048588	GO:0048588	developmental cell growth	7/128	162/11331	0.00238763708006702	0.0349496029092444	0.0272641986854756	CXCL12/FN1/IGF1/L1CAM/NRP2/NTN1/RGS2	7
GO:0006816	GO:0006816	calcium ion transport	9/128	255/11331	0.00239078142064	0.0349496029092444	0.0272641986854756	ANXA6/CAV1/CTGF/CXCL12/GAS6/GEM/MYLK/PDE4B/PLN	9
GO:0044319	GO:0044319	wound healing, spreading of cells	3/128	24/11331	0.00239600877853495	0.0349496029092444	0.0272641986854756	COL5A1/CYR61/ITGA5	3
GO:0050650	GO:0050650	chondroitin sulfate proteoglycan biosynthetic process	3/128	24/11331	0.00239600877853495	0.0349496029092444	0.0272641986854756	CHST15/DCN/VCAN	3
GO:0090505	GO:0090505	epiboly involved in wound healing	3/128	24/11331	0.00239600877853495	0.0349496029092444	0.0272641986854756	COL5A1/CYR61/ITGA5	3
GO:0060349	GO:0060349	bone morphogenesis	5/128	83/11331	0.0024439548019207	0.0354509221545275	0.0276552780217342	ANXA6/COL6A2/COL6A3/COMP/TGFB3	5
GO:1903522	GO:1903522	regulation of blood circulation	7/128	163/11331	0.00247179869843836	0.0356567204509534	0.0278158213520106	CAV1/CTGF/DES/HSPB7/PDE4B/PLN/RGS2	7
GO:0032965	GO:0032965	regulation of collagen biosynthetic process	3/128	25/11331	0.00270043969521757	0.0376666193920272	0.0293837442897751	CTGF/TGFB3/VIM	3
GO:0090504	GO:0090504	epiboly	3/128	25/11331	0.00270043969521757	0.0376666193920272	0.0293837442897751	COL5A1/CYR61/ITGA5	3
GO:0006024	GO:0006024	glycosaminoglycan biosynthetic process	5/128	85/11331	0.00271211200524746	0.0376666193920272	0.0293837442897751	CHST15/DCN/FMOD/LUM/VCAN	5
GO:0007044	GO:0007044	cell-substrate junction assembly	5/128	85/11331	0.00271211200524746	0.0376666193920272	0.0293837442897751	COL16A1/FN1/ITGA5/SFRP1/THBS1	5
GO:0007229	GO:0007229	integrin-mediated signaling pathway	5/128	85/11331	0.00271211200524746	0.0376666193920272	0.0293837442897751	COL16A1/COL3A1/CTGF/ITGA11/ITGA5	5
GO:0034763	GO:0034763	negative regulation of transmembrane transport	5/128	85/11331	0.00271211200524746	0.0376666193920272	0.0293837442897751	CAV1/GEM/PLN/RGS2/THBS1	5
GO:1903510	GO:1903510	mucopolysaccharide metabolic process	5/128	85/11331	0.00271211200524746	0.0376666193920272	0.0293837442897751	CHST15/DCN/FMOD/LUM/VCAN	5
GO:0120035	GO:0120035	regulation of plasma membrane bounded cell projection organization	13/128	476/11331	0.00278475922984212	0.0384596442708169	0.0300023833030421	CAV1/CXCL12/DOCK11/FN1/L1CAM/NEGR1/NTN1/PRRX1/RGS2/SERPINF1/SFRP1/TGFB3/VIM	13
GO:0002791	GO:0002791	regulation of peptide secretion	10/128	312/11331	0.00279867193085224	0.0384596442708169	0.0300023833030421	CD2/DPP4/FN1/GAS6/IGF1/IL33/SFRP1/SSC5D/TGFB3/TNFSF4	10
GO:0010469	GO:0010469	regulation of signaling receptor activity	9/128	262/11331	0.00286725405671292	0.0391958133093059	0.0305766690534003	CTGF/CXCL12/EFEMP1/FBN1/GAS6/IGF1/IL33/TGFB3/TNFSF4	9
GO:0070372	GO:0070372	regulation of ERK1 and ERK2 cascade	8/128	214/11331	0.00292476371003844	0.0397681234879619	0.0310231284441155	AXL/CTGF/CYR61/DDR2/FN1/GAS6/ROR2/TNFAIP8L3	8
GO:1903530	GO:1903530	regulation of secretion by cell	13/128	479/11331	0.00293958170554448	0.0397681234879619	0.0310231284441155	C1QTNF1/CD2/CXCL12/DPP4/FN1/GAS6/IGF1/IL33/MAOB/SFRP1/SSC5D/TGFB3/TNFSF4	13
GO:0043627	GO:0043627	response to estrogen	4/128	53/11331	0.0029665872099642	0.0399265938413223	0.0311467512277848	CAV1/GATA6/SFRP1/TGFB3	4
GO:0045667	GO:0045667	regulation of osteoblast differentiation	5/128	87/11331	0.00300098260086631	0.0399726735239517	0.0311826980059451	CYR61/DDR2/FAM20C/IGF1/SFRP1	5
GO:0050709	GO:0050709	negative regulation of protein secretion	5/128	87/11331	0.00300098260086631	0.0399726735239517	0.0311826980059451	FN1/GAS6/IL33/SFRP1/SSC5D	5
GO:0045766	GO:0045766	positive regulation of angiogenesis	6/128	126/11331	0.0030159389828489	0.0399726735239517	0.0311826980059451	ADAM12/CYP1B1/GATA6/ITGA5/PTGIS/THBS1	6
GO:0006935	GO:0006935	chemotaxis	12/128	424/11331	0.00303322310107065	0.0399987147317953	0.03120301276221	CXCL12/CYR61/EGR2/FLRT2/GAS6/L1CAM/NCAM1/NRP2/NTN1/PDE4B/SPON2/THBS1	12
GO:0048608	GO:0048608	reproductive structure development	10/128	316/11331	0.0030666394927533	0.0402361593747681	0.0313882434196119	AXL/CYR61/DCN/GATA6/PTGIS/ROR2/SERPINE2/SERPINF1/SFRP1/TNC	10
GO:0031344	GO:0031344	regulation of cell projection organization	13/128	482/11331	0.00310139302859914	0.040258677815216	0.0314058100636751	CAV1/CXCL12/DOCK11/FN1/L1CAM/NEGR1/NTN1/PRRX1/RGS2/SERPINF1/SFRP1/TGFB3/VIM	13
GO:0042330	GO:0042330	taxis	12/128	426/11331	0.00315127010044904	0.040258677815216	0.0314058100636751	CXCL12/CYR61/EGR2/FLRT2/GAS6/L1CAM/NCAM1/NRP2/NTN1/PDE4B/SPON2/THBS1	12
GO:0001704	GO:0001704	formation of primary germ layer	5/128	88/11331	0.00315346463826626	0.040258677815216	0.0314058100636751	COL5A1/COL5A2/FN1/GATA6/ITGA5	5
GO:0006023	GO:0006023	aminoglycan biosynthetic process	5/128	88/11331	0.00315346463826626	0.040258677815216	0.0314058100636751	CHST15/DCN/FMOD/LUM/VCAN	5
GO:0017015	GO:0017015	regulation of transforming growth factor beta receptor signaling pathway	5/128	88/11331	0.00315346463826626	0.040258677815216	0.0314058100636751	CAV1/CD109/FBN1/TGFB3/THBS1	5
GO:0030193	GO:0030193	regulation of blood coagulation	4/128	54/11331	0.00317628787052259	0.040258677815216	0.0314058100636751	C1QTNF1/CAV1/SERPINE2/THBS1	4
GO:1900046	GO:1900046	regulation of hemostasis	4/128	54/11331	0.00317628787052259	0.040258677815216	0.0314058100636751	C1QTNF1/CAV1/SERPINE2/THBS1	4
GO:0061458	GO:0061458	reproductive system development	10/128	319/11331	0.00328077897397224	0.0413694849554523	0.0322723511414462	AXL/CYR61/DCN/GATA6/PTGIS/ROR2/SERPINE2/SERPINF1/SFRP1/TNC	10
GO:0002792	GO:0002792	negative regulation of peptide secretion	5/128	89/11331	0.00331146011324762	0.0413694849554523	0.0322723511414462	FN1/GAS6/IL33/SFRP1/SSC5D	5
GO:1903844	GO:1903844	regulation of cellular response to transforming growth factor beta stimulus	5/128	89/11331	0.00331146011324762	0.0413694849554523	0.0322723511414462	CAV1/CD109/FBN1/TGFB3/THBS1	5
GO:0045596	GO:0045596	negative regulation of cell differentiation	13/128	486/11331	0.00332841610457733	0.0413833069002449	0.0322831336459005	ADAMTS12/CAV1/COL3A1/COL5A1/COL5A2/EFEMP1/FBN1/IGF1/NTN1/RGS2/SFRP1/TNFSF4/VIM	13
GO:0061082	GO:0061082	myeloid leukocyte cytokine production	3/128	27/11331	0.00337827955190954	0.0418042081044351	0.0326114788373408	GAS6/SPON2/TGFB3	3
GO:0060560	GO:0060560	developmental growth involved in morphogenesis	7/128	174/11331	0.00355638919904703	0.0438006235788292	0.0341688833175571	CXCL12/FN1/L1CAM/NRP2/NTN1/SFRP1/TNC	7
GO:0010720	GO:0010720	positive regulation of cell development	11/128	377/11331	0.00358171379357514	0.043850816984018	0.0342080392122699	CXCL12/FN1/IGF1/L1CAM/MYADM/NEGR1/NTN1/RGS2/SERPINE2/SERPINF1/TIMP2	11
GO:0050818	GO:0050818	regulation of coagulation	4/128	56/11331	0.0036255916750239	0.043850816984018	0.0342080392122699	C1QTNF1/CAV1/SERPINE2/THBS1	4
GO:0002526	GO:0002526	acute inflammatory response	5/128	91/11331	0.00364443787266637	0.043850816984018	0.0342080392122699	C4A/CFI/FN1/SERPINA3/TNFSF4	5
GO:0030048	GO:0030048	actin filament-based movement	5/128	91/11331	0.00364443787266637	0.043850816984018	0.0342080392122699	CAV1/DES/PDE4B/PLN/VIM	5
GO:0045995	GO:0045995	regulation of embryonic development	5/128	91/11331	0.00364443787266637	0.043850816984018	0.0342080392122699	COL5A1/COL5A2/IGF1/MYADM/SFRP1	5
GO:0009617	GO:0009617	response to bacterium	11/128	379/11331	0.00372792939126095	0.0446496497274419	0.0348312089429741	AXL/CAV1/CCDC80/DCN/FAM20A/MAOB/PDE4B/SPON2/SSC5D/TNFSF4/VIM	11
GO:1901890	GO:1901890	positive regulation of cell junction assembly	3/128	28/11331	0.00375273529888978	0.0447415153671288	0.0349028733638631	CAV1/COL16A1/SFRP1	3
GO:0015850	GO:0015850	organic hydroxy compound transport	6/128	132/11331	0.00379591535871562	0.0448467647131515	0.0349849784192175	C1QTNF1/CAV1/CES1/CXCL12/MAOB/SLC22A3	6
GO:1903531	GO:1903531	negative regulation of secretion by cell	6/128	132/11331	0.00379591535871562	0.0448467647131515	0.0349849784192175	FN1/GAS6/IL33/MAOB/SFRP1/SSC5D	6
GO:0007409	GO:0007409	axonogenesis	10/128	326/11331	0.00382701665336889	0.0450105427114693	0.0351127416987615	CDH11/CXCL12/EGR2/FLRT2/FN1/L1CAM/NCAM1/NRP2/NTN1/SPON2	10
GO:0060350	GO:0060350	endochondral bone morphogenesis	4/128	57/11331	0.00386563407821915	0.045058797224242	0.035150385062754	ANXA6/COL6A2/COL6A3/COMP	4
GO:1903035	GO:1903035	negative regulation of response to wounding	4/128	57/11331	0.00386563407821915	0.045058797224242	0.035150385062754	C1QTNF1/CD109/SERPINE2/THBS1	4
GO:0048638	GO:0048638	regulation of developmental growth	8/128	226/11331	0.00407476907740495	0.0472854313826858	0.0368873832270342	CXCL12/FN1/GATA6/IGF1/L1CAM/NTN1/RGS2/SFRP1	8
GO:0030512	GO:0030512	negative regulation of transforming growth factor beta receptor signaling pathway	4/128	58/11331	0.00411622532610964	0.0473347583082923	0.0369258631806913	CAV1/CD109/FBN1/TGFB3	4
GO:0031100	GO:0031100	animal organ regeneration	4/128	58/11331	0.00411622532610964	0.0473347583082923	0.0369258631806913	AXL/CXCL12/GAS6/SULF2	4
GO:0031346	GO:0031346	positive regulation of cell projection organization	9/128	277/11331	0.00414133124138767	0.0473347583082923	0.0369258631806913	CXCL12/DOCK11/FN1/L1CAM/NEGR1/NTN1/RGS2/SERPINF1/TGFB3	9
GO:0010712	GO:0010712	regulation of collagen metabolic process	3/128	29/11331	0.00415153567698159	0.0473347583082923	0.0369258631806913	CTGF/TGFB3/VIM	3
GO:1903845	GO:1903845	negative regulation of cellular response to transforming growth factor beta stimulus	4/128	59/11331	0.00437757839937142	0.0494799013019861	0.038599290055975	CAV1/CD109/FBN1/TGFB3	4
GO:1904063	GO:1904063	negative regulation of cation transmembrane transport	4/128	59/11331	0.00437757839937142	0.0494799013019861	0.038599290055975	CAV1/GEM/PLN/RGS2	4
