# Supplementary material for: Identification of Microenvironment-Related Prognostic Genes in Bladder Cancer Based on Gene Expression Profile
Source: Front Genet. 2019 Nov 22;10:1187. doi: 10.3389/fgene.2019.01187 (PMC6883806; doi:10.3389/fgene.2019.01187)
Supplement: Supplementary file 4 [file DataSheet_4.csv]

	ID	Description	GeneRatio	BgRatio	pvalue	p.adjust	qvalue	geneID	Count
GO:0031012	GO:0031012	extracellular matrix	44/131	333/11785	7.06112467436827e-36	1.54638630368665e-33	1.33046454390728e-33	ABI3BP/ADAMTS12/ADAMTS2/AEBP1/ANXA6/CCDC80/COL16A1/COL3A1/COL5A1/COL5A2/COL6A2/COL6A3/COL8A2/COMP/CPA3/CRISPLD2/CTGF/CYR61/DCN/EFEMP1/F13A1/FBN1/FLRT2/FMOD/FN1/L1CAM/LOX/LUM/NCAM1/NTN1/SERPINA3/SERPINE2/SERPINF1/SFRP1/SPON2/SSC5D/TGFB3/TGFBI/THBS1/THBS2/TIMP2/TNC/TPSAB1/VCAN	44
GO:0062023	GO:0062023	collagen-containing extracellular matrix	37/131	245/11785	3.8116570273459e-32	4.17376444494376e-30	3.59098214681534e-30	ABI3BP/ADAMTS12/ADAMTS2/AEBP1/ANXA6/CCDC80/COL16A1/COL3A1/COL5A1/COL5A2/COL6A2/COL6A3/COL8A2/COMP/CPA3/DCN/EFEMP1/F13A1/FBN1/FMOD/FN1/L1CAM/LUM/NCAM1/NTN1/SERPINA3/SERPINE2/SERPINF1/SFRP1/TGFB3/TGFBI/THBS1/THBS2/TIMP2/TNC/TPSAB1/VCAN	37
GO:0005788	GO:0005788	endoplasmic reticulum lumen	19/131	214/11785	2.21437162391477e-12	1.61649128545778e-10	1.3907807743184e-10	ARSI/C4A/CES1/COL16A1/COL3A1/COL5A1/COL5A2/COL6A2/COL6A3/COL8A2/CYR61/FAM20C/FBN1/FN1/GAS6/P4HA3/THBS1/TNC/VCAN	19
GO:0005581	GO:0005581	collagen trimer	11/131	58/11785	3.05968129436511e-11	1.6751755086649e-09	1.44127092550357e-09	C1QTNF1/COL16A1/COL3A1/COL5A1/COL5A2/COL6A2/COL6A3/COL8A2/DCN/LOX/LUM	11
GO:0031091	GO:0031091	platelet alpha granule	11/131	68/11785	1.87542847860202e-10	8.21437673627683e-09	7.06740416146865e-09	CD109/F13A1/FN1/GAS6/IGF1/PCDH7/SERPINA3/SERPINE2/TGFB3/THBS1/THBS2	11
GO:0005604	GO:0005604	basement membrane	9/131	75/11785	1.32872773192837e-07	4.84985622153856e-06	4.1726712985119e-06	CCDC80/COL5A1/COL8A2/FBN1/FN1/NTN1/SERPINF1/TGFBI/TNC	9
GO:0031093	GO:0031093	platelet alpha granule lumen	7/131	48/11785	8.99652988028623e-07	2.81462863397526e-05	2.42162232867855e-05	F13A1/FN1/GAS6/IGF1/SERPINA3/TGFB3/THBS1	7
GO:0042383	GO:0042383	sarcolemma	9/131	95/11785	1.03104806751699e-06	2.82249408482776e-05	2.42838952744133e-05	AHNAK2/CAV1/COL6A2/COL6A3/DES/FLNC/SGCD/SYNM/TGFB3	9
GO:0044420	GO:0044420	extracellular matrix component	6/131	42/11785	6.35353291253399e-06	0.000154602634204994	0.000133015484367671	COL3A1/COL5A1/COL5A2/FBN1/LUM/TNC	6
GO:0005912	GO:0005912	adherens junction	17/131	475/11785	1.96758802273689e-05	0.000430901776979379	0.000370735006389372	ANXA6/CAV1/CDH11/CNN1/DDR2/DES/DPP4/FHL1/FLNC/FLRT2/IGSF21/ITGA11/ITGA5/L1CAM/SYNM/TNC/VIM	17
GO:0098644	GO:0098644	complex of collagen trimers	4/131	16/11785	2.39288847619582e-05	0.000468717354538367	0.000403270398761681	COL3A1/COL5A1/COL5A2/LUM	4
GO:0070161	GO:0070161	anchoring junction	17/131	485/11785	2.56831427144311e-05	0.000468717354538367	0.000403270398761681	ANXA6/CAV1/CDH11/CNN1/DDR2/DES/DPP4/FHL1/FLNC/FLRT2/IGSF21/ITGA11/ITGA5/L1CAM/SYNM/TNC/VIM	17
GO:0005614	GO:0005614	interstitial matrix	3/131	10/11785	0.000152149859413477	0.00256313993935011	0.00220524897449493	ABI3BP/CCDC80/TNC	3
GO:0005925	GO:0005925	focal adhesion	13/131	376/11785	0.000278462576639903	0.00375239545159098	0.00322844886245992	ANXA6/CAV1/CNN1/DDR2/DPP4/FHL1/FLNC/FLRT2/ITGA11/ITGA5/L1CAM/TNC/VIM	13
GO:0005924	GO:0005924	cell-substrate adherens junction	13/131	377/11785	0.000285706876681299	0.00375239545159098	0.00322844886245992	ANXA6/CAV1/CNN1/DDR2/DPP4/FHL1/FLNC/FLRT2/ITGA11/ITGA5/L1CAM/TNC/VIM	13
GO:0009897	GO:0009897	external side of plasma membrane	9/131	192/11785	0.000286754435751073	0.00375239545159098	0.00322844886245992	CD2/CD3D/CXCL12/IGSF21/ITGA5/NCAM1/SERPINE2/SSC5D/THBS1	9
GO:0043292	GO:0043292	contractile fiber	8/131	153/11785	0.000301971494018351	0.00375239545159098	0.00322844886245992	AHNAK2/CALD1/DES/FLNC/MYH11/PDE4B/PDLIM3/SYNM	8
GO:0030055	GO:0030055	cell-substrate junction	13/131	380/11785	0.000308416064514327	0.00375239545159098	0.00322844886245992	ANXA6/CAV1/CNN1/DDR2/DPP4/FHL1/FLNC/FLRT2/ITGA11/ITGA5/L1CAM/TNC/VIM	13
GO:0005796	GO:0005796	Golgi lumen	5/131	56/11785	0.000381273140388941	0.00439467461816727	0.00378104665538063	DCN/FMOD/GAS6/LUM/VCAN	5
GO:0044449	GO:0044449	contractile fiber part	7/131	140/11785	0.000942578093144493	0.0101094094490059	0.00869783365235307	AHNAK2/DES/FLNC/MYH11/PDE4B/PDLIM3/SYNM	7
GO:0043034	GO:0043034	costamere	3/131	18/11785	0.000969395426617005	0.0101094094490059	0.00869783365235307	AHNAK2/FLNC/SYNM	3
GO:0030016	GO:0030016	myofibril	7/131	143/11785	0.00106727477961398	0.0106242353061574	0.00914077442827285	AHNAK2/CALD1/DES/FLNC/PDE4B/PDLIM3/SYNM	7
GO:0034774	GO:0034774	secretory granule lumen	9/131	244/11785	0.00159307014693339	0.0151687983555831	0.0130507806087449	CRISPLD2/F13A1/FN1/GAS6/IGF1/SERPINA3/TGFB3/THBS1/TIMP2	9
GO:0098552	GO:0098552	side of membrane	11/131	352/11785	0.00187210466699935	0.0170829550863691	0.0146976638330212	CD2/CD3D/CXCL12/GEM/IGSF21/ITGA5/NCAM1/RGS2/SERPINE2/SSC5D/THBS1	11
GO:0060205	GO:0060205	cytoplasmic vesicle lumen	9/131	255/11785	0.00215329645551231	0.0186247665929285	0.0160241923582514	CRISPLD2/F13A1/FN1/GAS6/IGF1/SERPINA3/TGFB3/THBS1/TIMP2	9
GO:0031983	GO:0031983	vesicle lumen	9/131	256/11785	0.0022111595041833	0.0186247665929285	0.0160241923582514	CRISPLD2/F13A1/FN1/GAS6/IGF1/SERPINA3/TGFB3/THBS1/TIMP2	9
GO:0030018	GO:0030018	Z disc	5/131	86/11785	0.0026669059261481	0.0216315702898679	0.0186111563657119	AHNAK2/DES/FLNC/PDE4B/PDLIM3	5
GO:0031674	GO:0031674	I band	5/131	90/11785	0.00324912363384584	0.0254127884218657	0.0218644034006919	AHNAK2/DES/FLNC/PDE4B/PDLIM3	5
GO:0072562	GO:0072562	blood microparticle	4/131	63/11785	0.00523563998124164	0.0395381088238593	0.0340174067746735	C4A/F13A1/FN1/SERPINA3	4
