# Supplementary material for: Identification of Microenvironment-Related Prognostic Genes in Bladder Cancer Based on Gene Expression Profile
Source: Front Genet. 2019 Nov 22;10:1187. doi: 10.3389/fgene.2019.01187 (PMC6883806; doi:10.3389/fgene.2019.01187)
Supplement: Supplementary file 5 [file DataSheet_5.csv]

	ID	Description	GeneRatio	BgRatio	pvalue	p.adjust	qvalue	geneID	Count
GO:0005201	GO:0005201	extracellular matrix structural constituent	21/127	114/11433	3.01541049210777e-20	9.01607737140222e-18	7.45917332258237e-18	ABI3BP/AEBP1/COL16A1/COL3A1/COL5A1/COL5A2/COL6A2/COL6A3/COL8A2/COMP/DCN/EFEMP1/FBN1/FMOD/FN1/LUM/TGFBI/THBS1/THBS2/TNC/VCAN	21
GO:0005539	GO:0005539	glycosaminoglycan binding	18/127	135/11433	6.91465514085563e-15	1.03374094355792e-12	8.55233662158459e-13	ABI3BP/ANXA6/CCDC80/COL5A1/COMP/CRISPLD2/CTGF/CYR61/DCN/FBN1/FN1/NRP2/SERPINE2/SFRP1/SULF2/THBS1/THBS2/VCAN	18
GO:0008201	GO:0008201	heparin binding	15/127	100/11433	2.38282764787597e-13	2.37488488904972e-11	1.96478770965212e-11	ABI3BP/ANXA6/CCDC80/COL5A1/COMP/CRISPLD2/CTGF/CYR61/FBN1/FN1/NRP2/SERPINE2/SFRP1/THBS1/THBS2	15
GO:0005518	GO:0005518	collagen binding	11/127	56/11433	1.9986449374025e-11	1.43368066640204e-09	1.18611144729617e-09	ABI3BP/AEBP1/C1QTNF1/COMP/DCN/DDR2/FN1/ITGA11/LUM/TGFBI/THBS1	11
GO:1901681	GO:1901681	sulfur compound binding	16/127	161/11433	2.39745930836461e-11	1.43368066640204e-09	1.18611144729617e-09	ABI3BP/ANXA6/CCDC80/CHST15/COL5A1/COMP/CRISPLD2/CTGF/CYR61/FBN1/FN1/NRP2/SERPINE2/SFRP1/THBS1/THBS2	16
GO:0005178	GO:0005178	integrin binding	13/127	103/11433	9.66980205127649e-11	4.81878468888612e-09	3.98667277552627e-09	COL16A1/COL3A1/COL5A1/CTGF/CXCL12/CYR61/FBN1/FN1/IGF1/ITGA5/TGFBI/THBS1/TIMP2	13
GO:0030020	GO:0030020	extracellular matrix structural constituent conferring tensile strength	7/127	30/11433	2.90953668240131e-08	1.24278781148284e-06	1.02818213588618e-06	COL16A1/COL3A1/COL5A1/COL5A2/COL6A2/COL6A3/COL8A2	7
GO:0061134	GO:0061134	peptidase regulator activity	10/127	116/11433	6.04255285309003e-07	2.2584041288424e-05	1.86842094799494e-05	C4A/CAV1/CD109/COL6A3/FN1/GAS6/SERPINA3/SERPINE2/SERPINF1/TIMP2	10
GO:0004866	GO:0004866	endopeptidase inhibitor activity	8/127	82/11433	3.32674039778562e-06	0.000109063942736341	9.02306866503793e-05	C4A/CD109/COL6A3/GAS6/SERPINA3/SERPINE2/SERPINF1/TIMP2	8
GO:0030414	GO:0030414	peptidase inhibitor activity	8/127	83/11433	3.64762350288767e-06	0.000109063942736341	9.02306866503793e-05	C4A/CD109/COL6A3/GAS6/SERPINA3/SERPINE2/SERPINF1/TIMP2	8
GO:0061135	GO:0061135	endopeptidase regulator activity	8/127	87/11433	5.20713946547476e-06	0.000141539518197905	0.000117098351615939	C4A/CD109/COL6A3/GAS6/SERPINA3/SERPINE2/SERPINF1/TIMP2	8
GO:0004180	GO:0004180	carboxypeptidase activity	5/127	26/11433	8.5258288249002e-06	0.000212435234887097	0.000175751734548381	AEBP1/CPA3/CPVL/CPXM1/CPXM2	5
GO:0050839	GO:0050839	cell adhesion molecule binding	16/127	406/11433	1.05094507879349e-05	0.000241717368122502	0.00019997740365706	CALD1/CDH11/COL16A1/COL3A1/COL5A1/CTGF/CXCL12/CYR61/FBN1/FN1/IGF1/IGSF21/ITGA5/TGFBI/THBS1/TIMP2	16
GO:0030021	GO:0030021	extracellular matrix structural constituent conferring compression resistance	4/127	14/11433	1.33359312237854e-05	0.000284817388279417	0.000235634875006735	DCN/FMOD/LUM/VCAN	4
GO:0004181	GO:0004181	metallocarboxypeptidase activity	4/127	16/11433	2.38326978345941e-05	0.000475065110169575	0.000393030455517867	AEBP1/CPA3/CPXM1/CPXM2	4
GO:0070011	GO:0070011	peptidase activity, acting on L-amino acid peptides	15/127	389/11433	2.61360720092299e-05	0.000488417845672484	0.000404077429090068	ADAM12/ADAMTS12/ADAMTS2/AEBP1/C4A/CFI/CPA3/CPVL/CPXM1/CPXM2/DPP4/GZMB/SFRP1/TLL1/TPSAB1	15
GO:0008233	GO:0008233	peptidase activity	15/127	403/11433	3.93363237122315e-05	0.000675586079315074	0.000558925290051197	ADAM12/ADAMTS12/ADAMTS2/AEBP1/C4A/CFI/CPA3/CPVL/CPXM1/CPXM2/DPP4/GZMB/SFRP1/TLL1/TPSAB1	15
GO:0019838	GO:0019838	growth factor binding	8/127	115/11433	4.06707338718105e-05	0.000675586079315074	0.000558925290051197	CD109/COL3A1/COL5A1/CTGF/CYR61/NRP2/TGFB3/THBS1	8
GO:0008237	GO:0008237	metallopeptidase activity	8/127	120/11433	5.51652483961643e-05	0.00086812680370806	0.000718217915407126	ADAM12/ADAMTS12/ADAMTS2/AEBP1/CPA3/CPXM1/CPXM2/TLL1	8
GO:0004867	GO:0004867	serine-type endopeptidase inhibitor activity	5/127	39/11433	6.64796838856587e-05	0.000993871274090598	0.000822248721743674	CD109/COL6A3/SERPINA3/SERPINE2/SERPINF1	5
GO:0048018	GO:0048018	receptor ligand activity	10/127	199/11433	7.27519810004439e-05	0.00103584963424442	0.000856978222310994	CTGF/CXCL12/EFEMP1/FBN1/FLRT2/GAS6/IGF1/IL33/TGFB3/TNFSF4	10
GO:0001968	GO:0001968	fibronectin binding	4/127	22/11433	9.09663692834122e-05	0.00123631565526092	0.00102282759720583	CCDC80/CTGF/SSC5D/THBS1	4
GO:0043394	GO:0043394	proteoglycan binding	4/127	23/11433	0.000109174160379767	0.00141926408493697	0.0011741843336039	COL5A1/COMP/THBS1/TNC	4
GO:0050840	GO:0050840	extracellular matrix binding	5/127	45/11433	0.000133756055674326	0.00166637752694264	0.00137862601243274	CYR61/DCN/SSC5D/TGFBI/THBS1	5
GO:0030545	GO:0030545	receptor regulator activity	10/127	218/11433	0.000154775266737421	0.00185111219017956	0.00153146053403343	CTGF/CXCL12/EFEMP1/FBN1/FLRT2/GAS6/IGF1/IL33/TGFB3/TNFSF4	10
GO:0008236	GO:0008236	serine-type peptidase activity	7/127	108/11433	0.000194642565565117	0.00223838950399884	0.00185186246590293	C4A/CFI/CPVL/DPP4/GZMB/TLL1/TPSAB1	7
GO:0004714	GO:0004714	transmembrane receptor protein tyrosine kinase activity	5/127	50/11433	0.000221903074190806	0.00245737108085374	0.00203303011441869	AXL/DDR2/EFEMP1/NRP2/ROR2	5
GO:0017171	GO:0017171	serine hydrolase activity	7/127	111/11433	0.000230667060243322	0.0024631946790269	0.00203784808861582	C4A/CFI/CPVL/DPP4/GZMB/TLL1/TPSAB1	7
GO:0008238	GO:0008238	exopeptidase activity	6/127	79/11433	0.000239110571851158	0.00246531244770677	0.00203960015916596	AEBP1/CPA3/CPVL/CPXM1/CPXM2/DPP4	6
GO:0005509	GO:0005509	calcium ion binding	14/127	424/11433	0.000254067567727179	0.00253220675834755	0.00209494310231183	ANXA6/CDH11/COMP/EFEMP1/FAM20C/FBN1/GAS6/PCDH7/RASGRP4/SULF2/THBS1/THBS2/TLL1/VCAN	14
GO:0004252	GO:0004252	serine-type endopeptidase activity	6/127	91/11433	0.000514547081110794	0.0049628895887783	0.00410589351650379	C4A/CFI/DPP4/GZMB/TLL1/TPSAB1	6
GO:0004175	GO:0004175	endopeptidase activity	10/127	259/11433	0.000611931618696594	0.0057177360621963	0.00473039244716117	ADAM12/ADAMTS12/ADAMTS2/C4A/CFI/DPP4/GZMB/SFRP1/TLL1/TPSAB1	10
GO:0019199	GO:0019199	transmembrane receptor protein kinase activity	5/127	63/11433	0.000656175700822489	0.00594534953169468	0.00491870142562313	AXL/DDR2/EFEMP1/NRP2/ROR2	5
GO:0001786	GO:0001786	phosphatidylserine binding	4/127	38/11433	0.000800177853122785	0.00703685817893273	0.00582172741436082	ANXA6/AXL/GAS6/THBS1	4
GO:0005516	GO:0005516	calmodulin binding	7/127	141/11433	0.00097577143078137	0.00817033325631491	0.00675947303374055	AEBP1/CALD1/CNN1/GEM/MYH11/MYLK/RGS2	7
GO:0004857	GO:0004857	enzyme inhibitor activity	9/127	228/11433	0.00098371905427203	0.00817033325631491	0.00675947303374055	C4A/CD109/COL6A3/GAS6/PLN/SERPINA3/SERPINE2/SERPINF1/TIMP2	9
GO:0008235	GO:0008235	metalloexopeptidase activity	4/127	41/11433	0.00106998249950904	0.00864661533387034	0.00715351030966214	AEBP1/CPA3/CPXM1/CPXM2	4
GO:0050431	GO:0050431	transforming growth factor beta binding	3/127	19/11433	0.00113888106278425	0.00896119573085502	0.00741376869125481	CD109/TGFB3/THBS1	3
GO:0008083	GO:0008083	growth factor activity	5/127	82/11433	0.00215438746976127	0.0165169706015031	0.0136648058136005	CTGF/CXCL12/EFEMP1/IGF1/TGFB3	5
GO:0017147	GO:0017147	Wnt-protein binding	3/127	26/11433	0.00288750325821092	0.0212900263242235	0.0176136461404419	AXL/ROR2/SFRP1	3
GO:0001618	GO:0001618	virus receptor activity	4/127	54/11433	0.00299057225958992	0.0212900263242235	0.0176136461404419	AXL/DPP4/ITGA5/NCAM1	4
GO:0104005	GO:0104005	hijacked molecular function	4/127	54/11433	0.00299057225958992	0.0212900263242235	0.0176136461404419	AXL/DPP4/ITGA5/NCAM1	4
GO:0008307	GO:0008307	structural constituent of muscle	3/127	30/11433	0.00436570351802553	0.0303568686485961	0.025114818279951	MYH11/PDLIM3/SYNM	3
GO:0002020	GO:0002020	protease binding	5/127	98/11433	0.00465933631582938	0.0316623081462042	0.0261948333545432	COL3A1/COMP/DPP4/FN1/TIMP2	5
GO:0072341	GO:0072341	modified amino acid binding	4/127	62/11433	0.00492827190724932	0.0327456288948344	0.0270910853380957	ANXA6/AXL/GAS6/THBS1	4
GO:0048407	GO:0048407	platelet-derived growth factor binding	2/127	10/11433	0.00519708172226857	0.0337810311947457	0.0279476934721537	COL3A1/COL5A1	2
GO:0071837	GO:0071837	HMG box domain binding	2/127	11/11433	0.00630599995665449	0.0401168933412701	0.0331894734560763	EGR2/PRRX1	2
GO:0004222	GO:0004222	metalloendopeptidase activity	4/127	69/11433	0.00719721601874593	0.0448326581167716	0.037090915886081	ADAM12/ADAMTS12/ADAMTS2/TLL1	4
