# Supplementary material for: Identification of Microenvironment-Related Prognostic Genes in Bladder Cancer Based on Gene Expression Profile
Source: Front Genet. 2019 Nov 22;10:1187. doi: 10.3389/fgene.2019.01187 (PMC6883806; doi:10.3389/fgene.2019.01187)
Supplement: Supplementary file 6 [file DataSheet_6.csv]

	ID	Description	GeneRatio	BgRatio	pvalue	p.adjust	qvalue	geneID	Count
hsa04512	hsa04512	ECM-receptor interaction	9/67	62/5333	5.38248593522951e-08	8.01990404349197e-06	7.42216481594807e-06	1292/1293/1311/2335/22801/3678/7057/7058/3371	9
hsa04510	hsa04510	Focal adhesion	13/67	173/5333	1.54670958821827e-07	1.15229864322261e-05	1.0664155581926e-05	857/1292/1293/1311/2318/2335/3479/22801/3678/4638/7057/7058/3371	13
hsa04974	hsa04974	Protein digestion and absorption	7/67	54/5333	3.98735729084838e-06	0.00019803874544547	0.000183278528105662	1281/1289/1290/1292/1293/1359/1803	7
hsa05414	hsa05414	Dilated cardiomyopathy (DCM)	7/67	61/5333	9.16445422782108e-06	0.000341375919986335	0.000315932501011727	1674/3479/22801/3678/5350/6444/7043	7
hsa05144	hsa05144	Malaria	5/67	33/5333	4.86495778457439e-05	0.00144975741980317	0.00134170414690367	1311/2995/7043/7057/7058	5
hsa05410	hsa05410	Hypertrophic cardiomyopathy (HCM)	6/67	58/5333	7.59564137383154e-05	0.00188625094116817	0.00174566494731918	1674/3479/22801/3678/6444/7043	6
hsa04151	hsa04151	PI3K-Akt signaling pathway	11/67	268/5333	0.000437336470055231	0.00930901914831849	0.00861519963567448	1292/1293/1311/2335/59345/3479/22801/3678/7057/7058/3371	11
hsa05205	hsa05205	Proteoglycans in cancer	8/67	174/5333	0.00137768546997793	0.025659391878339	0.0237469469167249	857/1634/2318/2335/3479/3678/4060/7057	8
