# Supplementary material for: Identification of Microenvironment-Related Prognostic Genes in Bladder Cancer Based on Gene Expression Profile
Source: Front Genet. 2019 Nov 22;10:1187. doi: 10.3389/fgene.2019.01187 (PMC6883806; doi:10.3389/fgene.2019.01187)
Supplement: Supplementary file 7 [file DataSheet_7.zip]

Archive with 4 entries (4 files):
- GSE13507_expression.csv
- TCGAexpressiondata.csv
- TCGAphoentypedata.csv
- BLCAstromalAndimmuneScores.R
