# Supplementary material for: Identification of Microenvironment-Related Prognostic Genes in Bladder Cancer Based on Gene Expression Profile
Source: Front Genet. 2019 Nov 22;10:1187. doi: 10.3389/fgene.2019.01187 (PMC6883806; doi:10.3389/fgene.2019.01187)
Supplement: Supplementary file 7 [file DataSheet_7.zip › GSE13507_expression.csv]

	GSM340537	GSM340538	GSM340539	GSM340540	GSM340541	GSM340542	GSM340543	GSM340544	GSM340545	GSM340546	GSM340547	GSM340548	GSM340549	GSM340550	GSM340551	GSM340552	GSM340553	GSM340554	GSM340555	GSM340556	GSM340557	GSM340558	GSM340559	GSM340560	GSM340561	GSM340562	GSM340563	GSM340564	GSM340565	GSM340566	GSM340567	GSM340568	GSM340569	GSM340570	GSM340571	GSM340572	GSM340573	GSM340574	GSM340575	GSM340576	GSM340577	GSM340578	GSM340579	GSM340580	GSM340581	GSM340582	GSM340583	GSM340584	GSM340585
ILMN_1651199	7.12	6.9	6.98	6.93	7.1	6.97	7	7.07	6.92	6.93	7	6.98	7.05	7.53	7.21	6.96	7.16	6.99	7.04	6.98	6.89	6.97	7.06	7.13	7.2	6.79	6.95	7.08	6.91	6.97	6.88	7.02	7.11	7.09	7	6.94	7.02	7	6.83	6.95	6.92	6.99	6.92	6.94	7.03	6.91	7.06	7.17	7.15
ILMN_1651209	7.54	7.53	7.75	7.69	7.45	7.52	7.55	7.62	7.72	7.66	8.01	7.83	7.67	6.97	7.91	8.06	8.11	7.54	7.71	7.55	7.67	7.97	7.48	7.47	7.35	7.89	7.69	7.92	7.99	7.81	7.72	7.93	7.55	7.82	7.83	7.89	7.62	7.9	7.43	7.54	7.82	7.85	7.58	7.6	8.24	8.03	7.05	7.77	7.02
ILMN_1651210	10.29	10.34	10.06	10.3	10.02	10.9	10.33	10.56	9.98	9.91	10.12	10.25	10.44	9.9	10.63	10.05	10.18	10.04	9.82	9.57	10.31	10.19	9.75	9.95	10.23	10.47	10.22	10.05	10.55	10.02	10.67	10.14	10.42	10.84	10.54	10.09	10.56	10.31	10.5	10.44	9.9	10.05	10.26	9.95	10.53	10.21	10.17	10.25	9.89
ILMN_1651217	7.06	7.1	7.03	7.03	6.89	7.46	7.39	6.99	7.18	7.06	6.86	6.9	6.86	7.38	7.04	7.13	6.99	7.23	7.01	7.07	7.12	7	7.09	7.14	7.14	7.04	7.38	7.1	7.22	6.99	7.13	7.17	7.1	7.31	7.64	7.03	7.42	7.12	7.09	7.28	7.18	6.96	7.15	7.09	7.03	7.13	7.06	6.91	7.14
ILMN_1651221	7.32	7.06	7	7.07	7.08	7.26	7.14	7.13	7.28	7.18	7.1	7.45	7.37	7.34	7.27	7.09	7.23	7.09	7.26	7.02	7.27	7.09	7.03	7.11	7.34	7.13	7.44	7.14	7.33	7.38	7.2	7.15	6.98	7.2	7.2	7.1	7.13	7.23	7.11	7.17	7.12	7.14	7.1	7.13	7.08	7.23	6.99	7.29	7.05
ILMN_1651228	15.51	15.34	15.16	15.34	15.26	15.33	15.18	15.23	15.11	15.18	15.55	14.51	15.4	15.57	15.02	14.72	15.51	15.09	15.38	15.41	15.26	14.97	15.32	15.16	14.89	14.6	15.14	14.59	14.86	14.42	14.2	14.42	13.78	14.1	14.18	14.38	13.59	15.24	14.91	14.58	14.87	15.23	14.61	14.27	11.83	14.89	15.49	15.26	15.56
ILMN_1651229	9.41	9.51	9.58	9.99	9.57	10.4	9.69	10.24	9.41	8.94	10.84	10.49	9.63	9.78	10.38	10.41	10.87	9.5	9.34	9.47	9.48	9.85	9.72	9.31	9.79	9.92	10.05	9.51	10.02	9.6	10.03	9.38	9.29	9.46	9.61	9.72	9.94	9.83	9.62	10.04	9.37	9.98	10.22	9.86	9.76	9.77	9.71	10.45	9.39
ILMN_1651232	7.25	7.56	7.36	7.25	7.39	7.32	7.23	7.13	7.29	7.44	7.3	7.27	7.18	7.21	7.14	7.21	7.53	7.43	7.36	7.47	7.12	7.23	7.23	7.35	7.15	7.25	7.1	7.51	7.56	7.45	7.49	7.47	7.41	7.29	7.48	7.72	7.4	7.19	7.42	7.33	7.59	7.46	7.22	7.39	7.25	7.23	7.12	7.54	7.11
ILMN_1651234	6.94	6.85	6.87	6.98	6.98	7.03	6.89	7.05	6.9	6.96	6.92	7.05	6.71	6.95	7.05	6.73	7	6.94	6.94	6.94	6.88	6.86	7.18	6.96	6.86	7.02	7.2	6.92	7.08	6.95	6.9	6.87	6.97	6.91	7.21	7.04	6.79	6.71	6.91	6.92	6.99	6.93	6.99	7.03	6.84	6.88	6.95	6.91	7.24
ILMN_1651235	8.16	8.09	8.25	8.78	7.84	9.35	9.17	9.3	8.15	7.97	9.59	8.16	8.85	7.54	10.47	7.84	8.64	8.58	8.33	7.85	8.27	8.33	8.38	8.4	9.26	8.74	8.23	8.29	8.22	8.45	9.61	8.04	8.25	7.97	7.98	8.04	9.72	7.87	9.27	9.35	8.16	8.09	9.56	8.52	8.43	8.17	7.61	8.39	7.6
ILMN_1651236	7.67	8.17	7.68	8.22	7.97	8.42	7.59	7.75	8.06	8.01	8.92	8.52	7.86	8.06	8.38	8.65	9	8	8.07	7.88	8.31	8.38	8.07	7.56	7.25	7.6	7.87	7.89	7.85	7.67	7.39	7.51	7.43	7.45	7.67	8.01	7.35	7.71	7.67	7.53	7.48	8.17	7.44	7.84	7.31	7.84	7.57	8.24	7.59
ILMN_1651237	7.15	6.82	7.29	7.52	6.85	6.94	6.99	7.35	7.17	7.02	8.86	8.46	6.93	7.19	6.8	7.48	9.31	7.26	7.53	9	7.14	7.95	7.27	7.36	7.91	9.26	9.4	7.93	9.42	7.15	7.5	7.74	7.29	8.79	9.31	7.2	7.22	8.41	7.03	7.91	8.95	8.36	7.52	7.37	8.85	9.58	7.28	7	7.9
ILMN_1651249	6.88	6.91	6.83	6.86	6.82	6.84	6.94	7.03	6.9	6.66	6.83	6.88	6.88	7.41	6.98	6.74	6.86	6.92	6.67	6.86	6.78	6.9	6.85	6.75	6.83	6.98	6.85	6.73	6.83	7.01	6.87	6.75	6.79	6.81	6.71	6.71	6.76	6.79	7	6.88	6.91	6.67	6.78	6.85	6.93	6.98	6.88	6.67	6.95
ILMN_1651254	14.3	13.72	14.11	14.27	13.81	14.86	14.92	13.03	13.8	13.72	13.58	13.59	14.86	13.59	15.76	13.66	13.5	14.41	13.89	13.65	13.82	13.82	14.13	14.53	14.44	14.79	13.42	14.23	13.48	13.83	15.46	13.77	13.89	13.96	13.93	13.75	15.28	13.17	15.27	15.15	13.29	13.36	15.71	14.84	13.91	13.61	13.52	13.77	13.2
ILMN_1651260	7.21	7.18	7.4	7.24	7.21	7.34	7.46	7.29	7.21	7.4	7.4	7.78	7.18	7.11	7.12	7.16	7.62	7.32	7.31	7.99	7.34	7.45	7.32	7.6	7.44	8.01	8.36	7.43	7.78	7.41	7.41	7.36	7.31	7.82	8.12	7.33	7.5	7.63	7.22	7.43	7.94	7.54	7.6	7.36	7.81	8.23	7.41	7.31	7.13
ILMN_1651261	10.09	9.25	10.02	9.39	9.17	10.2	10.63	10.55	9.38	9.23	8.4	9.3	9.99	9.55	10.81	8.62	9.73	9.25	9.13	9.36	9.17	8.84	9.48	10.26	9.83	9.49	9.14	9.22	9.44	9.36	10.3	9.45	9.26	9.53	9.29	8.96	10.53	9.25	10.96	10.16	9.67	9.14	10.24	9.57	8.81	9.31	9.33	10.41	9.54
ILMN_1651268	7.32	7.24	7.47	7.39	7.41	7.2	7.38	7.55	7.16	7.3	7.91	7.51	7.24	7.48	7.89	7.85	7.62	7.3	7.31	7.2	7.38	7.33	7.14	7.39	7.12	7.27	7.09	7.24	7.26	7.13	7.25	7.17	7.05	7.06	7.26	7.09	7.02	7.09	7.13	7.18	7.27	7.19	7.27	7.32	7.14	7.39	7.12	7.36	7.03
ILMN_1651278	9.87	9.45	9.91	9.29	9.82	9.53	10.21	9.66	9.81	9.68	9.05	9.64	9.67	9.74	9.78	9.51	9.14	10.08	9.67	10.24	9.76	9.73	10.02	10.69	10.35	9.88	10.11	9.8	9.59	9.97	10.2	9.69	10	10.22	10.05	9.72	10.4	9.58	9.98	10.22	10.32	9.81	10.28	9.89	10.65	10.06	9.72	9.77	9.78
ILMN_1651279	7.47	7.45	7.1	7.33	7.12	7.27	7.31	7.08	7.22	7.15	7.55	7.19	7.2	6.95	7.21	7.31	7.32	7.16	7.17	7.31	7.31	7.22	7.43	7.23	7.17	7.22	7.5	7.38	7.25	7.12	7.21	7.08	7.02	7.15	7.19	7.17	7.13	7.11	7.27	7.19	7.1	7.2	7.26	7.12	7.09	7.15	6.89	7.14	7.29
ILMN_1651281	7.16	7.16	7.39	7.12	7.18	7.11	7.09	7	7.13	7.21	7.03	7.27	7.05	7.92	7.37	7.29	7.3	7.06	7.07	7.12	7.27	7.34	7.14	6.99	7.19	7.07	6.93	6.97	7.15	7.26	7.06	6.98	7.21	6.95	7.05	7.04	6.91	7.12	7.09	7.15	7.01	7.1	7.03	7	6.92	7.14	7.05	7.19	7.49
ILMN_1651286	8.68	8.07	8.91	8.43	8.51	7.11	7.71	6.92	7.96	8.41	8.63	9.28	8.04	9.16	7.23	8.34	9.96	8.17	8.98	9.28	8.33	8.39	9.08	9.62	8.55	7.15	8.06	7.77	8.36	7.76	7.49	7.61	8.17	7.34	7.49	7.45	7.02	7.84	7.52	7.28	8.38	8.46	7.6	8.17	7.94	8.22	10.37	8.96	9.53
ILMN_1651288	7.79	7.52	7.43	7.34	7.65	7.41	7.48	7.42	7.42	7.47	7.53	7.59	7.5	7.45	7.56	7.57	7.64	7.35	7.51	7.44	7.53	7.6	7.87	7.5	7.35	7.57	7.49	7.52	7.52	7.38	7.47	7.44	7.39	7.41	7.46	7.55	7.46	7.55	7.47	7.44	7.4	7.64	7.45	7.43	7.57	7.81	7.59	7.64	7.88
ILMN_1651292	6.77	7.17	7.14	6.99	7.04	6.69	7.06	6.95	7.06	7.14	7.1	6.88	6.92	6.58	6.99	7.07	7.09	7.07	7.05	7.07	7.08	7.15	6.88	6.67	6.83	6.78	6.93	6.98	6.74	7.15	7.2	7.34	7.15	7.22	7.2	7.19	7.07	6.99	7.15	6.78	6.86	7.09	7.03	7.23	6.99	6.96	6.59	7.02	6.68
ILMN_1651295	6.88	6.86	7.27	6.92	7.31	7.08	7.07	7.05	6.98	7.07	7.35	7.07	6.94	7.32	7.07	7.2	7.03	6.92	7.06	7.15	7.35	6.88	7.07	7.24	7.15	7.12	7.13	7.22	7.03	6.86	7	7.06	7.09	6.99	7.05	7.1	7.06	7.07	7.11	7.09	6.96	7.2	7.1	7.13	7.02	6.93	7.08	7.12	7.11
ILMN_1651303	7.26	7.36	7.05	7.15	7.36	7.04	7.35	7.43	7.42	7.31	7.32	7.4	7.17	6.9	7.05	7.33	7.3	7.42	7.07	7.48	7.29	7.47	7.28	7.22	7.11	7.18	7.31	7.26	7.35	7.4	7.35	7.32	7.28	7.38	7.4	7.44	7.36	7.51	7.3	7.36	7.2	7.41	7.42	7.46	7.52	7.61	7.18	7.46	6.92
ILMN_1651309	6.87	6.74	6.78	6.69	6.72	6.89	6.71	6.65	6.75	6.72	6.55	6.97	6.87	6.82	6.74	7.02	6.61	6.8	6.92	6.79	6.84	6.52	6.67	6.83	6.66	6.66	6.76	6.85	6.78	6.88	6.82	6.77	6.78	6.78	6.9	6.89	6.86	6.89	6.77	6.8	6.97	6.71	6.76	6.93	6.97	6.88	6.85	6.62	6.71
ILMN_1651310	7.1	6.87	6.99	6.86	7.01	6.88	6.79	7.01	6.89	6.89	6.94	6.9	7.06	7.3	6.91	7.07	6.91	6.9	7.01	7.01	6.95	6.95	6.94	7.03	6.94	7.01	7	6.96	6.98	6.85	6.91	6.92	6.95	6.98	6.85	6.95	7.02	6.94	6.85	6.87	6.93	7.04	6.94	6.94	6.95	6.97	7.05	6.88	6.96
ILMN_1651316	8.05	7.59	7.63	7.33	7.78	8.2	9.1	7.62	7.31	8.07	7.05	7.22	7.45	7.65	7.07	6.95	7.03	8.02	7.78	7.58	7.45	7.5	7.92	8.02	7.48	7.29	7.53	7.48	7.13	7.41	7.04	7.9	7.36	7.97	8.09	7.33	7.91	7.83	7.44	7.27	8.38	8.09	7.53	8.09	7.07	8.43	8.32	7.19	7.99
ILMN_1651325	6.99	7.16	6.88	6.99	7.01	6.92	6.82	6.98	7.05	7.1	6.96	6.93	7.06	6.78	6.91	6.99	7.04	6.82	7.22	6.92	7.13	7.02	6.71	7.28	7.26	7.4	6.79	6.9	6.95	7.08	7.09	7.06	7.03	6.92	6.9	7.03	7.13	7	6.85	7.1	7.02	7	6.83	7	7.12	7.05	7.04	7.21	6.86
ILMN_1651329	7	6.96	7.22	7.02	7	8.55	7.04	7.13	7.29	6.85	6.89	6.96	7.12	6.82	6.96	7.08	7.34	7.21	7.01	6.97	7	7	6.99	6.81	6.94	6.87	6.94	7.26	7.08	7.22	7.13	7.17	7.19	6.93	7.14	7.3	7.25	7.47	7.14	7.21	7.27	7.16	7.23	7.16	7.32	7.2	6.99	7.09	6.89
ILMN_1651336	8.35	8.63	8.32	8.42	8.59	8.82	8.73	8.14	8.4	8.83	8.31	8.62	8.43	8.29	9.15	8.33	7.85	8.82	8.19	8.32	8.84	8.39	8.23	8.19	8.44	8.42	8.33	8.59	8.48	8.79	9.1	8.84	9.17	8.65	8.67	8.95	8.79	8.67	8.87	8.6	8.28	8.41	8.9	8.57	9.12	8.43	8.49	8.83	8.28
ILMN_1651341	7.86	8.59	7.74	8.31	8.41	8.91	8.05	7.87	8.37	8.19	8.92	8.79	8.17	8.14	8.31	8.53	9.28	8.52	8.12	8.43	8.14	8.74	8.94	7.91	8.63	8.61	8.74	7.83	8.41	8.36	8.23	8.4	8.43	8.27	8.24	8.61	7.98	8.35	8.21	8.28	8.4	8.51	8.28	8.34	8.38	7.84	8.4	9.02	8.07
ILMN_1651343	8.07	8.8	8.01	7.92	7.79	6.91	9.03	7.05	8.52	8.27	8.04	7.29	8.37	8.67	7.44	7.54	7.07	8.71	7.48	7.38	8.15	8.29	7.77	8.21	7.43	7.5	8.28	8.36	7.51	8.26	8.26	9.06	8.58	8.29	7.64	8.46	8.34	8.33	7.94	9.79	7.83	7.81	8.03	8.32	7.69	7.61	7.35	7.73	8.31
ILMN_1651346	9.2	8.67	9.18	9.35	8.5	9.22	9.35	9.83	8.74	8.79	8.57	9.05	9.03	9.45	8.95	8.96	8.52	9.07	8.52	8.82	9.05	9.06	8.58	8.7	8.62	8.95	8.44	8.8	8.72	8.62	8.67	8.77	8.4	9.06	9.09	8.57	8.87	8.92	8.92	9.01	8.08	8.66	8.58	8.58	8.39	9.1	8.45	8.03	8.65
ILMN_1651354	10.06	7.4	8.71	8.22	7.25	9.03	7.8	11.96	7.65	7.87	8.35	8.74	7.65	11.33	7.38	7.83	9.17	7.56	7.35	7.98	8.04	7.59	7.22	7.72	7.24	8.03	8.51	7.58	10.18	7.53	8.87	8.11	10.02	8.02	9.86	9.01	8.92	8.3	7.6	11.35	11.32	10.39	9.35	13.21	8.16	8.13	7.76	7.4	7.68
ILMN_1651358	7.02	6.99	7.01	7.06	6.99	7.13	7.92	7.19	6.86	7.12	6.92	6.89	6.97	6.95	6.82	7.06	6.94	7.09	7.05	7.13	6.96	6.75	7.25	6.94	6.86	6.87	7.09	6.88	6.98	7.02	7.08	6.89	7.11	6.93	6.8	6.88	7.14	6.86	6.93	6.82	6.93	6.95	7	7.03	7.05	6.95	6.82	6.81	6.87
ILMN_1651364	8.59	8.75	8.72	8.71	8.95	7.58	8.94	8.45	8.81	9.09	8.55	8.89	8.95	8.07	8.75	8.33	8.69	8.8	8.91	8.74	8.65	8.45	8.37	8.37	8.17	8.22	8.53	8.92	8.68	8.69	8.62	8.36	8.2	8.3	8.34	8.93	8.77	8.32	8.69	8.47	8.08	8.94	8.73	8.92	7.35	8.44	8.29	8.91	8.4
ILMN_1651369	6.68	6.95	7.3	7.04	6.96	6.77	7.03	7.03	6.82	7.08	6.98	6.95	7.02	6.66	6.98	7.36	7.06	6.89	6.98	7.34	6.62	7.07	6.87	7.14	6.69	6.95	6.83	6.75	7.07	6.76	7.02	6.83	7	6.93	6.97	6.99	6.88	6.86	7.03	6.64	6.92	6.95	6.97	6.97	6.93	6.98	6.88	7.07	7
ILMN_1651373	7.24	7.1	7.33	7.32	7.38	7.52	7.13	7.17	7.28	7.08	7.13	7.23	7.05	7.26	7.47	7.14	7.28	7.21	7.35	7.21	7.07	7.18	7.2	7.08	7.12	7.23	7.11	7.02	7	7.15	7.11	7.08	7.15	7.12	6.89	7.01	7.07	7.12	7.17	7.08	7.15	7.08	7.06	7.08	6.95	7.11	7.3	7.03	7.38
ILMN_1651375	11.23	10.16	10.92	10.65	10.64	10.97	10.97	10.91	10.62	10.38	11.42	10.92	10.69	11.66	11.25	11.2	11.23	10.6	10.76	10.54	10.55	10.92	11.07	11.92	10.63	10.57	10.41	10.52	10.72	10.57	10.3	10.06	10.17	9.86	10.13	9.93	10.67	10.23	10.71	10.68	11.56	11.04	10.79	10.59	11.23	10.95	11.31	11.75	11.43
ILMN_1651380	7.01	7.03	7.13	6.96	7.02	7.17	7.19	7.18	7.02	7	7.12	7.24	6.98	7.04	7.25	7.18	6.98	7.03	6.98	7.28	7.06	7.17	7.37	7.12	7.26	7.16	7.09	7.14	7.07	7.02	7.1	7.11	7.27	6.99	7.17	7.17	7.06	7.08	7	7.04	7.05	6.99	7.12	7.08	7.1	7.04	6.95	7.02	7.18
ILMN_1651385	10.37	10.45	10.4	10.6	10.44	11.11	10.89	10.33	10.5	10.34	10.63	11.54	11.19	10.39	12.25	10.14	10.85	10.81	10.35	10.4	10.57	10.84	11.39	11.06	11.48	11	10.84	10.74	10.87	10.92	11.73	10.88	11.14	10.84	10.71	11.34	11.54	10.83	11.46	10.83	10.81	11.09	11.69	11.03	11.58	10.84	10.42	10.91	10.34
ILMN_1651388	7.1	6.94	7.01	6.96	7.02	6.88	6.85	7.03	6.76	6.76	6.97	7.04	6.97	7.01	7.03	6.87	7.11	6.71	6.96	7	6.88	7	6.98	6.76	6.81	6.94	6.87	7.02	6.88	6.81	6.96	6.77	6.94	6.94	6.88	6.94	6.89	6.97	6.81	6.88	6.96	6.93	6.79	6.89	7.03	6.86	7.39	6.87	6.85
ILMN_1651395	7.57	7.24	7.18	7.38	7.25	7.24	7.03	7.84	7.48	7.24	7.58	8.82	7.38	7.55	8.14	7.89	7.26	7.38	7.54	7.49	7.55	7.93	7.84	7.38	7.17	7.37	7.78	7.2	7.83	7.44	7.01	7.18	7.07	7.16	7.06	7.16	6.93	7.17	6.98	7.08	7.34	7.68	7.09	7.27	7.06	7.57	8.09	9.45	8.07
ILMN_1651396	7.1	6.98	6.97	6.81	6.76	6.97	6.89	7.01	7.1	6.78	6.72	6.9	6.93	6.78	7.71	6.95	6.67	6.93	6.75	6.69	7	6.8	6.87	6.95	6.71	6.75	6.82	6.78	6.72	6.71	6.74	6.82	6.85	6.78	6.75	6.73	6.71	6.64	6.72	6.78	6.74	6.87	7.11	6.82	6.8	6.93	6.85	6.85	6.89
ILMN_1651399	10.13	9.79	10.39	9.66	10.05	9.39	10.46	10.35	10.31	10.64	9.08	9.64	10.33	9.63	10.09	9.11	9.79	9.97	10.39	10.32	9.71	9.43	10.09	10.13	9.4	9.42	9.69	10.07	9.99	9.82	9.63	9.78	9.66	9.75	9.67	9.71	10.09	9.47	10.18	9.96	9.86	9.75	9.92	10.09	9.3	9.78	9.83	9.38	10.11
ILMN_1651403	7.1	7.2	7.32	7.44	7.13	7.01	7.17	6.96	7.16	7.19	7.15	7.14	7.1	6.95	6.93	7	7.15	7.1	6.89	7.11	7.27	7.1	6.89	7.16	7.3	7.64	7.1	7.01	7.01	7.12	6.95	7.05	7.19	7.93	8.15	7.03	7.31	7.32	6.94	6.97	7.21	7.26	7.02	7.03	7.09	7.33	7.22	7.07	7.68
ILMN_1651404	7.15	7.07	7.35	7.1	7.24	7.25	7.09	7.12	7.03	7.11	7.39	7.42	6.96	7.09	7.33	7.28	6.84	7.05	6.92	7.09	7.15	7.22	6.95	6.98	7.33	7.32	7.22	6.97	7.05	7.17	7.01	7.03	7	6.94	7.1	7.08	7.14	7.04	7.06	7.21	7.02	7.09	7.22	7.24	7.14	7	7.2	7.13	7.16
ILMN_1651406	13.03	12.47	12.67	12.82	12.7	13.34	12.16	12.21	12.81	12.47	14.35	13.79	12.44	13.29	12.33	13.14	13.75	12.66	12.83	12.99	12.95	13.49	12.89	13.14	13.05	13.17	12.98	12.55	13.51	13	12.42	13.07	12.86	12.85	12.7	12.75	12.02	13.1	11.99	12.7	13.38	13.09	12.39	12.6	13.08	12.89	13.38	13.6	13.52
ILMN_1651408	6.66	6.91	6.93	6.88	6.92	6.87	6.99	6.86	6.88	6.83	6.91	6.75	6.84	6.77	6.84	6.88	7.11	6.76	6.75	6.76	6.83	6.97	6.67	6.78	6.77	6.87	7.01	7.03	6.88	6.88	6.87	6.89	6.89	6.96	6.84	7.01	6.79	7.17	6.98	7.02	6.85	6.55	6.99	6.97	6.9	7.07	6.72	6.94	6.63
ILMN_1651423	9.54	9.51	8.53	8.84	8.87	8.66	8.64	9.46	7.89	8.75	7.6	7.91	8.61	7.64	7.1	7.3	8.96	8.74	9.13	8.66	8.16	8.01	7.84	8.45	7.88	7.51	8.25	8.58	8.26	7.88	7.9	8.05	8.01	7.63	7.99	8.39	8.73	8.29	9.14	9.3	8.22	8.78	8.73	8.27	7.75	8.65	9.07	8.69	8.37
ILMN_1651428	9.7	9.81	9.61	10.13	9.82	9.06	8.93	8.35	9.79	10.19	9.13	9.08	9.51	10.29	8.18	9.64	8.87	9.61	9.96	9.9	9.16	9.36	9.84	10.59	9.9	9.23	9.14	9.79	8.58	10.03	9.06	10.4	10.05	9.09	8.26	9.94	8.76	9.44	9.28	9.33	9.09	10.07	8.8	10.06	10.28	8.81	10.3	9.48	10.39
ILMN_1651429	11.93	11.15	12.57	12.65	11.65	13	12.95	11.92	11.29	10.7	10.13	9.24	12.67	11.5	13.22	10.88	10.59	12.07	11.16	10.77	11.38	10.98	12.34	12.75	12.77	12.4	10.67	11.21	9.98	11.55	13.74	11.85	11.66	12.15	11.84	11.53	13.96	11.59	13.37	13.68	11.49	11.48	13.36	11.95	10.69	10.83	10.53	10.35	11.22
ILMN_1651430	7.12	6.93	7.06	7.04	6.94	7.12	6.93	7.05	7.05	7.1	6.99	7.01	6.92	7.21	6.86	6.87	6.94	7.06	7.01	7.01	7.01	7.04	7.18	7.12	6.89	6.75	7.09	6.86	6.89	7.02	6.9	6.93	7.08	7.04	6.66	6.95	7	6.95	7.02	7.01	7	6.94	6.95	6.95	6.95	7.01	6.91	7.06	7.16
ILMN_1651433	8.44	8.75	8.24	8.22	8.59	8.61	9.13	9.22	8.59	9.06	7.57	8.14	8.73	7.95	8.47	7.58	7.73	8.91	9.01	8.81	8.64	8.19	7.99	8.12	8.24	9.98	9.9	8.73	9.06	8.95	8.8	8.66	8.75	10.52	11.62	8.66	9.51	8.86	9.19	8.95	9.84	8.54	8.41	8.61	8.13	10.17	8.53	8.03	9
ILMN_1651435	6.74	7.1	7	6.99	7.06	6.94	7.05	7.02	7.09	7.13	7.14	7.03	7.18	6.97	7.29	6.98	7.06	7.01	7.05	7.14	7.1	6.95	7.05	7.02	7	7.03	7.1	7.06	7.25	7.22	7.02	6.92	6.94	7.01	7.08	7.02	7.01	6.96	6.96	7.12	7.09	6.92	7.1	7.08	7.09	6.93	7.04	7.18	7.15
ILMN_1651438	9.33	9.8	9.44	9.44	9.91	9.53	9.41	9.53	9.83	9.74	10.36	9.8	9.52	10.04	9.8	9.88	9.21	9.47	9.98	9.33	10.09	9.8	10.01	9.27	9.46	9.71	9.07	9.73	10.4	10.1	9.55	10.07	9.74	10	9.71	10.08	9.39	9.86	9.85	9.56	8.88	9.78	9.61	9.72	9.98	9.59	9.77	10.42	9.74
ILMN_1651447	6.93	7.11	7.03	6.99	7.02	6.97	7.05	6.97	6.94	7.01	6.8	6.91	6.99	7.04	7.36	7.15	6.95	6.92	6.94	7.15	7.1	6.99	7.17	7.06	6.95	7	7.04	7.08	7.04	7.02	6.89	6.93	7.05	6.96	7.1	7.02	7.01	6.96	7.2	7.08	7	6.93	6.94	7.06	6.98	6.82	7	7.04	7.22
ILMN_1651453	6.93	7.02	6.97	7.08	7.15	7.02	7.11	7	7.07	6.89	7.13	6.96	7.12	7.01	7.08	7.04	7.11	6.88	6.95	7.13	6.8	6.95	7.04	7.08	7.12	7.07	6.97	6.95	7.04	7.03	7.01	7.1	7.06	7.09	6.92	6.92	7.03	6.88	6.98	7.01	6.96	6.62	6.92	6.9	7.06	6.95	6.94	6.92	7.01
ILMN_1651456	7.91	7.14	8.33	7.84	7.97	7.58	8.05	8.29	8.11	7.25	8.31	7.15	8.04	6.98	7.72	8.31	8.9	8.25	8.32	7.13	7.85	8.1	8.2	8.28	7.18	8	7.67	7.82	7.16	7.18	7.97	7.24	8.98	7.18	7.13	8.04	8.14	7.68	7.2	7.22	7.77	8.21	8.15	7.19	8.68	8.06	7.19	8.62	7.99
ILMN_1651457	7.34	7.01	7.36	7.1	7.05	7.4	7.09	7.08	7.02	6.91	7.18	7.22	7.18	7.23	7.41	7.08	7.22	7.06	7.31	7.12	7.22	7.15	7.27	7.02	7.24	7.38	7.23	6.97	7.1	7.02	7.01	7.08	7.03	7.11	6.98	7.1	7.13	7.08	7.1	7.02	7.02	7.03	6.94	6.9	7.09	7.04	7.42	6.83	7.06
ILMN_1651461	10.61	9.94	10.18	10.25	10.42	10.14	9.44	11.54	10.23	9.97	11.09	11.8	9.72	11.32	9.04	10.68	10.82	9.99	10.26	10.94	10.31	11.92	10.37	11.93	10.6	10.07	11	10.07	10.25	9.71	8.78	10.05	8.99	9.24	9.83	9.44	8.45	10.72	9.47	10.71	11.43	10.8	9.37	10.43	9.94	10.87	11.1	10.34	11.15
ILMN_1651464	10.11	10.14	10.39	10.17	10.17	10.12	10.35	10.01	10.1	10	10.55	10.22	9.94	10.3	10.44	10.16	10.88	10.12	10.12	10.47	10.26	10.33	10.05	9.96	10	11.03	10.48	10.19	10.35	9.84	9.94	9.66	10.14	10.73	10.79	9.99	10.38	10.71	9.95	10.25	10.92	10.87	10.16	9.99	10.36	10.99	10.26	9.57	10.04
ILMN_1651466	11.66	12.09	11.41	12.05	12.06	9.79	10.02	9.12	12.31	12.45	12.12	10.9	11.41	11.83	8.61	11.46	11.8	11.22	12.35	11.87	12.2	12.04	11.42	10.75	12.36	11.84	11.6	12.31	12.59	12.53	11.29	12.58	12.2	12.44	11.69	12.5	9.92	12.19	10.53	11.37	11.71	11.74	10.23	11.74	12.56	11.91	12.62	11.27	12.29
ILMN_1651469	7.11	7.42	7.33	7.4	7.22	7.23	7.33	7.23	7.31	7.27	7.25	7.15	7.27	7.2	7.25	7.27	7.4	7.22	7.32	7.33	7.33	7.3	7.23	7.27	7.36	6.93	7.25	7.19	7.27	7.28	7.31	7.23	7.32	7.29	7.18	7.3	7.23	7.33	7.33	7.28	7.36	7.29	7.26	7.25	7.32	7.25	7.5	7.37	7.17
ILMN_1651477	6.87	7.03	7.19	6.99	7.03	7.1	7.34	7.41	7.05	7.04	7.16	7.11	6.88	6.85	6.96	6.96	6.84	6.99	7.09	7.08	7.02	6.83	7.08	7.2	6.95	6.74	6.92	6.79	6.83	7	6.96	6.88	6.94	6.6	6.86	6.97	6.82	6.84	7.04	6.91	6.9	6.94	6.9	7.18	6.94	7.01	7.07	6.85	7.16
ILMN_1651486	7.08	7.63	7.02	7.4	7.28	7.29	7.52	7.23	7.26	7.35	7.1	6.97	7.35	6.88	7.53	7.08	7.06	7.4	7.01	7.11	7.1	7.14	7.26	7.47	7.02	7.27	7.68	7.34	7.18	7.33	7.58	7.47	7.37	7.38	7.94	7.34	7.78	7.25	8.06	7.43	7.46	7.07	7.4	7.39	7.07	7.27	7.15	6.9	6.9
ILMN_1651488	7.28	7.34	7.2	7.36	7.51	7.42	7.45	7.42	7.15	7.36	7.2	7.14	7.22	7.39	7.6	7.26	7.41	7.31	7.42	7.35	7.34	7.37	7.16	7.36	7.6	7.51	7.31	7.32	7.28	7.54	7.35	7.38	7.45	7.37	7.32	7.4	7.47	7.54	7.59	7.37	7.33	7.22	7.35	7.31	7.28	7.32	7.08	7.45	7.16
ILMN_1651490	7.07	7.21	7.08	7.13	7.14	6.98	7.15	7.13	7.22	7.19	7.28	7.06	7	7.06	7.19	7.23	7.45	7.25	7.21	7.14	7.07	7.24	7.17	7.16	7.06	7.2	7.25	7.16	7.15	7.08	7.26	7.22	7.23	7.19	7.23	7.23	7.11	7.22	7.19	7.21	7.2	7.26	7.24	7.22	7.27	7.17	7.11	7.2	7.07
ILMN_1651495	7.01	7.05	6.94	6.98	7.12	7.31	6.98	6.96	6.82	7.19	7.25	6.7	7.06	7.28	7.15	6.93	7.25	6.91	7.13	6.87	6.96	6.79	7.18	6.86	6.95	7.13	6.92	7.04	6.99	7.11	6.94	6.89	6.94	7.01	6.91	6.87	7.07	6.84	7.11	6.8	6.84	6.97	6.93	6.92	6.9	6.98	7.17	6.97	6.85
ILMN_1651496	8.66	8.76	9.3	9.42	9.32	7.92	7.93	8.09	9.31	8.87	9.53	10.3	8.89	8.94	7.8	8.91	7.72	9.06	9.22	8.66	9.32	9.51	8.57	8.48	7.64	9.12	8.3	8.7	9.7	8.86	8.18	9.36	9.51	9.04	9.09	8.65	8.08	9.49	8.03	8.65	10.13	9.29	8.05	8.67	9.65	9.8	9.78	11.48	9.4
ILMN_1651498	9.18	8.86	8.67	9.14	9.36	9.26	9.87	8.76	8.74	9.57	8.22	7.51	9.26	9.26	9.82	8.56	8.01	8.74	9.44	8.41	8.57	9.25	8.89	8.94	8.34	7.98	8.4	8.83	7.79	7.91	8.99	8.99	8.16	7.58	7.95	7.92	8.53	9.46	9.16	8.12	7.76	8.97	9.51	9.01	7.47	8.9	7.87	8.08	9.02
ILMN_1651499	11.43	10.98	11.32	11.18	11.19	11.74	10.87	11.35	11.45	11.06	11.51	11.22	10.98	11.57	11.61	11.66	11.56	11	11.27	10.93	11.45	11.58	11.72	10.93	11.13	10.89	10.44	10.7	10.47	10.81	10.63	10.78	10.69	10.99	10.22	10.56	10.19	11.06	10.6	10.41	10.94	11.1	10.84	10.66	10.86	11.36	11.62	11.41	11.34
ILMN_1651504	9.18	9.85	9.83	10.12	9.84	10.2	9.81	10.31	9.89	9.92	10.52	10.07	9.8	9.54	10.31	10.16	10.41	9.89	10.14	9.84	10.02	10.2	10.1	9.13	9.88	10.09	10.08	9.85	10.2	9.76	9.69	9.61	9.86	9.7	9.97	9.66	9.98	9.86	10	10.13	9.73	9.97	10.07	9.76	9.96	9.95	9.43	10.09	9.13
ILMN_1651507	7.06	7.62	7.47	7.29	7.52	7.27	7.7	7.32	7.61	7.64	7.6	7.18	7.69	6.97	8.18	7.87	7.44	7.77	7.47	7.33	7.6	7.62	7.41	7.98	8.03	7.43	7.6	7.97	7.86	8.05	7.87	8.24	8.02	8.11	8.23	8	8.09	7.72	7.96	7.66	7.91	7.47	7.83	7.74	8.07	7.66	7.34	7.76	7.45
ILMN_1651508	7.84	7.14	7.43	7.2	7.28	7.3	7.39	7.25	7.34	7.45	7.39	7.34	7.32	7.53	7.43	7.6	7.4	7.4	7.46	7.38	7.27	7.45	7.12	7.24	7.08	7.06	7.2	7.4	7.4	7.47	7.45	7.3	7.25	7.44	7.27	7.38	7.4	7.45	7.42	7.41	7.42	7.31	7.31	7.25	7.41	7.38	6.84	7.52	7.06
ILMN_1651513	10.96	10.84	10.86	10.5	10.86	10.5	10.54	10.34	10.9	11.02	9.67	10.71	10.9	11.05	10.63	10.27	10.2	10.73	10.94	10.76	10.84	10.83	10.59	11.33	10.43	10.03	10.19	10.86	10.74	10.34	10.32	10.56	10.29	10.3	10.29	10.34	10.33	10.3	10.93	10.31	10.6	10.14	10.44	10.99	9.45	10.66	10.97	10.62	10.95
ILMN_1651517	7.45	7.27	7.29	7.48	7.5	7.17	7.03	7.07	7.67	8.08	7.05	7.41	7.49	6.88	7.34	7.09	7.48	7.45	7.59	7.08	7.54	7.39	7.19	7.82	7.54	6.96	7.22	7.62	7.76	7.92	7.42	8.25	8.01	7.58	7.27	7.32	7.16	7.65	7.34	7.38	7.75	7.27	7.27	7.22	7.95	7.32	7.53	7.48	7.67
ILMN_1651520	6.84	6.94	6.94	7.16	6.93	7.04	6.82	6.9	6.88	6.91	6.95	6.93	6.84	6.82	7.2	6.92	6.95	7.07	6.8	6.97	6.82	6.95	6.81	7.14	6.88	6.83	6.86	6.92	6.83	6.96	6.89	6.82	7.02	6.92	6.9	6.83	6.84	6.95	6.96	6.81	6.88	6.93	6.92	6.71	7.01	6.94	7.2	6.93	6.78
ILMN_1651532	7.33	7.12	7.2	7.46	7.35	7.68	7.28	7.2	7.38	7.21	7.4	7.21	7.33	7.88	7.66	7.17	7.35	7.18	7.16	7.43	7.34	7.14	7.54	7.4	7.52	7.03	7.32	7.24	7.11	7.37	6.68	7.03	7.14	7.15	7.16	7.25	7.19	7.18	7.12	7.16	7.11	7.27	7.1	6.98	7.27	7.16	7.2	7.25	7.56
ILMN_1651535	7.19	6.74	6.81	6.99	6.73	6.93	6.77	6.94	7.04	6.86	6.95	7.3	6.71	6.95	6.85	6.88	6.67	6.68	6.67	6.82	6.8	6.91	6.75	7.3	6.96	6.8	6.73	7.06	6.95	6.92	6.97	7.1	7.13	6.96	7.53	6.96	6.91	6.88	6.93	7.11	6.72	6.98	7.14	6.94	7.25	6.94	7.12	7.01	6.93
ILMN_1651538	8.78	8.16	8.45	8.32	8.01	9.48	8.74	8.94	8.48	8.51	7.88	8.06	8.3	7.5	9.23	7.84	7.94	8.38	8.06	8.16	8.56	8.06	8.14	7.79	8.26	8.34	8.09	7.99	7.68	8.28	8.96	8.17	8.44	8.37	7.71	7.91	8.57	7.98	8.71	8.49	8.22	7.99	8.55	7.98	8.03	7.77	8.33	8.86	7.89
ILMN_1651543	6.78	6.87	6.76	6.84	6.94	6.93	6.85	6.75	6.89	6.8	6.85	6.72	6.88	6.93	7.09	6.96	6.97	6.89	6.91	6.9	6.9	6.62	6.77	6.91	6.93	6.85	6.86	6.85	6.83	6.83	6.87	6.93	6.79	6.9	6.91	6.68	6.85	6.89	6.8	6.54	6.98	6.85	6.74	6.91	6.78	6.8	6.71	6.82	6.81
ILMN_1651544	8.08	8.76	8.28	8.75	8.67	8.66	8.53	8.58	8.38	8.44	8.49	8.84	8.51	8.06	7.71	7.93	8.68	8.38	8.76	8.47	8.5	8.5	8.64	8.1	8.45	8.62	8.85	8.79	9.15	8.77	8.63	8.55	8.63	8.66	8.46	8.68	8.74	8.6	8.27	8.68	8.42	8.16	8.43	8.44	9.05	8.39	8.19	9.3	7.64
ILMN_1651547	7.79	8.54	7.47	7.56	7.6	7.27	8.91	7.14	8.1	7.71	6.86	7.38	8.56	6.98	8.31	6.84	6.89	7.69	7.66	7.13	7.85	7.41	7.11	8.21	7.49	7.82	7.89	8.51	6.93	8.14	9.22	8.52	7.85	7.73	7.64	7.71	9.6	7.3	9.03	8.39	7.55	7.12	8.75	7.95	7.39	7.37	7.04	6.7	7.54
ILMN_1651554	10.94	10.54	9.69	9.49	9.43	10.28	12.17	10.35	10.18	10.44	7.74	8.23	11.83	9.93	12.14	7.63	9.1	11.27	9.37	9.62	9.69	8.6	9.83	12.53	10.28	10.9	10.39	9.47	9.18	9.75	12.72	10.16	10.72	9.4	10.58	8.49	12.4	9.66	12.98	12.18	10.52	10.33	11.59	11.32	7.36	7.88	9.73	9.1	9.04
ILMN_1651557	10.8	10.55	10.55	10.88	10.56	10.79	11.59	11.04	10.72	10.56	9.27	9.23	11.02	10.85	10.53	9.6	10.42	10.84	10.07	9.88	10	9.56	10.21	10.95	10.3	9.42	10.3	10.65	10.05	9.6	10.9	10.49	10.19	9.83	9.59	9.96	11.36	9.66	11.22	10.91	10.06	9.8	11.05	10.77	9.07	9.65	9.7	8.8	10.24
ILMN_1651563	7.52	7.18	7.35	7.27	7.25	7.44	7.23	7.17	7.07	7.17	7.18	7.29	7.08	7.95	7.43	7.03	7.48	7.13	7.14	7.24	7.15	7.14	7.6	7.31	7.26	7.59	7.41	7.35	7.17	7.37	7.13	7.14	7.11	7.12	7.16	7.13	7.22	7.19	7.14	7.17	7.21	7.18	7.11	7.11	7.18	7.2	7.72	7.12	7.35
ILMN_1651565	7.05	7.08	7.03	7.09	6.96	7.11	7.06	7.07	6.94	6.99	7.05	7.24	7.07	7.12	7.14	7.09	7.2	7.07	7.16	6.95	7.01	7.08	7.03	7.16	7.02	7.05	7.12	7.15	7.14	7.02	7.02	6.95	6.97	6.94	7.01	7.08	7.11	6.95	7.18	6.99	7.08	7	7.08	7.05	6.93	6.93	6.95	7.04	7.04
ILMN_1651568	7.05	7.06	7.84	7.42	7.14	7	6.94	7	7.15	7.12	6.99	7.31	6.99	7.1	7.02	7.16	6.97	6.88	7.13	7.07	7.16	7.04	7.29	7.13	7.2	7.11	7.08	7.02	7.12	7.01	6.8	6.91	7.1	7.32	7.08	7.13	7.08	8.43	6.94	7.05	7.1	7.09	7.09	7.06	7	11.9	8.63	7	7.03
ILMN_1651569	7.13	7.38	7.27	7.34	7.21	7.16	7.14	7.43	7.15	7.24	7.64	7.34	7.05	7.33	7.29	7.37	7.55	7.38	7.31	7.16	7.32	7.25	7.42	7.29	7.08	7.18	7.4	7.33	7.55	7.27	7.45	7.39	7.23	7.3	7.35	7.24	7.3	7.5	7.3	7.38	7.26	7.47	7.36	7.36	7.53	7.47	6.99	7.53	7.27
ILMN_1651574	9.52	10.31	9.5	11.01	10.77	7.27	8.4	7.07	10.45	10.17	11.01	13.09	9.98	10.32	7.69	9.61	8.65	11.08	10.22	9.8	11.48	8.69	10.31	12.3	12.09	9.83	9.05	10.47	11.63	11.75	9.74	11.14	12.16	10.96	8.39	10.55	8.23	10.3	9.57	8.51	10.99	8.6	8.79	9.84	12.08	8.98	10.44	12.19	9.74
ILMN_1651576	6.9	7.2	7.06	7.05	6.81	6.96	7.25	6.89	7.02	7.06	6.98	7.07	6.88	6.73	7.18	6.96	6.95	7.22	7	6.86	6.98	7.13	6.87	7.03	7.09	6.9	6.84	6.95	7.01	7	7.13	6.96	6.92	7.24	6.98	7.16	7.08	7.21	7.1	7.07	6.9	7.09	7.1	7.13	7.1	7.14	7.32	6.99	6.77
ILMN_1651582	6.98	7.11	7.18	6.7	6.93	7.02	7.08	6.92	7.21	7.09	7.04	6.92	6.95	7	7.11	6.99	7.03	6.83	6.94	7.13	7.03	6.82	6.98	7.15	6.88	6.88	7.04	6.94	7.03	6.89	6.83	6.9	6.99	7.01	6.98	7	6.9	6.9	6.78	6.99	7.03	6.83	7	6.92	6.89	6.91	7.5	7.05	7
ILMN_1651584	6.64	6.84	6.69	6.85	6.75	6.7	6.82	6.84	6.67	6.79	6.9	6.65	6.72	6.55	6.74	6.75	6.65	7.01	6.83	6.85	6.95	6.68	6.83	6.66	6.84	6.67	6.68	6.88	6.8	6.86	7	6.82	6.76	6.9	6.7	6.81	6.68	6.75	6.77	6.78	6.77	6.87	6.92	6.89	6.85	6.8	6.37	6.7	6.9
ILMN_1651588	7.4	7.13	7.22	7.08	6.99	6.85	6.95	7.02	7.43	7.26	7.36	7.08	7.17	7.73	6.94	7.27	6.93	7.12	7.11	6.86	7	7.25	7.03	7.15	6.92	7.11	6.91	7.5	7.25	7.58	7.07	7.2	7.29	7.21	7.08	7.7	7.04	7.05	7.17	6.9	6.87	7.24	7.06	7.2	7.17	6.91	7.2	7.68	7.41
ILMN_1651597	7.21	7.65	7.46	7.45	7.47	7.38	7.32	7.78	7.51	7.66	8.13	8.03	7.39	7.39	7.16	7.74	8.17	7.28	7.6	7.69	7.58	7.57	7.43	7.12	7.3	7.36	7.8	7.52	7.77	7.69	7.27	7.48	7.56	7.35	7.61	7.65	7.19	7.62	7.17	7.25	7.65	7.72	7.19	7.4	7.47	7.61	7.62	7.78	7.46
ILMN_1651604	6.91	6.99	6.93	7.27	6.98	6.86	6.87	7.33	6.98	6.91	6.84	7.5	6.98	7.12	6.93	7.11	7.02	7.18	6.84	7.01	7.13	7.19	7.15	7.31	7.25	6.79	6.83	6.95	7.14	7.17	7.22	7.07	7.03	6.97	7.24	7.21	7.18	7.1	7.15	7.2	7.06	7.1	7.19	7.22	7.3	7.21	6.86	6.93	7.07
ILMN_1651606	7.25	7.42	7.35	7.28	7.38	7.22	7.38	7.79	7.21	7.41	8.1	7.56	7.34	7	7.17	7.1	7.91	7.25	7.24	7.6	7.38	7.39	7.17	7.15	7.16	7.17	7.37	7.45	8.23	7.45	7.37	7.22	7.11	7.13	7.39	7.28	7.34	7.1	7.26	7.27	7.52	7.44	7.23	7.35	7.16	7.11	7.03	7.98	7.03
ILMN_1651608	7.44	7.12	7	7.05	7.36	7.17	7.1	7.26	7.14	7.11	6.95	7.19	7.2	7.35	7.41	7.06	7.36	7.02	7.28	7.32	7.26	6.91	7.03	7.05	7.11	7.36	7.17	7.08	7.15	7.24	7.04	7.03	7.09	7.01	7.16	7	7.01	7.15	7.07	7.06	7.1	7.07	6.85	7.03	7.13	6.93	7.17	7.14	6.87
ILMN_1651609	7.09	6.98	7.01	6.84	6.9	7.07	7.11	7.2	7.16	7.16	7.19	7.16	7.32	7.01	6.9	7.25	6.99	7.16	6.91	7.08	7.06	7.18	7.18	7.07	7.11	7.36	7.05	7.22	7.47	7.15	6.94	7.13	7.08	7.1	7.14	7.39	7.17	7.27	7.06	7.23	7.15	7.21	7.24	7.18	7.27	7.2	7.03	7.31	7.11
ILMN_1651610	11.39	11.46	10.52	10.86	11.16	12.13	12.24	11.51	11.25	11.46	10.02	10.36	10.96	11.07	10.22	10.2	9.59	11.62	10.64	10.25	11.16	10.7	10.43	11.02	9.91	9.8	10.46	11.19	9.36	10.36	9.42	11.11	12.3	10.02	10.22	10.41	12.61	10.89	11.35	10.73	11.27	10.86	12.02	11.32	10.16	9.69	9.91	10.99	10.59
ILMN_1651611	10.6	9.54	9.37	10.34	9.42	12.21	10.51	10.53	10.18	9.65	9.25	11.17	10.71	9.69	10.81	9.18	10.63	10.66	9.31	9.58	9.54	10.12	10.6	12.3	12.04	10.18	11.02	9.79	10.73	9.95	12.44	10.89	10.9	11.08	10.18	9.59	12.92	9.5	11.46	12.08	12.31	10.02	12.12	10.48	12.18	9.57	11.27	10.33	12.04
ILMN_1651624	7.11	6.87	6.97	7.06	7.25	7.04	7.14	7.11	7.08	7.08	7.15	7.17	6.99	7.1	7.11	7.2	7.19	7.08	7.18	7.05	7.24	6.93	7.22	7.03	7.13	7.23	7.16	6.93	7.04	7.12	7.16	6.99	7.11	6.99	7.06	7.05	6.98	6.93	7.03	7.02	7.04	7	7.06	7.09	7.08	7	7.09	7.15	7.12
ILMN_1651628	8.38	8.05	8.19	8.02	8.05	8.54	8.46	8.31	8.21	8.29	7.94	8.57	8.42	8.3	8.69	8.15	7.86	8.29	8.17	8.34	7.97	8.41	8.07	8.57	8.52	8.14	8.26	8.29	8.06	8.38	8.53	8.24	8.26	8.4	8.3	8.3	8.73	8.45	8.6	8.39	8.39	8.1	8.63	8.33	8.77	8.66	8.82	7.89	8.26
ILMN_1651636	7.35	7.3	7.35	7.41	7.05	7.43	7.23	7.28	7.45	7.24	7.35	7.4	7.34	7.1	7.61	7.33	7.38	7.32	7.24	7.25	7.37	7.41	7.54	7.27	7.52	7.44	7.19	7.37	7.35	7.51	7.27	7.24	7.26	7.23	7.37	7.32	7.41	7.31	7.35	7.29	7.14	7.39	7.26	7.29	7.42	7.34	7.26	7.43	7.23
ILMN_1651641	6.82	7.16	7.02	7	6.94	6.9	7.07	7	6.79	7.09	7.14	6.98	6.93	7.03	6.81	6.74	7.01	6.87	6.94	7.2	6.99	6.99	6.92	6.86	6.9	6.99	6.9	6.82	6.75	6.99	6.97	6.93	6.88	6.9	6.84	6.92	6.95	6.94	6.99	6.84	7.03	6.89	6.94	6.97	6.86	6.9	7.18	6.95	7.03
ILMN_1651642	8.01	8.24	7.81	8.03	8	8.29	7.83	8.15	8.28	8.18	10.09	8.67	7.84	8	7.55	8.45	9.37	8.13	8.43	9.51	8.04	8.75	8.26	7.63	7.86	9.24	9.77	8.36	9.05	8.75	8.1	7.98	8.24	8.39	8.54	8.54	8.24	8.39	7.86	8.41	8.28	9.57	8.2	8.19	8.81	8.17	7.8	10.31	7.88
ILMN_1651651	7.1	7.15	7.06	7.38	7.06	7.39	7.02	7.26	7.08	7.03	6.98	7.72	7.1	6.96	7.11	7	7.01	7.21	6.94	6.94	6.94	7.23	7.24	7.28	7.31	7.02	7.19	7.21	7.25	7	6.99	7.09	7.13	7.1	7.2	7.21	7.1	7.12	6.98	7.1	7.27	7.15	7.16	7.22	7.17	7.21	7.41	7.04	7.12
ILMN_1651652	10.03	9.41	9.52	9.83	9.47	9.78	9.88	11.32	9.56	9.33	9.3	9.97	9.67	9.54	9.77	9.85	9.83	9.6	9.29	9.45	9.55	9.59	9.39	9.47	9.66	9.66	10.07	9.48	9.75	9.35	9.71	9.3	9.16	9.24	9.12	9.44	9.6	9.36	9.37	9.02	9.02	9.28	9.33	9.28	9.59	9.38	9.24	9.08	9.42
ILMN_1651654	7.25	7.36	7.45	7.09	7.36	7.03	7.41	7.44	7.36	7.43	7.16	7.34	7.4	7.01	7.32	7.26	7.27	7.42	7.31	7.32	7.49	7.51	7.42	7.08	7.32	6.94	7.21	7.38	7.3	7.48	7.48	7.43	7.48	7.5	7.39	7.37	7.43	7.4	7.37	7.37	7.42	7.45	7.39	7.42	7.34	7.3	7.09	7.52	6.97
ILMN_1651657	7.72	7.64	7.42	7.67	7.56	7.61	7.83	7.37	7.69	7.66	7.49	7.27	7.68	7.29	7.76	7.47	7.52	7.6	7.61	7.26	7.69	7.43	7.59	7.53	7.71	7.64	7.46	7.64	7.32	7.67	8.21	7.52	7.7	7.52	7.42	7.45	8.38	7.45	8.27	7.66	7.47	7.38	8.04	7.5	7.38	7.28	7.63	7.47	7.53
ILMN_1651660	6.7	6.89	6.8	6.93	6.72	6.65	6.9	6.83	6.78	7.05	7.05	6.82	6.8	6.88	6.93	6.96	6.77	6.77	6.69	6.62	6.83	6.95	6.59	6.86	7.03	6.83	6.67	6.76	6.66	6.79	6.89	6.83	6.91	6.98	7.04	6.9	6.93	6.85	6.75	7.09	6.76	6.88	6.98	7.07	7.02	6.83	6.78	6.86	6.81
ILMN_1651661	7.57	7.63	7.47	7.62	7.55	8.28	7.5	7.54	7.62	7.47	7.7	7.62	7.82	7.44	7.73	7.6	7.6	7.59	7.71	7.45	7.67	7.59	7.65	7.72	7.92	8.07	7.8	7.59	7.51	7.64	7.72	7.7	7.83	7.82	7.77	7.8	7.92	7.63	7.88	7.93	7.79	7.69	7.66	7.55	7.78	7.47	7.51	7.56	7.46
ILMN_1651662	6.78	6.7	6.85	6.68	6.76	6.8	6.97	6.73	7.02	6.83	6.59	6.9	6.75	7.18	6.61	6.82	6.68	6.59	6.69	6.78	6.77	6.5	6.81	6.93	6.77	6.59	6.73	6.88	6.8	6.83	6.86	6.6	6.61	6.74	6.76	6.77	6.75	6.7	6.86	6.71	6.67	6.8	6.74	6.89	6.76	6.96	7.01	6.93	6.85
ILMN_1651666	9.26	9.76	9.1	9.03	8.59	9.68	10.48	8.01	9.5	9.22	8.06	7.7	9.5	9.18	8.18	8.13	7.52	9.36	7.8	8.14	9.49	9.24	8.52	9.09	7.96	8.34	8.7	9.25	7.4	8.58	8.93	9.59	9.02	9.17	8.27	8.66	8.99	9.04	8.82	8.33	7.97	8.3	8.55	9.27	7.75	8.41	8.09	8.11	10.04
ILMN_1651672	7.02	7.2	7.02	7.17	6.82	6.81	7.03	6.9	7.05	6.97	7.06	6.82	7.01	6.83	6.87	6.84	7.14	6.94	6.9	6.92	7.01	6.94	6.88	6.88	6.92	7.15	6.85	7.01	6.98	7.19	6.9	7.06	7.03	7.04	6.96	6.98	7.12	7.03	7.01	7.1	7.02	7.02	6.96	7.05	6.99	7.07	7.14	6.9	6.77
ILMN_1651674	10.68	10.91	10.75	10.94	10.92	11.16	10.83	11.18	10.9	10.92	11.62	10.7	10.91	10.45	10.92	11.08	11.84	10.79	11.07	10.9	10.71	10.76	11.16	9.85	11.18	11.62	11.23	10.99	11.1	11.41	11.33	10.8	11.31	11.08	10.91	11.3	11.12	11.14	11.06	10.95	11.03	11.47	11.16	10.69	11.36	10.94	10.84	11.41	10.52
ILMN_1651676	7.05	7.51	7.48	7.37	7.57	7.66	7.34	7.39	7.3	7.31	7.66	7.24	7.53	6.89	7.32	7.39	7.51	7.24	7.39	7.47	7.21	7.22	7.43	7.2	7.47	7.64	7.39	7.1	7.33	7.11	7.25	7.31	7.47	7.36	7.28	7.36	7.41	7.25	7.37	7.39	7.58	7.42	7.51	7.34	7.51	7.45	6.99	7.58	7.3
ILMN_1651684	8.92	8.8	9.02	8.72	8.61	8.74	8.95	8.5	8.85	8.99	9.09	8.81	9.03	8.52	9.33	8.75	8.46	8.65	8.71	8.46	8.54	8.6	8.94	8.49	9.07	8.77	8.63	8.84	8.96	8.86	9.34	8.94	9.29	9.21	8.97	8.84	9.08	8.86	9.05	9.43	8.79	8.7	8.9	8.83	9.62	9.09	8.99	9.22	8.37
ILMN_1651690	6.94	7.4	7.21	7.47	7.43	7.53	7.46	7.63	7.45	7.34	7.32	7.58	7.36	7.19	7.9	7.95	7.13	7.22	7.01	6.95	7.39	7.27	7.29	7.5	6.92	7.04	7.27	7.39	7.58	7.35	7.33	7.51	7.23	7.55	7.5	7.19	7.62	7.35	7.56	7.57	7.27	7.36	7.32	7.39	7.16	7.39	7.41	7.19	7.11
ILMN_1651692	8.39	8.75	8.25	8.31	8.37	9.2	8.55	9.1	8.38	8.26	8.84	8.65	8.2	8.49	8.03	8.48	8.01	8.35	8.28	8.49	8.46	8.76	8.46	8.63	8.55	9.29	8.56	8.39	8.4	8.52	8.27	8.52	8.57	9.49	9.91	8.65	9.02	9.66	8.2	8.75	8.82	9.05	8.62	8.43	8.78	9.15	8.59	9.65	8.75
ILMN_1651693	7.09	7.18	7.39	7.27	7.19	7.19	7.45	7.3	7.51	7.41	7.35	7.48	7.3	6.97	7.2	7.56	7.23	7.45	7.25	7.28	7.4	7.38	7.3	7.25	7.4	7.2	7.24	7.18	7.36	7.32	7.44	7.33	7.4	7.35	7.28	7.34	7.41	7.5	7.36	7.45	7.41	7.41	7.36	7.31	7.31	7.43	7.21	7.23	7.05
ILMN_1651694	10.74	11.73	11.42	11.18	11.6	11.47	11.34	10.68	11.47	11.62	9.77	11.76	11.42	10.51	11.3	10.44	10.9	11.34	11.28	11.36	11.61	11.13	10.93	10.81	11.54	11.4	11.71	11.57	11.6	11.81	11.7	12.07	12.06	12.02	12.23	11.66	11.58	11.48	11.91	11.58	11.92	10.97	11.16	11.31	11.54	11.23	10.59	10.71	11.14
ILMN_1651708	7.07	6.85	6.95	6.92	6.92	7.04	6.91	7.01	7.03	6.86	7.17	7.06	6.83	6.99	6.91	6.92	6.82	6.8	6.93	6.95	7.29	6.97	6.84	7.05	7.02	7.07	7.04	6.94	6.88	6.82	6.99	6.96	6.96	6.87	6.9	6.91	6.84	6.93	6.86	6.96	6.97	6.99	6.96	6.92	6.77	6.95	7.02	7.01	7.11
ILMN_1651710	7.01	7.23	7.57	7.18	7.44	7.24	7.21	7.17	7.01	7.22	7.92	7.49	7.24	6.99	6.88	7.53	6.91	7.42	7.44	7.11	7.2	7.22	7.28	7.7	7.65	7.17	7.54	7.12	7.46	7.39	7.86	7.45	7.46	7.5	7.59	7.29	7.38	7.68	7.21	7.15	7.79	7.4	7.43	7.28	8.58	7.82	7.39	8.97	7.48
ILMN_1651711	7.09	7.41	7.36	7.13	7.25	7.55	7.26	7.11	7.4	7.34	7.06	6.89	7.19	7.12	7.27	7.18	7.51	7.27	7.21	7.34	7.07	7.01	6.97	7.16	7.31	7.1	7.07	7.18	7.35	7.11	7.19	7.11	7.19	7.15	7.09	7.09	7.14	7.15	7.22	7.14	7.29	7.16	7.09	7.16	7.02	7.09	6.98	7.06	7.03
ILMN_1651712	7.95	7.69	7.86	7.57	7.68	6.98	7.62	8.1	7.82	7.74	7.29	7.66	7.45	7.61	7.43	7.33	8.09	7.49	8.22	8.09	7.47	7.48	7.75	7.79	7.63	7.58	7.95	7.54	7.9	7.59	7.66	7.66	7.47	7.15	7.62	7.85	7.65	7.25	7.47	7.24	7.54	7.54	7.56	7.85	7.71	7.75	8.41	8.18	8.24
ILMN_1651715	7.83	7.34	7.34	7.1	7.4	7.14	7.5	7.43	7.37	7.51	7.38	7.35	7.42	7.27	7.31	7.55	7.39	7.46	7.38	7.54	7.55	7.41	7.4	7.45	7.46	7.45	7.15	7.13	7.31	7.37	7.37	7.33	7.41	7.33	7.26	7.29	7.43	7.44	7.37	7.35	7.28	7.45	7.27	7.47	7.31	7.37	7.59	7.39	7.38
ILMN_1651717	6.99	7.08	6.9	7.07	7.03	7	7.1	6.99	7.1	6.96	7.02	6.97	7.1	6.99	6.95	6.98	7.01	7.07	7.02	7.09	7.02	6.98	6.89	7.03	7.01	7.12	7.01	6.99	7.43	6.97	7.06	7.06	7	6.97	7.12	6.93	7.07	7.07	6.95	6.91	6.99	7.01	6.93	6.96	6.98	6.9	7.14	6.94	7.05
ILMN_1651719	11.04	11.63	10.92	11.31	11.39	10.99	11.14	10.71	11.2	11.31	10.66	10.8	11.22	11.14	10.39	10.36	10.96	11.57	11.35	11.04	11.39	11.05	11.24	10.9	10.85	11.33	11.55	11.49	11.37	11.43	10.91	11.32	11.12	11.14	11.46	11.74	11.24	11.18	11.21	11.25	10.83	11.14	10.76	11.33	11.01	10.79	11.11	11	11
ILMN_1651727	7.19	7.12	6.68	6.89	7.17	6.84	7.06	7.08	7.15	7.11	6.93	7.04	7.18	6.57	6.94	6.98	6.82	7.22	6.92	6.84	6.92	7.29	6.81	6.99	6.86	6.85	6.75	7.06	7.03	7.18	7.23	7.22	7.24	7.35	7.22	7.14	7.21	7.02	7.25	7.2	7.1	6.95	7.42	7.15	7.25	7.25	6.77	7.16	6.83
ILMN_1651735	11.01	10.72	10.95	11.02	10.68	10.57	10.86	11.11	10.99	11.11	9.94	9.81	10.5	11.17	10.43	10	10.06	10.54	10.85	10.86	11.01	10.33	10.18	10.46	10.5	10.43	10.63	10.91	10.36	11.09	10.63	10.66	10.78	11	10.76	10.71	10.91	10.54	10.85	10.57	10.77	10.16	10.32	10.66	10.69	10.62	11.05	10.52	10.98
ILMN_1651737	7.4	7.05	7.18	7.18	6.93	7.72	7.01	7.99	6.95	7.17	7.3	6.94	7.14	7.2	7.16	6.9	7.04	7.32	7.21	6.96	7.09	7.09	6.85	7.25	7.83	7.17	7.61	7.11	6.99	7.24	6.99	7.11	7.24	7.07	7.12	7.37	7.14	7.14	7.2	7.05	7.06	6.94	7.07	7.34	7.29	7.1	7.22	7.09	7.16
ILMN_1651741	9.49	9.4	9	8.99	9.11	8.79	9.39	10.01	9.15	9.38	7.32	7.84	9.24	8.35	8.41	7.51	8.01	9.11	8.98	8.82	8.59	8.26	8.26	9.12	8.82	8.92	9.58	8.93	8.82	9.29	9.65	9.1	9.52	8.92	8.83	9.1	9.75	8.3	9.76	9.56	9.8	9	9.41	9.4	9.34	8.81	8.9	8.43	9.24
ILMN_1651745	8.11	7.91	7.95	8.92	8.75	7.42	9.26	7.69	8.79	8.01	9.47	9.52	8.79	8.59	8.65	9.03	9.64	9.43	8.92	8.25	8.15	8.13	8.22	8.15	8.26	8.1	8.58	8.55	8.07	8.59	7.71	7.64	8.1	7.78	7.45	9.02	7.67	7.55	9.38	8.97	7.36	8.57	9.35	8.84	7.86	7.67	8.72	8.99	8.99
ILMN_1651752	8.03	7.47	7.78	7.53	7.65	8.03	7.6	7.84	7.52	7.49	7.56	7.63	7.49	7.59	7.54	7.54	7.65	7.67	7.52	7.55	7.62	7.64	7.93	7.53	7.72	7.63	7.49	7.53	7.57	7.57	7.54	7.67	7.54	7.86	7.54	7.56	7.55	7.97	7.59	7.58	7.71	7.95	7.59	7.64	7.77	8.14	7.74	7.69	7.35
ILMN_1651758	6.65	6.68	6.82	6.94	6.77	6.71	6.82	6.69	6.72	6.85	6.67	6.83	7.05	6.74	6.71	6.67	6.84	6.7	6.63	6.77	6.74	6.83	6.74	6.85	6.88	6.7	6.57	6.74	6.75	6.81	6.84	6.79	6.62	6.99	6.73	6.83	6.81	6.74	6.87	6.81	6.61	6.81	6.89	6.83	6.63	6.73	6.25	6.86	6.76
ILMN_1651760	7.59	7.63	8.27	7.89	7.8	7.55	7.82	7.67	7.77	7.74	8.94	8.45	7.62	8.32	8.22	8.49	8.47	7.7	7.97	7.91	7.73	8.16	8.68	7.81	7.3	6.94	7.3	7.31	7.23	6.98	7.17	7.2	7.26	7.22	7.06	7.17	6.96	7.28	7.25	7.1	7.3	7.65	7.5	7.42	7.07	7.69	7.97	7.61	7.6
ILMN_1651763	6.91	7.22	6.94	7.05	7.06	6.96	7.13	7.13	7.06	7.07	7.02	6.88	7.05	6.96	7.08	7.15	7.2	7.12	7.31	7.44	7.05	7.17	6.96	6.99	7.29	7.1	7.06	7.11	7.03	7.05	7.08	7.03	7.12	7.16	7.07	6.87	7.18	7.02	6.99	7.04	7.22	6.98	7.02	7.05	7.01	7.03	7.41	6.99	7.26
ILMN_1651767	8.48	9.14	8.6	8.74	8.89	9.36	8.83	8.98	8.82	8.8	9.47	9.04	8.9	8.9	8.99	9.58	8.85	8.8	8.76	8.79	8.99	9.41	8.83	8.91	9.24	9.51	8.88	8.91	8.71	8.94	8.86	8.95	9.17	9.11	9.58	9.41	9.25	9.1	8.96	9.47	8.93	8.69	9.11	8.8	8.93	8.53	8.44	8.96	8.76
ILMN_1651769	9	8.6	9.19	8.43	8.69	8	8.94	9.28	8.86	9.08	8.34	8.52	8.83	8.65	8.24	7.9	8.28	9.06	9.14	8.97	8.61	8.26	8.57	9.13	8.69	8.69	8.69	9.12	9.07	8.94	8.75	8.96	8.77	8.56	8.54	8.84	9.17	9.01	9.15	9.05	8.73	8.79	8.77	9.02	8.69	8.75	9.37	8.93	9.19
ILMN_1651776	9.21	9.83	9.55	10	9.48	10.41	9.53	9.9	9.38	9.13	9.75	9.46	9.25	9.63	9.05	9.78	10	9.67	9.2	9.66	9.62	9.56	9.46	9.04	9.59	10.02	9.94	9.71	9.55	9.52	9.38	9.7	9.75	9.84	10.45	9.88	10.32	10.25	9.42	10.16	9.44	10.26	9.82	9.65	9.98	10.03	9.29	9.77	9.14
ILMN_1651788	9.62	10.26	9.76	9.93	10.07	10.61	9.63	10.94	9.56	9.5	11.22	10.34	9.48	10.2	9.05	10.74	10.75	10.02	10.02	10.05	10.05	10.27	10.35	9.67	10.34	10.72	10.37	10.1	9.8	10.31	9.58	9.99	9.82	9.87	10.65	10.43	10.26	10.82	9.49	9.69	9.98	10.96	10.18	10.21	10.81	10.09	9.79	11.06	9.33
ILMN_1651789	6.89	7.11	6.85	7.06	6.98	6.88	6.97	7.29	6.99	7.03	7.07	7.08	7.06	7.23	7.06	6.92	7.14	6.87	7.07	7.36	7.09	6.97	6.97	6.97	7.09	7.26	7.41	6.99	8.28	6.9	7.04	7.28	7.2	7.11	7.17	7.13	7.07	7.03	6.91	7.11	7.31	7.42	7.08	7.11	7.16	6.97	7.13	9.33	7.07
ILMN_1651792	8.16	8.27	8.08	7.98	8.43	7.41	7.63	7.38	8.4	8.23	7.37	7.77	7.81	8.02	7.28	8.66	7.28	8.2	8.21	8.1	8.23	8.67	8.01	7.76	7.81	7.59	8.85	8.24	7.37	8.05	7.46	8.02	8.12	7.96	7.6	8.32	7.36	8.03	7.42	7.38	7.6	7.66	7.4	8.15	7.99	8.21	8.65	7.27	8.29
ILMN_1651799	13.21	12.55	13.43	12.6	13.01	12.8	12.78	12.59	13.14	13.35	13.42	12.8	12.99	13.82	11.95	13.37	13.01	13.09	13.69	13.44	13.17	13.31	13.29	13.69	12.93	11.49	12.49	13.16	13.98	12.37	12.21	12.45	12.17	10.9	11.24	12.43	11.51	12.61	12.22	12.67	12.79	13.86	13.08	13.35	11.07	12.71	12.86	13.11	12.9
ILMN_1651800	8.15	8.41	8.19	8.36	8.56	8.33	8.99	8.55	8.06	8.41	8.08	8.35	9.18	8.5	9.29	8.43	8.4	8.35	8.08	8.09	8.44	9.29	8.16	8.41	8.68	8.74	9.1	8.47	8.81	8.39	9.35	8.98	8.45	8.55	8.23	8.73	9.39	8.15	9.18	9.66	10.21	8.47	8.95	8.65	8.42	7.81	8.26	10.27	8.24
ILMN_1651806	6.86	7.02	6.77	6.61	6.76	6.85	6.67	6.6	6.56	6.99	6.52	6.86	6.51	6.9	6.62	6.69	6.63	6.69	6.79	6.76	6.89	6.68	6.71	6.82	6.86	6.61	6.88	6.66	6.78	6.69	6.7	6.69	6.65	6.8	6.78	6.67	6.74	6.79	6.67	6.72	6.78	6.79	6.76	6.63	6.8	6.86	7.18	6.9	6.77
ILMN_1651819	12.13	12.41	12.16	12.28	12.4	11.55	11.9	11.86	12.53	12.44	12.06	10.91	12.19	12.47	11.55	12.25	13.06	12.1	12.34	11.71	12.15	12.08	12.31	11.62	12.06	11.86	11.93	12.44	12.33	12.58	11.89	12.3	12.66	12.23	11.46	12.97	11.88	11.62	11.91	11.78	11.92	11.79	11.52	12.17	12.24	11.05	12.05	12.81	12.17
ILMN_1651826	12.83	12.08	11.91	11.92	11.84	12.77	12.52	13.03	12.28	12.42	12.52	13	12.15	12.49	12.22	12.14	12.8	12.62	12.39	11.91	12.19	13.25	12.21	12.76	12.14	13.21	13.31	11.82	12.93	12.47	12.5	11.62	11.97	13.05	13.86	12.08	12.71	12.22	12.27	12.72	12.52	13	12.88	12.4	11.92	13.5	12.15	13.19	13.55
ILMN_1651828	10.83	11.51	10.96	11.83	11.98	12.31	11.49	11.06	11.04	10.94	11.66	12.91	11.45	11.57	11.72	11.39	12.14	10.92	11.56	11.86	11.05	11.63	11.85	11.71	11.14	11.19	11.99	11.15	11.69	10.67	10.37	10.61	9.64	9.57	11.03	10.7	10.24	10.89	11.41	11.16	11.36	11.24	11.35	11.73	11.38	11.43	10.86	12.18	11.57
ILMN_1651832	11.97	11.19	11.62	11.8	11.11	12.7	11.92	11.59	11.27	11.01	11.88	11.04	11.42	12.06	12.17	11.52	11.69	11.51	11.31	11.39	11.37	11.65	12.01	12.39	11.88	12.71	11.18	11.33	10.61	11.07	11.74	11.19	10.77	12.3	12.46	11.33	12.13	12.19	11.86	11.57	12	12.57	12.39	11.47	12.12	12.63	11.76	11.51	12.21
ILMN_1651838	7.01	6.82	7	6.93	6.92	7.35	7.13	6.97	7.14	6.89	7.33	7.22	6.77	6.92	6.9	6.9	6.77	7.61	7.01	6.9	7.03	7.16	7.26	7.72	7.65	7.1	7.14	6.91	7.04	7.63	8.69	7.46	8.49	8.75	7.67	7.16	9.91	8.56	7.4	7.34	8.3	7.2	8.8	7.33	9.34	8.72	9.9	8.51	7.42
ILMN_1651843	7.33	7.62	7.63	7.57	7.69	7.72	7.62	7.51	7.6	7.54	7.49	7.7	7.63	7.45	7.63	7.6	7.57	7.5	7.55	7.47	7.67	7.58	7.66	7.55	7.76	7.61	7.62	7.74	7.76	7.68	7.6	7.76	7.73	7.7	7.65	7.76	7.71	7.75	7.66	7.65	7.63	7.62	7.64	7.57	7.98	7.56	7.62	7.68	7.37
ILMN_1651849	6.83	6.92	6.87	6.97	6.88	7.2	6.95	6.97	6.99	7.04	6.93	7.26	6.94	7.53	6.87	6.95	12.49	6.97	7.1	7.17	7.06	7.12	6.94	7.29	6.79	6.79	6.94	6.77	7.02	7.17	7.15	6.92	7.1	7.04	6.84	6.97	7.03	6.85	7.19	6.96	7.11	7.26	7.05	7.04	7.01	6.81	7	7.11	7.04
ILMN_1651850	15.55	15.57	15.37	15.61	15.57	15.53	15.63	15.4	15.57	15.5	15.57	15.63	15.64	15.49	15.66	15.35	15.71	15.61	15.63	15.55	15.66	15.44	15.6	15.57	15.38	15.53	15.56	15.3	15.56	15.5	15.29	15.33	15.02	15.14	15.5	15.53	15.47	15.64	15.64	15.5	15.76	15.69	15.26	15.12	14.69	15.71	15.41	15.71	15.47
ILMN_1651863	6.99	6.88	6.72	6.9	6.86	6.74	6.79	6.9	6.93	6.8	6.73	6.97	6.94	6.92	7.02	6.97	6.78	6.84	6.6	6.85	6.95	7	6.95	6.86	6.85	6.73	7.1	7.2	7.04	6.82	6.94	6.93	6.63	6.87	7.03	6.99	7.02	6.99	6.97	7.14	6.73	6.96	7	7.1	7.12	7.11	7.24	6.82	6.91
ILMN_1651865	7.06	7.34	7.34	7.24	7.29	7.13	7.3	7.32	7.12	7.2	7.23	7.07	7.31	7.13	7.34	7.32	7.41	7.24	7.17	7.28	7.12	7.09	7.38	7.39	7.31	7.36	7.26	7.21	7.02	7.1	7.24	7.13	7.05	7.16	7.23	7.27	7.29	7.34	7.33	7.2	7.25	7.32	7.28	7.18	7.31	7.17	7	7.14	7.06
ILMN_1651872	9.64	9.32	9.17	9.38	9.6	10.28	9.03	9.41	9.45	9.45	9.89	10.28	9.15	9.82	9.17	9.71	10.19	9.56	9.42	9.85	9.55	10.04	9.4	10.5	9.62	9.58	10.1	9.33	9.86	9.73	9.48	9.67	9.71	9.94	9.64	9.51	9.33	9.43	9.42	9.86	10.67	9.64	9.99	9.63	10.29	9.89	9.95	9.98	10.3
ILMN_1651899	14.58	15.01	14.62	14.86	14.96	14.67	14.72	14.23	14.79	14.94	14.83	15.68	14.87	14.84	14.46	15.06	14.76	14.62	14.69	14.66	14.78	15.19	14.61	15	14.56	14.5	14.69	15.12	15	14.63	14.35	14.61	14.06	14.02	14.73	14.52	14.55	14.73	15	15.05	14.94	14.86	14.58	14.97	14.11	14.97	14.54	14.9	14.82
ILMN_1651900	7.12	6.85	7.07	7.12	7.07	6.93	7.07	7.21	7.09	7.17	7.37	7.03	7.22	6.89	7.08	7.19	7.11	7.07	6.97	7.08	7.28	7.11	7.05	7.25	7.17	6.96	6.95	6.93	7.11	7.07	6.97	6.99	7.03	6.96	6.97	7.1	7.06	7	6.88	6.87	7.08	6.96	7.08	7.08	6.94	6.94	7.27	7.27	7.41
ILMN_1651902	7.51	7.61	8.1	7.79	7.74	8.59	8.27	7.59	7.57	7.68	7.26	7.67	7.96	7.39	7.68	7.48	7.22	7.85	7.57	7.39	7.59	7.85	7.46	8.13	7.9	7.74	7.6	7.81	7.7	7.73	9.46	7.83	8.09	7.88	8.32	7.56	8.82	7.8	8.72	8.43	7.94	7.68	9.8	8.2	8.08	7.85	7.38	7.4	7.14
ILMN_1651905	9.24	8.64	9.01	8.85	8.72	8.79	8.87	9.15	9.05	8.87	9.13	8.65	8.9	9.08	9.63	9.5	8.81	8.84	8.86	8.75	9.01	8.94	8.83	8.34	8.68	8.93	8.39	8.63	8.8	8.79	9.02	8.69	8.79	8.81	8.47	8.72	8.85	8.5	9.09	8.83	8.29	6.46	8.82	8.65	8.15	6.45	8.87	8.49	8.41
ILMN_1651913	7.29	6.93	6.96	6.94	7.03	7.17	6.88	6.68	7.06	7.07	6.81	7.19	6.98	7.03	7.01	6.87	6.88	7.1	6.81	6.82	6.89	6.94	6.93	7.21	6.9	6.61	7.1	7.07	7.14	6.87	7.07	7.02	6.95	7.04	7.16	7.13	6.94	6.78	7.13	6.81	6.96	6.97	6.98	7.05	6.82	6.97	6.91	6.78	7.06
ILMN_1651915	7.91	7.81	7.55	7.58	7.68	7.59	7.72	7.65	7.67	7.65	7.74	7.65	7.74	7.1	7.96	7.75	7.83	7.66	7.71	7.85	7.64	7.75	7.79	7.63	8.14	7.89	7.72	7.64	7.77	7.86	7.83	7.79	7.98	7.88	7.61	7.75	7.74	7.87	7.69	7.61	7.68	7.64	7.69	7.69	7.92	7.6	7.57	7.98	7.82
ILMN_1651936	9.21	9.43	9.44	9.72	9.55	9.71	9.83	9.33	9.4	9.47	9.98	10.04	9.59	9.37	9.67	9.54	10.59	9.45	9.56	9.36	9.33	9.82	9.93	9.89	9.6	9.87	9.4	9.61	9.88	9.28	9.96	9.39	9.66	9.32	9.81	9.58	9.63	9.53	9.7	9.7	10.14	9.29	9.86	9.48	10.15	9.38	9.41	9.06	9.31
ILMN_1651938	6.9	6.76	6.98	6.91	6.68	6.65	6.84	6.82	6.43	6.8	6.88	6.67	7.08	6.85	6.84	6.77	6.86	6.86	6.72	6.78	6.92	6.97	7.02	7.01	6.7	6.84	6.82	6.98	6.99	6.87	6.85	7.11	6.85	6.91	7.03	6.69	6.77	6.82	6.79	6.73	6.64	6.68	6.7	6.94	6.81	6.83	6.87	6.82	7.22
ILMN_1651940	6.75	6.76	6.82	6.89	6.79	6.87	6.86	6.91	6.85	6.89	6.87	6.88	6.95	6.79	6.92	6.76	6.8	6.94	6.89	6.79	6.77	6.75	6.79	6.71	6.91	6.89	6.72	6.84	6.73	6.83	6.98	6.85	6.86	6.9	6.74	6.76	6.85	6.88	6.84	6.77	6.86	6.77	7	6.78	6.9	6.79	6.83	6.79	6.88
ILMN_1651942	9.92	10.43	9.49	10.02	9.29	11.33	10.48	10	9.43	9.77	9.81	9.47	9.92	9.88	10	9.16	10.75	9.83	9.72	9.96	9.35	9.32	9.86	9.26	9.63	10.79	10.19	9.7	9.65	9.98	10.02	9.41	9.64	10.76	11.26	10.13	10.74	10.86	10.02	10.3	10.13	10.52	10.85	9.71	10.32	10.98	9.85	8.94	9.57
ILMN_1651949	8.59	8.87	8.96	8.77	8.96	8.38	8.38	8.37	8.89	8.89	9.21	9.16	8.66	8.99	8.46	9.29	8.56	8.79	8.96	8.99	8.63	8.91	8.71	8.59	8.22	8.16	8.88	8.84	8.58	8.53	8.48	8.64	8.78	8.4	8.35	8.64	8.28	8.47	8.51	8.45	8.3	8.69	8.72	8.77	8.37	8.85	9.11	9.02	8.87
ILMN_1651950	10.06	9.51	9.94	10.37	9.12	10.19	11.34	10.13	9.83	9.64	8.3	8.59	10.47	9.62	10.9	8.16	8.6	10.11	9	9.21	9.86	9.62	9.16	10.54	10.03	9.98	9.17	9.55	8.69	9.53	11.71	10.31	9.94	10.05	9.93	9.62	11.99	9.47	11.54	11.97	10.18	8.87	10.9	9.91	9.03	8.81	9.03	8.8	9.2
ILMN_1651958	13.26	12.36	13.01	14.02	12.02	13.43	14.5	10.46	11.99	11.28	9.09	9.34	13.24	12.39	13.3	9.74	10.06	12.75	11.6	12.24	12.48	11.83	12.67	13.2	12.69	12.97	11.68	12.39	10.23	11.23	14.11	11.91	12.68	12.54	12.81	12.23	14.3	11.42	14.08	15.6	12.18	11.32	13.71	12.4	10.7	10.96	11.51	9.35	11.35
ILMN_1651973	7.07	6.99	7.08	6.84	7.25	6.99	7	7.31	7.19	7.23	7.1	7.3	7.26	7.23	7.38	7.33	7.07	7.19	7.26	7.03	7.17	7.22	7.28	7.14	7.05	7.13	7.11	7.3	6.93	7.14	7.26	7.22	7.24	7.19	7.19	7.22	7.19	7.24	7.19	7.26	7.15	7.08	7.14	7.15	7.23	7.21	7.03	7.43	7.24
ILMN_1651980	6.94	6.97	7	6.94	7.03	7.06	7.03	6.99	6.94	7.04	7.14	7.04	7.09	6.98	6.93	7	7.05	7.01	7.1	7.02	6.96	7	6.96	7.12	7.07	7	6.96	7.12	6.99	7.14	7.13	7.11	7.07	7.09	7.07	7.15	7.1	7.05	7.09	7.11	7.06	7.02	7.13	7.11	7.15	7.11	6.94	7.02	7.01
ILMN_1651984	7.38	7.38	7.26	7.33	7.27	7.49	7.26	7.09	7.34	7.13	7.04	7.35	7.51	7.44	7.39	7.17	7.34	7.23	7.31	7.15	7.61	7.08	7.55	7.36	7.63	7.53	7.36	7.33	7.26	7.19	7.14	7.18	7.33	7.3	7.29	7.43	7.31	7.35	7.27	7.33	7.34	7.35	7.29	7.27	7.25	7.41	7.55	7.36	7.2
ILMN_1651987	8.5	8.76	8.9	8.82	8.83	9.86	8.83	8.71	8.72	8.44	9.14	10.06	8.75	8.96	8.56	9.24	9.19	8.61	8.28	9.33	9.07	9.54	8.53	8.27	9.03	10.21	10.46	9.32	9.77	9.41	8.94	9.27	9.21	10.54	12.07	8.98	9.16	9.91	8.85	9.27	9.7	9.33	8.74	8.81	9.76	10.24	9.03	9.03	8.97
ILMN_1652003	10.21	10.23	9.7	9.48	10.23	10.19	9.43	9.44	9.35	9.99	8.01	8.74	9.6	10.04	8.95	8.61	8.58	9.68	10.38	10.51	9.68	8.49	9.33	10.49	8.71	7.62	8.38	8.86	8.31	7.43	7.69	8.04	7.35	7.31	7.54	7.54	7.5	8.35	9.2	8.54	9.06	8.78	8.85	9.62	7.23	9.31	10.78	8.1	10.92
ILMN_1652006	7.07	7.87	7.72	7.99	7.88	8.02	7.51	7.32	7.82	7.69	8.4	8.15	7.74	8.15	8.31	7.94	8.55	7.78	7.47	7.93	7.69	7.8	7.64	7.76	7.87	8.05	7.85	7.77	8.07	8.53	8.2	8.04	8.11	8.47	8.24	8.16	8.33	7.86	8	7.69	7.82	7.74	7.84	7.86	7.88	7.76	7.65	8.62	7.38
ILMN_1652008	6.83	7.31	7.38	7.21	7.37	7.52	7.25	7.4	7.32	7.51	7.06	7.46	7.25	7.01	7.6	7.47	7.37	7.41	7.47	7.39	7.44	7.44	7.06	7.35	7.26	7.62	7.99	7.49	7.84	7.24	7.44	7.6	7.31	8.18	8.49	7.39	7.51	7.57	7.61	7.6	7.8	7.62	7.32	7.33	7.52	7.98	7.03	7.06	7.01
ILMN_1652014	7.05	7.07	7.08	7.13	7.26	7.25	7.09	7.19	7.14	7.14	7.12	7.53	6.87	7.38	7.11	7.09	7.24	7.15	7.13	7.31	7.22	7.23	7.36	7.02	7.22	7.37	7.23	7.1	7.17	6.97	7.02	6.94	7.07	7.01	7.02	7.13	7.18	7.18	7.1	7.13	7.14	7.16	7.18	7.15	7.17	7.16	7.26	6.95	7.1
ILMN_1652015	7.15	7.56	7.38	7.51	7.45	7.38	7.42	7.48	7.54	7.4	7.26	7.4	7.6	7.27	7.62	7.61	7.71	7.38	7.53	7.64	7.46	7.48	7.25	7.33	7.69	7.71	7.31	7.43	7.45	7.39	7.56	7.42	7.43	7.47	7.41	7.5	7.51	7.5	7.6	7.55	7.51	7.45	7.53	7.39	7.49	7.53	7.22	7.74	7.21
ILMN_1652017	6.97	7.16	7.25	7.58	7.23	7.23	7.17	7.64	7.17	7.1	7.39	7.1	7.23	7.33	7.34	7.11	7.28	7.02	7.15	7.37	7.31	7.24	7.08	7.47	7.29	7.34	7.12	7.09	7.14	7.23	7.57	7.15	7.41	7.24	7.17	7.27	7.5	6.99	7.52	8.01	7.29	7.28	7.86	7.22	7.54	7.11	7.18	7.12	7.45
ILMN_1652023	6.85	7.04	6.98	7.05	7.04	6.9	7.29	6.9	6.75	7.15	6.87	6.94	6.88	6.98	7.02	7.09	7.01	7.15	7.15	7.14	6.91	6.86	6.85	7.18	7.09	7.08	7.14	6.92	6.85	7.02	7.17	6.98	7.06	6.84	6.96	7.02	6.96	7.06	7	6.9	6.98	7.1	7.04	7.02	7	6.95	7.21	6.9	6.76
ILMN_1652032	7.16	7.35	7.22	7.06	7.21	7.25	7.14	7.05	7.04	7.02	7.21	7.39	7.24	7.44	7.33	7.11	7.17	7.13	7.11	7.14	7.15	7.05	7.47	7.12	7.04	7.29	7.2	7.12	6.93	7.29	7.24	7.03	7.17	6.93	7.13	7.22	7.1	7.15	7.14	7.12	7.2	7.09	7.05	7.06	7.09	7.06	7.12	7.06	7.39
ILMN_1652037	7.08	7.1	7.07	7.07	7.07	7.45	7.15	7.47	7.11	7.13	7.29	6.96	7.34	7.3	7.26	7.11	7.04	7.05	7.19	6.99	7.09	7.24	7.21	6.92	7.32	7.42	7.22	7.07	7.11	7.15	7.13	7.06	7.33	7.09	7.03	7.13	7.06	7.21	7.19	7.03	6.98	7.18	7.04	7.07	7	7.1	7.25	6.94	7.73
ILMN_1652045	7.05	7.16	7.19	7.05	7.11	6.99	7.03	7.32	7.12	7.18	7.11	7.03	6.93	6.85	7.32	7.35	7.22	7.32	7	6.93	7.02	7.12	7.08	7.14	7.01	6.98	6.93	7.09	7.05	7.1	7.24	7.31	7.29	7.41	7.2	7.08	7.2	7.22	7.34	7.22	7.24	7.2	7.28	7.24	7.35	7.21	7.11	7.15	6.97
ILMN_1652065	10.01	10.06	11.09	11.89	10.22	11.96	12.65	7.54	9.81	9.4	8	7.86	12.15	9.1	12.89	7.8	9	11	10.37	8.92	9.49	9.15	11.43	11.49	11.81	11.53	8.8	10.34	7.75	9.44	13.02	9.77	8.68	9.22	9.56	9.04	13.08	8.64	13.22	12.87	8.38	8.25	13.03	11.27	8.67	8.3	8.14	7.36	8.17
ILMN_1652072	9.9	7.4	7.61	7.48	7.37	7.77	7.71	11.62	7.5	7.44	7.18	8.3	7.24	7.64	7.33	7.18	7.12	7.55	7.47	7.46	7.48	7.42	7.11	7.55	7.29	7.12	7.21	7.4	6.97	7.25	7.34	7.36	7.2	7.23	7.19	7.24	7.81	7.12	7.5	7.43	7.29	7.17	7.34	7.41	7.04	7.21	7.67	7.71	7.34
ILMN_1652073	14.91	14.53	14.78	14.59	14.63	14.27	14.5	14.05	14.46	14.65	13.87	14.78	14.32	15.07	14.51	14.81	14.56	14.31	14.58	14.56	14.47	14.78	14.5	15.08	13.87	13.51	13.61	13.96	14.28	12.84	12.86	13.2	12.17	12.36	13.02	12.86	12.74	13.74	14.08	13.75	13.9	14.58	13.99	14.13	12.24	14.64	14.89	14.51	14.86
ILMN_1652079	6.97	6.78	7.04	6.78	6.64	6.85	6.88	7.1	7.07	6.86	6.7	7.01	6.85	7.16	6.95	6.92	6.87	6.89	6.87	6.87	6.9	6.81	6.96	6.83	6.98	6.75	6.9	6.89	6.82	6.99	6.93	6.84	7.13	6.97	6.84	6.7	6.88	6.99	6.92	6.8	6.73	6.94	6.78	6.68	6.87	6.86	7.11	6.71	6.95
ILMN_1652081	6.87	6.91	6.92	7.06	7.03	6.86	7.01	6.88	6.83	7.04	6.92	6.87	6.95	6.94	7.15	6.92	7	6.9	7.15	6.92	7.06	6.82	6.96	6.67	6.95	6.96	6.99	6.84	6.77	6.78	6.85	6.87	6.93	6.97	6.86	6.84	7.23	6.91	6.96	6.95	7.01	6.88	6.97	6.94	6.78	6.96	6.77	7.03	6.76
ILMN_1652082	9.19	10.66	9.75	9.97	10.38	9.86	9.01	7.99	10.61	10.53	10.97	9.69	10.11	10.14	9.33	10.35	10.5	10.08	10.37	10.46	10.76	10.62	10.64	10.09	11.32	10.24	10.6	10.8	10.89	11.17	10.24	10.86	11.12	11.25	10.68	10.54	9.63	10.46	9.42	9.91	11.02	9.88	9.05	9.85	11.51	10	10.48	11.31	10.3
ILMN_1652085	10.57	10.48	10.63	10.46	10.67	11.12	10.45	10.47	10.96	10.84	11.02	10.39	10.89	10.07	10.47	10.12	11.51	10.02	10.85	10.71	9.95	10.53	11.17	10.61	10.86	10.95	11.06	10.64	10.99	11.15	10.64	10.92	10.94	11.03	11.27	10.97	10.55	10.52	10.49	10.61	11.56	10.8	10.81	10.75	10.93	10.87	10.58	11.4	10.76
ILMN_1652088	7.1	6.95	6.63	6.72	6.63	6.67	6.73	6.89	6.93	6.68	6.76	6.76	6.87	7.14	6.91	6.81	6.61	6.74	6.46	6.78	6.79	7.03	6.64	6.93	6.77	6.67	6.69	6.87	6.87	6.73	6.81	6.81	6.98	6.59	6.78	6.82	6.72	6.93	6.83	6.66	6.77	6.51	6.95	6.89	6.72	6.52	7	6.85	6.75
ILMN_1652098	7.67	7.56	7.53	7.49	7.52	7.4	7.41	7.42	7.52	7.49	7.39	7.29	7.47	7.12	7.78	7.4	7.4	7.51	7.53	7.51	7.39	7.43	7.18	7.34	7.39	7.31	7.44	7.42	7.42	7.51	7.52	7.48	7.66	7.6	7.4	7.49	7.44	7.58	7.48	7.51	7.48	7.48	7.39	7.39	7.4	7.5	7.44	7.51	7.43
ILMN_1652113	6.97	7.66	7.52	7.58	7.57	7.09	7.45	7.55	7.38	7.37	7.36	7.14	7.43	6.73	7.27	7.2	7.29	7.52	7.45	7.8	7.52	7.43	7.42	7.17	7.19	7.33	7.32	7.39	7.31	7.1	7.3	7.45	7.41	7.39	7.39	7.43	7.4	7.47	7.21	7.28	7.41	7.57	7.34	7.46	7.3	7.59	7.28	7.72	6.93
ILMN_1652120	9.17	8.53	8.99	8.51	8.58	8.4	8.97	9	8.66	8.82	8.29	8.24	8.66	8.73	8.55	8	8.43	8.25	9.02	9.08	8.34	8.22	8.64	8.37	7.62	7.27	7.65	7.77	7.71	7.25	7.64	7.46	7.42	7.41	7.46	7.44	7.49	7.75	8.08	7.75	7.72	8.06	7.98	8	7.35	8.1	8.66	7.89	8.95
ILMN_1652128	11.91	12.22	11.81	11.63	12.07	10.55	12.03	12.57	12.26	12.57	9.79	11.13	12.3	11.26	11.57	11.38	10.45	12.15	12.18	11.54	12.06	11.59	11.38	11.6	10.91	10.83	12.03	12.3	11.49	11.92	11.38	11.81	11.51	11.19	11.4	11.87	11.93	11.09	12.26	11.47	11.54	10.94	11.47	12.35	10.74	11.43	10.9	10.18	11.34
ILMN_1652132	6.91	7.28	6.99	7.19	7.2	6.94	7.36	7.14	7.1	7.14	7.04	7.03	7.22	7.01	7.1	7.24	7.39	7.13	7	7	7.28	7.39	7.21	7.26	7.26	7.54	6.97	7.13	7.13	7.19	7.18	7.19	7.33	7.29	7.11	7.29	7.18	7.31	7.27	7.19	7.18	7.15	7.26	7.17	7.21	7.25	6.84	7.37	6.97
ILMN_1652137	7.21	6.99	6.95	6.84	6.94	7.07	7.23	7.06	7.29	7.04	7.24	7.05	7.17	7.46	7.1	7.05	6.83	7.21	7.05	7.08	7.23	7.24	7.11	7.16	7.1	7.01	7.02	7.11	7.01	7.22	7.12	7.07	7.08	7.05	6.96	7.05	7.09	6.98	6.92	7.11	6.87	7.01	6.95	6.83	7.13	6.92	7.07	7	7.31
ILMN_1652143	11.4	10.78	11.24	10.78	11.22	11.57	10.6	10.76	11.32	11.4	11.91	11.5	10.99	11.35	11.07	10.58	11.85	10.82	11.34	11.97	10.85	11.32	11.32	12.04	11.6	11.34	11.55	10.95	11.28	10.46	10.78	10.81	10.77	10.75	10.34	10.62	10.3	10.93	10.71	10.86	11.65	11.73	11.51	10.96	10.74	11.53	11.66	12.36	11.69
ILMN_1652144	7.27	7.27	7.6	7.25	6.95	7.63	7.38	7.31	7.14	7.17	7.11	7.18	7.19	7.4	7.21	6.97	7.37	7.15	7.37	7.18	7.41	7.1	7.57	7.31	7.35	7.3	7.46	7.4	7.18	7.21	7.25	7.13	7.11	7.17	7.22	7.31	7.43	7.17	7.33	7.31	7.27	7.28	7.23	7.27	7.32	7.36	7.18	7.35	7.27
ILMN_1652147	9.64	10.26	10.23	10.25	10.29	9.95	10.05	9.5	10.31	10.37	10.47	10.64	10.43	9.83	10.03	10.37	10.02	10.17	10.15	10.14	10.5	10.7	9.97	9.71	10.04	10.03	9.82	10.47	10.77	10.54	10.45	10.61	10.55	10.26	9.97	10.35	10.16	10.32	10.18	9.9	9.86	9.84	9.92	10.14	10.58	9.84	9.69	9.71	9.74
ILMN_1652151	7.05	7.28	7.34	7.44	7.14	7.27	7.4	7.26	7.32	7.21	7.24	7.1	7.43	7.35	7.23	7.39	7.23	7.33	7.43	7.41	6.98	7.42	7.48	7.23	7.44	7.06	7.23	7.41	7.36	7.33	7.3	7.33	7.51	7.39	7.35	7.51	7.31	7.37	7.35	7.36	7.29	7.38	7.3	7.37	7.48	7.36	7.14	7.61	7.07
ILMN_1652155	7.85	7.68	7.63	7.59	7.48	8.05	7.54	7.74	7.66	7.69	7.94	7.62	7.75	7.8	7.91	7.58	8	7.67	7.66	7.63	7.55	7.55	7.77	7.55	8.04	8.03	7.75	7.64	7.82	7.92	7.74	7.79	7.98	7.86	7.7	7.78	7.67	7.7	7.83	7.72	7.69	7.58	7.67	7.59	7.83	7.67	8.02	8.15	7.68
ILMN_1652160	8.37	8.45	8.43	8.07	8.46	7.08	7.92	7.85	8.27	8.52	7.64	8.41	7.92	9.01	7.56	8.16	7.84	8.08	8.51	8.34	8.32	8.33	7.8	8.62	7.92	7.24	8.27	8.13	7.93	7.56	7.53	7.81	7.45	7.31	7.58	7.71	7.52	7.65	7.75	7.62	7.86	8.29	7.61	8.12	7.99	7.98	8.93	7.68	9.09
ILMN_1652162	6.63	7.01	7.02	6.97	7.05	6.99	6.96	7.12	7	6.92	7.02	7.03	7	6.91	7.14	7.07	7.14	6.78	7.18	7.01	6.95	7.07	6.85	7.07	7.01	6.96	7.06	7.02	7.09	6.93	6.91	6.91	6.8	6.89	6.98	6.91	6.89	6.98	7.04	6.94	6.93	7.03	7.04	7.15	7.09	6.86	6.9	6.94	6.69
ILMN_1652163	9.19	9.32	9.31	9.39	9.22	9.05	9.45	9.46	9.19	9.08	9.39	9.3	9.59	9.65	9.95	9.79	8.67	9.64	9.21	9.06	9.53	9.11	9.14	9.21	8.96	9.42	9.36	9.4	9.51	9.41	9.46	9.4	9.75	9.27	9.52	9.74	9.64	9.16	9.33	9.41	8.65	9	9.29	9.43	9.6	9.04	9.13	9.31	9.38
ILMN_1652164	6.81	7.4	7.44	7.47	7.54	7	7.03	7.29	7.39	7.62	7.08	7.9	7.21	7.08	7.04	7.65	7.42	7.34	7.43	7.12	7.64	7.32	6.91	7.47	7.3	7.08	7.11	7.69	7.77	7.81	7.44	7.86	7.93	7.8	7.27	7.34	7.29	7.53	7.33	7.14	7.58	7.04	7.12	7.17	7.48	7.35	7.09	7.43	7.39
ILMN_1652166	7.46	7.81	7.77	7.24	8.16	6.81	7.18	6.73	7.45	7.03	7.94	7.18	7.16	7.04	6.85	7.17	8.9	7.94	7.33	6.98	7.77	7	7.08	6.96	6.95	6.96	7.73	6.91	8.57	6.97	7.07	6.85	7.01	7.19	7.41	7.45	7.05	8.13	6.88	7.3	7.67	7.2	7.12	7.08	8.95	7.71	6.92	7.13	6.97
ILMN_1652170	6.92	7.03	7.03	7.23	7.29	7.04	7.24	7.44	7.06	7.24	7.23	6.98	7.04	6.96	7.26	7.31	7.16	7.15	7.37	7.5	7.31	7.27	7.15	7.03	7.17	7.27	7.1	7.04	7.06	7.09	7.17	7.28	7.29	7.26	7.1	7.1	7.28	7.16	7.41	7.17	7.18	7.17	7.3	7.12	7.06	7.16	7.34	7.21	7.08
ILMN_1652171	8.19	7.81	8.21	8.04	7.91	8.02	8.97	9.21	7.78	7.86	7.29	8.62	8.44	7.32	9.19	7.5	7.63	8.38	7.79	7.63	7.99	8.25	7.74	8.48	7.88	7.93	8.89	7.67	7.49	7.84	9.11	7.67	7.68	8.05	8.64	7.76	9	7.73	9.25	8.98	7.7	7.79	8.76	7.73	7.49	7.86	7.33	7.15	7.88
ILMN_1652175	7.14	6.94	6.96	7.06	6.95	7.28	6.96	7.05	7.09	6.94	6.91	7.13	6.95	7.05	7.15	6.76	6.86	7.05	7.06	6.88	6.88	7.1	6.91	6.85	6.63	7.04	7	6.87	7.04	6.83	6.96	7	6.91	7.02	6.92	7	6.85	7.16	6.76	7.02	7.06	6.91	6.95	6.9	7.04	7	7.03	7	6.82
ILMN_1652178	6.94	6.78	6.97	7.01	6.93	7.18	6.66	6.97	6.92	7.06	6.95	6.97	6.84	6.92	6.84	7.13	6.82	7.02	6.97	7.07	7.11	6.98	7.15	6.81	6.79	6.95	6.65	6.87	6.95	6.72	7.04	7.07	7.01	6.93	6.85	6.91	6.75	6.9	6.95	6.75	6.84	6.99	6.98	6.87	6.99	6.9	7.01	6.85	6.85
ILMN_1652179	7	7.07	6.88	6.8	6.95	7.02	6.98	6.91	6.9	6.97	7	7	7.08	6.97	7.11	6.96	6.86	6.88	6.91	7.25	6.8	7.1	7.02	6.88	6.95	6.86	7.03	6.96	6.9	7.2	6.93	6.88	6.81	7.11	6.9	6.71	6.89	6.8	6.91	7.04	7.01	6.95	6.88	6.85	7.03	6.93	7.3	6.81	7
ILMN_1652181	7.26	7.13	7.08	7.14	7.28	7.24	7.36	7.04	7.13	6.89	7.41	7.08	7.08	7.98	7.28	7.18	7.19	7.08	7.11	7.33	7.2	7.1	7.05	7.27	7.16	7.43	7.2	7.19	7.13	7.23	7.01	7.06	7.05	7.17	7.01	7.06	7.12	7.21	7.04	6.93	7.1	7.01	7.09	6.96	7.05	7.12	7.46	7.1	7.59
ILMN_1652188	7.65	7.43	7.19	7.41	7.29	7.09	7.36	7.41	7.32	7.19	7.28	7.17	7.31	7.19	7.32	7.28	7.59	7.3	7.17	7.26	7.22	7.36	7.22	7.24	7.22	7.16	7.22	7.24	7.32	7.42	7.39	7.49	7.54	7.43	7.44	7.44	7.43	7.3	7.44	7.41	7.59	7.21	7.33	7.32	7.52	7.38	7.11	7.42	7.17
ILMN_1652198	10.26	10.06	10.06	10.14	9.96	10.74	10.03	10.65	9.96	9.74	10.68	10.05	9.89	10.11	10.48	10.4	10.7	9.9	10.03	10.07	10.29	10.5	10.29	9.57	10.26	10.83	10.04	10.02	10.14	10.17	10.24	10.29	10	10.99	10.95	9.96	9.72	11.05	10.06	10.03	10.38	10.56	10.03	9.76	10.61	10.99	10.22	10.39	10.43
ILMN_1652199	11.02	12.84	11.44	9.46	9.27	9.38	10.94	7.81	8.67	11.02	8.8	6.83	8.58	10.23	7.49	7.4	7.32	11.64	8.43	10.26	12.24	11.58	9.04	7.83	9.67	11.61	11.55	9.23	12.68	8.84	7.71	13.47	9.02	15.05	14.77	7.83	12.6	12.32	8.74	9.02	13.63	12.41	7.87	7.83	8.6	13	8.11	8.74	13.37
ILMN_1652205	7.14	7.41	7.36	7.26	7.25	7.32	7.15	7.32	7.08	7.19	7.23	7.11	7.22	7.33	7.35	7.43	7.44	7.29	7.3	7.02	7.33	7.31	7.39	7.15	7.24	7.44	7.25	7.39	7.34	7.4	7.25	7.24	7.19	7.16	7.18	7.26	7.28	7.21	7.32	7.33	7.32	7.43	7.22	7.26	7.25	7.22	7.39	7.23	7.08
ILMN_1652206	7.12	7.12	6.96	7	6.92	7.02	6.92	6.96	6.87	6.92	6.85	6.95	6.92	6.96	6.96	6.89	6.93	6.87	6.81	6.87	6.92	6.95	7	6.88	6.88	6.82	7	6.81	6.92	7.04	6.65	7.01	7.15	6.94	6.86	6.94	6.82	7.03	6.86	7	6.92	6.93	7.02	6.89	7.02	6.94	6.96	7.03	6.78
ILMN_1652207	14.67	14.75	14.56	14.81	14.82	14.63	14.49	14.68	15	14.75	15.33	15.1	14.79	14.7	14.73	15.32	14.72	14.72	14.64	14.76	14.84	14.97	14.95	14.48	14.94	14.94	14.83	14.86	15.08	15.09	14.95	15.1	15.11	14.95	14.71	15.22	14.71	15.14	14.69	14.75	14.5	14.75	14.82	15.05	15.19	14.82	14.86	15.08	14.6
ILMN_1652209	8.29	8.11	7.98	7.94	8.21	8.69	7.95	8.11	7.75	8.24	7.27	8.3	8.09	7.47	7.87	7.61	8.21	8	8.24	8.21	7.76	7.72	7.66	8.45	7.04	6.94	7.44	7.42	7.51	6.81	7.17	7.18	6.88	6.94	7.17	6.98	6.99	7.64	7.8	7.39	7.95	7.84	7.65	7.71	6.96	7.69	8.08	7.51	8.41
ILMN_1652215	9.82	10.05	10.16	9.73	10.3	9.23	9.7	9.74	10.03	10.08	10.18	11.04	9.9	10.26	9.73	9.98	9.31	9.26	10.25	10.58	10.1	9.77	9.63	10.01	9.03	8.75	8.98	9.49	9.38	8.04	7.97	8.59	7.72	7.69	7.99	8.03	7.73	9.35	9.4	9.17	9.72	9.44	8.89	9.67	8.93	9.4	10.14	9.63	10.64
ILMN_1652218	8.52	8.11	7.61	7.62	7.53	7.81	8.31	9.53	7.89	7.67	8	7.2	7.74	8.01	7.32	7.59	8.1	7.63	7.62	7.73	7.46	7.75	7.7	7.83	7.85	8.38	7.94	7.91	7.43	7.78	7.41	7.72	7.82	8.1	8.16	7.8	8.2	7.8	7.6	7.33	7.97	8.04	8.01	7.89	7.58	8.06	7.86	7.55	8.06
ILMN_1652219	7.62	7.03	7.41	7.27	7.08	6.99	7.34	7.45	7.12	7.56	7.64	7.17	7.07	7.11	6.86	7.24	7.17	7.31	7.2	7.16	7.2	7.32	7.24	7.29	7.27	7.12	7.14	7.39	7.34	7.09	7.34	7.37	7.46	7.37	7.37	7.33	7.27	7.27	7.26	7.43	7.34	7.52	7.48	7.4	7.34	7.41	7.24	7.43	7.08
ILMN_1652223	8.86	9.3	8.84	9.02	9.1	8.58	8.76	9.11	9.1	9.18	9.62	8.41	8.86	8.79	8.65	9.02	10.08	9.06	8.72	8.8	9.02	9.3	8.73	8.21	8.15	8.71	8.93	9.12	8.75	8.92	8.88	8.88	8.75	8.81	9.24	9.37	8.92	8.88	8.7	9.31	8.98	8.86	8.73	9.13	8.74	8.37	8.4	8.55	8.23
ILMN_1652230	15.61	15.73	15.69	15.6	15.64	15.22	15.61	15.38	15.68	15.63	14.54	15.09	15.57	15.53	15.37	15.55	15.19	15.57	15.73	15.79	15.73	15.58	15.31	15.66	15.44	15.58	15.63	15.29	15.43	15.43	15.34	15.29	15.31	15.34	15.47	15.5	15.31	15.43	15.43	15.53	15.5	15.64	15.27	15.45	15.57	15.5	15.53	15.04	15.58
ILMN_1652232	7.2	6.96	7.04	7.28	7.38	7.36	6.9	7.19	7.12	7.05	7.14	7.44	7.45	6.88	6.98	7.05	6.98	7.19	6.83	6.95	7.4	7.19	7.05	6.91	7.07	6.93	7.15	7.11	7.05	7.19	7.28	7.23	7.29	7.3	7.16	7.16	7.27	7.05	7.21	7.36	7.27	7.14	7.24	7.18	7.22	7.27	7.1	7.12	6.91
ILMN_1652236	7.23	7.03	6.92	7.02	6.91	7.23	7.14	7.04	7.15	6.98	7.15	7.15	6.94	7.28	6.68	7.13	7.1	7.07	7.26	7.21	7.02	7.09	7.12	6.92	6.92	7.04	7.24	7.12	7.03	6.85	6.72	7.11	7.1	6.98	7.13	7.06	7	7.07	7.07	7.1	7.09	6.97	6.97	6.95	7	7.08	7.19	7.08	7.23
ILMN_1652237	9.61	9.34	9.26	9.77	8.9	10.44	10.08	9.97	9.08	8.73	9.34	8.57	10.18	9.51	10.48	9.39	11.36	9.3	8.98	9.82	9.49	9.18	9.51	9.01	8.78	9.43	10.06	9.29	10.58	9.52	9.95	9.28	8.5	9.31	9.54	9.73	9.87	9.37	10.25	9.87	8.27	9.18	9.77	9.74	8.78	9.22	8.88	9.71	8.5
ILMN_1652240	7.63	7.81	7.92	7.81	7.76	7.7	7.87	8.99	7.7	7.89	8.75	8.47	7.89	7.94	7.67	7.83	8.69	7.81	7.78	8.85	7.94	8.64	7.54	7.83	7.85	8.84	9.61	8.18	8.86	7.9	7.74	7.9	7.88	8.85	9.31	7.63	7.75	8.31	7.68	7.98	9.7	8.41	7.75	7.77	8.79	9.01	7.5	9.05	7.78
ILMN_1652242	7.04	7.74	7.67	7.6	7.87	7.96	7.67	7.69	7.62	7.53	7.96	8.14	7.44	7.41	7.99	8.06	8.04	7.36	7.65	7.27	7.58	7.55	7.89	7.69	8.48	8.28	7.98	8.07	8.19	8.06	7.72	7.63	7.34	7.34	7.81	8.42	7.97	8.2	8.07	8.07	7.91	7.94	7.95	7.83	8.5	7.97	7.1	7.94	7.91
ILMN_1652243	7.25	7.43	7.17	7.37	7.45	7.37	7.43	7.14	7.48	7.38	7.42	7.14	7.3	7.18	7.42	7.47	7.57	7.36	7.36	7.49	7.54	7.4	7.5	7.32	7.34	7.31	7.29	7.64	7.36	7.7	7.36	7.63	7.64	7.53	7.22	7.39	7.31	7.35	7.49	7.29	7.37	7.39	7.29	7.38	7.41	7.3	7.41	7.4	7.06
ILMN_1652244	8.01	7.22	7.22	7.31	7.21	7.42	7.26	9.49	7.24	7.23	7.25	7.04	7.21	7.23	7.38	7.22	7.05	7.2	7.22	7.31	7.34	7.2	7.06	7.38	7.1	7.42	8.61	7.27	7.05	7.01	7.35	7.21	7.07	7.23	7.3	7.32	7.4	7.02	7.28	7.2	7.06	7.01	7.18	7.21	7.11	7.24	6.88	7.02	7.37
ILMN_1652254	7.03	7.04	7.1	6.84	7.03	7.11	6.94	7.04	6.92	6.93	7.09	6.96	6.99	7.77	7.03	7.02	7.03	6.95	7.04	6.9	6.92	7.04	7.06	6.99	7	7.24	7.3	7.05	7.17	7.03	6.89	6.96	6.98	6.91	6.99	7.01	6.94	6.94	7.01	6.97	6.99	6.95	6.95	7.05	6.96	7.02	7.18	7.09	7.27
ILMN_1652263	7.04	7.32	7.4	7.13	7.32	7.2	7.38	7.33	7.47	7.29	7.28	7.41	7.45	7.14	7.28	7.42	7.58	7.37	7.32	7.18	7.27	7.38	7.42	7.13	7.31	7.48	7.39	7.41	7.27	7.41	7.31	7.37	7.37	7.36	7.25	7.52	7.36	7.43	7.42	7.37	7.39	7.46	7.51	7.42	7.56	7.51	7.27	7.47	7.13
ILMN_1652272	9.04	8.36	8.23	8.39	8.24	8.79	8.31	9.35	8.46	8.4	9.06	8.62	8.57	8.73	8.67	8.33	8.98	8.52	8.49	8.31	8.72	8.96	8.62	8.61	8.57	8.75	8.56	8.31	8.4	8.68	8.71	8.41	8.24	8.3	8.14	8.52	8.29	8.57	8.33	8.18	8.16	8.61	8.44	8.3	8.54	8.37	9.05	8.46	8.74
ILMN_1652276	7.55	7.25	7.15	7.22	7.14	7.38	7.17	7.18	7.38	7.38	7.34	7.15	7.09	6.89	7.29	7.3	7.44	7.47	7.1	7.38	7.41	7.31	7.3	7.33	7.2	7.15	8.95	7.46	7.22	7.33	7.36	7.35	7.36	7.38	7.73	7.27	7.34	7.22	7.21	7.32	8.73	8.02	7.34	7.24	7.34	7.24	7.14	7.25	7.01
ILMN_1652277	7.61	7.31	7.32	7.42	7.22	7.29	7.31	7.53	7.39	7.47	7.3	7.34	7.47	6.96	7.01	7.51	7.38	7.45	7.32	7.48	7.49	7.43	7.39	7.55	7.22	7.26	7.25	7.34	7.52	7.3	7.48	7.46	7.58	7.49	7.43	7.35	7.45	7.46	7.45	7.47	7.32	7.43	7.44	7.34	7.51	7.59	7.31	7.46	7.11
ILMN_1652284	7.26	7.23	7.27	7.11	7.23	7.23	7.26	7.3	7.26	7.24	7.35	7.22	7.05	7.33	7.27	7.26	7.22	7.28	7.27	7.33	7.3	7.25	7.2	7.27	7.37	7.09	7.3	7.25	7.25	7.32	7.31	7.26	7.35	7.29	7.28	7.29	7.27	7.29	7.25	7.31	7.28	7.28	7.32	7.28	7.33	7.32	7.21	7.33	7.49
ILMN_1652287	6.83	6.96	6.88	7.02	6.87	6.9	7.15	7.02	7.01	7.17	7.09	7.04	7.05	7.37	7.05	7.25	6.89	6.97	6.89	6.79	7.14	7.28	7.03	6.93	6.88	6.9	7.14	7	7.09	6.86	7.05	7.14	7.04	6.9	6.93	6.94	6.99	6.94	6.93	6.94	6.8	7.05	6.93	7.1	6.76	7.04	6.83	6.91	7.07
ILMN_1652291	6.95	7.03	7.08	6.98	7	6.93	7.08	6.86	6.99	7.03	7.03	6.84	6.92	6.87	7.18	7.04	6.93	7.02	6.96	6.72	6.94	7.04	6.94	6.9	6.96	6.96	7.03	6.98	7.03	7.14	7.06	7.1	7.16	7.03	7.16	7.09	7.07	7.13	6.97	7.13	7.02	6.98	7.12	7.12	7.19	7.02	7.09	7.09	6.96
ILMN_1652297	7.48	7.51	7.5	7.43	7.43	7.35	7.4	7.38	7.61	7.53	7.4	7.1	7.53	7.36	7.43	7.58	7.47	7.65	7.42	7.56	7.59	7.5	7.43	7.26	7.57	7.48	7.4	7.46	7.45	7.48	7.64	7.6	7.71	7.66	7.4	7.5	7.47	7.6	7.39	7.48	7.43	7.48	7.45	7.38	7.48	7.51	7.61	7.5	7.12
ILMN_1652300	7.49	7.46	7.86	7.52	8	7.16	7.83	7.78	7.87	7.81	7.84	8.01	7.72	7.84	8.08	7.83	7.72	7.76	7.68	8.09	7.55	7.66	8.36	8.13	7.44	7.51	7.64	7.83	7.84	8.1	8.04	7.95	7.8	7.87	7.75	7.94	7.78	7.46	8.05	7.84	7.65	7.73	7.76	7.91	7.58	7.85	8.15	7.77	7.99
ILMN_1652306	7.06	7.27	7.13	7.34	7.26	7.11	7.31	7.25	7.19	7.13	7.16	7.43	7.13	6.96	7.03	7.28	7.29	7.22	7.24	7.18	7.18	7.17	7.4	7.22	7.35	7.12	7.31	7.25	7.24	7.2	7.25	7.29	7.11	7.16	7.32	7.32	7.25	7.24	7.34	7.22	7.22	7.25	7.26	7.25	7.28	7.27	7.18	7.36	7.15
ILMN_1652309	11.42	10.43	11.15	11.1	10.88	11.01	10.91	10.59	11.39	11.08	11.58	10.82	10.44	11.36	11.56	11.81	11.86	11.04	11.38	10.95	11.31	11.43	12.11	10.4	10.39	10.15	10.07	9.75	9.9	9.5	9.95	9.8	9.82	9.68	8.59	9.45	8.86	10.57	9.93	9.72	9.83	11.28	10.62	10.38	9.82	10.76	11.78	10.45	10.93
ILMN_1652314	7.52	8.25	7.84	8.04	8.12	7.01	7.41	7.19	8.18	8.19	8.64	7.84	7.95	7.64	7.59	8.3	7.47	8.13	8.59	7.76	8.21	8.06	8.67	7.94	8.9	7.97	8.08	8.11	7.73	8.45	7.69	8.8	8.96	8.22	8.32	8.55	7.39	8.02	7.82	7.46	8.51	8.23	8.1	8.24	8.84	7.88	8.32	7.74	7.66
ILMN_1652319	7.2	7.28	7.17	7.23	7.16	7.37	7.32	7.28	7.19	7.12	7.14	7.1	7.29	6.98	7.27	7.07	7.23	7.17	7.33	7.18	7.16	7.13	7.17	7.18	7.25	7.3	7.32	7.15	7.39	7.22	7.23	7.33	7.32	7.23	7.24	7.3	7.27	7.28	7.12	7.3	7.3	7.15	7.21	7.28	7.41	7.32	6.96	7.31	7.11
ILMN_1652333	11.15	11.28	11.6	11.55	11.66	11	11.56	12.23	11.48	11.9	10.79	10.97	12.05	10.84	11.89	11.67	11.47	11.71	11.6	11.84	12.02	11.71	11.4	11.01	11.47	11.69	12.11	11.91	11.71	11.49	11.54	11.81	12.18	11.9	11.3	11.35	12.05	11.87	11.98	11.62	11.44	11.24	11.8	11.35	11.46	11.45	10.63	10.59	10.89
ILMN_1652338	6.82	6.95	6.71	6.7	6.87	6.67	6.87	6.75	6.94	7.12	6.97	6.96	6.9	6.61	6.68	7.13	6.74	6.82	6.68	6.9	6.92	6.91	6.75	6.92	6.93	6.79	7.02	6.91	6.83	7.05	7.08	7	6.93	6.83	7.05	6.98	6.95	7.03	6.88	6.87	6.85	6.88	6.98	6.85	6.97	6.86	6.94	7	6.69
ILMN_1652343	7.92	7.27	7.17	7.39	7.15	7.51	7.15	7.34	7.16	7.08	7.28	7.21	7.28	7.5	7.41	7.41	7.32	7.15	7.27	7.36	7.07	7.12	7.51	7.23	7.2	7.38	7.37	7.36	7.17	7.07	7.13	7.23	7.16	7.27	7.15	7.24	7.24	7.28	7.13	7.15	7.15	7.15	7.1	7.02	7.15	7.2	8.09	7.32	7.58
ILMN_1652348	7.48	7.46	7.34	7.21	7.2	7.4	7.28	7.32	7.25	7.23	7.36	7.21	7.3	7.63	7.44	7.22	7.2	7.13	7.45	7.53	7.47	7.38	7.46	7.35	7.45	7.62	7.23	7.07	7.4	7.28	7.15	7.17	7.28	7.27	7.28	7.25	7.36	7.27	7.15	7.14	7.18	7.27	7.14	7.16	7.28	7.19	7.75	7.27	7.67
ILMN_1652357	10.03	9.02	10.23	9.39	9.61	9.23	10.32	9.95	9.87	10.04	8.83	9.71	10.14	9.88	10.75	9.62	9.08	9.92	10.03	10.01	9.49	9.52	9.44	10.73	9.8	8.71	9.55	9.72	9.67	9.47	10.4	9.72	9.85	9.4	9.41	9.57	9.97	9.55	10.15	9.83	9.78	9.83	10.62	10.05	8.99	10.04	10.28	9.13	10.01
ILMN_1652365	6.96	7.02	7.14	7.03	7.07	7.11	7.01	7.04	6.99	7.1	7.11	7.05	6.95	7.36	7.07	7.11	7.02	7.02	7.15	7.13	7.19	7	7.15	6.96	7.11	7.06	7.21	6.98	7.07	6.99	6.83	6.93	7.06	6.94	7.03	7.07	7.12	7.11	6.85	7.1	7.02	7.09	6.99	6.98	7.17	7.11	7.15	7.13	7.01
ILMN_1652368	7.28	7.28	7.23	7.42	7.24	7.05	7.19	7.11	7.47	7.19	7.2	7.42	7.26	7.61	7.11	7.3	7.14	7.3	7.26	7.14	7.16	7.29	7.3	7.1	7.46	7.33	7.54	7.36	7.38	7.33	7.32	7.39	7.26	7.27	7.38	7.48	7.26	7.55	7.3	7.34	7.38	7.59	7.33	7.42	7.43	7.3	7.15	7.35	7.23
ILMN_1652371	9.33	9.27	9.71	9.53	9.86	8.31	8.73	8.71	9.69	9.43	8.87	9.48	9.4	9.68	8.55	9.78	9.84	9.45	9.33	9.52	9.57	9.47	9.18	9.48	9.52	9.09	9.65	9.76	9.69	9.71	9.38	9.71	10.07	9.08	9.2	9.77	9.23	8.34	8.89	9.11	9.32	8.4	8.6	9.5	9.94	8.74	8.81	9.99	8.67
ILMN_1652376	6.93	6.93	7.07	6.89	6.88	6.79	6.99	6.83	7.05	6.97	6.92	6.83	7.13	7.34	7.01	6.79	7.09	7	6.82	6.94	7.02	7.05	7.03	6.89	6.94	6.92	7.04	6.9	6.96	6.97	6.96	6.92	7.04	6.82	6.81	6.91	6.85	6.89	6.75	6.92	6.92	7.09	6.88	6.96	6.99	6.91	7.01	6.88	7.05
ILMN_1652379	11.41	10.85	11.73	11.22	11.39	10.76	11.65	11.21	11.66	11.9	11.15	11.94	11.79	11.18	11.64	9.98	10.59	11.53	11.46	11.38	11.57	11.71	10.72	11.66	11.54	10.57	11.37	11.63	11.87	11.76	11.86	11.59	11.4	10.86	11.22	11.07	11.53	11.51	11.79	11.35	11.27	10.64	11.57	11.59	10.41	11.29	11.53	11.36	11.4
ILMN_1652381	7.04	7.05	7.41	7.06	7.13	7.38	7.22	7.36	7.19	7.33	7.16	7.38	7.24	6.86	7.1	7.18	7.34	7.25	7.15	7.11	7.32	7.18	7.26	7.21	7.18	7	7.18	7.44	7.39	7.38	7.24	7.33	7.27	7.47	7.36	7.52	7.16	7.21	7.4	7.47	7.34	7.34	7.27	7.39	7.59	7.36	7.17	7.21	7.03
ILMN_1652390	7.62	7.85	8.06	8.29	8.42	7.1	7.42	7.06	8.01	8.19	9.04	9.1	7.91	8.37	7.19	8.47	9.1	7.91	8.67	8.27	8.46	8.02	8.56	8.85	9.03	7.88	7.71	8.31	9.67	8.63	7.54	8.37	9.14	7.96	7.81	8.4	7.21	8.39	7.62	8.12	8.12	7.7	7.21	7.98	9.61	7.76	8.38	7.91	7.66
ILMN_1652394	9.49	10.04	10.04	9.79	9.76	10.29	9.88	9.98	9.92	10.1	9.88	10.49	9.61	9.36	8.94	10.12	10.3	9.69	9.99	10.25	9.79	10.3	9.58	9.95	9.48	9.53	10.04	9.49	9.85	9.2	9.08	9.56	9.72	9.27	9.38	9.25	9.33	9.82	9.85	9.88	10.42	9.72	9.44	9.75	10.3	10.25	9.57	9.99	9.56
ILMN_1652397	8.8	9.68	9.44	9.61	9.62	9.19	9.33	8.92	9.76	9.86	10.54	10.15	9.37	9.22	9.65	10.79	9.85	9.45	9.73	9.42	9.71	10.1	9.61	9.04	9.97	9.61	9.37	9.84	10.03	9.9	9.97	10.04	10.05	9.76	9.65	10.21	9.34	9.73	9.32	9.56	9.66	9.8	9.41	9.71	10.12	9.49	9.29	10.02	9.46
ILMN_1652407	8.98	9.56	9.56	9.28	9.64	9.07	8.88	9.02	9.4	9.79	10.06	9.72	9.4	9.06	9.01	9.05	10.31	9.25	9.63	9.52	9.08	9.38	9.64	8.55	9.74	9.79	9.68	9.94	9.47	9.72	9.41	9.64	10.2	9.98	9.62	9.78	9.04	9.8	9.14	9.2	9.8	9.5	8.88	9.38	10.18	9.46	9.48	9.5	9.11
ILMN_1652409	10.01	9.55	10.18	9.5	9.71	8.89	10.3	9.85	10.33	10.15	9.66	9.99	10.04	10.43	10.17	10.53	9.78	9.85	10.12	9.18	10.18	10.24	10.06	9.31	10.16	9.37	9.51	10.47	10.7	10.55	10.56	10.04	10.16	9.58	9.2	9.99	10.51	9.73	10.22	10.54	9.73	9.51	10.28	10.14	10.31	9.64	9.72	10.05	9.52
ILMN_1652413	7.47	7.68	7.71	7.67	7.46	7.01	7.46	8.92	7.52	7.35	9.95	8.82	7.2	7.49	6.8	7.35	7.9	7.35	7.43	8.01	7.2	7.58	7.17	7.63	7.5	7.97	7.57	7.85	7.18	7.8	7.88	7.52	7.55	7.95	7.55	8.17	8.07	8.16	7.64	8.92	7.9	8.23	7.86	7.9	7.91	7.62	7.64	8.21	7.17
ILMN_1652417	8.1	7.91	7.83	7.44	7.63	7.06	7.42	7.48	8.19	7.66	7.34	7.82	7.8	8.54	7.44	7.83	7.29	7.48	8	7.77	7.44	7.57	7.54	7.94	7.98	7.31	7.39	7.8	8.56	6.95	7.2	7.45	7.51	7.14	7.43	7.23	7.09	7.27	7.49	7.57	7.83	7.5	7.18	7.48	7.21	7.66	7.37	8.23	8.32
ILMN_1652421	8.75	9.38	9.05	9.74	9.25	9.48	9.67	8.27	9.22	8.68	8.09	7.75	9.29	8.27	9.58	9.29	9.33	8.99	8.71	8.44	9.09	8.33	9.58	8.44	8.71	9.25	8.4	9.13	7.67	8.86	9.52	8.83	8.63	8.85	8.35	9.79	9.74	9.17	9.56	9.06	7.9	8.22	9.13	8.98	8.37	8.75	8.92	8.16	7.77
ILMN_1652423	7.23	7.41	7.34	7.51	7.39	7.25	7.25	7.19	7.33	7.24	7.53	7.45	7.39	7.17	7.59	7.32	7.33	7.31	7.46	7.2	7.44	7.26	7.53	7.25	7.75	7.23	7.26	7.24	7.38	7.52	7.27	7.52	7.5	7.49	7.24	7.3	7.43	7.31	7.56	7.3	7.36	7.06	7.16	7.13	7.35	7.22	7.38	7.07	7.39
ILMN_1652424	7.03	6.98	7.06	6.94	7.15	7.14	6.9	7.03	7.2	7.05	7.1	7.21	6.84	7.27	6.96	7.02	7.04	7.19	7.13	7.36	7.11	7.05	7.05	7.17	7.17	7.13	7.1	6.98	7.09	7.08	7.03	7.05	6.94	6.99	7.12	6.95	6.88	7.04	7.08	6.91	7	6.99	7.04	7.1	6.96	7.1	7.16	7	7.25
ILMN_1652429	7.08	7.08	6.72	7.11	6.96	6.78	7.01	6.95	6.84	6.9	6.83	6.87	7	6.94	6.94	6.88	7.53	6.99	7	6.89	6.67	6.77	6.91	6.94	7.03	6.78	7.05	6.87	7.05	7.01	6.75	7.01	6.95	6.99	6.9	6.87	6.89	6.95	7.08	6.89	7.27	6.95	6.88	6.89	6.77	7.01	7.11	7.04	7.03
ILMN_1652430	6.98	6.89	7.08	6.93	6.98	7.32	6.98	6.79	6.97	7.09	7.25	7.11	7.08	7.25	7.01	6.76	7.12	7.14	7.08	7.04	7.18	7.06	6.89	7.12	7.04	7.08	7.04	7.08	7.12	6.95	6.74	6.98	6.95	7.04	6.93	7.05	7.04	6.99	6.97	7.1	6.96	7.01	6.91	6.98	7.1	6.99	7.12	7.21	7.03
ILMN_1652431	7.52	7.2	7.39	7.19	7.28	7.37	7.1	7.33	7.08	6.99	7.04	7.31	7.41	7.58	6.93	7.11	7.39	7.01	7.34	7.26	7.27	7.15	7.36	7.39	7.2	7.28	8.09	7.12	7.22	7.13	6.91	7.08	6.95	7.14	8.51	7.06	7.1	7.07	7.07	6.98	7.1	7.18	7.1	7.11	7.06	7.22	7.74	7.28	7.66
ILMN_1652434	7.61	7.43	8.23	7.59	7.49	7.99	7.96	8.77	7.52	7.71	7.98	8.04	7.74	7.57	8	7.56	7.36	7.52	7.92	7.82	7.39	7.65	7.66	8.6	7.57	7.49	7.91	7.56	8.01	7.68	8.29	7.56	8.04	7.5	7.75	7.65	8.16	7.4	8.34	8.08	7.94	7.8	8.25	7.88	7.32	7.69	7.84	8.83	7.39
ILMN_1652436	6.96	6.74	6.7	6.89	7.02	6.83	6.84	6.78	6.92	7.12	6.91	6.77	6.97	7.03	6.93	6.83	6.94	6.91	7.06	7.03	6.81	6.99	6.86	7.05	7.03	6.84	7.02	6.65	6.89	6.87	6.78	6.87	6.95	6.85	6.74	6.79	6.88	6.83	6.89	6.63	7.01	6.96	6.98	6.92	6.76	6.94	7.09	6.88	7.01
ILMN_1652439	6.66	6.94	6.97	6.86	7.03	6.99	7.01	7	6.89	7.1	6.88	6.89	7	6.82	7.08	7.04	6.95	6.83	7.08	6.93	6.87	7.03	6.95	6.88	6.85	6.88	6.96	6.77	7.02	6.84	6.95	7	7.15	6.94	6.97	6.95	6.85	7.06	6.85	7.14	7.07	6.86	7.15	7.02	6.89	6.97	6.69	6.99	6.93
ILMN_1652443	6.81	6.96	7.45	6.89	7	6.9	6.95	7.02	7.17	7.09	7.16	6.97	6.83	6.98	7.05	7.16	7.03	7.13	6.98	7.22	6.94	6.9	6.87	7.15	7.05	6.92	6.98	7.02	6.92	6.99	7.18	7.03	6.93	7.06	7.2	7.08	6.97	7.24	7.08	7.05	6.9	7.05	7.07	7.13	7.12	6.91	7.01	6.94	7.19
ILMN_1652444	7.95	8.5	8.46	8.51	8.64	8.78	8.61	8.58	8.45	8.69	10.25	9.35	8.54	8.19	9.13	8.89	9.74	8.35	8.76	9.02	8.64	9.16	8.67	8.21	9.21	9.22	9.46	8.81	8.99	8.84	8.95	8.63	8.79	8.62	8.77	8.86	8.8	9.04	9.04	8.97	9.3	8.95	8.97	8.62	9.32	8.56	8.33	10.12	8.16
ILMN_1652450	7.39	6.95	7.33	7.1	6.85	7.29	6.94	7.21	7.19	7.07	7.12	7.03	6.97	7.17	7.38	7.05	6.93	7.02	7.06	7.25	7	6.99	7.39	7.18	7.05	7.04	7.18	7.04	7.03	7.2	7.04	7.13	7.02	7.01	7.03	6.85	7.13	7.04	6.99	7	6.85	7.1	7.06	7.07	7	7.14	7.41	7.2	7.37
ILMN_1652459	7.95	8.53	8.84	8.78	8.86	9.26	8.62	8.62	7.72	7.79	8.82	9.29	8.84	8.64	9.05	8.96	9.34	7.6	8.92	8.68	7.84	7.72	9.08	8.36	9.59	9.25	8.76	9.02	9.27	8.97	8.01	7.87	7.61	7.83	8.64	8.96	8.86	9.09	9.17	9.13	9.03	8.99	9.22	8.69	9.38	9.06	8.07	9.21	8.5
ILMN_1652461	7.24	7.27	7.07	7.55	7.38	7.32	7.46	7.31	7.3	7.15	7.49	7.34	7.35	7.74	7.77	7.31	7.66	7.29	7.3	7.38	7.27	7.29	7.48	7.37	7.55	7.21	7.45	7.28	7.21	7.42	7.27	7.23	7.19	7.25	7.18	7.36	7.33	7.3	7.18	7.26	7.36	7.4	7.34	7.26	7.32	7.16	7.49	7.41	7.38
ILMN_1652464	7.65	7.42	7.48	7.47	7.22	7.4	7.82	8.55	7.25	7.19	7.21	7.37	7.36	7.21	7.81	7	7.18	7.23	7.39	7.21	7.29	7.11	7.47	7.5	7.16	7.24	7.37	7.18	7.19	7.15	7.16	7.02	7.15	7.06	7.24	7.15	7.15	7.17	7.19	7.1	7.09	7.43	7.44	7.28	7.04	7.23	7.44	7.11	7.11
ILMN_1652465	7.29	7.03	7.93	7.12	6.88	7.2	7.35	7.97	7	7.11	6.82	6.94	7.06	6.94	6.93	6.91	6.84	6.99	7.32	6.97	6.69	7	7.14	7.07	6.7	6.93	7.05	6.93	7.03	6.95	6.93	6.94	6.81	7.06	7	6.95	6.92	9.48	7.07	7.16	7.07	6.96	7.09	7.09	6.98	13.07	9.65	6.98	6.9
ILMN_1652466	7.04	6.71	6.7	6.85	6.86	6.7	6.75	7.65	6.78	6.89	6.85	6.64	6.81	6.58	6.83	6.52	6.85	6.63	6.77	6.69	6.74	6.74	6.65	6.58	6.79	6.84	6.62	6.76	6.66	6.69	6.93	6.82	6.81	6.82	6.67	6.65	6.78	6.73	6.72	6.61	6.67	6.59	6.83	6.81	6.56	6.75	6.69	6.77	6.9
ILMN_1652469	7.37	7.59	7.41	7.34	7.53	7.77	7.4	7.49	7.49	7.41	7.51	7.26	7.62	7.36	7.45	7.32	7.64	7.37	7.47	7.41	7.45	7.28	7.38	7.38	7.63	7.47	7.6	7.5	7.51	7.43	7.39	7.4	7.44	7.35	7.36	7.53	7.5	7.41	7.52	7.39	7.45	7.5	7.4	7.45	7.64	7.47	7.1	7.5	7.64
ILMN_1652472	8.85	8.8	9.15	8.88	9.1	8.01	7.83	7.8	9.12	8.8	9.37	9.09	8.7	9.37	9.23	10.09	10.14	8.85	9.16	8.54	8.81	9.7	10.48	8.69	9.39	8.57	9.13	8.86	8.14	8.84	8.29	8.54	8.82	8.26	8.21	8.83	7.76	8.13	7.78	7.92	9.04	9.3	8.95	8.75	9.22	8.8	8.79	7.82	9.16
ILMN_1652474	7.99	8.45	7.96	8.03	8.34	8.43	8.2	7.89	8.01	8.39	7.62	7.72	8.13	7.79	7.95	7.74	7.93	8.07	8.15	8.32	8.21	7.89	7.8	7.98	8.25	8.47	8.8	8.41	8.01	8.64	8.35	8.61	8.61	8.61	8.62	8.42	8.51	8.31	8.72	8.5	8.52	7.92	8.15	8.13	8.59	8.07	8.05	8.2	8.35
ILMN_1652481	7.38	7.17	7.38	7.22	7.33	7.48	7.38	7.4	7.24	7.17	7.56	7.14	7.28	7.21	7.61	7.64	7.45	7.19	7.35	7.47	7.34	7.35	7.61	7.16	7.67	7.61	7.43	7.37	7.43	7.33	7.21	7.23	7.16	7.2	7.11	7.34	7.28	7.32	7.16	7.23	7.31	7.37	7.27	7.19	7.34	7.38	7.87	7.46	7.4
ILMN_1652488	7.05	7.06	6.71	6.92	6.89	7.09	7.03	6.99	7.06	7.03	7.12	6.91	6.98	7.2	7.05	6.7	6.89	6.93	7.08	7.32	6.91	6.95	7.17	6.86	7.07	7.23	6.96	7.04	7.03	7.14	7.06	7.06	7	7.08	6.97	6.99	7.01	6.97	7.06	6.96	7.01	6.95	6.91	6.89	7.02	7.02	7.07	7.11	7.07
ILMN_1652490	8.05	9.21	7.96	8.48	8.84	8.68	8.25	7.8	8.52	8.84	7.35	8.62	8.58	8.14	7.82	7.67	8.36	8.24	8.73	8.2	8.87	7.95	7.73	8.03	8.62	8.59	9.15	9.24	8.67	9.4	8.64	9.31	9.3	8.87	8.75	9.11	8.84	8.43	8.91	8.41	9.12	7.93	7.83	8.57	8.73	8.15	8.52	7.72	8.69
ILMN_1652505	9.33	10.14	9.7	9.78	10.13	10.41	9.04	9.07	9.88	10.01	9.76	10.38	9.58	9.84	8.91	10.27	9.79	9.76	9.95	9.85	9.92	10.15	9.93	9.62	9.72	10.07	10.58	10.05	10.27	10.28	9.5	10.29	10.06	10.11	10.3	10.52	9.3	10.22	9.33	9.9	10.41	10.15	9.5	10.06	10.31	10.06	10.06	10.14	10.14
ILMN_1652507	6.65	6.96	6.88	6.99	6.83	7.05	6.98	7	6.91	6.91	6.99	6.92	6.84	6.88	6.79	7.05	7.04	6.75	6.97	7.02	6.9	6.98	6.74	6.92	7.04	6.9	7.04	6.87	6.98	6.7	6.95	6.92	6.89	7.02	6.91	6.82	6.9	7.05	7.06	6.94	7.02	6.83	7	7.08	6.84	7.02	6.85	6.87	6.93
ILMN_1652512	12.07	12.26	12.19	12.5	12.47	12.18	11.6	12.04	12.49	12.38	13.3	12.26	11.99	12.09	11.4	13.11	12.52	12.45	12.24	12.15	12.24	12.42	12.65	11.75	11.7	12.46	12.44	12.25	11.69	12.61	11.91	12.45	12.05	11.62	11.8	12.49	11.12	11.88	11.47	11.75	12.11	12.5	11.85	12.5	12.94	11.76	11.93	13.3	12.3
ILMN_1652521	10.19	9.45	9.98	9.83	9.8	10.05	10.1	10.83	9.98	9.86	9.69	9.56	10.09	9.68	10.2	9.38	10.12	10.05	9.94	9.83	9.55	9.73	10.01	10.25	9.52	10.35	9.15	9.74	9.64	9.75	10.13	9.77	9.69	10.12	9.71	9.75	10.33	9.63	10.27	10.36	9.61	10.15	10.43	9.99	9.91	10.03	10.2	9.52	10.14
ILMN_1652526	7.29	7.03	7.04	7.18	7.15	7.09	7.1	7.13	6.97	7.03	7	7.15	7.05	7.29	6.93	7.01	7.12	7.09	7.01	7.28	7.01	7	7	7.16	7.14	7.16	6.88	7.12	7.03	7.04	7.05	7	7.21	6.99	7.04	7.14	7.09	7.08	6.98	7.04	7.01	6.98	6.99	7.08	7.14	6.92	6.85	7.04	7.01
ILMN_1652527	7.23	7.56	7.53	7.5	7.31	7.73	7.68	7.45	7.3	7.55	7.43	7.57	7.29	7.3	7.69	7.56	7.84	7.59	7.29	7.32	7.49	7.53	7.6	7.45	7.14	7.33	7.46	7.41	7.28	7.23	7.13	7.23	7.03	7.2	7.18	7.15	7.23	7.26	7.21	7.28	7.2	7.62	7.37	7.61	6.99	7.52	7.24	7.4	7.49
ILMN_1652533	12.43	12.03	12.83	12.29	12.11	12.1	12.08	12.33	12.26	11.99	12.68	11.94	11.55	13.08	12.55	12.91	13.02	12.05	12.65	12.54	12.41	12.4	13.58	11.59	12.2	12.21	11.78	11.55	11.31	11.88	10.93	11.31	11.29	11.79	11	11.73	10.4	12.3	11.15	10.98	11.58	13.21	11.86	11.97	10.99	12.55	12.74	11.9	12.76
ILMN_1652540	7.1	7.65	7.31	7.31	7.38	7.57	7.25	8.18	7.33	7.53	9.36	8.95	7.41	7.11	7.06	7.56	8.26	7.35	7.45	7.78	7.39	7.68	7.35	7.39	7.22	7.7	7.86	7.58	8.24	7.78	7.73	7.62	7.45	7.8	9.03	7.61	7.65	8.46	7.27	7.6	7.82	8.15	7.57	7.5	8.02	7.97	7.16	8.86	7.63
ILMN_1652550	7.12	6.95	7.14	7.05	7.06	7.21	6.95	7.11	7.12	6.97	7.24	7.05	7.1	7.59	7.09	7.02	7.28	7.05	7.22	7.26	7.03	7.1	7.2	7.33	7.09	7.01	7.28	7.35	6.98	7.03	6.86	7.13	7.07	7.1	7.11	7.19	7.14	7.2	7.21	7.04	7	7.04	7.07	6.93	7.11	7.07	7.38	7.06	7.01
ILMN_1652561	6.82	7.1	7.24	7.3	7.22	7.37	7.07	7.1	7.24	7.21	7.25	7.19	7.06	7.25	7.01	7.15	7.31	7.01	7.13	7.51	7.08	7	7.22	7.22	7.09	7.5	7.1	6.9	6.94	7.11	6.99	7.05	7.09	7.11	7.06	7.04	7.18	7.08	7.14	7.12	7.06	7.07	7.12	7.11	7.17	7.15	6.96	7.13	7.34
ILMN_1652569	10.4	10.8	10.38	10.55	10.93	10.57	10	10.34	10.7	11.16	9.78	10.43	10.61	9.94	10.24	9.62	10.77	10.81	10.39	10.61	10.48	10.51	10.12	10.51	10.63	10.67	12	10.57	10.76	10.71	10.59	10.85	11.26	11.05	10.85	10.88	10.55	10.63	10.56	10.23	10.59	10.42	10.04	10.35	10.84	10.23	10.82	10.44	10.51
ILMN_1652574	7.22	7.26	7.21	7.22	7.42	6.91	7.01	7.21	7.26	7.42	7.13	6.98	7.11	6.93	7.09	7.08	7.19	7.32	7.54	7.15	7.24	7.23	7.41	6.96	7.1	7.07	7.15	7.23	7.17	7.01	7.17	7.29	7.35	7.15	7.08	7.35	7.05	7.36	7.25	7.07	7.17	7.07	7.17	7.18	7.1	7.27	7.7	7.24	7.28
ILMN_1652578	7.53	7.46	7.28	7.2	7.31	7.49	7.25	7.17	7.41	7.27	7.17	7.1	7.36	8.12	7.44	7.33	7.33	7.26	7.28	7.38	7.49	7.26	7.24	7.24	7.44	7.5	7.15	7.13	7.2	7.52	7.23	7.21	7.27	7.25	7.15	7.27	7.12	7.27	7.18	7.11	7.09	7.09	7.1	7.17	7.3	7.13	7.76	7.42	7.74
ILMN_1652580	8.18	8.79	8.53	8.77	8.46	9.56	8.69	8.95	8.5	8.19	9.84	9.37	8.45	8.42	8.51	9.04	9.98	8.46	8.67	9.18	8.74	9.04	8.97	8.09	9	9.95	10.11	8.86	9.66	8.69	8.49	8.69	8.32	9.19	10.21	8.75	8.66	9.44	8.45	9.24	8.84	9.48	8.86	8.65	9.33	9.67	8.67	8.25	8.39
ILMN_1652591	7.23	7.52	7.04	7.4	7.46	7.44	7.31	7.5	7.57	7.59	7.35	7.23	7.34	6.85	7.69	7.21	7.58	7.56	7.31	7.31	7.5	7.43	7.14	7.3	7.64	7.39	7.43	7.38	7.41	7.39	7.68	7.71	7.74	7.75	7.38	7.47	7.47	7.51	7.54	7.37	7.5	7.32	7.44	7.45	7.54	7.53	7.27	7.47	7.38
ILMN_1652594	9.04	9.35	9.12	9.12	9.29	9.52	9.09	8.99	9.41	9.56	10.11	9.43	9.28	8.4	8.87	9.51	10.69	9.47	9.27	9.13	9.25	9.67	9.23	8.79	8.82	9.38	9.51	9.34	9.51	9.16	9.41	9.45	9.6	9.6	9.63	9.39	9.22	9.26	9.15	9.3	9.59	9.45	9.14	9.29	9.2	9.22	9.1	9.57	8.89
ILMN_1652602	7.78	8.69	8.27	7.98	8.7	6.86	7.67	7.14	8.2	8.39	9.15	8.92	7.95	8	7.29	9.77	9.26	8.62	8.42	8.6	8.45	8.24	8.65	8.06	9.08	8.31	8.1	8.31	9.01	8.87	7.87	8.65	8.88	8.62	8.79	9.38	7.61	8.69	7.87	8.64	8.27	9.25	7.76	8.7	9.08	8.41	8.54	7.83	8
ILMN_1652611	7	6.66	6.81	6.76	6.69	6.73	6.83	6.66	6.87	6.71	6.75	6.68	6.88	6.83	6.85	6.74	6.76	6.55	6.73	6.56	6.97	6.68	6.7	6.74	6.8	6.8	6.74	6.68	6.54	6.85	6.76	6.63	6.9	6.56	6.67	6.71	6.72	6.65	6.73	6.63	6.66	6.82	6.76	6.46	6.65	6.75	6.76	6.7	6.74
ILMN_1652631	11.75	11.5	11.77	12.03	10.95	12.54	12.7	12.12	11.17	10.81	9.97	8.9	12.22	11.24	12.81	10.07	9.93	11.65	10.86	11.39	11.37	11.15	11.52	11.43	12.25	12.22	10.99	11.37	9.95	10.78	12.85	11.09	10.75	11.69	11.82	10.66	13	11.74	12.59	12.22	10.65	11.17	12.72	11.41	10.45	11.09	10.4	10.27	10.59
ILMN_1652638	9	8.38	8.81	8.44	8.46	9.56	9.23	9.53	8.32	8.46	9.01	9.04	8.87	8.96	9.69	8.7	9.85	8.13	8.5	8.97	8.54	8.56	8.51	8.47	8.14	8.35	8.18	8.19	8.74	7.59	8.05	7.58	8.12	7.64	8	7.67	8.53	8.25	8.85	8.91	8.43	8.22	8.91	8.11	8.5	8.56	8.83	8.35	8.5
ILMN_1652639	6.77	6.94	6.84	6.75	6.81	6.78	6.87	7	6.85	7.05	7.36	6.91	6.81	7.42	6.87	6.93	6.95	6.73	6.88	7.01	6.81	6.97	6.81	7.05	6.86	6.92	6.84	7.07	6.94	6.98	7.09	6.81	7	6.86	6.83	6.84	6.93	6.82	7.06	6.81	6.85	6.89	6.93	7	6.99	6.89	6.86	6.89	7.08
ILMN_1652642	8.48	8.44	8.12	8.46	8.32	8.59	7.88	8.88	8.14	8.26	8.24	8.9	8.13	7.96	9.09	8.67	8.46	8.07	8.29	8.52	7.99	7.78	8.44	9.21	8.21	7.86	7.79	8.44	8.33	7.63	8.45	8.27	8.11	7.92	7.96	8.05	8.05	7.7	8.57	8.15	8.55	8.11	8.66	8.25	7.72	8.15	8.43	8.85	8.97
ILMN_1652646	6.98	6.93	6.75	6.94	7.06	7.08	7.03	6.82	7.09	7.03	7.18	7	6.97	7.57	6.97	6.8	6.89	6.94	6.96	6.82	7.03	6.99	7.01	7.15	7.06	7.24	6.72	7.01	6.95	7.15	7.11	6.85	6.81	6.87	6.91	6.76	6.82	6.8	7.06	6.99	6.93	6.91	6.64	6.91	7.11	6.82	6.96	6.95	7.51
ILMN_1652649	7.2	7.29	7.36	7.3	7.31	7.35	7.15	7.12	7.23	7.16	7.25	7.14	7.09	7.65	7.13	7.42	7.26	7.24	7.29	7.42	7.37	7.2	7.26	7.58	7.29	7.21	7.55	7.25	7.39	7.29	7.14	7.39	7.19	7.21	7.42	7.41	7.28	7.33	7.15	7.13	7.27	7.16	7.04	7.2	7.18	7.18	7.32	7.41	7.39
ILMN_1652650	10.64	10.14	9.93	9.85	9.79	10.32	10.47	11.81	10.22	10.08	9.28	8.31	9.73	9.78	8.89	9.4	9.24	9.83	9.45	9.84	9.87	10.5	9.85	9.31	9.48	11.35	10.6	10.03	9.33	9.79	9.39	10.16	10.15	11.63	11.95	9.92	10.46	10.91	9.23	9.83	11.05	10.96	9.8	9.77	9.91	11.51	9.6	9.92	10.4
ILMN_1652653	7.4	7.95	7.76	7.86	8.12	6.96	8.37	9.47	7.62	7.81	8.19	7.38	7.47	7.43	7.89	8.54	8.24	8.22	7.79	8.1	7.37	7.94	9.91	7.53	8.08	8.27	8.37	7.75	7.44	8.28	8.45	8.17	7.62	7.98	7.76	8.2	8.46	8.14	8.31	7.65	7.75	8.42	7.94	8.02	7.68	7.79	7.19	8.79	7.02
ILMN_1652666	6.76	6.98	6.84	7.13	6.91	6.74	6.85	6.92	6.93	6.93	6.88	6.75	6.92	6.94	6.97	7.07	7.1	6.66	7	6.91	6.92	6.86	6.92	6.93	7.04	7.06	6.93	6.79	6.81	6.9	6.97	6.77	6.85	6.83	6.77	6.77	6.94	6.92	7.01	6.74	6.83	6.93	6.87	6.86	6.79	6.7	6.75	6.94	6.79
ILMN_1652670	6.76	7.03	6.87	6.94	6.93	6.98	7.16	7	6.95	6.94	7.05	7.06	7.01	7.06	7.12	6.95	7.02	7.02	7.03	7.21	6.98	7.05	6.91	6.87	6.94	6.88	6.98	6.65	6.9	6.91	7.04	6.85	7	7	6.78	7.06	7.01	6.97	7.05	7.02	7.05	6.83	6.99	6.95	7.01	6.93	7.24	6.94	7.15
ILMN_1652675	10.63	11.18	10.88	11.22	11.06	11.45	11.31	11.03	10.85	10.72	10.89	11.55	11.27	10.59	11.45	10.73	10.88	10.79	10.91	10.65	11.23	10.94	10.67	10.79	10.38	10.77	11.68	10.8	11.13	10.81	11.11	10.52	10.07	9.84	10.63	10.63	11.23	10.06	11.56	11.18	10.73	10	11.06	10.96	10.63	9.68	9.67	12.08	10.48
ILMN_1652677	9.35	8.88	8.98	8.57	8.65	10.13	9.01	9.16	8.77	8.75	8.89	8.1	8.48	9.44	7.22	8.44	7.98	8.68	8.18	8.92	8.88	8.72	7.99	9.34	8.04	7.6	7.9	8.56	9.07	7.94	7.63	8.49	8.61	7.95	8.07	8.05	8.1	8.14	7.97	8.48	9.01	8.24	8.6	8.51	7.95	8.13	8.59	9.75	8.97
ILMN_1652679	7.05	7.07	7.09	7.11	7.33	7.23	7.18	7.09	7.13	6.96	7.34	7.25	7.23	7	7.48	7.15	7.37	7.26	7.35	7.29	6.8	7.1	7.2	7.21	7.31	7.03	7.2	7.12	7.23	6.95	7.18	7.14	7.1	7.09	7.14	7.16	7.22	6.95	6.97	7.13	7.12	7.14	7.18	7.14	7.24	7.07	7.31	7.24	7.36
ILMN_1652680	7.4	7.21	7.3	7.31	7.19	7.31	7.06	7.2	7.13	7.27	7.1	7.36	7.2	7.06	7.23	7.16	7.13	7.21	7.41	7.36	7.16	7.11	6.88	7.4	7.14	7.58	7.18	7.16	7.15	7.07	7.04	7.09	6.94	8.2	7.86	7.04	7.27	7.5	7.11	7.13	7.43	7.39	7.11	7.09	7.09	8.29	7.11	7.11	7.5
ILMN_1652685	7.05	7.04	7.18	7.21	7.13	7.25	7.25	7.03	7.05	7.18	7.19	7.08	7.43	7.71	7.34	7.29	7.27	7.17	7.23	7.24	7.2	7.06	7.11	7.19	7.38	7.38	7.15	7.14	6.94	7.18	7.01	7.05	7.08	7.06	6.97	7.02	7	7.07	7.12	7.06	7.11	7.2	7.14	7.13	7.08	7.07	7.48	7.23	7.58
ILMN_1652686	10.99	10.94	10.92	11.1	11.02	11.54	10.96	10.69	10.96	10.97	11.1	11.19	11.11	11.18	11.1	11.2	10.74	10.69	10.8	11.25	10.99	11.22	10.54	10.82	10.89	11.33	11.26	10.9	10.85	11.12	11.14	10.97	10.8	11.15	11.36	10.82	10.82	10.9	11.28	10.93	11.1	10.99	10.99	10.66	11.03	11	11.09	10.98	11.48
ILMN_1652687	7.37	7.56	7.5	7.15	7.48	7.15	7.02	7.58	7.07	7.5	7.11	7.02	7.37	7.12	7.26	7.1	7.06	7.31	7.43	7.26	7.34	7.13	7.39	7.13	7.24	7.18	7.57	7.59	8.06	7.82	7.53	7.61	7.52	7.38	7.75	7.98	7.46	7.56	7.33	7.26	7.32	7.44	7.15	7.6	7.29	7.23	7.2	8.37	7.16
ILMN_1652693	7.12	7.19	7.13	7.43	7.65	6.94	7.11	7.14	7.33	7.36	7.02	7.19	7.06	7.3	7.04	7.12	6.9	7.64	7.36	7.14	7.61	7.19	7.52	7.48	7.11	6.99	7.15	7.37	7.04	7.59	7.18	7.99	7.59	7.81	7.11	7.61	6.88	7.07	7.25	7.26	7.56	7.12	7.12	7.37	7.91	7.13	7.09	7.41	7.3
ILMN_1652694	7.6	7.39	7.37	7.44	7.31	7.38	7.43	8.14	7.35	7.4	7.39	8.02	7.41	7.19	7.53	7.32	7.31	7.4	7.32	7.35	7.35	7.27	7.27	7.44	7.37	7.36	7.33	7.32	7.44	7.38	7.52	7.24	7.35	7.24	7.4	7.4	7.45	7.38	7.52	7.48	7.32	7.38	7.45	7.4	7.5	7.41	7.1	7.28	7.13
ILMN_1652700	7.39	7.35	7.19	7.1	7.2	7.19	7.07	7.13	7.29	7.26	7.21	7.46	7.32	7.09	7.07	7.27	7.05	7.3	7.23	7.16	7.21	7.41	7.21	7.01	7.13	7.02	7.21	7.24	7.2	7.21	7.23	7.44	7.5	7.46	7.57	7.26	7.33	7.31	7.22	7.3	7.29	7.37	7.29	7.29	7.36	7.39	6.89	7.22	6.98
ILMN_1652701	7.03	7.38	7.49	7.23	7.34	7.33	7.23	7.47	7.27	7.41	7.51	7.33	7.15	7.32	7.12	7.47	7.31	7.43	7.48	7.16	7.48	7.2	7.16	6.94	6.96	7.32	7.65	7.71	7.67	7.13	7.26	7.5	7.46	7.38	7.68	7.37	7.2	7.36	7.44	7.21	7.07	7.45	7.15	7.48	6.99	7.37	7.11	7.22	7.35
ILMN_1652711	7.84	7.37	7.41	7.42	7.27	7.47	7.29	7.53	7.43	7.41	7.48	7.59	7.56	6.88	7.36	7.85	7.3	7.45	7.49	7.36	7.49	7.47	7.37	7.35	7.42	7.26	7.35	7.22	7.54	7.43	7.33	7.34	7.42	7.43	7.42	7.59	7.48	7.62	7.5	7.5	7.41	7.53	7.52	7.49	7.74	7.5	7.26	7.69	7.2
ILMN_1652715	7.5	7.03	7.28	7.26	7.23	7.19	6.91	7.08	7.09	7.23	7.07	7.02	6.84	7.23	6.68	7.08	6.8	7.05	7.07	7.06	7.31	7.09	6.9	7.12	7.1	7	7.08	7.13	7.29	7.35	7.2	7.28	7.1	7.13	7.07	7.19	7.15	7.06	7.12	7.15	7.16	7.16	7.18	7.23	7.22	7.06	7.26	8.34	6.97
ILMN_1652716	8.39	7.64	7.95	7.77	7.85	7.93	7.9	7.86	7.64	7.77	8.08	8.52	7.7	8.89	7.69	8.64	7.77	7.66	8.14	8.52	7.62	8.1	8.09	8.64	7.16	7.08	7.18	7.36	7.27	6.96	7.13	7.15	7.2	7.12	7.1	7.03	7.11	7.5	7.42	7.24	7.63	7.72	7.61	7.57	7.11	7.95	9.18	7.33	8.83
ILMN_1652719	7.04	6.97	7.06	6.92	6.95	7.26	6.95	7.08	7.04	7.17	7.33	7.34	7.08	7.11	7.14	7.05	7.21	7.12	7.06	6.9	7.04	6.99	6.97	7.04	7.14	7.18	7.21	7.19	7.16	7.02	7.2	7.11	7.11	7.1	7.14	7.23	7.12	7.11	6.99	7.12	7.19	7.09	7.17	7.18	7.14	7.09	6.96	7.06	7.03
ILMN_1652722	9.51	9.91	10.13	10.04	10.16	10.18	10.44	9.62	10.21	10.01	9.72	11.29	10.36	9.78	10.2	10.54	10.32	9.83	9.92	10.51	10.34	10.58	9.9	9.48	10.42	10.2	10.29	10.4	10.39	10.15	9.82	9.98	9.64	9.75	10.17	10.06	10.15	10.34	10.37	10.08	10.27	9.77	10.14	9.99	10.79	10.01	9.53	9.96	9.8
ILMN_1652734	6.92	6.9	6.77	6.89	6.88	6.88	7.05	6.85	6.92	6.97	6.96	6.79	6.91	6.81	6.82	6.84	6.86	6.73	6.75	6.92	6.73	6.99	6.68	6.74	6.93	6.83	6.87	6.57	6.94	6.85	7.05	6.85	6.81	7.05	6.93	6.92	6.87	6.76	6.86	6.98	6.85	6.92	7.01	6.92	6.86	6.8	6.68	6.93	6.68
ILMN_1652735	8.36	8.24	8.31	8.1	8.14	8.26	8.86	8.67	8.34	8.49	7.76	7.7	8.31	7.67	8.4	7.87	8.11	8.51	8.38	8.57	8.2	8.07	8.08	8.08	8.06	8.49	8.38	8.26	8.51	8.32	8.59	8.34	8.61	8.77	9.08	8.39	9.08	8.15	8.87	8.94	8.3	8.26	8.42	8.39	8.28	8.43	8.42	7.95	8.43
ILMN_1652737	7.37	7.26	7.22	7.25	7.17	7.18	7.25	7.5	7.44	7.25	7.41	7.07	7.42	6.81	7.18	7.22	7.3	7.38	7.25	7.3	7.44	7.31	7.33	7.35	7.37	7.18	7.11	7.41	7.41	7.37	7.56	7.38	7.42	7.52	7.35	7.38	7.33	7.29	7.38	7.34	7.36	7.36	7.37	7.27	7.49	7.34	7.35	7.22	7.43
ILMN_1652740	7.29	7.06	7.14	7.18	6.88	7.21	7.25	7.22	7.18	6.97	7.47	7.22	7.21	7.67	7.5	7.03	7.18	7.05	7.36	7.23	7.09	7.16	7.29	7.47	7.43	7.33	7.11	7.19	7	7.19	7.04	7.12	7.12	7.03	7.06	7.04	7.11	7.17	7.11	7.14	7.13	7.21	6.98	6.96	7.14	7.06	7.49	7.08	7.43
ILMN_1652745	7.2	7.14	7.18	7.12	7.04	7.32	7.03	7.1	7.2	7.2	7.06	7.24	7.13	7.44	7.03	7.06	7.16	7	7.22	7.11	7.12	7.03	7.18	7.36	7.22	7.45	7.14	7.06	7.23	7.17	7.14	7.02	7.03	7.01	7.08	7.09	7.16	7.07	7.07	7.11	7.06	7.13	7.11	7.11	7.09	7.03	7.29	7.17	7.23
ILMN_1652747	6.85	7	6.91	7.07	7.08	6.88	6.95	6.91	6.79	6.82	7.05	7.02	7.27	7.01	7.15	6.89	7.07	7.02	6.95	6.96	6.73	6.88	7.03	6.93	7.1	7.02	6.75	7.03	6.74	6.9	7.02	6.88	6.98	6.96	6.96	6.97	7.06	7.09	6.98	7.04	7.05	6.99	7.04	6.99	6.98	7.01	7.21	7.09	6.93
ILMN_1652748	14.08	14.51	14.31	14.28	14.45	14.18	14.3	13.21	14.38	14.63	13.99	15.17	14.59	14.39	14.44	14.7	14.65	14.58	14.2	14.43	14.43	14.51	13.98	14.56	14.54	14.7	14.48	15.02	15.14	15.07	15.02	15.23	15.15	15.27	15.57	15.06	15.13	14.83	14.75	14.9	14.51	14.35	14.89	14.81	15.01	14.54	13.85	14.42	14.2
ILMN_1652749	9.37	9.32	8.91	9.21	9.19	10.19	9.64	10.57	8.66	8.74	10	9.89	8.78	8.8	9.19	9.29	9.09	9.4	9.35	9.29	8.95	9.31	9.9	9.6	10.31	9.26	9.1	9.11	9.41	9.14	9.43	8.88	9.4	8.91	9.47	8.91	10.5	9.11	9.65	9.97	10.37	9.22	9.89	9.55	10.38	8.95	9.3	9.66	9.36
ILMN_1652753	10.45	10.65	10.44	10.47	10.91	10.09	11.02	11.44	10.5	10.96	10.23	10.89	11.19	10.14	11.22	10.42	10.36	10.62	10.63	10.43	11	11.24	10.4	10.06	10.73	10.31	10.8	11.07	10.96	10.9	10.95	10.72	11.01	10.7	10.76	10.84	10.62	10.27	10.94	10.71	10.51	10.56	10.75	10.83	10.13	10.22	10.36	10.39	10.35
ILMN_1652754	12.89	12.61	12.65	12.84	12.69	12.82	12.85	13.47	12.7	12.31	13.71	12.75	12.4	12.57	12.67	12.6	12.58	12.68	12.5	12.58	12.62	12.73	12.85	12.26	12.85	13.23	13.05	12.59	12.68	12.55	12.89	12.48	12.38	12.81	12.82	12.8	12.94	12.68	12.76	12.94	12.4	12.85	12.79	12.59	12.48	12.64	12.44	12.42	12.43
ILMN_1652756	7.06	7.15	6.88	7.31	7.1	6.95	7.14	7.05	7.2	7.12	7.13	6.87	7.26	6.81	7.24	6.96	7.27	7.26	7.27	7.15	7.09	7.03	6.75	6.81	7.1	6.91	6.98	7.09	6.89	6.99	7.21	7.22	7.42	7.28	7.02	7.07	7.11	7.2	7.18	7.15	7.19	7.04	7.14	7.13	7.12	7.12	6.97	7.09	7
ILMN_1652758	6.92	6.95	7.19	7.16	6.74	6.87	7.07	6.97	6.93	7.06	7.24	6.85	6.78	7.09	7.11	7.08	6.91	7.07	6.88	7.22	6.99	7.11	6.94	7.04	6.98	7.19	6.96	6.88	6.95	7.06	6.98	6.8	6.81	6.95	6.96	6.88	6.94	6.97	7.23	6.94	7.03	7.05	7.02	7.01	7.06	7.09	6.97	7.07	6.94
ILMN_1652762	8.15	8.72	8.13	8.34	8.62	8.54	8.54	9.14	8.39	8.81	10.47	8.41	8.19	8.45	8.47	8.29	10.34	8.53	8.75	9.7	8.83	8.77	8.49	8.39	7.83	9.24	8.68	8.38	9.72	9.1	8.51	9.11	8.22	8.87	8.69	8.56	8.47	8.62	8.19	8.34	10.11	9.57	8.51	8.49	8.9	8.4	8.88	9.87	8.76
ILMN_1652763	7.57	8.28	7.77	7.95	8.07	7.28	8.01	7.36	7.99	8	6.61	8.15	7.97	7.01	7.22	7.43	6.98	7.82	7.69	7.81	8.02	7.61	7.34	7.62	7.62	7.55	8.11	8.42	7.83	8.29	8.05	8.2	7.84	8.14	8.56	8.32	8.19	7.72	8.39	8.22	7.94	7.62	7.93	8.09	8.06	7.86	7.45	7.1	7.61
ILMN_1652766	9.07	8.73	9.33	8.92	8.79	8.98	9	9.1	9.1	9.03	9.38	8.8	9.33	9.35	9.87	9.13	9.67	8.92	8.98	9.12	8.93	9.18	9.69	8.69	9.02	9.88	9.47	8.97	9.05	9.32	9.11	9.38	9.45	10.07	9.45	9.03	9.56	9.51	9.38	8.92	8.94	9.65	9.1	8.79	8.94	9.76	9.08	8.31	9.21
ILMN_1652768	14.9	15.46	15.13	15.15	15.53	15.26	14.99	14.71	15.3	15.47	14.67	14.84	15.33	14.82	14.9	15.4	15.02	15.32	15.32	15.23	15.34	15.09	14.69	14.97	15.25	15.19	15.07	15.52	15.51	15.45	15.23	15.44	15.39	15.53	15.68	15.38	15.36	15.27	15.25	15.36	15.42	14.97	14.6	15.1	15.39	15.39	14.76	14.54	15.06
ILMN_1652774	8.86	8.41	8.68	8.25	8.56	8.03	8.56	8.38	8.41	8.5	8.67	9.13	8.58	8.84	8.27	8.4	8.47	8.38	8.41	8.5	8.42	8.21	8.51	8.61	8.22	8.32	8.14	8.4	8.81	8.25	8.1	8.09	8.17	8.15	8.13	8.13	8.24	8	8.19	8.38	8.17	8.51	8.16	8.39	7.87	8.35	8.48	8.81	8.57
ILMN_1652777	8.95	8.95	8.33	8.65	8.87	10	9.54	7.97	8.95	9.19	8.91	9.17	9.01	9.04	9.56	8.65	7.08	9.51	9.03	8.5	9.31	9.27	8.38	10.18	9.15	7.61	8.14	8.94	7.71	8.71	9.45	9.35	9.14	9.07	8.28	8.5	9.32	8.09	9.12	8.71	8.18	7.91	9.56	9.18	8.84	8.32	9.21	9.57	9.42
ILMN_1652780	7.34	7.02	7.2	6.99	7.06	7.09	7.02	7.95	6.8	7.12	7.13	7.16	7.1	7.03	6.97	7.06	7.18	7.15	7.1	6.92	7.19	7.13	7	7.16	7.24	7.18	7.15	7.11	6.95	7.08	7.04	7.09	6.98	7.05	7.1	7.05	7.16	7.07	7	7.1	6.97	6.91	7.08	7.05	7.04	7	7.48	7.08	7.22
ILMN_1652782	7.1	7.27	7.4	7.11	7.17	7.1	7.23	7.03	6.94	6.98	7.13	7.18	7.11	7.14	7.02	7.06	7.16	7.1	7.05	6.93	7.05	6.99	7.24	7.18	7.25	7.12	6.98	7.04	7.12	7	7.06	7.11	7.07	6.83	7.16	7.07	7.01	7.14	7.01	7.04	7.03	7.09	6.99	7.07	7.15	7.17	7.18	6.97	7.32
ILMN_1652784	6.93	7.06	6.98	7	7.02	7.04	7.03	6.96	7.07	7.05	7.45	6.99	7.04	7.13	6.9	6.99	6.92	6.98	7.01	6.99	7.13	7.01	7.01	7.02	6.92	6.93	6.93	7.02	7.05	7.01	7.06	7.04	7.11	6.97	6.99	7.06	7.01	7.11	7	6.98	6.94	7.03	6.96	7.01	6.89	6.97	6.95	7.06	7.02
ILMN_1652786	7.29	6.98	6.95	6.75	6.94	7.14	6.9	7	6.94	6.91	6.66	7	6.73	6.94	7.01	6.86	7.06	6.9	7.13	6.74	6.97	7.05	6.97	7.05	6.95	7.05	6.8	6.9	7.04	6.94	6.72	6.88	6.99	6.91	6.95	7.02	6.82	6.8	6.8	6.91	6.89	6.86	6.86	6.74	6.73	6.88	6.91	6.93	6.92
ILMN_1652787	8.56	8.02	9.17	8.12	7.76	8.7	9.01	9.01	8	8.06	7.67	7.72	7.82	9.75	7.52	7.84	7.72	8.12	8.07	9.1	8.21	8.6	8.26	7.99	7.6	8.88	7.63	7.68	7.8	7.12	7.47	7.56	7.44	8.14	8.56	7.39	7.63	9.05	7.58	7.99	8.48	9.39	8.04	7.84	7.48	11.17	8.5	7.54	9.16
ILMN_1652790	11.47	11.52	11.45	11.17	10.94	10.57	11.54	11.92	11.25	11.73	10.35	10.06	11.65	10.71	9.97	9.14	11.41	11.49	11.44	11.59	11.4	10.87	10.77	11.06	11.71	11.73	11.06	11.42	11.53	10.76	11.36	10.65	12.11	10.93	11.22	11.1	12.14	10.61	11.37	11.6	11.17	11.56	11.32	10.95	11.68	10.75	11.15	11.58	10.02
ILMN_1652794	8.56	8.43	8.48	8.4	8.28	8.59	8.75	9.33	8.33	8.58	8.77	8.5	8.38	8.48	8.62	8.52	8.83	8.5	8.36	8.62	8.22	8.15	8.56	8.12	8.21	8.24	8.47	8.29	8.9	8.59	8.61	8.35	8.36	8.17	8.2	8.41	8.84	8.3	8.57	8.38	8.18	8.51	8.77	8.5	8.1	8.29	8.6	8.63	8.21
ILMN_1652797	11.57	12.11	11.42	11.94	12.35	8.33	10.23	9.41	12.09	12.07	12.75	12.25	11.8	12.04	9.51	13.16	12.92	12	12.09	11.75	12.23	11.73	12.14	10.93	11.56	11.1	11.63	12.71	12.63	13.2	11.24	12.59	12.94	11.34	10.32	12.75	8.81	11.45	10.53	10.44	10.3	10.97	9.62	12.2	12.44	11.01	11.53	10.87	12.08
ILMN_1652799	6.85	7.01	6.6	6.93	7.06	7.08	6.83	6.98	6.75	6.91	6.87	6.92	6.85	6.85	6.99	6.67	6.98	6.8	6.97	7.38	6.91	6.73	6.71	6.78	6.87	6.88	6.89	6.85	6.84	6.98	6.79	7.01	7	6.84	6.84	7	6.82	6.92	6.98	6.89	6.87	6.94	6.69	6.97	6.91	6.77	6.82	6.98	7.02
ILMN_1652802	7.52	7.67	7.57	7.47	7.6	8.57	7.48	7.55	7.53	7.58	7.44	7.38	7.43	7.31	7.31	7.64	7.32	7.49	7.51	7.5	7.59	7.88	7.39	7.46	7.44	9.39	7.87	7.63	7.69	7.65	7.5	7.59	7.49	9.9	10.03	7.57	8.22	8.83	7.45	7.44	8.41	8.59	7.49	7.53	7.56	9.69	7.46	7.41	7.91
ILMN_1652805	10.78	10.82	11.21	10.97	11.32	8.27	10.2	10.96	11.09	11.31	10.6	10.8	10.7	10.81	9.2	10.58	10.41	10.72	11.24	11.31	10.93	10.24	10.67	10.5	11.02	10.84	10.71	11.52	11.04	11.47	10.2	11.4	11.44	11.1	10.7	11.38	10.47	10.92	10.62	10.01	10.95	10.67	9.93	10.97	11.42	9.96	10.79	11.42	10.36
ILMN_1652808	7.26	7.05	6.95	6.95	6.81	7.04	7.05	6.95	6.88	6.93	6.87	7.24	6.96	7.44	6.91	6.7	6.91	6.82	6.95	6.79	7.08	6.96	6.99	7.04	7.02	6.96	6.88	7.03	6.96	7.04	7.02	6.85	7.06	7.11	6.8	7.08	6.92	6.95	6.64	7.01	6.75	6.92	6.91	6.81	7	6.87	7.53	6.96	7.24
ILMN_1652825	8.76	9.01	8.61	8.46	8.79	9.11	9.76	9.76	8.64	8.46	7.9	7.79	8.42	8.92	7.96	7.58	8.19	8.81	8.22	8.84	9.06	9.08	8.41	8	8.32	10.19	9.05	8.7	7.95	8.63	8.52	8.47	8.48	10.46	10.31	8.64	9.37	10.51	8.35	8.63	9.6	9.4	8.69	8.56	8.66	9.91	8.66	8.19	9.06
ILMN_1652826	7.63	7.33	8.28	8.4	7.52	6.91	9.17	7.86	7.99	7.91	7.27	7.44	7.86	7.57	8.04	7.62	7.19	7.99	7.81	7.23	8.1	7.47	7.73	8.03	7.02	7.46	7.37	7.77	7.2	7.77	7.99	7.4	7.95	7.42	7.54	7.93	9.34	7.32	7.81	8.97	7.45	7.69	8.13	7.67	7.42	7.41	7.32	7.22	7.14
ILMN_1652846	9.62	9.32	9.33	9.07	9.39	9.35	8.87	9.62	9.54	9.3	10.36	9.73	9.25	9.64	9.45	10.3	9.25	9.49	9.28	9.15	9.22	10.11	9.92	9.27	9.36	9.31	10.01	9.11	9.12	9.47	9.35	9.77	9.24	9.15	8.98	9.45	8.48	9.13	8.72	8.7	9.57	9.75	9.28	9.35	10.13	9.21	10.06	10.08	10.18
ILMN_1652847	7.97	7.62	7.61	7.56	7.52	7.79	7.61	7.49	7.4	7.26	7.52	7.72	7.67	7.43	7.75	7.5	7.73	7.31	7.5	7.75	7.15	7.24	7.71	7.43	7.8	7.91	7.67	7.56	7.65	7.57	7.27	7.39	7.26	7.39	7.39	7.57	7.45	7.67	7.5	7.42	7.55	7.43	7.51	7.45	7.57	7.41	7.49	7.54	7.89
ILMN_1652854	7.41	7.28	7.42	7.34	7.24	7.34	7.13	7.31	7.28	7.23	7.38	7.32	7.17	7.14	7.31	7.35	7.47	7.29	7.43	7.05	7.2	7.19	7.07	7.15	7.34	7.34	7.3	7.24	7.46	7.48	7.3	7.31	7.33	7.37	7.4	7.38	7.37	7.38	7.41	7.36	7.32	7.3	7.32	7.26	7.47	7.33	7.02	7.29	7.2
ILMN_1652857	7.33	7.25	7.55	7.3	7.39	7.08	6.99	7.09	7.75	7.49	8.86	9.6	7.18	8.09	7.06	7.69	9.19	7.07	7.34	7.54	7.19	7.81	7.49	7.56	7.43	7.3	7.34	7.35	8.77	7.46	7.56	7.39	7.05	7.21	7.27	7.26	7.07	8.85	7.22	7.95	8.11	7.73	7.4	7.33	7.24	9.54	9.66	8.46	8.42
ILMN_1652865	8	8.8	8.83	9.07	9.04	7.98	8.42	8.86	8.47	8.3	9.85	9.45	8.2	8.05	8.97	9.94	8.86	8.86	8.83	8.57	8.84	9.16	8.9	9	10.1	8.54	8.77	9.02	8.2	8.39	8.68	8.54	8.84	8.56	8.19	8.91	8.42	8.99	8.54	8.77	8.28	8.53	8.46	8.61	10.65	8.74	8.59	9.32	8.22
ILMN_1652866	6.99	7.08	7.29	6.99	7.11	7.23	7.08	7.17	6.96	7.17	7.27	7.32	7.24	7.28	6.94	6.97	6.99	7.2	7.2	7.25	6.99	7.13	7.12	7.17	7.12	7.05	7.31	7.07	7.07	7.03	7.12	7.09	6.91	7.03	7.08	6.91	7.08	7.23	7	7	6.96	7.08	7	7.08	6.94	6.94	7.08	6.94	7.07
ILMN_1652871	6.98	6.99	6.84	7.05	6.93	7	7.02	6.89	6.93	6.98	7.03	6.73	7.06	7.42	6.81	6.89	6.94	6.72	7.05	7	7.07	7.06	6.91	7.01	6.84	6.86	6.9	6.93	6.68	6.88	6.81	6.73	7.05	6.82	6.97	6.84	6.97	6.79	6.98	6.96	7.01	7.06	7.05	6.91	6.88	6.93	7.04	6.97	7.04
ILMN_1652876	7.09	6.86	7.05	6.93	6.9	6.91	6.85	6.92	7.1	6.72	6.82	6.78	6.65	6.93	6.88	6.73	6.91	6.95	6.88	6.89	6.86	6.87	6.75	6.95	6.92	7.17	6.89	6.78	6.92	6.82	6.9	7.01	6.87	6.83	6.72	6.88	6.99	6.8	6.8	6.82	6.71	6.91	6.68	7.12	6.9	6.94	6.95	6.9	7.08
ILMN_1652878	7.98	8.15	8.08	8.03	8.04	7.93	8.05	8.27	7.97	7.88	7.99	8.2	7.71	8.13	7.52	7.74	8.25	7.87	7.98	8.28	7.99	7.67	7.76	7.52	7.86	8.24	8.47	8.12	8.45	8.6	7.8	7.83	8.23	7.92	8.4	8.32	8.38	8.71	7.68	8.94	8.31	8.45	7.85	7.93	7.74	7.92	8.57	8.25	8.25
ILMN_1652894	7.01	7.02	7.08	6.99	6.92	7.19	6.93	6.99	6.98	6.89	7.04	7.31	6.94	6.9	6.91	6.9	6.95	6.76	7.04	6.79	7.02	6.89	6.94	7.15	7.02	6.86	7.12	7.02	6.87	6.95	6.89	6.95	6.99	6.96	6.97	6.9	6.93	6.85	6.99	7.12	7.06	6.92	6.83	7.11	6.91	6.76	6.97	7.1	6.94
ILMN_1652906	8.32	9.02	8.1	8.37	8.16	8.39	8.55	8.24	8.47	8.39	8.59	7.72	8.19	8.78	7.35	8.46	7.91	8.52	8.03	8.01	8.64	8.09	8.18	7.89	8.2	8.6	8.57	8.9	8.96	8.81	8.12	9.36	8.9	9.6	9.05	8.83	8.29	9.44	8.01	8.12	7.97	8.68	8.27	8.51	8.61	8.7	8.52	7.56	8.46
ILMN_1652907	10.45	9.44	10.28	9.8	9.88	9.69	9.72	9.58	9.62	9.7	9.66	10.1	9.67	10.3	10.58	9.93	9.2	9.25	9.65	9.78	9.45	9.57	10.08	10.86	9.2	8.6	9.2	9.42	9.28	8.13	9.07	8.68	8.17	7.91	8.4	8.07	8.75	9.22	9.44	9.3	9.22	9.87	9.81	9.33	7.2	10.09	10.17	8.77	10.32
ILMN_1652916	6.81	7.01	6.97	6.9	6.8	6.86	6.99	7.08	6.9	6.94	6.84	6.89	7.1	6.99	7.02	7.01	7.05	7.1	7.13	7.29	7	6.81	6.79	6.95	6.93	6.99	6.82	6.83	6.9	6.89	6.99	7.03	7	7.04	6.83	6.84	7.03	6.9	6.95	6.95	6.99	6.85	6.92	6.91	6.97	6.92	6.83	6.94	6.99
ILMN_1652918	6.93	7.06	7.03	6.98	7.11	7.36	7.27	7.12	7.24	7	7.15	6.74	6.84	7.13	7.35	7.12	6.83	7.12	7	7.02	7.13	7.28	6.95	7.39	6.96	7.62	7	7.01	6.91	7.14	7.37	7.11	6.75	7.89	8.29	7.25	7.57	7.28	7.25	7.39	7.31	7.35	7.27	7.24	7.13	7.62	6.89	6.96	6.83
ILMN_1652920	10.31	11.18	10.7	10.95	10.99	11.41	11.4	11.35	10.88	10.5	10.94	11.36	11.12	10.45	11.63	11.42	10.96	10.96	10.86	10.34	11.28	11.33	11.06	10.32	10.73	11.12	10.68	11.19	11.32	11.02	11.25	11.18	11.01	11.39	11.95	10.93	11.54	11.3	11.33	11.54	10.91	10.77	11.12	10.77	10.71	11.08	10.04	10.77	10.37
ILMN_1652927	6.82	6.93	6.93	6.77	6.94	6.89	6.86	6.89	6.76	6.82	6.83	7.12	6.89	6.95	6.91	6.63	6.93	6.89	6.84	6.89	6.97	6.73	6.9	6.8	6.74	6.8	6.99	6.81	6.72	6.72	6.83	6.83	6.73	6.86	6.72	6.93	6.85	6.81	6.92	7	6.85	6.72	6.75	6.85	6.91	6.86	6.88	6.83	6.8
ILMN_1652928	7.38	7.61	7.03	7.47	7.2	7.58	7.14	7.38	7.65	7.49	7.8	7.43	7.3	7.61	7.13	7.49	7.32	7.28	7.26	7.44	7.54	7.48	7.04	7.44	7.31	7.61	7.6	7.4	7.53	7.52	7.28	7.55	7.29	7.74	8.29	7.45	7.47	7.41	7.28	7.25	7.42	7.48	7.14	7.42	7.25	7.6	8.05	7.75	7.79
ILMN_1652929	9.27	9.61	9.37	9.52	9.05	9.01	8.9	9.29	9.37	9.35	9.19	8.72	9.24	9.3	9.94	9.7	10.09	9.51	9.32	9.07	9.51	9.19	9.81	8.8	9.28	9.44	9.59	9.33	9.41	9.31	8.95	9.42	9.28	9.4	9.4	9.2	8.96	8.96	9.04	9.19	9.38	8.9	9	9.09	9.08	8.91	9.18	9.66	8.67
ILMN_1652931	7.16	7.26	7.1	7.11	6.98	7.26	7.21	7.08	7.11	7.08	6.98	7.17	7.12	6.96	7	7.34	7.1	7.12	7.08	6.98	7.09	7.16	7	7.21	7.22	7.36	7.06	7.3	7.22	7.22	7.17	7.17	7.1	7.2	7.17	7.21	7.08	7.2	7.12	7.2	7.12	7.2	7.22	7.18	7.3	7.2	7.05	7.15	7.16
ILMN_1652938	7.06	7.16	7.17	7.26	7.37	7.11	7.38	7.38	7.23	7.25	7.37	7.08	7.57	7.19	7.61	7.29	6.99	7.34	7.04	7	7.44	7.35	7.28	7	7.34	7.02	7.22	7.32	7.22	7.25	7.31	7.26	7.22	7.03	7.18	7.2	7.31	7.2	7.18	7.21	7.28	7.25	7.25	7.3	7.35	7.26	7.08	7.09	7.03
ILMN_1652940	7.38	7.82	7.47	7.7	7.59	7.33	7.69	7.94	7.64	7.78	8.3	7.57	7.35	7.04	7.83	7.71	7.01	7.59	7.83	7.43	7.85	7.82	7.41	7.34	7.26	7.11	7.47	7.98	7.26	7.51	7.32	7.94	7.55	7.6	7.71	7.56	7.31	7.21	7.38	7.32	7.15	7.49	7.26	7.57	7.2	7.34	7.05	8.4	7.13
ILMN_1652946	7.42	7.04	7.15	7.15	7.24	7.25	7.15	7.21	7.01	7.03	7.1	7.11	7.11	7.42	7.22	7.13	7.21	7.19	7.16	7.26	6.99	7.02	7.24	7.28	7.11	7.35	6.97	7.06	7.21	7.27	7.16	7.09	7.23	7.02	7.06	7.02	7.06	7.23	7.09	7.13	7.05	7.14	7.06	7.07	7.04	7.06	7.29	7.17	7.26
ILMN_1652952	7.62	7.59	7.76	7.78	7.71	7.95	7.56	8.09	7.72	7.78	7.72	7.65	7.78	7.98	8.45	7.82	7.51	7.71	7.72	7.62	7.74	7.7	7.57	8.09	7.76	7.42	7.58	7.63	7.62	7.63	8.12	7.77	7.85	7.56	7.62	7.69	8.01	7.7	8.09	7.95	7.59	7.75	7.99	7.79	7.7	7.52	8.21	7.52	8.06
ILMN_1652955	14.21	14.68	14.7	14.54	14.55	13.92	14.45	13.67	14.58	14.42	13.2	14.17	14.36	14.14	14.12	14.58	14.25	14.49	14.44	14.64	14.58	14.54	14.31	14.15	14.04	14.2	14.3	14.31	14.17	13.8	13.61	13.84	13.19	13.55	14.04	13.71	13.51	14.27	14.31	14.25	14.27	14.41	14.1	14.29	13.18	14.53	13.7	13.59	14.29
ILMN_1652959	6.93	7.23	6.99	6.9	6.94	7.05	6.99	6.84	7.11	7.01	7.04	7.14	7.11	7.01	7.16	6.96	6.88	6.93	6.95	7.12	7.02	7.11	6.93	6.92	7.01	6.98	6.97	6.81	7.13	6.9	7.14	7.08	7.09	7.18	7.14	7.02	7.18	7.06	7.12	7.05	7.1	6.99	7.06	6.98	6.97	7.08	6.87	6.91	6.88
ILMN_1652963	6.66	6.88	7.02	6.97	6.97	6.71	6.73	6.7	6.78	6.69	6.78	6.72	6.63	6.37	6.74	6.81	6.83	6.74	6.75	6.75	6.66	6.62	6.61	6.77	6.85	6.72	6.72	6.51	6.57	6.77	6.74	6.78	6.79	6.75	6.74	6.67	6.8	6.77	6.73	6.74	6.82	6.54	6.7	6.64	6.91	6.7	6.62	6.79	6.58
ILMN_1652967	7	6.94	6.81	6.92	6.82	7.07	6.75	6.74	6.91	6.62	6.74	6.81	7.04	7.08	6.99	6.85	6.77	6.79	6.68	6.87	6.8	6.84	6.73	6.91	7.19	6.9	6.73	6.92	6.92	6.93	6.63	6.92	6.92	6.89	6.9	6.81	6.85	6.78	6.9	6.91	6.85	6.97	6.79	6.72	6.98	6.99	6.88	6.91	7.27
ILMN_1652969	7.07	7.03	7.25	7.08	7.17	6.9	6.97	7.21	7.07	7.22	7.33	7.2	7.06	7.01	7.07	7.07	7.26	7.02	7.27	7.14	7.2	7.35	7.36	6.88	6.92	6.91	6.86	6.92	6.94	7	6.83	6.88	6.73	6.88	6.99	6.65	6.87	6.87	6.91	6.96	7.04	6.89	7.04	7.11	6.9	7.07	6.94	6.93	7.05
ILMN_1652975	7.32	7.03	7.04	7.13	7.08	6.88	6.92	8.17	6.91	7.14	7.05	6.94	7.47	7.05	7	6.93	7.29	7.02	6.98	7.04	6.94	7.05	6.93	6.89	6.96	7.04	7.06	6.88	6.93	6.89	6.98	6.91	7.01	7.07	6.95	6.98	7.87	6.96	7.02	6.94	6.97	6.95	6.92	6.93	6.8	7.03	7.06	6.88	6.98
ILMN_1652977	7.32	7.15	7.07	7.04	6.98	6.9	7.14	7.21	7.28	7.3	7.01	7.12	7.37	6.68	7.03	7.23	6.91	7.25	7.31	6.97	7.04	7.16	7.33	7.14	6.94	6.94	7.2	7.21	7.13	7.15	7.14	7.26	7.27	7.29	7.33	7.29	7.12	7.2	7.13	7.24	7.18	7.26	7.36	7.29	7.36	7.23	7.16	7.52	6.79
ILMN_1652989	10.37	10.12	10.49	9.95	10.17	9.73	10.14	10.27	10.06	10.35	9.11	9.49	10.06	10.14	9.8	9.16	9.65	10.52	10.07	10.35	10.27	10.11	9.9	10.71	10.08	9.83	10.23	10.22	10.52	9.99	9.96	10.21	10.4	10.66	10.63	10.02	10.58	9.67	10.29	10.3	10.34	9.95	9.85	10.27	9.85	10.24	10.17	9.64	9.98
ILMN_1652990	7.37	7.13	6.94	7.14	7.36	6.98	7.07	7.33	7.12	6.93	7.12	7	7.09	7.32	7.11	7.04	7.2	7.09	7.06	7.02	7.02	6.95	7.28	7.09	7.17	7.3	7.07	7.03	7.15	7.33	7.14	7.14	7.1	7.12	7.12	7.22	7.06	7.05	7.07	7.12	7.08	7.04	7.08	7.07	7.21	7.19	7.54	7.08	7.16
ILMN_1652992	7.54	7.36	7.29	7.05	7.36	7.26	7.31	7.13	7.33	7.32	7.22	7.16	7.17	7.43	7.68	7.08	7	7.32	7.26	7.07	7.33	7.29	7.11	7.31	7.18	7.08	7.02	7.23	7.09	7.1	7.45	7.42	7.39	7.28	7.31	7.2	7.43	7.22	7.34	7.32	7.13	7.24	7.19	7.21	7.15	7.19	7.2	7.14	7.42
ILMN_1652996	10.76	10.7	10.83	10.87	10.85	11.66	10.17	9.93	11.26	10.86	11.8	11.77	10.85	11.47	10	11.74	11.32	10.58	11.03	11.39	11.23	11.42	11.3	10.95	11.25	11.92	12.23	11.4	11.36	11.9	10.77	11.72	11.45	11.88	11.87	11.43	10.3	11.72	10.44	11.15	11.55	11.73	10.42	11	11.74	11.56	11.34	11.47	11.61
ILMN_1652998	7.19	6.96	7.15	7.18	7.14	7.35	6.94	7.12	7.05	7.03	7.13	7.11	7.21	7.3	6.93	7.19	7.31	6.95	7.1	7.02	7.13	6.96	6.95	7.05	7.35	7.22	7.02	7	7.01	7.08	7	7.11	7.12	7.04	7.14	6.91	7.03	7.12	6.96	6.96	7.06	7.03	6.93	6.99	7.07	7.14	7.18	7.11	7.44
ILMN_1653001	8.94	9.62	9.03	9.37	9.39	8.95	9.44	9.58	9.17	9.32	9.15	8.69	9.45	9.65	8.83	9.89	8.02	9.64	9.01	8.96	9.81	9.53	9.65	8.64	9.25	9.14	9.53	9.72	8.64	9.46	9.25	9.56	9.39	9.33	8.29	9.38	9.16	9.22	8.47	9.04	9.24	9.14	8.97	9.18	9.75	9.43	9.27	8.08	9.06
ILMN_1653006	7.96	6.71	6.84	6.65	6.85	11.28	6.82	6.92	6.96	7.03	6.83	6.8	6.79	7.26	6.56	7.01	6.58	6.77	6.67	6.61	6.76	7	6.83	6.68	6.82	6.59	6.67	7.42	6.85	6.79	7.1	7.01	6.85	6.67	7.21	6.89	6.93	6.47	6.73	6.86	6.66	6.87	6.89	6.92	6.9	6.88	6.77	7.03	6.98
ILMN_1653007	6.75	6.77	6.83	6.95	6.65	6.86	7.13	7.02	6.85	7.06	6.84	6.99	6.79	7.1	6.96	7.15	6.85	7.17	6.82	6.76	6.95	6.94	6.91	7.05	6.98	6.94	6.92	6.94	6.89	6.98	7.06	7.02	7.27	7.03	6.94	7.07	7.02	7.21	7.09	7.06	6.98	6.97	7.08	7.03	7.26	7.01	6.86	7.08	7
ILMN_1653009	8.92	9.52	9.48	9.58	9.59	8.35	8.38	8.35	9.51	9.4	10.87	9.4	9.13	9.5	8.34	10.29	10.26	9.27	9.55	9.57	9.65	9.59	9.71	8.93	9.97	9.46	8.97	9.6	9.12	9.85	9.09	9.58	9.86	9.38	8.5	10.02	8.43	9.68	8.58	8.65	9.18	9.66	8.48	9.47	10.15	8.76	9.78	10.38	9.33
ILMN_1653026	7.39	7.69	8.02	7.98	7.75	8.19	7.72	7.13	7.75	7.69	7.35	7.66	7.65	7.39	7.17	7.08	7.08	7.92	7.73	8.36	7.99	7.73	7.17	7.84	7.26	9.66	7.97	7.65	9.44	7.86	7.29	8.47	7.86	10.98	10.99	7.94	8.86	9.84	7.32	7.5	8.74	9.23	7.44	7.64	8.04	10.07	8.36	7.09	8.27
ILMN_1653028	13.31	10.84	12.27	12.54	10.5	14.25	12.94	13.51	10.87	9.6	13.09	11.69	12.83	11.65	13.56	9.44	11.62	12.16	11.43	11.63	11.19	11.3	11.93	12.72	13.23	13.11	11.2	11.54	12.6	11.33	14.46	10.5	12.21	11.51	11.81	10.87	14.1	11.81	13.71	14.65	12.78	11.5	14.31	12.16	11.1	11.26	10.38	11.27	10.44
ILMN_1653031	6.81	7.12	6.87	6.93	7.16	6.77	6.9	6.91	6.8	7.23	7.11	6.89	6.93	7.17	6.96	6.98	7.24	7.19	7.09	6.79	7.02	7.15	6.97	6.98	6.8	6.86	6.79	7.1	7.07	7.61	7.09	7.35	7.2	7.34	7.53	7.16	7.21	7.09	6.92	7.08	6.99	7.19	7.07	7.13	7.22	7.09	6.94	7.08	6.92
ILMN_1653033	6.98	6.9	7.09	7.07	6.94	6.83	7.25	6.98	7.02	7.05	7.08	6.82	7.05	6.97	7.1	6.98	7.06	6.88	7.01	7.04	6.89	6.97	7.11	6.88	7.11	7.16	6.94	6.88	6.82	6.99	6.94	6.81	6.94	6.91	6.93	7.03	6.86	6.93	7.12	6.88	7	6.92	7.06	7.01	6.98	6.84	6.73	6.96	6.94
ILMN_1653035	7.31	7.09	7.16	7.15	7.27	7.27	7.08	7.12	7.32	7.13	7.12	7.19	7.09	7.58	7.38	7.06	7.1	7.08	7.11	7.28	7.36	7.16	7.33	7.13	7.1	7.1	6.81	7.23	6.98	7.23	7.18	7.06	7.15	7.17	7.16	6.99	6.99	6.95	6.96	6.98	6.96	7.15	6.95	7.01	7.14	7.03	7.65	7.05	7.48
ILMN_1653039	12.94	13.04	13.31	13.16	13.08	12.22	12.93	12.25	13.06	13.15	14.66	12.79	12.98	13.35	13.12	13.77	12.97	12.89	13.33	13.23	13.27	13.69	13.34	12.65	12.64	12.4	11.8	12.86	12.2	12.09	12.46	12.09	12.02	11.43	11.64	12.44	11.56	12.59	12.47	12.27	12.43	13.18	12.49	12.76	10.13	12.37	13.06	13.45	13.15
ILMN_1653040	7.34	7.37	7.41	7.58	7.65	8.03	7.72	7.77	7.33	7.64	7.52	7.56	7.56	7.2	8.78	8.09	7.42	7.71	7.72	7	7.87	7.54	7.55	7.43	7.29	7.32	7.65	7.47	7.97	7.41	7.55	7.78	7.59	7.47	7.52	7.4	8.05	7.28	8.17	7.87	7.3	7.38	7.54	7.54	7.13	7.16	7.01	8.38	6.96
ILMN_1653042	7.54	8.03	7.9	8.34	7.72	9.59	8.83	9.02	7.64	7.84	8.84	8.45	7.97	8.52	8.26	8.17	8.56	7.85	7.76	7.94	7.85	8.91	7.96	7.79	8.52	8.48	9.31	7.92	9.06	8.07	8.54	8.08	7.98	7.97	8.57	8.33	8.98	8.46	8.31	8.87	8.85	8.09	8.78	8	8.42	8.18	7.74	8.33	7.63
ILMN_1653043	6.85	6.97	6.89	7.06	7.05	7.11	7.19	6.91	6.81	7.04	7.15	6.94	6.86	6.98	6.99	7.02	7.21	7.02	6.82	7.22	6.96	6.94	7.04	6.85	6.96	7.12	7.02	7.03	7.03	6.95	7.15	6.99	6.93	7.09	7.06	7.1	7.01	7.15	7.13	6.93	6.86	7.14	6.99	7	6.98	6.95	7.24	6.96	6.72
ILMN_1653055	7.2	6.89	7.05	7.01	6.94	7.02	6.96	7.01	7.04	6.94	7.03	7.17	7.04	7.11	6.87	7.01	6.98	7.02	6.92	6.98	7.22	7.05	7.21	7.12	6.94	7.27	7	7.04	7.1	7.18	6.99	6.88	6.88	6.89	7.14	6.94	7.19	7.02	6.9	6.83	6.99	6.89	7.06	7.04	7.07	6.9	7.18	7.04	7.26
ILMN_1653073	6.99	6.81	7.1	6.93	6.82	7.02	6.98	7.09	6.93	6.93	7.31	7.34	6.84	6.88	6.89	7.01	6.82	6.84	6.88	6.94	6.81	7.04	7.02	7.19	6.82	6.93	6.99	6.91	7.13	6.89	6.87	6.88	6.89	7.04	7.01	6.96	6.85	6.89	6.96	7.08	7.24	6.97	7.16	7.11	7.01	6.89	6.75	7.01	6.85
ILMN_1653077	6.95	6.78	6.93	6.87	6.81	6.8	6.91	6.71	7.16	6.86	6.64	6.93	6.98	6.8	6.89	6.79	6.76	6.75	6.79	6.93	6.89	6.82	6.76	7.06	6.79	6.83	6.8	6.85	6.8	6.93	6.75	6.86	6.77	6.84	6.8	6.76	6.95	6.67	6.84	6.93	6.77	6.89	6.82	6.85	6.97	6.85	6.75	6.6	6.67
ILMN_1653098	8.25	7.98	8.72	8.71	8.36	7.95	8.2	8.11	7.94	8.08	9.06	8.28	7.99	8.7	9.17	9.37	9.08	8.08	8.59	8.21	8.02	8.63	8.99	8.09	8.03	7.2	7.86	7.67	8.02	7.61	7.94	7.83	7.97	8.25	7.81	8.07	7.72	8.05	7.6	7.55	7.62	8.32	8.41	8.1	7.24	8.06	8.32	8.09	8.24
ILMN_1653103	7.15	6.95	6.99	7.11	6.77	7.09	7.05	7.05	7.04	7.19	7.35	6.94	7.22	7.15	7.04	6.94	7.3	6.96	6.96	6.92	7.08	6.83	6.98	7.2	6.94	7.16	6.96	7.04	7.11	6.93	7	7.01	7.18	7.08	7.08	6.98	7.08	7.04	7.04	7.04	7.24	7.07	6.98	7.04	7.14	7.04	7.01	6.95	7.36
ILMN_1653115	12.02	12.53	12.2	12.49	12.65	11.88	12.31	11.86	12.34	12.65	12.21	12.17	12.74	12.34	12.7	12.61	12.04	12.49	12.32	12.09	12.74	12.58	12.3	12.16	12.62	12.96	12.86	13.11	12.83	13	12.93	13.23	13.09	13.1	13.13	13.14	12.99	12.81	13.03	12.59	12.92	12.24	12.54	12.61	12.9	12.23	12.36	12.04	12.33
ILMN_1653125	8.16	7.65	7.5	7.73	8.19	8.71	9.43	8.85	7.61	8.35	7.76	7.8	7.97	7.44	9.01	7.45	7.74	8.56	8.41	7.51	7.32	8.29	8.69	8.52	9.33	7.5	7.58	7.9	7.56	8.57	9.46	8.48	9.36	8.39	7.63	7.84	10.17	7.61	8.85	8.33	7.99	7.74	9.46	8.22	8.74	7.46	7.74	8.38	7.57
ILMN_1653127	7.08	7.35	7.26	7.38	7.28	7.07	7.26	7.37	7.29	7.07	6.9	7.01	7.13	7.09	6.96	6.98	7.13	7.15	7.36	7.05	7.07	7.03	7.05	7.23	7.19	7	7.07	7.26	7.34	7.36	7.33	7.48	7.5	7.4	7.37	7.37	7.52	7.31	7.41	7.5	7.35	7.18	7.21	7.09	7.27	7.27	7.07	7.19	7.04
ILMN_1653129	9.85	9.24	9.88	9.52	9.51	9.22	8.8	8.52	9.31	9.37	9.63	9.9	8.92	10.21	8.76	9.98	9.1	9.3	9.49	10.18	9.4	9.78	9.58	10.1	9.66	9.87	10.84	9.43	10.01	9.56	8.78	9.54	9.45	9.51	9.8	9.44	8.81	9.68	8.91	9.06	9.64	10.14	8.78	9.48	10.04	10.1	10.46	9.97	10.32
ILMN_1653133	10.96	9.89	10.77	10.16	9.73	9.94	11.54	11.33	10.34	10.43	9.04	9.25	11.13	10.61	12.07	9.64	9.22	10.61	9.99	10.17	10.3	9.83	10.21	11.61	11.12	9.47	9.58	10.32	10.55	9.45	11.97	10.16	10.04	9.68	9.23	9.64	11.1	9.9	11.67	11.36	9.33	9.4	11.63	10.59	9.25	9.66	10.48	8.91	10.01
ILMN_1653134	10.13	9.91	9.94	9.75	9.96	9.49	9.68	10.43	9.86	10.02	8.95	9.23	9.69	10.11	9.26	9.36	9.6	9.98	9.9	10.21	9.86	9.82	9.04	10	9.04	9.45	10	9.93	10.01	9.42	9.28	9.74	9.7	9.56	9.73	9.64	9.19	9.63	9.38	9.55	9.69	9.63	9.29	9.45	8.77	10.03	9.76	9.87	10.07
ILMN_1653142	7.03	7.29	7.15	7.23	7.23	7.11	7.44	7.12	7.28	7.4	7.66	7.44	7.41	7.01	7.54	7.14	7.32	7.22	7.49	7.45	7.3	7.43	7.35	7.06	7.28	6.95	7.18	7.13	7.16	7.04	7.17	7.05	6.96	7.12	7.14	7.18	7.08	7.15	7.37	7.24	7.14	7.03	7.23	7.15	7.12	7.08	7.18	7.17	7.07
ILMN_1653143	8.51	8.56	8.26	8.17	8.53	8.4	8.19	8.1	8.3	8.77	7.71	8.02	8.55	8.24	8.4	7.63	7.64	8.36	8.28	8.46	8.52	8.28	7.69	8.9	8.31	7.92	9.09	8.31	8.33	8.56	8.68	8.82	9.06	8.98	8.75	8.33	8.95	8.31	9	8.82	8.8	8.03	8.25	8.08	8.49	8.13	8.33	7.85	8.83
ILMN_1653146	7.14	7.12	7.11	7.03	6.85	7.07	7.05	7.14	6.9	6.93	6.76	6.86	6.92	6.97	7.1	6.99	6.83	7.07	6.99	7.07	7.01	7.16	6.93	7.29	6.89	6.86	7.01	7.02	7.05	7.01	7.19	6.91	6.88	7.07	7.11	6.91	7.21	6.94	7.41	7.09	6.96	6.87	7.25	6.76	6.86	7.04	7.05	7	6.98
ILMN_1653150	6.76	6.91	6.83	6.81	6.91	6.96	6.83	6.8	6.84	7.05	6.87	6.74	6.85	6.88	7.02	6.89	6.94	6.89	6.91	7.04	6.81	6.82	6.77	6.74	6.76	7.02	6.83	6.88	6.71	6.94	6.83	6.77	6.87	7.01	6.92	6.69	6.86	6.82	6.9	6.88	6.89	6.71	6.85	6.86	6.91	6.91	7.31	6.82	6.84
ILMN_1653158	7.07	7.07	7.17	7.35	7.11	7.14	6.98	7.06	7.12	6.99	7.31	7.16	6.98	7.28	7.08	7.26	7.07	6.95	7.17	7.09	7.25	7.14	7.04	6.99	7.16	6.94	7.16	7.12	7.1	7.13	7.22	7.2	7.21	7.17	7.04	7.2	7.07	7.2	7.2	7.03	7.87	7.12	7.18	7.13	7.11	7.1	7.19	7.04	7.14
ILMN_1653161	10.88	11.7	10.78	10.73	11.42	8.7	8.69	9.45	11.41	11.75	11.24	9.94	11.15	11.56	8.7	12.03	9.7	11.16	11.14	10.33	11.34	11.77	10.56	11.12	10.94	10.22	10.78	11.54	9.07	11.02	9.91	12.06	11.63	10.42	10.18	12.25	8.41	11.1	9.64	8.31	10.81	10.35	8.59	11.5	11.82	9.11	11.4	9.85	11.58
ILMN_1653162	9.36	9.16	9.39	9.64	8.65	9.91	10.95	7.06	8.75	9.42	7.28	7.06	10.81	9.37	11.56	7.23	7.72	10.19	8.27	8.06	8.99	8.65	8.88	10.38	10.06	9.56	8.54	8.83	7.07	8.48	11.49	9.68	8.29	9	8.59	8.36	11.24	7.56	11.7	11.18	7.85	7.44	11.41	9.95	7.78	7.46	7.72	7.07	7.89
ILMN_1653165	10.12	10.8	10.12	10.48	10.62	10.88	10.19	9.94	10.39	10.05	10.04	10.65	10.16	10.61	10.14	10.31	10.35	10.44	10.48	10.83	10.53	10.53	10.78	10.42	10.84	10.37	10.33	10.35	10.53	10.68	10.17	10.61	10.64	10.06	10.37	10.77	10.28	10.63	10.19	10.35	10.32	10.46	10.37	10.53	10.88	10.44	10.58	11.12	10.42
ILMN_1653180	8.98	9.23	9.51	9.21	9.34	10.42	9.28	9.14	9.37	8.8	9.1	9.39	9.5	9.46	11.44	9.85	8.67	9.23	8.76	8.65	9.22	8.55	10.2	10.06	10.39	9.48	9.02	9.53	9.65	9.09	10.94	10.13	9.78	10.18	9.62	9.22	11.09	9.3	10.21	10.83	9.43	8.61	10.39	9.57	10.14	9.28	9.08	9.28	8.9
ILMN_1653193	7.73	7.13	7.18	7.03	7.26	7.09	7.14	7.04	6.97	7.17	7.25	7.28	7.03	7.56	7.19	7.32	7.3	7.13	6.96	7.23	7.44	7.03	7.14	7.38	7.06	7.37	7.12	7.22	7.24	7.41	7.21	7.44	7.09	7.27	7.16	7.09	7.11	7.01	6.97	7.01	7.07	7.02	6.98	7.02	7.35	7.09	7.17	7.41	7.71
ILMN_1653198	6.97	7.2	6.95	6.98	7.17	6.9	7.04	6.97	6.94	7	7.07	6.66	7.01	6.86	7.02	7.02	7.03	6.83	6.81	6.87	7.13	6.99	7.14	6.86	6.76	7.01	6.86	6.99	7.01	6.88	6.98	7.08	7.03	6.97	7.02	7.05	6.88	7.22	6.79	6.89	6.81	6.99	6.93	6.99	6.92	7.12	7.1	6.81	6.87
ILMN_1653200	11.15	10.16	9.86	10.11	9.72	9.02	10.52	12.18	9.81	9.62	9.57	9.46	10.22	10.48	10.29	9.87	9.58	9.8	9.89	9.29	10.2	9.48	9.88	9.84	8.92	9.39	9.98	9.53	9.8	9.75	10.05	9.57	9.44	9	9.14	9.5	10.77	8.98	10.33	9.98	8.53	9.15	10.41	9.82	8.74	8.33	9.5	8.97	9.8
ILMN_1653202	6.84	7.02	7.07	6.98	7.03	7.22	7.1	6.95	7.2	7.11	6.94	6.95	7.03	6.96	7.03	7.01	6.95	7	7.15	7.09	6.94	6.92	7	6.95	7.08	6.79	7.03	6.86	7.04	6.94	6.87	6.85	7	7.1	6.96	6.98	7.01	6.84	6.89	7.02	7.07	6.89	6.96	6.89	6.95	6.95	6.91	6.91	6.92
ILMN_1653203	11.23	11.12	11.09	11.38	10.33	11.39	12.07	11.77	10.92	10.65	10.51	8.91	11.41	11.1	11.37	10.43	10.57	11.2	10.47	10.14	11.16	10.7	11.02	10.86	11.19	11.38	10.82	10.97	10.1	10.74	11.89	11.33	10.99	10.87	10.81	11.15	12.03	10.66	11.84	12.06	10.57	10.59	11.65	11.24	10.12	9.85	9.6	9.94	10.85
ILMN_1653205	12.37	11.84	12.85	11.63	12.01	11.22	12.34	11.45	12.2	12.19	11.13	11.54	12.04	12.48	11.84	11.97	11.69	11.95	12.1	12.21	11.91	12.19	12	12.13	11.9	11.43	12.06	12.36	12.08	11.2	11.25	11.77	10.99	11.2	11.33	10.85	10.96	11.57	12.03	11.99	12.73	12.02	11.7	12.17	10.82	11.74	12.27	11.78	12.44
ILMN_1653207	7.35	7.17	7.47	7.28	7.36	7.46	7.31	7.28	7.07	7.43	7.53	7.06	7.32	7.43	7.4	7.39	7.35	7.16	7.38	7.49	7.17	7.45	7.38	7.2	7.64	7.47	7.45	7.42	7.34	7.49	7.32	7.4	7.18	7.17	7.29	7.34	7.37	7.24	7.42	7.43	7.42	7.36	7.27	7.34	7.5	7.27	7.33	7.33	7.6
ILMN_1653211	6.76	6.96	6.82	6.8	6.94	6.82	6.83	6.81	6.67	6.65	6.83	6.86	6.82	6.97	6.89	6.86	6.84	6.82	6.9	6.87	6.86	6.87	6.96	6.86	6.83	6.79	6.71	6.86	6.78	6.96	6.89	6.81	6.9	6.93	6.76	6.87	6.88	6.87	6.95	6.7	7	6.77	6.84	6.92	7.03	6.91	6.93	6.97	7.05
ILMN_1653220	10.23	11.33	10.64	10.96	11.23	10.6	9.72	11.29	10.89	10.81	12.63	12.32	10.15	10.83	9.18	12.02	12.03	11.16	10.96	11.17	11.13	11.1	11.96	11.18	12.24	11.78	11.45	11.13	11.47	11.44	11	11.08	11.55	11.67	12.43	11.33	10.32	11.64	10.14	11.04	11.59	12.09	10.62	11.22	12.55	11.66	11.16	11.9	10.88
ILMN_1653228	7.15	7.11	7.13	7.26	7.36	7.47	7.09	7.04	7.26	6.97	7.32	7.63	7.15	7.29	7.27	7.12	7.27	7.12	7.08	7.1	7.33	7.18	7.43	7.28	7.33	7.19	7.36	7.21	7.24	7.05	7.11	7.06	6.92	6.99	7.05	7.05	7.12	7.17	7.24	7.04	7.21	7.19	7.16	7.13	7.22	7.13	7.12	7.16	7.05
ILMN_1653240	6.86	6.95	7.06	7.11	6.99	7.21	7	7.09	7.1	7.1	7.37	7.05	7.12	7.18	7.31	6.91	7.15	7.11	7.01	7.36	7.12	7.06	7	7.13	7.15	7.17	6.97	6.98	6.88	7.07	7.12	6.84	7.14	7.07	6.88	6.98	6.98	6.92	7.06	7.05	7.06	7.03	7.06	6.96	6.99	7.03	7.22	7.02	6.91
ILMN_1653251	7.27	6.97	6.93	6.86	6.89	6.89	6.87	6.93	7.01	6.96	7.12	7.01	6.83	6.86	6.92	7.02	7.1	7.02	6.73	6.94	6.97	6.71	6.88	6.78	7.06	6.83	6.83	6.95	6.87	6.96	6.93	6.99	6.8	6.88	7.18	6.66	6.93	6.93	6.88	6.8	7.13	6.93	6.74	6.95	7.04	7.23	7.17	6.75	6.91
ILMN_1653260	10.31	10.43	10.06	10.01	10.83	9.26	9.1	10.19	10.33	10.74	11.37	10.79	10.24	10.88	9.91	10.28	10.26	9.79	10.75	10.57	10.55	10.55	10.22	10.49	9.12	8.29	10.92	9.94	10.27	8.71	8.51	9.42	8.24	8.17	9.22	8.55	8.07	9.89	9.27	9.58	10.85	10.01	9.37	10.51	7.27	10.48	10.55	11.05	11.24
ILMN_1653261	6.96	7.06	7.13	7.01	7.08	6.95	7.15	7.17	7.16	7	7.3	7.06	6.96	7.12	6.92	7.29	7.08	7.04	6.82	7	6.7	7.1	7.09	7.04	7.09	6.96	7.01	7.06	7.03	7.21	7.29	7.02	7.16	7.11	7.15	7.15	7.14	7.25	7.15	7.15	7.19	7.2	7.23	7.1	7.34	7.2	6.87	7.23	6.94
ILMN_1653263	7.4	7.16	7.05	7.02	6.93	7.55	7.01	8.06	7.26	7.01	7.38	7.23	7.01	7.14	7.11	7.29	7.32	7.21	7.1	7.38	7.13	7.21	7.16	7.25	7.13	7.39	7.61	7.1	7.49	6.85	7.04	7.14	7.19	7.2	7.51	7.07	7.31	7.27	7.16	7.48	7.14	7.27	7.15	7.16	7.24	7.29	7.31	7.78	7.08
ILMN_1653267	6.82	7.11	7.08	6.95	6.88	7	7.08	7.06	7.06	7.27	7.31	7.36	7.28	7.06	7.11	7.18	6.95	7.02	6.8	6.86	7.05	7.24	7.04	6.95	7.08	6.9	6.9	7.21	7.44	7.02	7.21	7.11	7.12	7.06	7.12	7.11	6.98	6.97	7.06	7.17	7.18	7.22	7.21	7.19	7.18	7.11	7	7.14	6.95
ILMN_1653274	6.94	6.89	7.4	7.51	7.1	6.87	7.25	7.07	7.06	7.2	7.11	6.78	7.1	7.23	7.39	7.13	6.89	7.17	7.03	7.04	6.87	7.09	6.85	6.98	7.19	7.06	7.01	6.93	7.05	6.94	7.21	7.05	7.14	7.05	7.07	6.93	7.2	6.82	7.37	7.05	6.87	6.87	7.59	7.06	6.82	6.84	6.72	6.96	7.15
ILMN_1653276	7.19	7.01	6.95	7.07	6.95	6.87	6.94	7	6.89	6.9	6.84	7.21	6.85	6.79	6.93	7.18	6.92	7.2	7.14	6.93	6.98	7.11	7.06	6.99	7.05	6.89	7.04	7.23	6.96	6.97	7.15	7.19	7.09	7.08	7.17	7.02	7.16	6.89	7.13	7.1	7.12	6.99	7.24	7.05	7.08	7.08	7.21	7.19	7.01
ILMN_1653278	10.39	10.8	11.89	11.97	11.07	7.71	8.73	8.26	10.77	10.52	11.66	10.43	10.07	11.43	8.27	11.38	10.53	10.85	10.45	11.55	11.24	10.68	10.97	11.06	11.05	10.93	11.59	11.38	8.78	10.7	10.3	11.55	11.66	10.48	10.15	11.62	8.68	12.25	8.71	9.84	10.67	11.07	9.44	11.34	12.13	11.88	12.66	10.29	11.33
ILMN_1653280	8.84	7.96	8.04	7.88	8.12	8.26	8.03	8.8	8.59	8.17	8.12	8.04	8.21	8.57	8.08	8.26	8.16	8.24	8.45	8.14	8.41	8.27	8.54	8.03	8.24	8.7	7.94	7.85	8.3	8.25	8.12	8.4	8.51	8.98	8.4	8.08	8.58	8.69	7.92	8.08	8.52	8.74	8.02	7.91	8.35	8.69	8.96	8.45	8.64
ILMN_1653282	7	6.86	6.97	6.91	6.9	6.93	6.75	7.09	7.1	6.88	6.87	6.96	6.71	7.5	6.9	6.97	7.2	6.92	6.86	7.04	7.05	6.93	7.12	6.94	6.98	7.12	6.84	6.68	7.14	6.9	6.94	6.94	6.93	6.94	6.89	6.96	6.99	7.03	6.9	6.81	6.82	6.87	7.01	6.78	6.92	7.08	7.17	7.05	7.21
ILMN_1653286	7.09	6.77	7.02	6.8	7.03	7.12	6.85	7.12	6.89	6.8	7.29	6.98	6.77	6.97	6.86	6.72	6.75	6.8	6.83	6.87	6.95	7.02	6.89	7.21	7.02	6.94	7.28	6.94	6.96	6.96	6.89	6.99	6.91	6.95	6.85	6.93	6.93	7.02	6.92	6.85	6.84	6.94	6.85	6.89	6.82	6.94	7.05	7.03	7.07
ILMN_1653292	9.9	9.73	8.75	9.11	9.04	8.15	9.25	10.86	9.89	9.48	10.29	11	9.38	9.53	8.64	10.32	9.88	9.81	9.99	9.81	9.7	10.27	9.5	8.6	9.08	9.38	10.08	9.69	9.69	9.66	9.44	10.09	10.48	9.22	10.61	9.9	9.2	9.37	8.89	10.46	10.29	10.16	9.24	9.67	9.31	9.01	9.68	9.28	10.2
ILMN_1653314	7.08	6.87	6.73	6.9	7.01	6.81	6.98	7.55	6.95	7.08	6.96	6.99	7.13	7	6.96	6.93	6.96	6.83	7.03	6.81	7.07	7.22	6.82	7	6.9	7.06	6.99	6.92	7.02	7.01	6.94	7.13	7.07	7.27	7.13	7.03	7.14	7.01	7.19	7.03	7.26	6.95	6.97	7.04	7.04	7.01	6.88	7.06	6.92
ILMN_1653319	9.54	9.37	9.45	9.55	9.1	8.62	9.02	9.85	8.77	9.03	9.39	8.5	8.71	9.24	8.51	9.68	10.34	9.22	9.4	10.2	9.11	8.72	9.77	9.28	10.43	9.7	10.81	9.53	8.84	9.89	10.15	9.41	10.65	10.33	9.59	9.84	9.68	10.31	9.26	10.01	10.26	10.85	10.46	9.39	11.14	9.98	10.58	11.01	9.39
ILMN_1653324	7.46	7.17	7.3	7.34	7.33	7.33	7.25	7.2	7.19	7.25	7.37	7.09	7.22	8.03	7.29	7.1	7.11	7.22	7.27	7.38	7.19	7.21	7.19	7.32	7.25	7.42	7.18	7.32	7.15	7.31	7.12	7.13	7.13	7.32	7.23	7.06	7.17	7.33	7.19	7.16	7.12	7.09	7.07	7.08	7.1	7.17	7.7	7.19	7.57
ILMN_1653332	7.45	7.13	7.84	7.4	7.36	7.35	7.58	7.53	7.29	7.53	7.46	7.88	7.33	7.68	7.65	7.66	7.39	7.35	7.68	7.99	7.37	7.43	7.42	7.79	7.23	7.38	7.33	7.26	7.22	7.04	7.17	7	7.14	7.07	7.04	7.04	6.97	7.12	7.2	7.21	7.42	7.44	7.25	7.3	7.08	7.51	7.51	7.19	7.76
ILMN_1653341	7.39	7.22	7.29	7.12	7.08	7.21	7.31	7.24	7.34	7.29	7.16	7.04	7.25	6.97	7.33	7.1	7.32	7.27	7.16	7.02	7.37	7.04	7.09	7.26	7.41	6.95	7.06	7.32	7.32	7.4	7.4	7.41	7.57	7.51	7.35	7.4	7.28	7.28	7.31	7.32	7.34	7.25	7.29	7.25	7.36	7.34	7.06	7.26	6.93
ILMN_1653342	9.07	9.44	9.17	9.37	9.54	9.46	8.71	8.67	9.19	9.28	10.68	10.31	9.18	9.28	8.73	10.09	10.35	9.3	9.52	9.71	9.2	9.98	9.56	9.57	10.11	10.02	10.6	9.67	10.09	10.23	10.02	9.93	9.94	9.48	10.6	10.44	9.63	9.61	9.48	9.72	9.5	10.01	9.54	9.91	10.28	9.27	9.32	10.94	9.72
ILMN_1653347	6.87	6.99	7	6.97	6.96	6.97	6.83	6.81	7.05	6.97	6.77	6.88	6.97	6.84	7.46	6.83	6.91	6.74	6.78	6.96	6.9	7.02	7.04	6.97	6.77	6.92	6.87	6.9	6.79	6.97	6.9	6.92	6.88	7.1	7.01	6.86	7.01	6.97	7.02	6.94	6.95	6.92	6.85	6.83	7.05	6.98	7.04	7.02	6.89
ILMN_1653352	6.98	7.2	7	6.91	7.25	6.87	6.83	7.03	6.99	7.07	6.84	7	7.02	6.99	7.11	7.06	7.06	6.91	7.01	6.96	6.98	7.07	7.07	6.9	6.97	6.88	7.1	6.91	6.84	7	7.03	7	7.06	7.15	6.89	6.93	7.02	7.03	7.04	6.95	7.11	6.89	6.9	6.78	7.1	6.94	6.93	6.79	7.08
ILMN_1653355	7.05	6.82	6.95	6.88	6.96	7.04	6.9	6.87	6.91	6.97	7.04	7.02	6.96	7.11	6.99	6.9	6.96	6.92	6.84	6.9	6.97	6.89	7.05	6.89	6.93	6.96	6.94	6.96	6.88	6.89	6.93	6.89	6.94	6.88	6.9	6.85	6.87	6.9	6.9	6.88	6.99	6.93	6.81	6.86	6.92	6.9	7.07	6.98	6.98
ILMN_1653358	8.86	8.03	8.71	9.24	8.68	7.66	7.59	7.45	9.01	8.63	9.99	11.28	7.97	8.06	7.51	9.97	9.45	9.04	9.08	9.29	8.54	10.2	8.92	8.62	8.73	9.82	10.84	8.64	8.4	9.25	8.63	8.71	9.21	9.19	9.94	9.52	7.81	10.19	7.73	9.63	9.5	10.24	7.98	8.93	8.95	10.59	10.94	9.16	10.47
ILMN_1653367	8.65	8.84	8.39	8.63	8.7	8.73	8.64	8.55	8.4	8.75	7.84	8.47	8.76	8.83	8.49	7.72	8.42	8.52	8.2	8.46	8.65	8.53	8.09	8.77	8.28	8.89	8.84	8.72	9.3	8.9	8.72	9.09	8.88	9.25	9.35	8.78	8.94	8.59	8.91	8.52	8.58	8.48	8.39	8.57	9.03	8.6	8.86	8.87	8.94
ILMN_1653368	6.94	6.96	6.96	6.88	7.26	7.4	7.01	6.96	7.11	7.06	7.2	6.89	6.96	8.15	7.24	6.81	7.05	6.94	6.96	6.97	6.91	6.99	7.19	7.1	7.49	7	6.99	7	7.03	7.25	6.92	7.04	6.95	6.86	6.94	7.02	7.08	7.04	7.02	7	6.98	6.91	6.99	7	6.93	6.94	7.41	7.13	7.39
ILMN_1653372	6.99	7.01	7.13	7.22	6.97	6.87	7.21	7.03	7.32	7.21	7.04	7.45	6.98	7.13	6.93	7.19	6.88	7.11	6.99	7.11	7.28	7.11	7.12	7.06	7.17	7.28	7.12	7.25	7.02	7.04	7.01	7.56	6.97	7.05	7.15	7.16	7.06	7.16	7.04	7.38	6.92	7.2	7.05	7.14	7.09	6.91	7.07	6.96	7.09
ILMN_1653376	7.29	7.37	7.53	7.25	7.22	7.35	7.43	7.94	7.2	7.15	7.32	7.24	7.36	7.52	7.41	7.18	7.34	7.18	7.38	7.42	7.26	7.14	6.96	7.49	7.33	7.71	7.45	7.04	7.34	7.05	7.19	7.18	7.14	7.24	7.28	7.17	7.22	7.11	7.25	7.16	7.43	7.23	7.21	7.15	7.08	7.32	7.35	7.29	7.47
ILMN_1653378	6.87	6.87	6.94	7	6.8	6.66	6.79	6.74	6.99	6.74	6.75	6.64	6.87	6.84	6.84	6.74	6.82	6.84	6.91	6.94	6.87	6.7	6.75	6.79	6.82	6.77	6.78	6.86	6.89	6.95	6.59	6.83	7.04	6.82	6.37	6.82	6.86	6.99	6.75	6.74	6.86	6.8	6.61	6.7	6.87	6.6	6.83	6.67	6.84
ILMN_1653385	7.58	7.51	7.63	7.5	7.42	7.39	7.54	7.85	7.66	7.47	7.64	7.53	7.55	7.35	7.82	7.65	7.39	7.47	7.39	7.58	7.47	7.49	7.9	7.61	7.28	7.4	7.02	7.37	7.52	7.47	7.4	7.37	7.33	7.31	7.26	7.25	7.21	7.31	7.51	7.34	7.52	7.3	7.59	7.5	7.32	7.67	7.57	7.54	7.37
ILMN_1653386	7.49	7.19	7.29	7.29	7.42	7.61	7.51	7.37	7.38	7.33	7.39	7.4	7.46	7.28	7.49	7.43	7.26	7.42	7.31	7.33	7.43	7.33	7.49	7.21	7.61	7.47	7.3	7.41	7.49	7.5	7.46	7.49	7.53	7.46	7.4	7.41	7.42	7.41	7.42	7.55	7.36	7.38	7.47	7.41	7.44	7.43	7.77	7.62	7.37
ILMN_1653394	7.15	7.57	7.37	7.18	7.33	7.26	7.27	7.18	7.01	7.1	7.17	7.63	7.38	7.11	7.73	7.48	7.46	7.1	7.17	7.13	7.11	7.3	7.42	7.49	7.79	7.56	7.55	7.64	7.71	7.67	7.4	7.29	7.3	7.04	7.69	7.81	7.87	7.45	7.84	7.81	7.53	7.53	7.7	7.48	7.85	7.59	6.99	7.43	6.95
ILMN_1653395	7.65	6.87	6.9	6.68	6.83	7.06	6.73	6.83	7.14	6.85	6.82	7.09	6.75	7.28	6.85	6.82	6.69	6.96	6.84	6.7	6.74	6.82	6.99	6.96	6.97	7.01	7.01	6.87	6.8	6.99	6.84	7.02	6.74	7.04	6.7	6.84	6.84	6.92	6.74	6.78	6.91	6.96	6.99	6.87	6.8	6.94	6.89	6.81	7.06
ILMN_1653397	6.86	6.74	7.09	6.84	6.71	6.82	6.81	6.82	6.72	7.06	6.96	6.93	6.72	7.05	6.76	6.99	6.9	6.7	6.81	6.83	6.91	6.73	6.89	6.84	6.83	6.7	6.78	6.83	6.98	6.91	7.15	6.94	6.99	6.82	7.05	7.04	6.82	6.87	6.89	6.97	6.86	6.97	7.04	6.98	7.04	6.89	6.81	7.02	7.14
ILMN_1653410	7.02	6.96	7.05	7.04	6.99	7.13	6.82	6.9	6.81	6.9	6.98	7.01	7.19	6.98	6.78	6.9	7.09	7.04	7.14	6.84	6.95	6.94	6.87	7.04	6.94	7.13	7.35	7.15	6.95	6.98	7.03	7	7.02	7.02	7.03	7.06	6.81	7.05	7.07	6.99	6.84	6.96	7.01	7.06	7.05	7.03	7.55	7.01	6.89
ILMN_1653412	13.23	12.84	13.32	13.09	12.97	13.23	12.96	12.94	13.09	12.86	13.74	12.82	12.76	13.66	13.79	13.75	13.67	12.7	13.37	13.06	13.15	13.15	14.01	12.2	12.52	12.29	12.16	12.12	11.49	11.46	11.62	11.57	11.44	11.97	11.18	11.7	10.89	12.75	12.02	11.68	11.92	13.51	12.68	12.44	10.9	13.04	13.44	12.39	13.38
ILMN_1653415	6.92	6.92	7.01	6.95	7.06	6.87	7.1	7.23	7.09	7.09	7.04	7.08	7.12	7.05	7.04	7.3	7.13	7.12	6.95	7.2	7.15	7.08	6.98	6.94	7.1	7.05	7.25	7.03	7.02	7.03	7.27	7.18	7.11	7.15	7.2	7.24	7.11	7.2	7.07	7.24	7.17	7.11	7.22	7.14	7.22	7.24	7.04	7.15	6.97
ILMN_1653420	6.92	6.8	6.85	6.84	6.69	6.76	6.87	6.83	6.83	6.92	6.76	6.94	6.79	6.83	6.73	6.73	6.69	7.03	6.63	6.77	6.83	6.94	6.75	6.82	6.89	6.82	6.83	7.18	6.88	6.88	6.7	6.86	6.8	6.8	6.86	6.81	6.87	6.68	6.84	6.75	6.86	6.83	6.88	6.73	6.64	6.85	7	6.63	6.68
ILMN_1653428	6.77	6.81	7.02	6.75	6.73	6.81	7.11	7.11	6.94	6.92	6.86	6.65	6.88	6.74	6.9	6.72	6.83	6.86	6.78	6.94	6.87	6.91	6.79	6.93	7.02	6.7	6.85	7.04	6.76	6.79	6.85	6.83	6.91	6.94	6.91	7.03	6.85	7	7	7.16	6.75	6.77	7.06	6.91	6.96	6.82	6.71	6.95	6.9
ILMN_1653429	9.97	9.46	10.61	9.77	10	9.24	9.91	9.67	10.17	10.24	8.98	9.84	9.84	9.81	9.76	9.22	9.51	9.97	10.39	10.49	9.72	9.59	10.01	10.54	10.29	9.54	10.06	10.15	10.25	9.99	9.91	10.19	10.4	10.13	10.04	10.14	10.16	10.52	10.26	9.99	10.11	10.24	10.01	10.39	9.97	10.67	10.9	10.06	10.33
ILMN_1653437	6.89	6.99	6.92	7.02	6.88	7.08	6.84	6.94	6.67	6.82	6.86	7.02	7.16	6.95	7.16	6.96	7.01	6.99	7.03	6.91	6.87	6.9	6.76	7.05	7.11	7.09	6.94	6.97	7.2	7.09	7.17	7.07	7.2	7.18	7.01	6.9	7.04	6.95	6.91	6.99	6.92	6.9	7.02	6.84	7.03	6.89	6.95	6.91	6.92
ILMN_1653444	12.21	12.61	12.38	11.98	12.76	11.71	12.86	11.83	12.46	12.89	10.31	12.11	12.75	12.08	12.66	11.47	11.19	12.41	12.52	11.93	12.47	11.67	11.91	12.21	12.23	12.23	12.44	12.76	12.49	12.79	12.45	12.6	12.4	12.21	12.42	12.6	12.93	11.73	13.04	12.57	12.57	11.95	12.09	12.51	12.04	11.47	11.9	11.42	12.33
ILMN_1653447	7.1	7.17	7.18	7.15	7.08	7.32	7.12	7.17	7.16	7.19	7.42	7.03	7.13	7.18	7.12	7.65	7.27	7.22	7.14	7.35	7.18	8.12	7.41	7.41	7	7.75	8.24	7.22	7.18	7.16	7.05	7.27	7.3	7.14	7.89	7.6	6.97	7.14	7.22	7.32	9.06	7.66	7.22	7.25	7.32	7.17	7.6	7.16	7.33
ILMN_1653453	9.13	9.06	9.28	9.43	9.32	9.17	10.01	9.23	9.47	9.31	9.94	9.74	10.02	8.81	11.2	9.32	9.4	9.59	9.49	9.98	9.41	9.66	9.37	9.75	10.42	9.35	8.74	9.11	9.4	9.35	9.86	9.51	10.51	9.43	8.75	9.29	9.5	9.24	9.94	9.85	9.42	9.54	10.27	9.48	10.41	9.02	9.52	10.62	8.91
ILMN_1653458	6.82	6.85	6.72	6.84	6.86	6.73	6.84	6.89	6.84	6.75	6.78	6.8	6.94	6.82	6.98	6.75	7.12	6.92	6.88	7.1	6.73	6.89	6.71	6.86	6.85	6.98	6.71	6.53	6.71	6.77	6.91	6.82	6.75	6.87	6.71	6.74	6.9	6.75	6.91	6.94	6.82	6.85	6.81	6.89	6.74	6.76	6.58	6.79	6.79
ILMN_1653461	6.98	7.2	6.74	6.79	7.08	6.95	6.93	6.98	6.98	7.06	7.05	7.1	6.96	6.89	6.62	6.97	6.78	6.96	6.98	6.8	6.88	7.17	7.03	7.23	7.1	6.84	6.99	7.03	6.95	7.02	7.02	7.08	7.13	7.09	7.03	7.12	7.09	6.85	6.93	7.08	7.04	6.95	7.15	7.18	7.34	7.12	7.25	7.17	6.93
ILMN_1653463	7.45	7.16	7.26	7.05	6.98	7.12	7	7.15	7.24	7.02	7.29	7.01	6.99	7.45	7.45	7.31	7.34	7.06	7.02	6.96	7.47	7.17	6.93	7.3	7.12	7.14	7.2	7.2	7.15	7.16	7.19	7.11	7.16	7.15	7.11	6.98	7.1	7.12	7.06	7.06	6.98	7.19	7.19	7.13	7.17	6.95	7.57	7.22	7.81
ILMN_1653464	7.12	7.13	7.76	7.8	7.38	7.75	7.77	7.18	7.27	7.22	7.38	7.44	7.46	7.83	8.08	7.07	7.37	7.35	7.42	7.43	7.36	7.3	7.44	7.6	7.59	7.89	7.48	7.51	7.6	7.08	8.16	7.15	7.17	7.09	7.44	7.24	7.72	7.31	7.78	7.87	7.23	7.37	7.74	7.32	7.15	7.2	7.22	7.16	7.34
ILMN_1653466	13.26	13.19	12.88	12.76	13.2	11.81	12.12	11.37	12.71	12.86	14.21	10.79	12.58	13.11	12.1	13.74	13.44	13.23	13.24	12.74	12.91	12.43	13.21	13.18	13.78	13.31	13.02	13.46	12.96	13.84	13.34	13.63	13.8	12.86	11.4	13.54	13.12	12.86	12.76	12.9	13.38	13.41	13.01	13.42	14.05	12.37	13.26	12.89	13.34
ILMN_1653469	13.68	14.19	13.82	13.79	14	13.87	13.81	12.72	14.34	14.21	13.12	13.44	14.19	13.69	13.56	13.69	13.66	13.86	14.03	14.17	14.15	13.47	13.72	13.51	14.36	14.31	13.76	14.45	14.79	14.61	14.03	14.32	14.42	14.25	14.35	14.4	14.31	13.96	14.19	13.95	14.06	13.66	13.38	14.01	14.54	13.48	13.15	14.12	13.87
ILMN_1653470	7.21	7.46	7.37	7.43	7.51	7.72	7.43	7.56	7.29	7.24	7.97	7.78	7.47	7.48	7.73	7.72	7.55	7.53	7.37	7.34	7.33	7.36	7.37	7.65	7.42	7.38	7.58	7.43	7.65	7.46	7.69	7.52	7.38	7.37	7.65	7.56	7.7	7.43	7.63	7.58	7.35	7.44	7.7	7.52	7.51	7.36	7.61	7.75	7.06
ILMN_1653494	6.96	6.89	7.12	7.12	6.92	7.51	7	7.56	6.99	6.86	7.01	7.25	7	7.5	7.02	7.15	6.75	7.09	6.85	6.7	7.07	6.93	7.08	7.24	6.92	6.91	7.07	7.02	7.21	6.92	7.37	6.86	6.92	6.94	7.34	7.07	6.93	6.97	7.11	7.07	6.94	7	7.09	7.11	6.97	7.05	6.85	6.96	7.08
ILMN_1653496	7.3	7.3	7.41	7.5	7.45	8.07	7.39	7.52	7.37	7.55	7.32	7.46	7.25	7.11	7.18	7.35	7.3	7.46	7.46	7.34	7.49	7.44	7.22	7.58	7.26	7.2	7.39	7.43	7.5	7.39	7.5	7.6	7.44	7.54	7.41	7.31	7.48	7.8	7.42	7.37	7.28	7.34	7.56	7.43	7.75	7.67	7.64	7.45	7.26
ILMN_1653500	7.04	7.09	6.71	7.02	6.82	6.96	6.88	6.89	7.14	6.9	6.81	7.05	7	6.93	6.86	7.24	6.83	6.81	6.88	7.02	7.11	6.87	6.95	7.05	6.89	7.02	7	6.95	7.04	6.82	6.88	7.06	6.93	7.02	7.05	6.95	6.86	6.97	6.78	6.99	6.97	7.02	6.89	6.92	6.99	6.97	7.21	7.13	6.89
ILMN_1653501	12.42	9.95	10.09	10.46	9.6	9.44	11.18	15	9.78	8.96	10.83	8.23	9.97	9.93	9.71	9.93	8.2	10.3	9.52	8.87	9.96	9.34	11	9.6	10.41	9.87	9.75	9.93	7.72	9.43	10.41	9.9	9.45	9.17	8.73	10.23	11.22	9.48	10.04	10.02	8.67	10.18	10.68	10.45	9.97	9.34	9.31	8.52	9.26
ILMN_1653504	9.76	8.56	7.77	8.32	8.03	11.4	9.27	9.89	8.06	8.47	7.39	7.86	8.22	8.18	7.89	7.45	7.49	8.55	7.54	7.74	7.92	8.14	7.62	8.91	7.37	8.45	7.96	7.51	7.79	7.68	7.95	7.82	8.53	8.87	9.33	7.74	9.95	8.16	9.34	8.96	8.63	8.3	9.23	7.92	7.48	8.47	7.54	8.02	8.17
ILMN_1653506	6.82	6.95	7.01	6.93	6.92	7.02	6.93	6.8	6.91	6.97	6.96	6.8	6.86	7.51	6.95	7.02	6.89	6.96	7.03	7.13	6.91	7	7.03	7.02	7.11	6.93	6.75	6.82	6.88	7.05	6.86	6.96	6.91	6.83	6.89	6.92	6.98	7.03	6.83	6.84	6.94	6.91	6.76	6.95	6.91	6.89	7	6.94	6.89
ILMN_1653514	9.1	8.67	8.15	8.33	8.56	8.12	8.39	8.29	8.79	9.2	7.96	8.65	8.47	8.36	8.32	7.79	8	8.75	8.73	8.93	9.08	9.13	7.84	8.48	7.54	7.62	7.93	7.76	7.81	7.46	7.89	7.88	7.92	7.91	7.42	7.43	7.36	7.61	7.79	7.66	7.83	7.93	7.77	7.89	7.36	8.23	8.99	8.07	8.4
ILMN_1653517	10.99	10.35	11	10.73	10.49	11.11	11.26	10.39	10.47	10.55	10.4	10.32	11.29	10.85	11.84	10.47	10.42	10.81	10.55	10.51	10.33	10.12	10.77	11.14	10.77	10.93	10.39	10.46	10.16	10.4	11.21	10.13	10.33	10.99	11.05	10.06	11.63	10.38	11.56	11.12	10.37	10.46	11.41	10.54	10.2	11.49	10.62	10.34	10.58
ILMN_1653522	7.3	7.2	7.03	6.99	6.99	7.15	7.05	7.02	7.05	6.95	7.09	6.97	7.3	7.37	7.1	6.96	7.13	6.99	6.98	7.17	7.07	7.03	7.36	7.15	7.03	7.29	6.97	7.08	7.06	7.18	7.14	7.13	7.03	7.26	7.07	7.1	7.18	7.17	7.13	7.02	7.11	7.02	6.95	7.02	7.17	7.14	7.12	7.09	7.57
ILMN_1653524	7.25	6.92	7.46	7.13	7.21	7.09	7.31	7.28	7.42	7.29	6.76	7.19	7.02	7.5	6.95	7.05	6.88	7.2	6.9	6.99	7.25	7.24	6.98	7.31	6.95	7.32	7.16	7.28	7.18	7.07	7.21	7.3	7.13	7.3	7.49	7.08	7.15	7.11	7.05	7.28	7.32	7.25	7.16	7.16	7.22	7.22	6.96	7.11	7.53
ILMN_1653527	7.18	6.67	6.76	6.69	6.83	6.8	6.76	6.85	6.84	6.78	6.95	7.09	6.86	6.88	7.03	6.74	6.81	6.91	6.72	6.89	6.85	6.67	7	7.1	6.9	6.91	6.79	6.84	6.86	6.82	6.71	6.82	6.88	6.8	6.97	6.8	6.96	7	6.88	6.84	6.74	6.91	6.96	6.93	6.88	6.66	7.05	6.85	6.64
ILMN_1653529	8.52	9.57	9.19	9.2	9.29	9.93	9.38	9.01	9.23	9.33	9.81	9.26	9.39	8.45	9.35	9.16	9.88	9.39	9.19	9.38	9.41	8.98	8.97	9.12	9.36	9.48	9.54	9.43	10.22	9.67	9.36	9.45	10.12	9.82	10.16	9.61	9.73	9.39	9.48	9.42	9.97	9.16	9.61	9.45	10.07	9.41	8.63	10.03	8.65
ILMN_1653534	7.04	7.04	6.89	7	6.97	7.2	7.08	6.93	6.99	6.88	6.97	7.19	6.94	7.27	7.05	7.22	6.98	7.14	7.01	7.12	7.06	7.11	7.07	6.98	7.13	6.99	7.03	7.01	7	7.16	7.04	6.99	7.02	7.08	6.96	7	6.96	7.08	7.02	7	7.02	7.01	6.93	7.06	7.19	6.97	7.06	6.99	7.26
ILMN_1653545	7.06	6.84	7.11	7.13	6.95	7.19	6.91	6.97	7.03	7.05	7.1	7	6.96	7.43	6.95	7.06	7.23	6.77	7.12	7.12	6.99	7.14	7.07	7.04	7.05	6.97	7	7.01	6.95	7.11	7.02	6.98	6.84	7.08	6.99	7.03	7.11	7.03	7.04	7.12	7	7.03	6.98	6.93	6.91	7.07	7.32	7.15	7.04
ILMN_1653553	9	8.83	8.38	8.85	8.76	9.1	8.33	8.6	8.76	8.7	9.52	9.09	8.42	8.56	8.25	9.4	9.93	8.58	9.14	9.39	8.58	9.09	9.63	8.73	10.8	9.87	9.93	8.82	9.89	9.52	9.14	9.01	9.2	9.5	9.47	9.29	9.24	9.71	8.9	8.92	9.57	9.57	8.53	8.6	10.79	9.84	9.21	10.06	9.2
ILMN_1653562	7.1	7.07	7.15	7.05	7.12	7.01	7.47	7.01	7.05	6.93	7.22	6.87	6.85	7.25	7.07	7.2	7.18	7.06	7.09	7.18	7.2	7.14	7.02	6.96	7.11	7.3	7.21	6.97	6.98	7.11	6.99	6.99	6.99	6.82	7	7.08	7.07	7.02	7.11	7.05	7	7.07	7.11	6.92	6.87	7.02	7.04	7.06	7.64
ILMN_1653566	6.47	6.88	6.6	6.87	6.88	6.78	6.97	6.72	6.69	6.74	6.7	6.53	6.74	6.5	6.75	6.73	6.69	6.8	6.79	6.72	6.46	6.84	6.62	6.63	6.54	6.75	6.62	6.71	6.65	6.57	6.81	6.43	6.75	6.84	6.75	6.5	6.65	6.69	6.86	6.59	6.81	6.73	6.74	6.71	6.68	6.57	6.52	6.65	6.61
ILMN_1653567	6.73	6.74	7	6.56	6.61	6.85	6.67	6.7	6.9	6.81	6.69	6.98	6.7	6.77	6.59	6.73	6.86	6.8	6.83	6.69	6.82	6.89	6.77	6.73	6.73	6.8	6.7	6.84	6.8	6.8	6.82	6.62	6.89	6.83	7	6.69	6.64	6.76	6.66	6.77	6.61	6.84	6.96	6.8	6.52	6.75	6.84	6.81	6.84
ILMN_1653571	7.47	7.79	8.05	8.1	8.2	8.55	8.21	8.02	7.78	7.85	8.58	8.83	8.02	7.29	8.56	8.44	8.3	7.66	8.05	8.13	7.87	7.98	8.36	7.9	8.61	8.26	8.06	8.17	8.32	8.28	7.88	7.64	7.74	7.55	7.94	8.24	8.12	8.35	8.35	8.29	8.19	8.1	8.39	8.21	8.65	8.2	7.42	8.36	7.96
ILMN_1653572	7.08	7.08	7.44	7.48	7.29	7.15	6.92	7.12	7.48	7.54	7.71	7.05	7.46	7.37	7.02	7.34	7.29	7.26	7.32	7.22	7.37	7.88	7.3	7.13	7.43	7.06	7.28	7.27	6.97	7.39	7.35	7.32	7.34	7.25	7.2	7.28	6.93	7.02	7.04	7.06	7.06	7.15	7.09	7.15	7.21	7.18	7.13	7.07	7.15
ILMN_1653573	7.1	7.84	7.25	7.25	7.4	6.83	7.35	7.07	7.3	7.8	6.98	6.98	7.16	7.04	6.94	7.07	6.98	7.34	7.12	7.16	7.31	7.68	7.14	7.08	7.05	8.21	7.33	7.5	7.29	7.45	7.22	7.74	7.36	8.19	8.57	7.37	7.45	7.81	7.13	7.52	7.24	7.75	7.17	7.49	7.23	7.81	7.32	7.11	7.7
ILMN_1653579	7.62	7.2	7.47	7.03	7.04	7.01	7.4	6.95	6.98	7.6	7.22	6.87	6.95	6.94	7.03	6.99	7.08	8.34	7.03	6.87	8.03	7.41	6.94	7.08	6.98	7.3	6.9	6.95	7.51	6.96	6.88	7.22	7.05	8.6	7.1	7.05	7.4	7.38	7.04	6.72	8.9	7.21	6.88	7.01	6.96	8.14	6.84	7.14	8.77
ILMN_1653583	6.71	6.78	6.97	6.77	6.47	6.77	6.72	6.54	6.75	6.47	6.67	6.72	6.69	6.91	6.63	7.07	6.71	6.77	6.71	6.58	6.75	6.97	6.52	6.91	6.94	6.88	6.65	6.61	6.77	6.96	6.72	6.85	6.67	6.64	6.72	6.74	6.75	6.69	6.82	6.73	6.49	6.68	6.81	6.75	6.79	6.73	6.74	6.68	6.72
ILMN_1653591	7.1	7.21	7.17	6.88	6.9	6.93	7.18	7.03	7.21	7.16	7.01	7.04	7.33	7.48	7.13	7.13	7.16	6.97	6.99	6.98	7.04	7.15	7.11	7.27	7.27	7.19	7.03	7.1	7.05	7.22	6.86	6.96	6.95	6.98	7.01	6.97	7.13	7.06	6.97	7.03	7.09	6.94	6.96	6.96	7.06	6.99	7.48	7.17	7.58
ILMN_1653603	7	6.88	6.73	6.79	6.75	6.87	6.91	6.89	6.93	6.74	6.94	6.78	7.03	6.91	6.81	6.68	7.05	6.89	6.87	7.05	6.89	6.81	6.8	6.91	7.09	6.81	6.88	6.88	6.85	6.73	6.77	6.72	6.84	6.94	7.01	6.86	6.91	6.76	6.95	6.9	6.72	6.8	6.82	6.79	6.69	6.86	7.27	6.84	6.84
ILMN_1653612	9.82	8.42	9.68	9.04	8.61	9.08	9.79	9.55	9.2	8.73	8.89	9.16	8.98	10.28	10.01	8.87	7.76	9.16	8.95	9.02	8.82	9.25	9.28	10.94	9.37	9.05	8.46	8.73	8.65	8.73	9.54	8.88	9.17	8.93	8.61	8.73	9.6	8.89	9.55	9.17	8.9	9.19	9.76	9.15	9.79	9.29	9.57	8.45	9.57
ILMN_1653615	9.95	9.29	9.92	9.42	9.52	9.26	10.33	10.33	9.38	9.59	9.15	9.28	9.62	9.97	10.06	9.11	9.47	9.74	9.85	10.11	9.43	9.37	9.59	10.23	9.19	8.37	9.45	9.32	9.07	8.76	9.04	8.91	9.04	8.77	9	8.85	9.47	9.16	9.8	9.61	9.29	9.6	9.74	9.61	8.67	9.64	10.03	9.17	9.78
ILMN_1653618	10.28	10.1	10.64	9.9	9.89	9.61	10.44	10.41	10.3	10.56	9.32	10.01	10.37	9.94	10.26	9.5	9.56	10.26	10.4	10.62	10.32	9.91	9.6	10.18	9.77	10.1	10.67	10.52	10.71	10.29	10.34	10.26	10.66	10.45	10.59	10.2	10.3	9.95	10.47	10.28	10.28	10.06	10.07	10.5	10.37	10.18	10.39	10.36	10.02
ILMN_1653628	7.12	6.77	6.86	6.82	7.04	6.85	6.73	6.8	7.03	6.91	7.02	6.88	6.87	6.95	6.88	6.87	6.69	6.8	6.86	6.97	6.93	6.93	6.68	6.84	6.95	6.8	6.83	6.63	6.9	6.9	6.74	6.75	6.92	6.8	6.99	6.93	7.05	6.91	6.89	6.88	6.82	6.87	6.92	6.78	7.04	6.97	7	6.97	6.88
ILMN_1653629	6.77	6.85	6.84	6.83	6.98	6.82	6.93	6.91	7.13	6.92	6.95	6.84	6.99	7.14	6.92	6.99	6.97	6.97	7.11	6.8	6.8	6.97	6.96	7.04	6.99	6.9	7.01	6.85	6.87	7.1	6.95	6.9	7.01	7.09	6.94	6.94	6.84	6.84	6.97	6.65	6.89	6.93	6.99	6.97	6.92	6.95	6.9	6.81	6.95
ILMN_1653636	7.18	7.09	6.91	6.94	7.16	7.09	6.96	7.06	6.87	6.92	7	7.06	7.13	7.61	7	6.95	7.18	6.98	7.1	7	6.98	7	6.87	7.19	7.12	7.12	7.21	7.12	6.65	7.06	6.93	6.98	7.03	7.11	6.89	7.03	6.97	7.17	7.11	7.03	7.2	7.12	6.9	7.06	7	6.96	6.95	7.16	7.74
ILMN_1653646	8.36	8.32	8.43	8.59	8.56	8.91	8.55	8.46	8.58	8.47	9.05	9.57	8.71	8.98	9	9.25	8.42	8.49	8.39	8.34	8.76	8.89	8.34	8.58	8.6	8.63	8.59	8.67	9.06	8.74	8.75	8.64	8.43	8.77	8.77	8.49	8.44	8.82	8.39	8.6	8.48	8.44	8.54	8.37	8.9	8.76	8.82	8.69	9.05
ILMN_1653650	6.78	6.9	6.88	7.06	7.08	7.05	6.95	7.13	6.97	6.94	6.97	6.86	7	6.94	6.88	6.83	6.74	6.99	6.94	6.93	6.97	7.13	6.81	6.9	6.97	6.82	6.97	7.01	6.96	7	6.91	6.88	6.87	6.99	7.04	7	6.84	6.69	6.99	6.73	7.05	6.79	6.99	6.98	7.08	6.98	6.84	6.95	6.88
ILMN_1653660	7.16	7.01	6.84	7	6.85	6.91	6.83	6.95	7.04	6.92	6.75	7.06	6.9	7.05	6.87	6.8	6.95	7.11	6.88	6.78	6.84	7.17	6.97	6.92	6.88	6.85	7.12	7.14	6.99	7.15	6.93	7.1	7.03	7.11	7.03	7.19	7.17	6.93	7.17	7.15	7.15	6.99	7.15	7.11	7.21	7.17	7	7.05	6.82
ILMN_1653667	8.17	8.82	8.36	8.93	8.86	8.43	8.09	8.31	8.44	8.34	8.88	8.17	8.29	8.41	8.49	8.95	8.87	8.31	8.26	8.25	8.37	8.14	8.8	8.18	8.63	8.72	8.29	8.63	8.55	8.66	8.29	9.14	8.58	8.66	8.47	8.98	8.4	8.62	8.48	8.3	8.05	8.81	7.92	8.55	8.5	8.27	8.43	8.62	8.39
ILMN_1653670	7.33	7.01	7.23	7.27	7.33	7.05	7.75	7.62	7.32	7.22	7.13	6.97	7.45	7.08	8.18	7.09	7.42	7.44	7.36	7.24	7.45	7.28	7.13	7.95	7.06	7.28	7.07	7.27	7.22	7.23	7.75	7.31	7.18	7.23	7.41	7.32	7.81	7.07	7.89	7.65	7.22	7.2	7.61	7.43	6.99	7.22	6.99	7.65	7.17
ILMN_1653678	7.15	7.35	7.5	7.55	7.52	7.04	7.18	7.7	7.61	7.7	7.44	7.48	7.21	7.22	7.05	7.16	7.64	7.22	7.59	7.2	7.42	7.55	7.33	7.54	7.09	6.95	6.94	7.59	7.28	7.91	7.34	7.48	7.36	7.26	7.41	7.45	7.02	7.44	7.19	7.14	7.25	7.15	7.07	7.44	7.45	7.64	7.25	7.66	7.12
ILMN_1653704	6.9	7.03	6.82	7	6.98	7.09	6.91	7.09	7.1	6.91	6.8	7.1	6.84	6.83	6.7	7.01	6.89	7.18	6.95	7.19	6.9	7.08	6.87	6.92	6.89	6.88	6.89	6.92	7.07	6.72	6.81	6.9	7.03	6.94	7	6.9	7.06	6.98	6.88	6.89	6.92	7.03	7.03	7.04	6.78	6.92	6.85	7.02	6.84
ILMN_1653708	10.25	11.19	10.96	11.29	11.15	10.76	10.39	10.38	11.28	11.09	11.92	11.8	11.04	11.07	10.85	12.29	11.29	11.04	11.28	11.03	11.41	11.57	10.97	10.79	10.64	11.09	10.74	11.35	11.74	11.61	10.95	11.51	11.02	11.06	11.41	11.57	10.28	11.52	10.63	11.1	11.32	11.21	10.54	11.38	11.67	10.94	11	12.12	11.4
ILMN_1653709	10.24	9.63	10.23	9.54	9.91	9.9	10.26	9.63	10.14	9.85	9.25	10.42	10.12	10.75	10.22	9.59	9.52	9.92	9.87	9.9	9.95	9.77	9.89	10.95	10.24	9.75	9.64	10.06	10.26	10	10.14	10.07	10.24	9.73	9.74	9.77	10.07	9.54	10.06	10.28	9.69	9.75	10.38	10.04	10.12	9.95	9.98	9.74	10.47
ILMN_1653711	9.74	9.04	9.06	9.55	8.7	7.86	9.26	10.15	9.22	9.1	10.69	8.12	8.18	9.46	7.73	8.69	9.31	9.52	8.3	9.19	9.63	9.99	8.33	7.95	7.35	8.69	9.23	9.51	9.71	8.48	8.03	9.14	8.53	8.35	9.37	8.94	9	9.5	8.26	9.48	8.25	8.4	8.38	8.69	8.71	8.4	8.34	7.41	8.35
ILMN_1653712	8.05	9.59	8.2	8.97	8.27	8.95	9.24	8.91	8.41	8.5	8.76	7.9	8.32	7.41	8.42	7.8	9.62	8.68	8.26	8.16	8.67	7.99	7.71	7.62	8.16	8.98	8.57	8.9	9.15	8.78	8.9	8.68	9.14	9.56	9.79	9	9.69	9.55	8.85	9.03	8.3	8.86	8.82	8.88	8.48	8.87	8.05	8.1	8.03
ILMN_1653716	6.74	6.93	7.11	7.06	6.82	6.92	7.06	6.81	6.8	6.87	6.98	6.78	7.23	7.11	6.89	7.08	7.09	7.01	7.06	6.97	6.75	6.94	6.75	6.98	7.01	7.03	6.91	7.02	6.88	6.98	6.82	6.85	6.85	6.95	6.74	6.82	6.84	6.9	7.11	6.75	6.8	6.96	6.86	6.76	6.92	6.84	7.05	7.01	6.97
ILMN_1653718	9.79	10.11	9.93	10.13	9.76	10.28	9.96	9.62	10.03	9.93	10.53	10.18	10.04	10.08	10.59	10.58	10.06	9.93	9.74	9.78	9.94	10.07	9.93	9.78	9.95	10.23	9.94	10.18	9.79	10.41	10.59	10.2	10.35	10.28	10.24	10.41	10.4	10.45	10.11	9.91	10.17	10.04	10.01	10.08	10.27	10.24	10.02	10.45	10.26
ILMN_1653719	8.12	7.75	7.66	7.79	7.69	7.32	8.84	7.53	7.97	8.03	7.39	7.88	7.84	8.19	7.66	7.74	7.46	7.85	7.54	7.48	7.8	7.92	7.51	8.17	7.35	7.37	7.56	7.57	7.45	7.31	7.65	7.56	7.56	7.4	7.35	7.47	7.41	7.25	7.69	8.59	7.5	7.4	7.83	7.8	7.31	7.59	7.28	7.54	7.9
ILMN_1653724	7.17	7.19	7.15	7.18	7.23	7.48	7.18	7.31	7.19	7.06	7.26	7.23	7.22	7.1	7.15	7.19	7.25	7.11	7.28	7.16	7.21	7.13	7.17	7.15	7.15	7.19	7.26	7.18	7.19	7.08	7.21	7.18	7.22	7.17	7.23	7.3	7.39	7.23	7.22	7.24	7.23	7.13	7.27	7.18	7.46	7.28	7.24	7.31	7.28
ILMN_1653730	7.33	7.88	7.74	8.43	7.78	7.86	8.61	7.73	7.42	7.63	9.23	6.98	7.41	7.87	8.08	7.99	8.24	7.87	7.59	7.68	7.65	8.66	7.51	7.57	7.75	8.58	7.93	8.22	8.55	7.72	8.3	7.86	8.02	8.57	8.72	7.86	8.57	7.74	7.48	7.72	8.16	8.1	9.47	7.68	7.72	7.67	7.22	8.24	7.76
ILMN_1653738	7.23	7.39	7.4	7.61	7.47	7.34	7.52	7.42	7.45	7.68	7.51	7.13	7.51	7.43	7.32	7.05	7.27	7.21	7.45	7.46	7.46	7.13	7.11	7.3	7.48	7.25	7.26	7.55	7.38	7.67	7.52	7.55	7.41	7.5	7.28	7.56	7.55	7.23	7.88	7.42	7.43	7.34	7.19	7.61	7.21	7.31	7.25	7.21	7.32
ILMN_1653744	7.08	6.84	6.9	6.87	7.35	7.01	6.97	7.07	6.97	6.9	6.94	6.92	6.89	7.05	7.02	7.02	7.4	6.98	7.14	6.99	7.1	7.02	6.9	7.12	6.83	7.05	6.96	6.98	6.97	7.14	7.05	6.88	6.97	6.83	6.82	7.05	6.99	6.93	6.84	7.11	7	6.87	6.98	6.95	7.07	6.85	7.04	6.92	7.02
ILMN_1653745	7.17	7.03	7.05	7.07	6.99	6.91	7.01	6.88	7.21	7.02	7.1	7.14	7.08	7.64	7.12	7.53	7.03	7.01	7.32	7.03	7.15	6.83	7.1	7.1	7.12	7.28	7.48	7.25	6.85	7.39	7.09	7.08	7.02	7.09	7.15	7.08	7.07	6.95	6.87	6.93	7.09	7.24	7.09	7.18	6.97	7.02	7.11	6.96	7.24
ILMN_1653747	10.7	10.08	10.85	9.91	10.62	9.88	10.58	9.19	9.67	10.2	8.68	11.49	9.69	11.71	9.99	10.67	9.62	9.28	10.69	10.49	10.33	10.13	10.17	10.92	7.91	7.43	8.81	8.46	8.67	7.3	7.52	7.64	7.52	7.48	7.66	7.43	7.31	8.13	8.94	8.05	8.8	9.41	8.8	9.39	7.2	9.46	10.25	8.91	11.35
ILMN_1653748	7.24	6.98	7.12	6.9	6.92	7.06	6.94	6.91	7.09	6.96	6.84	6.93	6.84	6.91	7.05	6.92	6.94	7.11	6.93	6.86	7.03	6.94	7.1	6.89	6.96	6.93	6.99	6.94	6.91	6.95	7.04	7.01	7.11	6.97	6.88	6.95	7.04	6.97	6.96	6.98	6.96	6.92	7.02	6.96	7.03	6.96	7.17	7.08	7
ILMN_1653749	10.37	10.28	10.63	10.3	10.67	10.77	10.27	10.92	10.25	10.43	9.2	10.23	10.61	10.7	10.15	9.46	10.44	10.62	10.52	10.25	10.48	9.85	9.62	12.02	10.88	10.29	9.77	10.45	10.87	10.23	10.38	10.36	10.85	9.68	9.72	9.99	10.72	10.38	10.46	10.97	11.04	9.77	10.36	10.64	11.56	10.12	11.22	10.78	10.05
ILMN_1653750	9.73	7.51	7.29	7.24	7.2	7.84	8.02	12.19	7.41	7.06	6.92	7.27	7.15	7.36	7.53	7.13	7.18	7.41	7.21	7.23	7.4	7.2	7.57	7.41	6.91	7.2	7.18	7.26	7.35	7.4	7.68	7.48	7.18	7.13	7.36	7.33	8.78	7.2	7.72	7.67	7.29	7.21	7.9	7.33	7.07	7.15	6.99	7.08	7.03
ILMN_1653751	9.63	8.57	9.35	8.63	8.62	10.25	8.54	7.81	9.16	9.3	8.39	7.69	8.56	9.35	9.66	9.32	9.01	9.13	8.68	8.17	8.39	10.79	9.21	10.4	9.21	8.37	9.75	8.85	7.68	8.15	8.84	8.85	7.97	7.89	8.05	8.44	7.81	7.97	9.21	11.06	11.05	9.83	8.98	8.71	8.24	8.86	10.02	8.44	10.04
ILMN_1653760	7.06	6.88	7.1	6.85	6.96	7.16	6.96	6.99	6.86	6.98	7.08	7.33	6.98	6.97	6.93	7.1	6.96	6.89	7.02	6.82	7.2	6.94	6.93	7.12	7.29	6.96	7.04	7.12	7.08	7.06	7.17	7.01	6.94	6.79	7.04	7.05	6.92	7.05	7.03	6.93	7	7.16	7.18	7.01	6.99	7.08	6.98	6.99	7.27
ILMN_1653761	7.32	7.36	7.35	6.95	6.88	7	7.22	7.16	7.29	7.6	7.26	7.52	7.22	7.18	7.24	7.64	7.3	7.66	7.59	7.2	7.27	8.38	7.78	7.38	7.05	7.06	7.03	7.67	7.26	7.85	7.19	7.6	7.1	7.01	7.29	8.09	7.23	6.71	7.16	7.36	7.36	7.68	7.19	7.56	7.38	7.02	7.22	7.76	7.91
ILMN_1653762	7.43	7.21	7.16	7.06	7.19	7	7.19	8.12	7.1	7.11	7.09	7.05	7.08	7.72	7.26	7	7.07	7.21	7.29	7.18	7.05	7.21	7.14	7.17	7.12	7.36	7.23	7.05	7.19	7.05	7.11	7.09	7.02	7.18	7.22	7.07	7.08	7.05	7.16	7.08	7.05	7.05	6.92	7.08	6.99	7.16	7.06	7.12	7.31
ILMN_1653766	6.9	7.08	7.06	6.9	6.91	7.25	7.01	6.91	6.94	6.92	7	7.09	6.89	6.92	7.02	6.69	6.96	7.12	7.02	7.01	6.85	6.98	6.9	6.91	7.07	6.99	7.03	6.9	7	7.15	6.96	7.17	7.06	7.3	7.13	6.93	7.01	7.62	6.91	7	7.09	7.06	7.08	7.06	7.11	7.16	6.84	7.09	7.18
ILMN_1653768	7.15	7.06	7.09	6.91	7.09	6.9	6.91	7.01	7.28	7.29	6.91	7.09	7	7.08	6.81	6.9	6.88	6.97	7.03	6.94	7.17	6.77	6.94	6.94	7	6.95	6.92	6.91	6.77	7.2	7.18	7.23	7.12	7.18	6.89	7.06	7.08	6.91	7.12	6.95	7.13	7.05	7.07	6.98	7.11	6.89	6.93	6.93	7.07
ILMN_1653769	7.6	7.36	7.56	7.36	7.41	7.33	7.45	7.35	7.41	7.36	7.42	7.47	7.37	6.97	7.36	7.59	7.42	7.49	7.06	7.4	7.43	7.57	7.62	7.38	7.42	7.42	7.05	7.34	7.5	7.43	7.44	7.45	7.57	7.5	7.39	7.51	7.44	7.65	7.55	7.37	7.6	7.39	7.46	7.51	7.66	7.57	6.96	7.29	6.95
ILMN_1653771	7.58	7.57	7.52	7.44	7.57	7.4	7.61	7.64	7.46	7.51	7.4	7.98	7.33	7.39	7.56	7.65	7.4	7.43	7.22	7.44	7.43	7.48	7.34	7.65	7.41	7.53	7.41	7.49	7.91	7.54	7.39	7.38	7.25	7.19	7.45	7.46	7.41	7.48	7.38	7.4	7.27	7.82	7.38	7.53	7.43	7.5	7.89	7.79	7.41
ILMN_1653774	7.54	7.57	7.42	7.5	7.35	7.46	7.47	7.54	7.48	7.45	7.6	7.67	7.61	7.44	7.76	7.62	7.56	7.56	7.52	7.55	7.66	7.53	7.36	7.46	7.44	7.52	7.3	7.47	7.65	7.64	7.5	7.48	7.75	7.56	7.5	7.59	7.49	7.61	7.46	7.61	7.56	7.57	7.6	7.62	7.69	7.53	7.2	7.77	7.22
ILMN_1653783	6.9	7.17	7.08	6.99	7.2	7.11	7.07	6.99	7.06	7.01	6.98	7.08	7.2	7.29	7.03	7.32	7.01	7.07	7.05	7	7.23	7.04	7.11	7.15	7.18	7.01	7.14	7.07	7.1	7.03	7.08	7.08	7.13	7.05	7.03	7.07	6.98	6.97	7.05	7.03	7.08	7.09	7.1	7.15	7.07	7.08	7.19	7.08	7.13
ILMN_1653786	6.97	6.89	7.03	6.98	6.89	7.01	6.93	6.95	7.03	6.86	7.06	7.04	7.02	6.9	6.99	6.99	6.98	6.88	6.87	7.04	6.89	7.17	7.01	7.02	6.92	7	6.82	7.11	7.02	6.95	6.9	6.88	7	6.92	6.88	7.1	6.76	6.99	6.94	7.05	7.06	7.07	7.06	6.9	7.03	7	7.11	7.14	7.02
ILMN_1653787	7.09	6.9	6.95	6.95	6.84	7.03	6.9	6.74	6.78	6.92	6.96	7.05	7.02	6.97	6.96	6.93	6.87	7.05	6.9	6.88	6.76	6.82	6.96	6.92	6.9	6.82	7.04	6.84	6.94	6.9	6.93	6.66	6.7	6.84	6.9	6.92	6.82	7	6.9	6.97	6.91	6.89	6.8	6.93	6.87	6.99	6.86	6.82	7.05
ILMN_1653788	6.87	7.44	7.25	7.21	7.24	6.97	6.9	7.42	7.15	7.4	7.48	7.25	7.35	6.99	7.58	7.67	7.27	7.32	7.18	7.35	7.31	7.18	7.09	6.94	7.2	7.03	7.44	7.18	7.28	7.18	7.36	7.29	7.36	7.26	7.33	7.59	7.16	7.3	7.32	7.16	7.26	7.1	7.14	7.24	7.36	7.1	6.74	7.41	6.99
ILMN_1653794	13.28	12.86	13.13	12.72	13.83	12.86	13.42	11.85	13.53	13.66	12.66	12.3	13.49	13.8	13.61	13.12	14.01	12.84	12.78	13.2	12.77	12.74	13.6	14	12.36	12.91	12.05	13.27	13.22	12.54	12.3	12.59	11.96	11.8	11.61	11.56	12.09	12.51	12.96	12.95	12.38	12.41	13.11	13.27	12.87	13.92	11.94	13	12.52
ILMN_1653797	12.56	12.59	12.81	12.52	12.63	11.44	11.99	12.48	12.47	12.85	11.89	12.34	12.65	12.48	11.38	11.37	12.34	12.84	12.84	12.84	12.52	12.63	12.24	12.16	11.67	12.01	12.81	12.48	13.03	12.65	11.88	12.33	11.28	12.54	12.68	12.79	11.63	12.49	11.78	11.72	12.31	12.71	11.44	12.7	11.13	12.51	13.01	12.31	12.41
ILMN_1653801	7.28	7.64	7.49	7.66	7.52	7.3	7.69	7.58	7.57	7.63	7.75	7.51	7.57	7.32	7.67	7.72	7.81	7.48	7.57	7.5	7.58	7.79	7.51	7.43	7.81	7.59	7.65	7.57	7.71	7.64	7.74	7.61	7.71	7.71	7.47	7.82	7.56	7.93	7.69	7.58	7.72	7.68	7.6	7.54	7.86	7.59	7.45	7.75	7.38
ILMN_1653807	6.71	6.69	6.8	6.84	6.94	6.93	6.9	6.9	6.82	6.92	7.03	6.91	6.93	6.76	6.68	6.8	6.85	6.53	6.95	6.8	6.74	6.84	6.81	7.1	6.85	7.22	6.97	6.82	7.01	6.8	6.93	6.97	6.96	6.91	6.89	6.92	6.85	7.04	6.72	6.85	6.89	6.76	6.96	6.89	6.74	6.89	6.82	6.96	6.67
ILMN_1653814	6.96	6.75	7.03	6.89	6.78	6.71	6.88	6.86	6.91	6.84	6.86	7.23	6.9	7.07	6.88	6.75	6.9	6.78	6.73	6.98	6.76	6.88	7.05	6.78	7	6.75	6.94	6.92	6.96	6.85	6.98	6.72	6.87	6.78	6.82	6.9	6.8	6.89	6.68	6.92	7.05	6.9	6.97	6.93	6.75	6.8	6.85	6.93	6.78
ILMN_1653822	6.85	7.01	6.9	7.01	6.78	7.05	7.12	7.01	6.98	6.87	7.06	7.26	6.96	7.05	6.96	6.93	7.04	7.04	6.99	7.32	7.08	7.15	6.85	7.24	7.09	7.3	7.61	7.06	7.46	7.06	6.89	7.08	7.03	7.43	8.22	7.01	7.06	7.16	6.83	7.21	7.67	7.28	7.09	6.92	7.42	7.68	7.2	6.98	7.01
ILMN_1653826	7.57	7.52	7.81	7.8	7.46	7.41	8.47	7.86	7.46	7.52	7.16	7.31	7.84	7.51	7.75	7.17	7.14	7.71	7.53	7.25	7.6	7.51	7.36	7.93	7.24	7.45	7.3	7.49	7.3	7.23	7.61	7.27	7.26	7.19	7.3	7.22	7.73	7.28	7.86	7.55	7.32	7.21	7.68	7.55	7.11	7.16	7.33	7.28	7.53
ILMN_1653828	10.81	11.36	10.96	11.01	11.2	11.49	10.93	10.67	11.56	11.41	11.51	11.22	11.05	10.77	10.74	10.78	11.66	11.22	11.44	11.24	11.2	11.19	11.51	10.56	11.49	11.48	11.19	11.41	11.04	11.53	11.46	11.54	11.66	11.86	11.7	11.68	11.23	11.99	11.22	11.63	11.37	11.61	11.43	11.16	11.6	11.49	11.09	10.84	11.31
ILMN_1653829	7	6.84	7.06	7.01	7.25	7.02	6.81	6.95	7.16	7	6.95	7	7.09	6.93	7.12	7.15	7.32	6.9	6.93	7.23	7.11	7.04	7.12	7.06	7.08	7.05	6.96	6.98	7.02	7.15	6.96	6.84	6.92	7.17	6.98	7.07	7.01	7.07	6.9	6.85	7.15	7.01	6.91	6.83	7.21	7	7.27	6.98	7.15
ILMN_1653833	7.05	7.04	6.92	7.21	6.87	7.06	7.04	7.16	6.84	6.85	7	7.05	6.96	6.81	7.08	6.89	6.88	6.79	7.18	7.12	6.9	6.96	7.2	6.82	6.98	7.08	7.12	7.08	7	6.81	6.9	6.95	6.9	7.05	7.03	7.07	6.96	7.08	6.98	7.06	7.01	6.98	6.97	7.01	6.96	6.98	6.99	6.89	6.82
ILMN_1653836	8.13	7.33	7.11	7.13	7.28	7.11	7.18	9.54	7.75	7.66	10.01	8.48	8.36	8.39	7.36	8.21	7.83	7.62	8.16	7.6	8.04	7.43	7.91	8.71	7.91	7.27	7.88	7.79	7.98	8.63	7.62	8.55	7.85	7.25	7.25	8.03	7.38	6.92	7.48	7.83	7.06	7.39	7.36	7.74	7.95	7.15	7.26	8.97	7.73
ILMN_1653856	10.22	9.55	9.6	9.29	10.11	10.48	8.24	10.56	10.02	10.13	11.62	10.46	9.37	10.4	7.49	11.01	9.29	10.07	10.11	9.6	9.58	10.13	9.54	10.01	9.28	9.37	9.62	10.02	8.24	10.75	8.74	9.84	8.85	9.67	9.17	10.31	8.05	9.71	8.33	9.74	9.87	9.69	9.04	10	10.5	9.37	10.14	11.29	10.59
ILMN_1653861	10.02	10.17	10.21	10.35	10.27	9.92	10.22	9.57	10.05	10.23	10.7	10.24	10.34	10.47	10.62	10.55	10.28	9.99	10.18	9.85	10.38	9.9	10.04	9.98	10.42	9.89	10.11	10.52	9.9	10.44	10.57	10.37	10.54	9.9	9.75	10.4	10.33	9.51	10.48	10.39	9.73	9.94	10.28	10.31	9.67	9.46	10.01	10.64	9.77
ILMN_1653864	7.34	7.08	6.91	6.93	6.93	6.81	6.73	6.96	6.93	7.04	6.79	6.91	7	7.02	7	6.96	6.87	6.82	6.89	6.83	7.05	6.97	6.95	6.95	6.87	6.73	6.64	6.82	6.78	6.9	6.79	6.9	6.8	6.83	6.86	6.92	6.83	6.83	6.92	6.87	6.88	6.58	6.83	6.79	7.02	6.75	6.98	6.82	6.9
ILMN_1653865	7.07	7.34	7.34	7.3	7.49	7.74	7.25	7.34	7.12	7.15	7.1	7.18	7.34	7.52	7.44	7.36	7.44	7.12	7.37	7.43	7.31	7.26	7.29	7.46	7.45	7.16	7.36	7.22	7.19	7.23	7.13	7.23	7.26	7.34	7.19	7.07	7.08	7.44	7.23	7.16	7.45	7.25	7.15	7.09	7.13	7.19	7.1	7.55	7.58
ILMN_1653867	7.42	7.62	7.47	7.39	7.49	7.25	7.74	7.55	7.51	7.57	7.26	7.19	7.61	7.09	8.12	7.53	7.2	7.6	7.39	7.25	7.49	7.36	7.3	7.61	7.42	7.34	7.36	7.54	7.33	7.41	7.81	7.6	7.72	7.51	7.46	7.54	7.83	7.44	7.76	7.53	7.34	7.39	7.68	7.57	7.43	7.35	7.31	7.43	7
ILMN_1653878	7.13	7	7.2	7.16	6.99	7.63	7.9	7.1	7.03	7.03	7	6.96	7.7	7.08	8.2	6.93	6.97	7.24	7.01	6.95	7.16	6.95	7.1	7.89	7.39	7.27	6.99	7.05	7.03	6.99	7.68	7.04	6.99	6.9	7.05	7.01	7.8	6.85	8.11	7.87	6.98	7.04	8.04	7.33	6.92	6.88	6.97	7.02	6.96
ILMN_1653892	7.19	7.1	7.07	7.06	7.22	7.51	7.11	7.62	7.03	7.01	6.99	7.07	6.95	7.03	7.35	7	6.9	7.18	6.89	6.85	6.97	7.06	7.28	7.56	7.08	7.9	7.14	7	7.01	7.03	7.12	7.08	7.23	8.27	8.93	7.06	7.54	7.09	7.12	7.17	7.24	7.23	7.49	7.2	6.96	7.98	6.94	7.67	7.1
ILMN_1653894	9.69	10.25	9.98	10	10.2	9.83	9.31	9.09	10.43	10.25	11.53	10.87	9.89	10.78	8.36	10.97	11.01	10.16	10.32	10.43	10.45	10.8	10.82	9.73	10.48	11.13	10.94	10.12	10.09	10.75	9.62	10.2	9.93	11.11	11.28	10.76	9.46	11.37	8.71	9.89	10.34	11.37	9.57	10.07	10.79	11.09	10.88	11.28	10.68
ILMN_1653896	7.87	7.92	7.78	7.85	7.93	8.47	7.78	7.9	7.98	7.79	9.09	8.62	7.84	7.99	8.08	8.54	8.68	8.02	7.84	7.87	7.99	8.22	8.11	7.95	8.27	8.23	8.19	8.08	8.29	8.24	8.19	8.17	8.24	8.29	8.2	8.27	8.14	8.12	7.9	8	8.38	8.12	7.98	8	8.39	8.15	8.24	8.34	8.06
ILMN_1653904	8.49	8.25	8.51	8.43	8.36	8.5	8.33	9.19	8.43	8.45	9.35	9.23	8.38	8.58	8.5	9.27	7.66	8.45	8.44	8.13	8.61	9.17	8.9	8.11	8.72	8.66	7.99	8.75	9.14	9.43	9.1	8.96	8.8	8.78	8.35	9.08	8.63	9.08	8.41	8.38	8.48	8.77	8.48	8.5	9.05	8.77	8.57	8.68	8.66
ILMN_1653910	7.33	7.3	7.34	7.43	7.34	7.09	7.4	7.2	7.06	7.23	7.33	7.19	7.33	7.63	7.37	7.24	7.51	7.25	7.32	7.52	7.38	7.33	7.33	7.27	7.16	7.54	7.31	7	7.31	7.23	7.09	7.17	7.28	7.21	7.19	7.15	7.14	7.23	7.34	7.15	7.14	7.03	7.03	7.09	7.12	7.21	8.05	7.26	7.45
ILMN_1653927	6.93	7	6.95	6.79	6.97	6.93	6.72	6.89	6.79	6.98	6.9	6.81	6.92	7.01	6.94	6.76	6.99	6.74	6.92	6.97	6.86	6.81	7.02	6.79	6.75	6.86	6.68	6.89	7.05	7.15	7.01	7.11	7.09	7.04	7.08	6.99	6.79	6.99	6.8	6.88	6.7	6.83	6.87	6.97	6.95	6.82	7.04	6.9	6.87
ILMN_1653933	10.39	10.54	9.53	10.7	10.46	10.82	10.02	9.09	10.57	10.22	10.87	10.45	10.2	11.17	10.1	10.91	10.23	10.19	10.47	9.95	10.59	10.09	11.03	9.38	10.3	9.37	9.67	10.32	9.65	10.39	9.94	10.25	10.09	10.05	9.19	10.88	9.71	10.15	10.08	9.21	9.11	10.61	9.93	10.59	8.97	9.55	10.41	10.13	10.26
ILMN_1653940	7.42	7.38	7.36	7.34	7.37	7.34	7.39	7.43	7.46	7.48	7.55	7.57	7.41	7.3	7.41	7.54	7.42	7.41	7.38	7.21	7.45	7.42	7.47	7.38	7.42	7.41	7.35	7.44	7.45	7.48	7.55	7.37	7.55	7.46	7.38	7.46	7.57	7.52	7.53	7.43	7.42	7.39	7.53	7.44	7.63	7.45	7.28	7.41	7.22
ILMN_1653945	7.58	7.59	7.62	7.55	7.52	7.51	7.74	7.63	7.58	7.51	7.59	7.8	7.79	7.62	8.22	7.61	7.28	7.44	7.65	7.42	7.66	7.56	7.45	7.63	7.57	7.56	7.87	7.7	7.68	7.61	7.83	7.5	7.53	7.58	7.65	7.56	7.86	7.61	7.95	7.75	7.6	7.47	7.71	7.66	7.59	7.48	7.24	7.61	7.56
ILMN_1653965	10.68	9.74	9.65	9.91	9.87	7.98	8.48	11.08	9.97	9.55	11.15	10.52	9.12	10.54	8.23	10.07	9.85	9.59	9.96	10.04	10.26	10.29	10.08	9.87	10.84	9.67	9.39	9.62	11.01	10.22	9.15	10.44	10.28	10.09	9.02	9.84	8.65	10.17	8.83	9.27	9.8	9.73	8.71	9.46	10.89	9.47	11.12	10.74	10.27
ILMN_1653969	7.13	7.11	7.07	7.1	7.24	7.26	6.97	7.06	7.08	6.94	7.18	7.15	7	7.54	7.32	7.1	7.12	7.11	7.05	6.92	6.98	6.91	7.09	7.11	7.07	7.02	7.4	7.02	7.11	7.05	7.05	7.18	7.19	7.01	7.05	6.93	7.09	7.01	7.08	7.06	7.07	6.96	7.02	7.08	6.95	7.03	7.13	7.15	7.26
ILMN_1653980	7.43	7.47	7.64	7.83	7.59	8.35	7.95	7.75	7.84	7.74	8.26	8.6	7.98	7.71	9.29	8.45	8.89	7.72	7.82	7.76	7.98	8.25	7.86	8.03	7.92	7.52	7.67	7.73	7.86	7.24	7.69	7.46	7.32	7.28	7.43	7.34	7.71	7.49	7.92	7.72	7.62	7.93	8.18	7.64	7.54	7.83	7.01	8.22	7.73
ILMN_1653984	7.05	7.1	7.23	7	7.01	7.18	7.25	7.14	7.34	7	7.02	7.41	7.04	6.83	6.95	7.13	6.98	7.22	7.13	7.13	7	7.27	7.3	7.04	7.17	7.29	7.31	7.36	7.33	7.27	7.22	7.28	7.34	7.2	7.18	7.24	7.16	7.32	7.15	7.36	7.14	7.18	7.26	7.22	7.29	7.23	6.98	7.22	6.83
ILMN_1653991	6.96	6.83	6.9	7.15	7.06	6.86	6.89	6.88	6.98	7.03	6.91	6.88	6.96	6.88	6.77	7.07	6.85	7.02	7.15	7.03	6.95	7.04	6.91	6.99	6.93	6.8	6.79	6.76	6.95	6.77	6.93	6.86	6.99	6.99	6.84	6.92	6.75	6.93	6.97	7.02	7.03	6.74	7.05	7.08	6.85	7.01	6.7	7	6.87
ILMN_1653995	6.95	6.62	6.8	6.88	6.97	6.9	6.67	6.88	6.82	6.77	7	6.74	6.78	6.92	6.91	6.94	6.81	6.84	6.89	6.83	7	6.96	6.88	6.92	6.71	6.91	6.87	6.92	6.75	6.97	7.1	7.08	6.95	6.82	6.69	6.95	6.92	6.56	6.76	6.67	6.74	6.82	6.69	6.75	6.8	6.77	6.91	6.89	7.23
ILMN_1654001	8.14	7.53	8.21	7.75	7.65	7.66	7.96	7.98	7.49	7.85	7.56	7.94	7.53	8.38	7.5	7.65	7.63	7.56	7.76	8.28	7.59	7.52	8.13	8.04	7.12	7.22	8.13	7.74	8.01	7.01	7.61	7.66	7.07	7.07	7.24	6.98	6.93	7.99	7.35	7.35	8.42	7.72	7.35	7.59	7.1	8.11	8.28	7.62	8.3
ILMN_1654008	7.65	7.29	7.5	7.42	7.37	7.71	7.32	7.47	7.57	7.58	7.35	7.5	7.48	6.87	7.4	7.47	7.28	7.58	7.42	7.34	7.54	7.43	7.56	7.24	7.38	7.35	7.44	7.5	7.28	7.52	7.46	7.54	7.62	7.5	7.37	7.48	7.39	7.35	7.54	7.41	7.44	7.41	7.48	7.42	7.41	7.39	7.55	7.71	7.14
ILMN_1654016	13.62	13.71	13.81	13.87	13.64	13.49	13.24	13.68	13.95	13.89	13.86	13.67	13.74	13.74	12.78	13.64	13.22	13.75	13.64	14.26	13.92	14.04	13.61	13.67	13.94	14.04	14.27	14.15	14.27	14.25	13.66	14.19	13.96	14.23	13.99	14.07	13.38	14.22	13.44	13.86	14.13	13.67	13.2	13.78	14.27	13.77	14.25	14.05	13.9
ILMN_1654028	9.18	9.31	8.8	9.38	9.23	9.51	8.79	9.39	9.73	9.26	10.29	10.8	9.14	9.44	8.92	10.25	10.88	9.11	9.32	9.5	9.33	10.22	9.66	9.15	9.51	9.33	10.77	9.13	9.62	9.52	8.74	9.23	9.01	8.87	9.28	9.63	8.36	9.07	8.4	9.01	10.9	9.67	9.03	9.3	10.22	8.95	9.48	10.37	10.9
ILMN_1654031	7.22	7.32	7.6	7.3	7.18	7.06	7.38	7.67	7.41	7.4	7.3	7.26	7.16	7.38	6.92	7.13	7.26	7.34	7.4	7.98	7.41	7.29	7.12	7.11	7.21	7.14	7.42	7.22	7.88	7.28	7.43	7.21	7.33	7.29	7.3	7.08	7.27	7.29	7.15	7.2	7.35	7.44	7.19	7.21	7.15	7.32	7.19	7.29	7.46
ILMN_1654032	8.82	9.1	9.09	9.24	9.07	9.06	9.26	9.22	8.96	8.77	10.36	9.02	9.56	8.94	9.71	9.47	8.95	9.22	8.98	8.9	9.14	8.95	9.58	8.88	9.54	9.34	9.19	8.84	9.09	9.45	9.63	9.24	9.42	9.14	9	9.67	9.76	9.48	9.19	8.92	8.84	9.21	9.81	9.08	9.39	8.74	9.1	9.51	8.76
ILMN_1654037	9.7	10.13	9.79	9.76	10.1	9.72	10.05	9.51	9.62	10.33	9.51	9.73	9.79	9.25	9.91	10.02	9.22	9.72	9.68	9.59	9.91	9.46	9.99	8.99	9.8	9.98	9.99	10.11	9.79	10.27	10.15	10.07	10.01	9.97	11.04	10.07	9.55	9.87	10.11	9.63	9.66	10.28	9.91	9.72	9.58	9.63	9.44	9.6	9.3
ILMN_1654049	6.92	6.87	6.78	6.89	6.74	7.09	7.03	6.85	6.84	7.01	7.01	7.22	6.96	7.2	7.1	6.74	7	6.95	6.79	6.85	7	6.83	7.02	7.01	6.81	7.13	6.84	6.85	6.89	7.08	7.02	6.81	6.89	6.89	6.81	6.86	7.12	6.79	7.15	7	6.72	7.01	6.99	6.86	6.94	6.84	6.96	6.98	7.02
ILMN_1654056	7.14	6.95	6.76	6.79	6.99	7.17	7.06	6.89	7.09	7.13	7.01	6.92	6.97	7.07	6.98	7.32	7.03	6.99	6.9	7.05	6.78	7.05	7.03	7	6.99	6.94	6.87	6.93	6.99	7	6.69	6.96	6.85	7.15	6.94	6.91	6.83	7.03	6.89	6.94	6.86	7.04	6.79	6.75	6.93	7.13	7.12	7.07	6.84
ILMN_1654060	9.9	10.79	9.99	10.29	10.79	10.62	9.98	10.04	10.07	10.46	9.72	11.3	10.1	10.07	10	10.14	10.41	10.44	10.56	10.24	10.07	10.62	10.76	9.14	10.23	10.76	10.51	10.57	9.99	10.29	9.86	10.4	10.9	10.38	11.62	10.97	10.14	10.48	10.04	9.49	9.35	10.29	9.64	10.29	10.14	9.89	10.07	9.68	9.88
ILMN_1654061	7	6.96	6.89	6.94	7.09	6.93	6.96	6.9	7.16	6.85	6.96	6.82	7.01	7	7.04	6.78	6.72	6.81	7.11	6.84	6.72	6.93	6.93	6.9	6.72	6.9	7.02	6.83	6.81	6.75	7.01	6.9	6.92	6.82	6.89	6.77	6.94	7	6.75	6.87	6.98	6.84	6.83	6.93	6.88	6.91	7.03	6.87	7.17
ILMN_1654063	7.15	7.49	7.44	7.28	7.39	7.34	7.14	7.58	7.09	7.39	7.3	7.07	7.27	7.66	7.52	7.23	7.11	7.25	7.49	7.17	7.29	7.16	7.23	7.34	7.71	7.44	7.17	7.43	7.77	7.57	7.5	7.43	7.42	7.4	7.25	7.3	7.52	7.21	7.3	7.29	7.03	7.23	7.26	7.27	7.44	7.07	7.06	6.97	7.92
ILMN_1654064	6.97	7.65	7.21	7.43	7.61	7.19	7.45	7.31	7.11	7.34	7.36	7.21	7.29	7.2	7.42	7.63	7.22	7.85	7.9	7.22	7.31	7.38	7.62	7.5	7.35	7.06	7.46	7.29	7.29	7.62	7.31	7.59	7.49	7.85	7.51	7.59	7.35	7.13	7.45	7.35	7.65	7.27	7.3	7.55	7.59	7.48	7.37	7.03	7.01
ILMN_1654065	9.47	10.35	9.87	9.92	9.99	10.92	9.85	10.02	10.28	9.81	9.71	9.76	10.01	10.58	8.48	10.37	7.7	10.12	10.33	8.82	10.75	10.29	10.76	8.22	9.44	10.41	9.42	10.04	10.38	10.5	9.33	10.26	9.86	10.17	9.32	10.64	8.74	9.2	8.89	7.57	8.75	10.23	9.4	10.14	9.61	8.42	9.03	9.34	9.39
ILMN_1654072	10.11	10.73	11.5	11.76	10.75	10.66	11.72	10.46	10.56	9.94	11.35	9.59	11.19	9.13	12.11	9.99	8.09	11.2	11.22	12.18	11.09	10.22	11.59	10.26	10.63	11.52	9.93	10.5	9	11.45	12.3	11.17	10.9	11.23	10.39	10.48	12.67	11.94	12.21	11.86	9.94	10.56	11.94	10.73	11.32	11.77	12.43	9.58	10.29
ILMN_1654073	7.45	7.34	6.99	7.44	7.34	7.34	7.21	7.35	7.29	7.34	7.18	7.1	7.39	7.02	7.56	7.09	7.1	7.34	7.37	7.37	7.1	7.21	7.06	7.23	7.15	7.21	7.05	7.12	7.31	7.23	7.37	7.27	7.55	7.64	7.28	7.22	7.26	7.28	7.31	7.37	7.38	7.13	7.42	7.24	7.42	7.3	7.87	7.31	7.02
ILMN_1654087	10.03	9.03	10	9.2	9.2	11.43	9.61	9.66	9.14	8.87	9.04	7.62	9.21	9.51	9.96	8.76	8.4	8.78	9.14	9.3	8.94	9.12	9.53	9.19	9.46	12.16	9.58	9.17	8.62	9.1	9.35	9	8.83	12.53	12.41	8.7	10.29	11.6	9.98	9.34	10.28	11.36	9.39	8.91	8.96	12.59	9.88	9.5	10.73
ILMN_1654099	8.8	9.28	9.02	8.88	9.48	9.25	9.39	9.13	9.27	9.08	8.62	9.25	8.94	8.02	9.48	8.78	9.69	9.22	9.3	9.24	8.98	9.19	9.69	9.04	9.12	9.19	9.09	9.05	9.22	8.86	9.06	9	9.4	9.04	9.01	8.94	9.35	8.83	9.26	9.07	9.21	9.07	9.3	9.06	9.67	9.04	8.78	9.14	8.7
ILMN_1654108	7.09	7.36	6.97	7.17	7.1	7.44	6.9	6.97	7.09	7.09	7.02	6.95	6.92	6.99	7.04	7.09	7.12	6.97	6.86	6.89	7.01	7.17	7.03	6.89	7.03	6.94	7.02	6.99	6.91	6.9	7.12	7	6.89	6.78	6.87	6.95	6.89	6.94	6.92	6.89	6.96	6.9	6.8	6.86	7.02	6.9	6.93	6.97	6.97
ILMN_1654112	8.32	7.78	8.04	8.19	7.9	8.22	8.45	9.06	7.71	7.66	9.44	9.28	8.3	7.68	9.4	8.35	8.1	8.13	7.86	8.03	8.28	8.5	8.19	8.39	8.38	8.36	8.64	8.12	8.1	8.33	8.85	8.06	7.8	8.31	8.51	7.88	8.25	8.44	8.46	8.23	8.79	8.15	8.29	7.9	8.89	8.7	8.57	8.74	8.46
ILMN_1654129	7.56	7.38	7.6	7.28	7.17	7.5	7.34	7.34	7.34	7.33	7.1	7.13	7.41	7.3	8.3	7.19	7.01	7.26	7.22	7.21	7.31	7.15	7.35	7.64	7.24	7.09	7.15	7.07	7.25	6.97	7.26	7.3	7.15	7.3	7.32	7.11	7.45	6.96	7.62	7.37	7.2	7.2	7.34	7.17	6.98	7.22	7.1	6.96	7.45
ILMN_1654137	7.09	7.02	6.99	7.18	7.21	7.15	7.11	7.08	6.92	6.82	7.02	6.86	7.17	7.17	7.18	7.03	7.11	7.08	7.19	7.28	6.97	6.99	7.15	7.1	7.01	7.12	7.21	7.18	6.93	7.08	6.97	7.02	6.96	7.02	7	7.08	7.12	7.08	7.08	6.97	6.94	7.02	6.99	7.07	7.07	6.86	7.12	6.99	7.48
ILMN_1654151	13.36	13.43	13.88	13.57	13.41	13.21	13.74	13.28	13.27	13.54	12.58	13.64	13.66	13.07	13.46	13.22	13.52	13.32	13.2	13.79	13.21	13.18	13.22	13.51	13.36	13.52	13.85	13.61	13.46	12.95	13.36	13.05	12.7	12.74	14.1	13.02	13.57	13.45	13.97	13.74	13.62	13.38	14.2	13.88	13.44	13.58	13.27	13.48	13.24
ILMN_1654154	6.94	6.89	7	7.15	6.93	7.37	6.82	6.93	7.11	6.93	6.99	7.1	7.1	7	6.95	6.92	6.98	6.79	7.05	6.98	6.98	6.89	7.02	7.01	6.97	6.96	6.97	7.01	7.07	7.18	6.98	6.95	6.78	6.99	6.96	7.01	6.95	7.04	7.09	7.01	6.95	6.97	6.95	6.94	6.86	6.87	7.21	6.93	6.97
ILMN_1654171	7.25	7.29	7.16	7.18	7.1	7.08	7.27	7.13	6.97	7.41	7.31	7.08	7.04	7.05	7.01	7.3	7.3	7.35	7.1	7.1	7.04	7.24	7.24	7.05	7.23	7.15	7.19	7.05	7.19	7.23	7.17	7.23	7.39	7.37	7.2	7.29	7.25	7.2	7.24	7.23	7.39	7.07	7.22	7.23	7.32	7.23	7.16	7.3	7.15
ILMN_1654185	6.85	6.92	6.86	6.6	6.67	6.6	6.62	6.76	6.68	6.88	6.76	6.82	6.73	6.78	6.66	6.71	6.68	6.87	6.73	6.87	6.96	6.94	6.7	6.76	6.85	6.64	6.5	6.65	6.69	6.4	6.72	6.46	6.79	6.7	6.66	6.77	6.66	6.7	6.74	6.7	6.73	6.62	6.81	6.83	6.88	6.77	6.97	6.5	6.93
ILMN_1654194	10.92	10.72	10.75	10.94	11.09	11.05	10.16	10.1	11.38	10.84	11.69	11.47	10.7	11.67	10.75	11.72	11.45	10.83	11.33	11.32	10.87	11.37	11.84	11.38	11.56	10.89	11.11	10.79	10.6	11.22	10.57	10.73	10.78	10.59	10.05	10.92	9.8	10.91	10.13	10.5	11.14	11.8	10.74	10.89	10.93	11.48	11.66	11.53	12.15
ILMN_1654210	7.18	7.99	7.8	7.7	7.58	8.32	8.4	7.81	7.92	7.6	7.73	7.37	7.38	7.63	6.87	7.53	7.44	7.89	7.47	7.71	7.85	8.28	7.49	7.89	7.1	8.72	8.28	7.77	7.36	7.56	7.3	8.43	7.68	9.21	9.01	7.76	8.07	8.91	7.74	7.69	7.87	8.42	7.46	7.65	7.75	9.08	7.24	8.06	7.84
ILMN_1654212	7.69	7.83	7.72	7.76	8.09	7.28	7.43	7.23	7.86	7.65	9.72	8.29	7.52	7.95	7.36	8.32	7.74	8.09	7.86	7.82	7.81	7.83	8.51	7.68	8.1	7.81	7.38	7.97	7.55	8.11	7.72	7.96	8.09	8.3	8.1	8.31	7.44	7.76	7.55	7.57	7.94	7.79	7.49	7.89	8.52	7.74	8.34	7.96	7.84
ILMN_1654217	7.98	7.68	7.81	8.14	7.58	7.78	8.71	9.14	7.56	7.49	7.15	7.11	8.22	7.24	9.08	7.48	7.67	8.03	7.43	7.23	7.31	7.93	7.61	8.47	7.78	8.2	7.56	7.88	7.42	7.43	9.23	7.74	7.46	7.29	7.54	7.86	9.52	7.21	8.73	8.13	7.57	7.65	9.06	7.98	7.34	7.19	7.33	6.98	7.43
ILMN_1654226	6.84	7.1	7.13	7.18	7.35	7.24	7.21	6.94	6.93	7.08	6.97	6.96	7.25	6.77	6.99	7.12	7.39	7.03	7.42	7.01	6.95	7.15	7.05	7.19	7.2	6.98	6.92	7.18	7	7	7.16	6.91	7.11	7.01	7.07	7.11	6.92	7.02	7.1	7.07	6.93	7.03	7.12	7.07	6.97	7.05	7.04	7.18	7.09
ILMN_1654240	6.96	6.76	6.76	6.73	6.76	6.78	6.73	6.56	6.88	6.79	6.73	6.75	6.93	6.68	6.55	6.72	6.73	6.56	6.69	6.61	6.59	6.82	6.84	6.73	6.65	6.72	6.77	6.7	6.58	6.69	6.67	6.86	6.62	6.75	6.88	6.78	6.65	6.59	6.64	6.78	6.78	6.72	6.84	6.88	7.08	6.81	6.84	6.58	6.86
ILMN_1654241	7.35	7.35	7.28	7.32	7.3	7.19	7.31	7.52	7.35	7.32	7.55	7.36	7.28	7.36	7.46	7.33	7.33	7.39	7.16	7.17	7.33	7.3	7.36	7.24	7.3	7.17	7.36	7.23	7.63	7.26	7.31	7.3	7.38	7.32	7.3	7.22	7.23	7.27	7.26	7.25	7.32	7.34	7.27	7.19	7.16	7.24	7.14	7.38	7.25
ILMN_1654246	7.01	7.93	7.59	7.88	7.56	7.99	7.84	7.63	7.55	7.74	8.97	8.39	7.5	7.4	7.62	8.37	7.94	7.8	7.67	7.9	7.64	7.68	7.93	7.72	7.4	7.63	8.02	7.68	7.71	7.46	7.54	7.56	7.53	7.43	7.91	7.91	7.64	7.7	7.58	7.76	7.22	7.97	7.68	7.95	7.92	7.81	7.16	8.01	7.94
ILMN_1654249	6.97	7.16	7.1	7.08	6.92	6.98	7.15	7.34	7.26	7.31	7.15	7.11	7.21	7.01	7.28	7.08	7.05	7.22	7.22	7.01	7.15	7.3	7.02	7.13	7.06	7.14	7.28	7.25	7.17	7.31	7.28	7.31	7.36	7.4	7.29	7.35	7.17	7.29	7.15	7.37	7.26	7.33	7.26	7.38	7.44	7.29	7.11	7.22	6.9
ILMN_1654262	11	11.41	10.05	10.53	10.48	10.72	10.8	12.11	10.84	10.68	8.77	10.59	10.74	10.46	11.86	9.89	9.89	10.13	10.31	9.5	11.02	10	10.03	10.78	10.5	10.58	10.47	10.92	10.71	10.35	10.93	11.15	10.88	11.01	11.41	10.35	11.4	11.11	11.32	11.21	10.19	10.72	10.72	10.85	10.63	10.91	10.5	11.55	10.41
ILMN_1654268	9.08	8.71	9.06	8.78	8.72	9.23	9.34	9.72	8.76	8.75	8.54	8.85	9.12	8.98	9.78	8.23	10.25	8.72	8.8	8.88	8.44	8.64	9.24	9.23	9.11	10.66	10.38	8.72	9.71	8.78	9.64	8.91	8.82	10.57	11.15	8.47	9.48	9.02	9.61	9.29	9.51	9.23	9.77	8.73	9.56	10.94	8.61	7.69	9.06
ILMN_1654279	6.9	6.79	6.87	6.81	6.86	6.89	6.92	6.89	6.69	6.95	7.06	7.01	6.79	7.05	6.94	6.9	6.85	6.97	6.86	6.83	6.99	6.99	6.92	6.91	7.05	6.82	6.99	6.84	7.1	6.91	6.72	6.79	6.65	6.84	6.8	6.73	6.82	7.05	6.71	6.93	6.69	6.87	6.6	6.97	6.78	6.84	6.88	6.8	6.93
ILMN_1654284	6.79	6.73	6.92	6.93	6.8	6.81	6.93	6.72	6.85	6.8	6.91	6.8	6.93	7.13	6.86	6.93	6.74	6.9	7.03	6.86	6.92	6.83	6.76	6.83	6.97	7.04	6.8	6.82	6.9	6.9	6.75	6.86	6.77	6.87	6.96	6.75	6.9	6.88	7.14	6.87	6.85	6.73	6.81	6.92	6.91	7.03	6.93	6.86	7.13
ILMN_1654287	9.28	9.17	8.53	8.86	8.43	8.96	9.94	9.39	8.63	9.01	7.84	7.86	9.4	9.11	10.18	8.3	7.98	9.29	8.47	8.34	9.06	8.79	8.91	9.45	8.82	8.83	8.35	9.19	8.72	8.92	10.11	9.2	8.61	8.62	8.88	8.73	10.14	8.56	9.92	10	7.86	8.19	9.93	9.51	8.51	8.25	8.75	7.73	8.82
ILMN_1654288	6.93	6.91	6.92	6.88	7.07	6.96	6.9	6.88	6.82	6.81	6.97	7.07	6.83	7.17	6.84	6.9	6.96	6.81	6.95	6.96	6.81	6.77	7.01	6.86	6.93	7.02	6.72	6.95	6.93	6.92	6.83	7	7.04	7.06	6.76	6.94	6.97	7	7.06	6.81	6.97	6.96	6.85	6.93	6.88	6.88	7.01	7	7.15
ILMN_1654289	10.55	10.18	10.03	10.37	10.27	11.49	10.33	10.22	10.04	10.18	10.8	10.9	9.97	10.56	9.93	9.38	10.72	10.26	9.99	10.3	10.47	10.51	10.06	10.95	10.24	10.38	10.57	10.19	10.53	10.01	9.75	10.12	9.96	10.31	10.58	10.12	10.23	10.41	10.18	11.05	10.72	10.3	10.82	10.04	10.66	10.52	10.59	10.81	10.62
ILMN_1654313	8.08	8.11	8.75	8.3	8.49	8.03	7.54	8.15	8.25	7.88	7.88	8.72	8.45	7.41	10.05	7.96	8.94	7.8	8.03	7.59	8.07	7.73	9.06	7.49	8.69	7.91	7.57	7.88	9.07	8.08	7.8	7.65	7.86	8.3	7.79	7.28	7.88	7.5	7.27	7.75	7.88	7.26	7.59	7.14	7.79	8.04	7.06	7.57	7.57
ILMN_1654314	11.52	12.54	12.07	12.75	12.28	10.83	11.57	12.51	12.54	12.16	12.34	12.69	12.07	11.74	10.28	12.62	12.59	12.25	12.32	12.7	12.62	13.12	12.16	11.25	12.2	12.28	13.09	12.72	12.74	12.87	12.05	12.93	12.79	12.47	12.28	13.14	11.92	12.52	11.29	11.92	11.7	11.94	11.18	12.22	12.37	11.63	11.88	12.79	11.86
ILMN_1654317	7.48	7.3	7.27	7.28	7.28	7.62	7.13	7.52	7.37	7.5	7.17	7.51	7.19	7.46	7.28	7.1	7.32	7.28	7.31	7.31	7.25	7.22	7.09	7.49	7.33	7.18	7.3	7.48	7.53	7.43	7.19	7.42	7.31	7.22	7.23	7.2	7.2	7.23	7.42	7.32	7.4	7.43	7.18	7.21	7.3	7.44	7.05	7.36	7.43
ILMN_1654319	7.57	7.65	7.59	7.4	7.35	9.18	7.63	7.54	7.39	7.56	7.94	7.59	7.33	7.5	6.98	7.03	7.3	7.45	7.51	8.23	7.32	7.43	7.26	7.59	7.09	8.31	7.81	7.35	8.11	7.25	7.86	7.71	8.34	8.02	8.97	7.36	8.74	9.01	7.65	8.72	8.53	8.41	8.97	7.39	7.58	8.12	7.74	7.72	7.35
ILMN_1654320	14.4	14.36	14.66	14.9	14.44	14.92	14.71	15.11	14.42	14.12	15.17	14.5	14.27	15.04	15.03	14.94	15.1	14.13	14.99	14.68	14.44	14.42	15.44	14.4	14.11	13.38	14.07	13.81	13.52	13	12.89	12.9	12.41	12.76	12.55	13.18	12.29	14.62	13.89	13.38	13.98	15.24	14.56	14.32	12.45	15.02	14.79	14.44	14.85
ILMN_1654324	9.75	8.93	9.17	9.3	8.16	11.12	9.66	9.96	8.37	8.23	9.31	9.27	8.35	9.45	9.12	8.27	8.66	8.83	8.09	8.13	8.93	8.82	7.95	8.68	8.42	8.99	8.77	8.36	9.85	8.66	10.12	8.96	9.81	8.89	8.96	8.78	11.16	8.52	9.82	11.09	10.03	8.47	10.77	8.86	8.82	7.99	7.79	8.63	8.59
ILMN_1654336	8.62	7.85	7.74	7.85	7.91	7.78	7.94	7.96	8.19	7.86	8.06	7.8	8.07	7.14	8.15	7.99	8.13	8.17	8.01	7.91	8.08	7.86	8.14	7.67	7.95	8.14	7.93	7.69	7.84	8.12	8.29	8.1	8.71	8.61	7.76	8.09	7.84	8.11	7.98	7.97	7.92	7.97	7.89	7.73	7.9	7.94	8.34	8.26	7.75
ILMN_1654340	7.03	7.32	7.04	7.39	7.31	8.44	7.7	7.24	7.49	7.48	7.33	7.56	7.5	7	7.57	7.17	7.35	7.39	7.33	7.52	7.23	7.33	7.43	7.05	7.47	7.12	7.23	7.41	7.23	7.38	7.55	7.35	7.58	7.48	7.5	7.45	7.44	7.8	7.52	7.74	7.62	7.23	7.45	7.31	7.68	7.42	6.8	7.32	7.1
ILMN_1654346	7.02	6.96	7.07	7.13	6.99	6.68	6.97	7.1	7.05	6.84	7.14	6.89	6.97	7.09	7.04	7.18	7.18	7.01	7.1	6.96	6.95	6.95	6.93	6.95	6.95	7.37	7.03	6.72	6.98	6.98	7.07	6.91	6.93	7.02	7.03	7.09	7.02	6.89	6.98	6.86	6.87	7.02	7.03	6.96	6.9	6.95	6.87	6.97	7.08
ILMN_1654352	6.95	7.06	7.08	7.02	7.27	7.08	7.4	7.34	7.25	7.52	7.13	6.94	7.28	6.99	7.35	6.98	7	7.35	7.14	7.13	7.26	7.26	6.89	7.13	7.02	7.2	7.14	7.22	7.18	7.26	7.43	7.3	7.33	7.47	7.31	7.34	7.29	7.27	7.43	7.34	7.33	7.23	7.38	7.26	7.29	7.32	6.83	7.38	6.96
ILMN_1654354	6.9	6.89	6.9	6.91	6.9	6.86	6.92	6.9	7.09	6.92	6.78	7	6.88	7.09	6.9	6.92	7.06	6.9	7.16	6.89	6.9	6.84	7.04	6.95	6.84	6.99	6.91	6.87	6.81	6.96	6.9	6.89	6.94	6.83	6.95	6.82	6.93	6.92	6.87	6.85	6.88	6.87	6.71	6.83	6.87	6.84	6.91	6.99	6.98
ILMN_1654357	8.04	8.36	7.94	7.99	8.49	8.42	8.41	8	8.31	8.5	7.48	8.07	8.06	7.29	7.98	7.46	7.54	8.43	8.26	8.24	8.07	7.78	8.09	8.67	8.05	7.91	8.38	8.28	8.29	8.52	8.57	8.52	8.42	8.83	8.6	8.59	8.82	7.96	8.5	8.39	8.44	8.12	8.31	8.41	8.71	8.05	8.2	7.99	8.27
ILMN_1654365	7.08	7.28	6.95	7.03	7.08	6.99	7.15	6.99	7.28	7.03	6.8	6.94	7.07	7.05	7.21	7.02	7.13	7.02	7.21	7.09	7.05	7.34	7.01	7.01	7.11	7.16	7.08	7.12	7.19	6.95	7.22	7.15	7.16	7.19	7.1	7.18	7.17	7.04	7.16	7.16	7.15	7.13	7.13	7.2	7.21	7.07	7.3	7.18	7.16
ILMN_1654369	7.13	7.1	6.86	7.06	7.04	7.12	7.09	6.91	6.95	6.94	6.93	7.45	6.94	7.56	7	7.09	7.28	7.07	7.37	6.97	6.67	6.96	7.28	7.16	7.28	7.15	7.17	7.19	7.21	7.42	7.11	7.05	7.03	7.09	7.07	7.2	7.09	7.16	7.09	7.12	6.96	7.14	6.91	7.06	7.11	7.12	7.05	7.25	7.06
ILMN_1654370	9.1	9.68	9.47	9.5	9.68	8.13	8.77	7.95	9.36	9.47	8.36	8.12	9.04	9.62	8.49	9.89	9.14	9.41	9.26	9.3	9.6	10.05	9.14	8.72	9.17	9.48	11.14	9.49	8.89	9.48	8.59	9.24	9.36	9.45	9.55	9.84	8.9	9.35	8.59	8.37	8.71	9.5	8.7	9.57	9.77	8.75	9.72	8.12	8.74
ILMN_1654376	8.69	8.65	8.32	8.29	8.18	9.36	8.59	9.04	8.65	8.39	9.14	8.13	8.43	8.57	8.16	8.87	8.32	8.96	8.62	8.62	8.42	8.96	9.21	7.88	8.37	8.92	8.42	8.09	8.44	8.4	8.56	8.25	8.79	9.04	9.35	8.16	8.41	9.22	7.89	7.96	8.59	8.95	8.66	8.93	8.32	9.62	9.17	7.84	8.63
ILMN_1654378	6.82	6.91	6.66	6.83	6.89	6.71	6.75	6.79	6.99	6.82	6.97	6.67	6.76	7.03	6.7	7	6.96	6.76	6.71	6.9	6.73	6.79	6.73	6.76	6.89	7.03	6.58	6.77	6.94	6.75	6.8	6.92	6.81	6.94	6.79	6.61	6.75	6.83	6.81	6.89	6.86	6.76	6.97	6.75	6.91	6.6	6.71	6.93	6.69
ILMN_1654385	8.82	9.76	9.07	9.68	9.65	8.87	9.12	8.53	9.84	9.92	9.39	10.5	9.63	9.14	9.43	10.12	9.29	9.67	9.85	9.38	10.28	9.71	9.4	8.76	8.87	9.74	9.77	10.15	9.62	10.65	9.44	10.15	9.71	10.27	11	10.29	9.2	9.29	9.44	9.57	9.58	9.26	9	9.89	9.76	9.79	8.54	10.5	9.3
ILMN_1654386	6.72	6.85	6.9	6.7	6.6	6.63	6.75	6.63	6.79	6.93	7.04	6.87	6.91	6.9	6.77	7.32	6.67	6.87	6.79	6.74	6.65	6.81	6.81	6.54	6.8	6.69	6.74	6.93	6.76	6.82	6.79	6.77	6.72	6.84	6.75	6.47	6.73	6.77	6.83	6.58	6.63	6.81	6.63	6.72	6.76	6.78	6.79	6.66	6.74
ILMN_1654389	7.26	7.2	7.13	7.18	7.12	7.52	7.16	7.58	7.3	7.34	6.96	7.28	6.96	7.23	7.17	7.07	7.16	7.16	7.18	7.26	7.1	7.39	7.11	7.25	7.11	7.33	7.25	7.17	7.33	7.29	7.11	7.25	7.23	7.04	7.26	7.28	7.32	7.42	7.18	7.56	7.2	7.24	7.13	7.29	7.21	7.23	7.56	7.27	7.07
ILMN_1654392	9.22	10.64	9.85	10.33	10.39	10.06	9.76	9.66	9.85	10.09	9.24	9.4	10.04	9.39	9.41	9.81	10.87	9.91	10.17	10.37	10.35	10.42	10.36	8.99	10.06	10.69	10.83	10.39	10.56	10.98	9.94	10.45	10.29	10.84	10.26	10.98	10.41	10.66	9.77	9.62	9.29	10.43	9.54	10.05	9.78	9.68	9.58	9.43	9.49
ILMN_1654394	6.98	7.02	6.95	7.05	6.99	7.15	6.98	6.97	7	7.02	6.91	6.79	6.99	7.01	7.25	7.16	7.08	6.97	6.92	7.1	7.08	6.95	7	6.97	6.96	7.1	7.02	6.97	7.08	7.05	7.08	7.11	7.07	7.04	6.84	6.94	6.96	7.07	7.07	7.02	6.94	7.06	6.91	6.89	6.97	6.94	6.98	6.96	7.15
ILMN_1654396	11.29	12	11.98	12.15	11.05	11.69	12.39	12.26	11.43	11.5	9.91	9.36	10.64	11.47	9.58	10.52	10.78	11.51	11.29	12.25	12.05	11.63	11.34	9.84	9.87	12.93	11.64	10.98	11.17	11.11	10.9	11.46	10.67	13.53	13.57	11.18	11.69	13.46	10.61	11.81	11.75	12.43	11.16	11.28	10.86	13.43	10.82	10.26	11.42
ILMN_1654398	12.09	11.48	11.74	11.68	11.25	11.17	12.33	13.06	11.62	11.56	10.15	10.01	11.7	11.68	10.74	10.66	9.61	11.89	10.88	10.7	11.47	11.3	10.97	10.96	11	10.76	10.61	11.32	9.22	10.52	11.26	11.32	11.72	11.46	10.72	11.21	11.97	11.25	11.56	10.98	10.56	11.11	11.6	11.54	11.1	11.14	11.03	10.14	10.62
ILMN_1654403	7.25	7.33	7.06	7.21	7.31	7.25	7.28	7.16	7.19	7.35	7.02	7.38	7.38	7.75	7.35	7.33	7.31	7.21	7.42	7.08	7.2	7.17	7.18	7.21	7.38	7.09	7.23	7.21	7.34	7.06	7	7.13	7.32	7.06	7.22	7.26	7.06	7.17	7.16	7.05	7.3	7.17	7.11	7.22	7.13	7.13	6.99	7.08	7.18
ILMN_1654408	7.05	7.23	7.03	7.2	7.2	7.35	7.06	7.11	7.34	7.34	7.28	7.45	7.04	6.98	7	6.98	7.09	7.18	6.98	7.06	7.03	7.25	7.22	7.13	7.14	6.96	7.49	7.22	7.37	7.07	7.16	7.18	7.11	7.19	7.46	7.29	7.4	6.98	7.22	7.22	7.18	7.21	7.25	7.31	7.14	7.06	6.97	7.29	7.06
ILMN_1654411	7.11	7.04	7.14	7.29	7.25	7.82	7.27	7.17	7.13	7.11	7.27	7.28	6.97	7.04	7.06	7.14	7.36	7.13	7.37	7.44	7.26	7.21	7.31	7.17	7.56	8.02	7.38	7.03	7.19	7.33	7.26	7.12	7.15	8.56	8.22	7.18	7.22	7.99	7.22	7.94	7.51	7.24	7.52	7.18	7.41	7.68	7.49	7.17	7.26
ILMN_1654413	6.98	6.94	7.08	7.17	7.06	7.31	7.22	6.79	6.92	7.22	7.23	7.19	7.02	6.99	7.51	7.11	6.91	7.26	6.97	6.87	6.85	6.96	7.51	7.07	7.41	7	7.02	7.1	7.4	7.28	7.5	7.38	7.27	7.2	7.32	7.33	7.56	6.82	7.4	7.23	6.96	7.11	7.6	7.33	7.25	7.09	6.96	7.18	6.96
ILMN_1654415	6.8	6.91	6.93	6.81	6.97	6.77	6.79	6.84	7.02	6.89	6.9	6.91	6.91	7.15	6.8	6.9	6.75	7	6.8	6.78	6.62	7.01	6.94	6.96	6.82	6.77	6.87	6.91	6.7	6.96	6.83	6.87	6.97	6.8	6.83	6.9	7	6.87	6.89	6.99	6.88	6.86	6.75	6.97	6.98	6.82	6.99	6.75	6.83
ILMN_1654421	7.84	7.77	7.84	7.78	7.83	8.11	7.81	7.78	7.65	7.92	7.33	7.9	7.71	8.01	7.75	7.36	7.75	7.84	7.92	7.78	7.72	7.67	7.4	7.83	7.76	8.47	8.04	8.08	7.98	7.92	8.07	8.14	7.79	8.8	8.91	7.9	8.3	8.35	7.89	7.82	8.41	7.85	7.89	7.91	8.18	8.79	7.95	7.44	7.85
ILMN_1654422	7.16	7.26	7.3	7.14	6.99	7.45	7.31	7.51	6.92	7.2	7.03	6.99	7.27	7.39	8.63	6.97	6.96	7.04	7	7.08	7.14	7.06	7.35	7.48	7.46	7.19	7.04	7.06	6.9	6.92	7.24	6.98	7.02	7.2	7.16	6.9	7.27	6.95	7.3	7.22	7.13	7.05	7.49	7.06	6.94	7.13	7.53	7.04	7.48
ILMN_1654427	7.08	6.91	6.86	7	6.99	6.88	6.82	6.81	6.71	6.71	6.8	6.96	6.78	7.23	6.9	6.8	6.99	6.94	6.78	6.94	6.7	6.8	6.69	6.88	6.72	6.94	6.82	6.88	6.89	7.33	6.93	6.7	6.65	6.69	6.85	6.87	6.97	6.96	6.91	6.77	6.85	6.73	6.95	6.91	6.74	6.73	6.8	6.97	6.87
ILMN_1654428	7.46	7.06	7.61	7.39	7.31	7.01	7.03	7.66	7.55	7.54	7.87	7.36	7.44	7.15	8.5	7.37	7.81	7.22	7.06	6.99	7.3	7.71	7.38	7.04	7.44	7.18	7	7.37	7.62	7.45	7.28	7.43	7.48	7.52	7.36	7.22	7.31	7.16	7.12	7.24	7.22	7.36	7.37	7.18	7.31	7.43	6.71	7.01	7.1
ILMN_1654429	7.21	7.05	6.99	7.11	7.41	7.23	7.23	7.32	7.26	7	7.21	7.12	7.13	7.8	7.11	7.08	7.05	7.12	7.1	7.3	7.14	7.62	7.11	7.42	6.97	7.51	7.46	7.13	7.24	7.12	7.01	7.23	7	7.28	7.87	7.03	7.54	7.21	7.19	7.36	7.82	7.54	7.35	7.14	7.25	7.29	7.5	7.19	7.45
ILMN_1654430	6.85	6.88	7.01	7	6.91	6.96	6.87	6.75	6.97	6.95	6.99	6.68	6.62	7.11	7.07	6.87	7.12	6.95	7.11	6.92	6.47	6.84	6.8	6.98	7.02	6.79	6.98	6.66	6.63	7.05	6.87	7.06	6.71	6.87	6.86	6.89	7.08	6.83	6.69	7.01	6.7	6.83	6.95	6.83	6.86	6.79	6.87	6.89	7.03
ILMN_1654441	10.11	9.18	9.46	9.36	8.99	9.84	10.62	10.57	9.12	9	7.99	8.85	9.65	9.1	10.22	7.84	8.75	9.48	9.06	8.69	9.08	8.42	9.03	10.42	9.3	9.3	8.27	9	9.08	8.7	10.15	9.11	9.38	9.44	9.28	8.3	10.53	8.96	10.68	10.17	8.7	8.6	10.19	9.22	8.25	9.02	9.32	8.46	9.49
ILMN_1654445	11.87	11.24	11.68	11.48	11.78	11.51	11.19	10.25	12.02	11.84	10.97	12.76	11.43	12.33	11.01	12.39	12.67	11.57	11.71	11.58	12.2	12.47	12.14	11.86	11.62	11.58	11.27	11.07	11.77	11.22	10.83	11.59	10.82	10.69	10.72	10.92	10.13	11.4	10.96	11.12	10.91	11.78	10.84	11.42	11.33	11.42	11.77	11.99	12.26
ILMN_1654452	7.49	7.08	7.26	7.2	7.15	6.96	7.12	7.12	7.18	7.19	7.49	7.37	7.31	7.17	7.25	7.16	7.04	7.27	7.07	6.99	7.19	7.25	7.16	7.2	7.15	6.88	6.96	6.91	7.35	7.1	7.18	7.26	7.23	7.31	7.37	7.32	7.21	7.06	7.07	7.25	7.08	7.21	7.32	7.28	7.35	7.25	7.08	7.27	6.86
ILMN_1654457	8.56	9.22	9.55	9.15	9.68	9.58	9.2	9.05	9.17	8.57	10.21	10.07	9.27	9.6	8.99	9.84	9.69	8.63	9.23	9.41	9.12	8.89	9.68	8.79	10	9.39	9.27	9.16	9.62	9.73	8.7	8.88	8.55	8.55	8.81	9.95	8.86	9.74	8.72	8.66	9.24	9.4	8.96	9.14	9.73	9.22	8.89	9.84	9.4
ILMN_1654458	6.96	7.13	7.02	7.33	7.04	6.97	6.94	7.04	7.07	7.05	7.13	7.04	7.04	7.08	7.13	7	7.4	7.14	7.27	7.15	6.91	7.24	7.24	6.96	7.05	7.2	7.12	7.02	7.11	7.06	7	7.02	6.96	7.09	6.99	7.19	7	7.19	7.05	7.04	7.12	7.08	6.88	7.11	7.12	7.12	7.38	7.01	7.12
ILMN_1654459	6.95	6.84	7	6.99	6.95	7.05	6.75	7.11	6.74	7.05	6.93	6.96	6.92	7.2	6.85	7.2	7.04	6.83	7.03	7.15	6.77	6.94	6.91	7.02	7.2	7.03	6.86	6.8	6.83	7	6.92	6.79	6.84	7.02	6.82	6.68	6.9	7.01	7.02	6.78	6.76	6.96	6.86	7.04	6.87	6.84	6.84	7.12	7.07
ILMN_1654462	7.54	8.35	8.19	8.2	8.44	8.67	8.26	8.26	7.62	7.61	8.58	8.51	8.29	7.8	8.6	8.54	8.9	7.59	8.2	8.09	7.7	7.79	8.31	8.08	9.04	8.62	8.52	8.71	8.8	8.83	7.66	7.73	7.82	7.6	8.47	8.87	8.79	8.73	8.82	8.48	8.6	8.43	8.64	8.39	9.17	8.39	7.84	8.7	8.23
ILMN_1654465	11.68	11.74	11.81	12.17	11.83	12.91	12.08	11.77	12	11.7	11.76	13.18	12.18	11.9	12.69	11.86	11.61	11.6	12.06	11.8	12.02	11.95	12.17	11.46	12.51	12.28	11.74	12.17	12.28	11.89	12.13	11.66	12.17	12.11	11.99	11.89	11.9	12.5	12.12	12.24	11.99	12.07	12.29	11.8	12.31	12.04	11.87	11.81	11.77
ILMN_1654466	7.07	7.11	7.25	7.07	7.23	7.19	7.25	7.14	7.16	7.26	7.49	7.34	7.09	7.87	7.31	7.16	7.18	7.23	7.1	7.41	7.28	7.15	7.27	7.11	7.23	7.17	7.33	7.11	7.21	7.13	7.04	7.25	7.16	7.22	7.19	7.1	7.16	7.2	7.26	7.2	7.3	7.16	7.21	7.17	7.19	7.2	7.32	7.22	7.48
ILMN_1654468	6.87	6.86	7.02	6.95	7.07	7.22	7.18	7.54	7.06	7.16	7	7.12	7.02	7.22	7.03	7.04	7.11	7.21	6.99	7.15	7.01	7.03	7.07	7.23	7.09	7.23	7.73	7.04	7.18	6.87	7.26	7.13	7.1	7.08	7.51	7.16	7.34	7.03	7.43	7.19	6.94	6.98	7.27	7.11	7.08	7.08	6.97	7.05	7.05
ILMN_1654473	7.12	7.21	7.21	7.18	7	6.97	7.18	7	7.19	7.25	7.11	7.1	7.15	7.26	7.23	7.31	7.08	7.24	7.17	6.96	7.05	7.09	6.94	7.19	7	7.23	7.46	7.24	7.06	7.4	7.22	7.57	7.09	7.48	7.45	7.18	7.39	7.38	7.19	7.15	7.4	7.14	7.19	7.09	7.09	7.13	7.38	7.15	6.97
ILMN_1654479	6.92	7.11	7.38	7.32	7.21	7.37	7.11	7.23	7.24	7.2	7.09	7.11	6.99	7.32	7.22	7.29	7.12	7.05	7.34	7.28	7.35	7.41	7.2	7.2	7.29	7.49	7.28	7.25	7.1	7.13	7.26	7.16	7.14	7.07	7.11	7.16	7.26	7.15	7.14	7.12	7.22	7.2	7.27	7.15	7.23	7.19	7.07	7.29	7.11
ILMN_1654481	8.01	8.93	8.67	8.96	8.9	9.33	8.72	8.81	8.61	8.42	8.98	8.88	8.82	8.5	9.39	9.31	9.42	8.14	8.89	8.78	8.47	8.73	9.31	8.57	9.79	9.58	9.18	9.2	9.49	9.43	9.05	8.8	8.56	8.45	9.09	9.41	9.44	9.2	9.58	9.39	9.11	9.2	9.23	9.04	9.76	9.12	8	9.37	8.82
ILMN_1654488	9.48	10.17	9.66	9.21	9.65	8.6	9.51	9.05	9.36	10.41	9.49	9.52	9.42	9.33	9.24	8.87	8.86	9.66	9.68	10.14	9.19	8.81	9.49	9.23	9.92	9.08	9.58	9.68	10	10.1	9.6	10.06	9.83	10.16	10.3	9.74	9.73	9.31	9.96	9.89	10.3	9.43	9.37	10.11	9.68	9.11	9.67	9.47	9.23
ILMN_1654493	8.36	8.21	8.26	8.14	8.26	8.96	7.81	7.95	8.15	8.06	7.8	8.59	8.28	8.29	8.59	8.04	8.16	7.75	8.04	8.06	8.13	7.83	7.88	8.31	8.09	7.83	7.87	8.08	8.27	7.74	7.75	7.92	7.73	7.54	7.7	7.61	7.56	8.05	8.21	7.86	8.26	7.88	7.79	7.77	7.66	7.99	7.92	8.06	8.42
ILMN_1654496	7.29	7.18	7.09	7.04	7.24	6.89	7.33	7.13	7.24	7.15	7.07	7.06	7.27	6.91	7	7.14	7.06	7.25	7.08	6.9	7.05	7.21	7.12	7.19	6.98	6.95	7.1	7.32	7.1	7.28	7.35	7.32	7.5	7.38	7.36	7.24	7.46	7.39	7.38	7.22	7.32	7.32	7.3	7.27	7.27	7.26	7.11	7.17	7.43
ILMN_1654497	10.27	9.82	10.19	9.62	10.07	9.13	10.24	10.19	9.97	10.29	8.51	9.49	9.96	9.77	10.32	9	8.55	10.25	10.14	10.12	9.72	9.34	9.35	10.66	9.61	9.14	9.36	10.08	10.04	9.84	9.94	10.08	10.06	9.82	9.67	9.65	10.07	9.27	10.55	9.69	9.55	9.3	9.84	10.11	8.95	9.69	10.13	8.57	10.2
ILMN_1654504	7.4	7.22	7.34	7.19	7.38	7.57	7.47	7.37	7.31	7.53	6.86	7.52	7.01	7.23	6.94	7.03	6.86	7.24	7.25	7.7	7.22	7.12	7.02	7.29	6.93	6.88	7.03	7.27	7.01	7.1	7.12	7.33	7.13	7.28	7.12	7.03	7.18	7.28	6.98	7.14	7.05	7.38	7.18	7.46	6.94	7.25	7.66	7.07	7.42
ILMN_1654516	11.09	11.25	11.01	11.43	11.16	11.93	11.03	11.19	11.11	11.1	11.35	11.16	11.12	11.35	11.22	11.35	12.52	11.11	11.31	10.74	11.26	11.5	11.48	10.73	11.4	11.05	11.06	11.1	10.71	11.43	11.5	11.46	11.18	10.99	10.71	11.5	11.28	11.31	11.06	11.66	11.24	11.4	11.49	11.09	11.08	10.89	11.23	11.55	11.31
ILMN_1654518	10.08	9.82	9.74	9.91	9.74	9.76	9.2	10.49	9.34	9.73	10.18	9.22	9.03	9.7	8.06	9.57	11.11	9.24	9.81	9.79	9.46	9.49	9.18	8.51	9.48	11.26	10.38	10.03	9.89	9.9	9.42	9.54	9.99	10.85	11.47	10.01	9.92	11.04	9.18	9.27	10.11	10.91	9.6	9.33	10.23	10.86	9.9	10.82	10.12
ILMN_1654522	7.33	7.21	7.25	7.11	7.17	7.18	7.3	7.31	7.29	7.34	7.1	7.44	7.24	7.07	7.02	7.26	7.09	7.3	7.14	7.26	7.2	7.27	7.21	7.27	7.18	7.07	7.2	7.17	7.24	7.28	7.24	7.27	7.34	7.26	7.23	7.3	7.26	7.26	7.25	7.29	7.24	7.19	7.23	7.24	7.37	7.21	7.09	7.23	7.23
ILMN_1654526	6.99	6.88	7.07	6.85	7.06	6.94	6.68	7.02	6.8	6.78	6.9	6.87	6.83	6.65	6.79	6.94	6.99	6.8	6.92	6.98	6.53	6.91	6.84	6.81	6.95	7.06	6.91	6.78	6.84	6.94	6.97	6.74	6.82	6.92	7.05	6.89	6.83	6.95	6.85	6.95	6.97	6.97	6.85	6.83	6.89	6.68	7.32	6.81	6.83
ILMN_1654534	7.04	7.17	7.19	7.15	7.18	7.33	7.28	7.24	7.13	7.11	7.36	7.49	7.25	7.04	7.29	7.46	7.08	7.1	7.17	7.17	7.14	7.09	7.26	7.37	7.49	7.36	7.46	7.4	7.48	7.4	7.3	7.26	7.14	7.12	7.43	7.37	7.5	7.26	7.47	7.43	7.31	7.37	7.48	7.33	7.4	7.32	6.98	7.3	7.12
ILMN_1654540	6.75	7.35	7.24	7.37	7.32	7.3	7.35	7.52	6.95	7.28	7.28	7.29	7.24	7.37	7.43	7.13	7.25	7.17	7.22	7.34	7.09	7.06	7.07	7.09	6.93	6.99	7.25	7.23	7.44	7.1	7.16	7.12	7.2	7.09	7.1	7.14	7.12	7.34	7.15	7.06	7.11	6.98	7.08	7.16	7.03	7.14	7.45	7.28	7.06
ILMN_1654542	11.55	10.53	11.44	11.04	10.87	10.5	11.6	12.25	11	11.31	10.21	10.9	11.57	11.19	11.65	10.66	9.42	11.1	10.83	10.16	10.94	11.01	10.96	11.3	10.59	9.91	10.17	11.02	10.54	10.68	11.2	10.96	10.67	11.04	10.2	10.77	11.34	10.63	11.54	11.06	10.08	10.8	11.62	11.16	9.95	10.83	10.88	11.47	10.64
ILMN_1654543	10.83	10.53	10.79	10.49	10.56	10.78	10.82	10.68	10.64	10.56	10.22	11.15	10.41	11.01	10.32	10.6	10.78	10.39	10.38	10.8	10.48	10.5	10.61	11.07	10.61	10.72	10.54	10.49	10.87	10.55	10.65	10.85	11.25	11.25	11.13	10.59	11.02	10.87	10.73	10.72	10.55	10.91	10.67	10.66	11.22	11.27	11.03	10.76	11.02
ILMN_1654545	10.05	9.95	10.17	10.35	10.31	10.79	10	9.88	10	10.37	11.01	10.23	10.48	10.06	10.47	10.56	12.08	10.4	10.46	10.02	10.16	10.16	10.74	9.17	10.09	10.87	11.51	10.14	10.79	11.27	10.46	10.67	10.78	10.8	10.95	10.33	10.03	10.78	9.83	9.97	10.59	10.18	9.92	9.75	10.27	10.21	9.77	10.89	10.63
ILMN_1654552	11.1	10.69	11.36	10.63	10.92	10.4	10.82	10.52	11.11	11.31	11.07	11.03	11.11	11.14	10.44	10.83	10.97	10.76	11.2	11.11	10.82	10.81	11.2	10.89	10.97	11.18	10.17	11.24	11.46	11.26	11.1	11.36	11.48	11.44	11.61	11.38	10.98	11.09	11.05	10.99	10.91	11.11	10.74	11.09	11.58	11.36	10.85	11.18	11.26
ILMN_1654560	7.45	7.98	7.84	7.69	7.81	7.25	7.65	7.84	7.72	7.92	7.03	7.24	7.66	7.29	6.97	6.94	7.19	7.81	7.65	7.91	7.93	7.18	7.21	7.31	7.13	8.03	7.88	7.96	7.63	7.56	7.47	8.11	7.54	9.2	8.94	7.8	7.84	8.37	7.86	7.88	7.55	7.72	7.4	7.72	7.47	8.29	7.37	6.93	7.41
ILMN_1654561	10.3	10.05	10.19	10.05	10.39	10.52	10.46	10.17	10.58	10.46	9	10.02	10.13	10.26	10.55	9.76	9.29	10.36	10.48	10.92	10.61	10.3	9.82	10.39	9.85	10.13	10.39	9.83	10.37	9.54	9.85	9.9	9.39	9.72	9.55	9.16	9.5	9.59	9.99	9.64	10.21	9.45	9.82	9.84	9.74	10.19	10.39	9.4	9.96
ILMN_1654563	9.05	9.34	9.3	9.53	9.82	9.54	9.04	8.8	9.52	9.42	11.24	11.14	9.57	10.09	8.91	9.28	9.87	9.52	9.82	9.55	9.73	9.45	10.32	10.15	10.18	9.46	9.33	9.57	10.77	10.34	9.51	9.76	9.79	9.13	9.23	10.32	9.28	9.37	9.26	9.36	9.3	9.27	9.02	9.49	10.45	8.28	9.5	11.59	9.55
ILMN_1654564	6.95	6.84	7.29	6.92	6.83	6.98	6.91	6.85	7.09	7.21	6.9	6.94	7.13	6.98	6.86	6.97	7.09	7.03	6.97	7.08	7.26	7.21	7.23	6.82	6.88	7.02	6.95	6.99	6.93	6.97	6.83	7.09	6.88	7.13	7.2	6.91	7.03	6.88	6.69	6.84	7.09	7.08	6.75	7.03	6.87	7.21	7.02	6.97	7.1
ILMN_1654566	8.68	8.4	8.13	8.29	8.31	8.38	8.61	8.82	8.2	8.62	8.16	8.15	8.57	8.09	9.07	8.23	8.08	8.51	8.26	7.78	8.36	8.39	8.28	8.28	8.14	8.27	8.13	8.3	8.12	8.33	8.75	8.39	8.13	8.48	8.59	8.45	8.64	8.04	8.63	8.41	7.98	8.12	8.55	8.52	8.29	8.26	8.19	8.15	8.21
ILMN_1654570	7.61	7.43	7.46	7.45	7.59	7.42	7.52	7.53	7.49	7.47	7.56	8.8	7.6	7.35	7.54	7.55	7.6	7.62	7.64	7.19	7.6	7.71	7.4	7.55	7.57	7.7	7.47	7.38	7.46	7.65	7.6	7.59	7.73	7.55	7.48	7.6	7.61	7.57	7.44	7.57	7.57	7.6	7.45	7.55	7.78	7.56	7.29	7.62	7.03
ILMN_1654571	7.37	7.78	7.49	7.45	7.52	7.53	7.5	7.7	7.57	7.43	9.67	8.6	7.26	7.38	7.03	8.02	7.91	7.62	7.67	8.66	7.62	8.17	7.55	7.24	7.15	8.94	8.51	7.65	9.59	8.42	7.77	7.68	7.54	9.18	10.12	7.94	7.75	8.45	7.12	7.56	8.19	8.53	7.71	7.76	7.9	8.5	7.6	9.02	7.69
ILMN_1654583	10.41	9.74	10.79	9.79	10.18	10.04	10.4	11.09	10.02	10.31	9.89	9.93	10.24	10.29	10.04	10.27	9.45	9.99	10.51	10.67	9.75	10.25	10.44	11.17	10.47	9.27	9.6	9.93	9.91	9.08	10.05	9.48	9.65	9.24	9.42	9.05	10.26	10.09	10.38	10.24	10.49	10.64	11.14	10.11	7.35	10.69	10.19	11.23	10.7
ILMN_1654586	8.21	8.22	7.64	7.84	7.76	8.86	8.75	9.25	7.79	7.99	7.56	7.85	8.27	8.07	8.53	7.6	7.58	8.18	7.49	7.64	7.92	7.78	7.88	7.97	8.15	8.64	8.2	8.23	7.71	8.09	8.64	8.01	8.11	8.55	8.94	8.11	9.17	8.57	8.59	8.87	7.93	8.13	8.89	8.29	7.88	8.18	7.43	7.8	7.97
ILMN_1654588	6.83	6.81	6.72	6.7	6.81	6.62	6.81	6.7	6.78	7	6.79	6.9	6.73	6.85	6.86	6.75	6.91	6.91	6.82	6.77	6.95	6.81	7.05	6.69	6.95	6.99	6.69	6.99	6.92	6.85	6.87	6.95	6.83	6.77	6.89	6.76	6.78	6.88	6.84	6.82	6.89	6.74	6.93	6.88	7.03	6.9	6.98	6.57	6.76
ILMN_1654594	6.95	6.98	7	6.98	6.91	7.15	7.05	7.08	7.01	7.12	7.05	7.1	7.1	7.26	6.95	7.1	6.86	7.05	7.15	7.12	7.27	7.18	7.17	6.86	6.94	7.17	7.02	6.96	7.08	7.12	7.04	7.04	7.17	7.08	6.96	6.94	6.99	7.14	6.99	6.96	6.92	7.06	6.97	6.92	7.11	7.02	7.17	7.03	7.23
ILMN_1654598	7.7	8.03	8.55	8.03	8.02	7.34	7.61	7.06	8.07	7.28	9.14	8.64	7.31	8.26	6.95	7.84	8.89	7.75	7.97	8.06	7.77	7.14	7.64	7.99	7.85	7.13	7.43	7.82	9.66	7.95	8.18	8.21	8.32	8.01	7.56	7.81	7.17	7.62	7.09	7.25	7.94	8.07	7.22	7.84	8.11	7.48	7.68	6.99	8.02
ILMN_1654599	6.95	7.14	7.58	7.33	7.48	7.17	7.37	7.09	7.07	7.18	7.49	7.62	7.34	6.78	7.31	7.5	7.45	7.33	7.01	7.98	7.39	7.42	7.41	7.04	6.99	7.64	7.24	7.14	7.81	7.22	7.05	7.25	7.25	7.36	7.41	7.1	7.25	7.59	7.04	7.07	8.12	8.81	7.15	7.23	6.88	8.75	7.01	7.08	7.65
ILMN_1654602	7.88	8.06	7.83	7.94	7.76	7.89	7.54	7.81	7.81	8.1	8.04	8.18	7.89	7.58	7.38	7.83	8.56	8.04	7.87	7.95	7.91	7.9	7.93	7.8	8.3	7.64	7.86	7.96	8.18	7.72	7.78	8.01	8.5	7.81	7.61	7.85	7.92	7.8	7.72	8.09	8.01	7.86	8.03	7.93	8.65	7.74	8.19	8.66	7.68
ILMN_1654606	7.64	7.45	7.51	7.38	7.31	7.55	7.47	7.26	7.57	7.51	7.6	7.51	7.46	6.97	7.45	7.52	7.3	7.49	7.43	7.42	7.43	7.44	7.39	7.28	7.46	7.49	7.47	7.3	7.4	7.57	7.51	7.48	7.56	7.55	7.46	7.45	7.43	7.48	7.46	7.43	7.37	7.46	7.44	7.44	7.45	7.43	7.5	7.58	7.08
ILMN_1654609	12.59	12.99	12.32	12.25	12.9	11.59	12.6	11.44	12.77	12.7	11.03	12.22	12.74	12.68	12.35	13.01	11.55	12.8	12.64	12.13	12.74	12.61	12.54	12.23	12.47	11.61	11.43	12.71	12.79	12.91	12.08	12.49	13.01	12.24	11.82	12.62	12.42	11.55	12.45	12.01	11.47	12.07	12.18	12.5	11.75	11.77	11.67	12.02	12.47
ILMN_1654612	8.64	8.84	9.14	9.13	8.52	8.81	9.07	8.67	8.5	8.64	10.1	9.26	8.96	8.57	9.38	9.7	10.16	9.09	8.87	8.74	8.78	9.16	8.65	8.1	8.73	10.1	9.63	8.99	9.42	9.08	9.35	9	9.05	9.78	10.09	9.49	9.47	9.47	8.89	9.37	9.15	9.62	9.4	8.84	8.67	10.16	8.72	8.42	8.33
ILMN_1654618	7.65	8.63	8.64	8.74	8.76	9	8.82	8.56	8.34	8.37	8.74	8.64	8.63	8.54	9.2	9.05	9.2	8.13	8.75	8.43	8.55	8.64	8.98	8.23	9.53	9.17	8.97	8.77	9.11	9.17	8.88	8.72	8.25	8.22	8.77	9.12	9.08	9.02	9.2	8.97	8.82	8.85	9.07	8.68	9.44	8.77	7.83	9.19	8.61
ILMN_1654626	6.91	6.89	6.88	6.94	6.77	7.14	6.94	7.08	6.75	6.94	7.02	7.04	6.94	6.91	7.05	6.98	6.92	7	6.95	6.86	6.94	6.86	7.03	7	7	6.99	6.93	7.12	6.92	7.03	6.98	6.98	6.85	6.91	7	6.97	6.97	7.03	7.01	6.99	6.95	6.83	6.95	6.87	7.06	7.15	7	6.89	6.78
ILMN_1654628	12.19	11.49	12.02	11.66	11.62	11.53	12.14	12.18	11.45	11.57	11.66	11.61	12.07	12.28	12.26	11.14	11.93	11.54	11.5	11.63	11.3	11.58	11.69	12.45	11.55	11.84	11.39	11.55	11.55	11.08	11.72	10.93	11.31	11.5	11.73	11.04	11.91	11.08	11.87	11.54	11.73	11.75	11.83	11.55	11	11.85	11.76	11.73	11.95
ILMN_1654629	10.3	10.86	10.91	10.77	10.78	10.48	10.44	10.9	10.71	10.61	11.58	11.09	10.54	10.07	10.32	11.11	11.54	10.46	10.8	10.47	10.34	10.55	11.1	9.98	11.26	11.48	11.34	10.96	10.55	11.27	11.32	11.11	11.27	11.49	11.02	11.43	11.3	11.41	10.67	10.79	10.86	11.52	10.82	10.82	11.47	11.4	10.72	11.77	10.93
ILMN_1654630	8.49	9.09	8.8	8.63	8.7	9.08	8.66	8.62	8.75	8.79	10.18	8.96	8.7	8.44	8.16	8.1	9.71	8.83	8.88	8.75	8.82	8.87	9.14	7.82	9.06	9.51	9.18	8.95	8.63	9.67	9.05	8.82	9.25	9.15	9.16	9.75	9	9.27	8.32	8.55	8.3	9.36	8.64	8.82	8.69	8.63	8.9	9.62	8.75
ILMN_1654632	7.32	7.46	7.59	7.37	7.39	7.31	7.68	7.28	7.5	7.64	6.88	7.21	7.9	7.04	7.65	7.33	7.12	7.61	7.36	7.16	7.38	7.23	7.66	7.53	7.1	7.67	7.41	7.76	7.13	7.92	7.77	7.47	7.41	7.16	7.23	7.17	7.9	7.11	7.65	7.2	7.2	7.16	7.74	7.48	7.04	7.04	7.02	6.84	7.12
ILMN_1654634	7.32	6.84	6.79	6.84	6.93	6.94	6.97	6.93	6.92	7.01	7.09	6.88	6.83	7.4	7.02	6.92	6.85	6.69	6.95	6.92	6.9	6.9	6.89	7.01	6.91	6.98	6.89	7	7.22	6.95	6.61	7.09	6.93	7.06	6.82	7.04	6.89	6.94	6.87	6.84	6.94	6.98	7.01	6.72	6.88	7	7.16	6.82	7.14
ILMN_1654637	7.38	8.08	8.05	8.08	8.21	8.41	8.01	8.02	7.71	7.76	8.32	8.29	7.89	8.04	8.66	8.23	8.38	7.67	8.05	7.96	7.87	7.83	8.12	7.98	8.83	8.53	8.29	8.33	8.51	8.6	8.2	8.07	7.63	7.63	8.32	8.52	8.48	8.41	8.58	8.57	8.24	8.2	8.37	8.14	8.78	8.19	7.59	8.36	7.79
ILMN_1654639	9.64	10.04	10.09	10.2	9.73	8.79	9.6	10.15	9.54	9.67	10.1	12.87	9.8	9.9	9.8	10.41	9.58	9.63	9.95	11.84	9.56	9.41	9.02	9.01	8.99	10.12	9.85	9.71	11.04	9.51	9.71	9.97	10.66	9.83	10.37	9.41	9.87	10.39	9.41	9.05	9.84	10.02	9.08	9.27	9.92	9.27	10.25	7.76	9.84
ILMN_1654641	6.91	6.96	6.91	7.04	6.97	6.93	6.8	6.79	6.93	6.87	7.01	6.81	6.86	7.02	6.76	6.91	6.87	6.9	6.92	7.04	6.77	6.94	6.95	6.93	7.06	7.01	6.9	6.82	6.77	7.03	6.78	7.06	7.03	6.87	6.89	6.69	6.89	6.93	6.92	7.07	6.9	6.86	6.8	6.88	6.89	6.85	6.75	6.83	6.88
ILMN_1654653	10.58	9.99	9.64	9.97	10.04	10.6	10.01	12.09	10.01	9.78	10.34	10.44	10.19	9.75	10.73	10.42	9.83	9.91	9.88	9.69	10.14	10.22	10.09	10.18	10.24	9.96	9.95	10.28	10.49	10.24	10.57	10.35	10.59	10.37	10.08	10.06	10.54	9.7	10.31	10.39	9.19	9.57	10.08	9.91	10.61	9.69	9.49	10.61	9.77
ILMN_1654663	7.27	7.55	7.23	7.46	7.4	7.7	7.41	7.32	7.32	7.31	7.36	7.52	7.45	7.18	7.5	7.35	7.49	7.34	7.2	7.55	7.32	7.23	7.49	7.3	7.46	7.64	7.47	7.2	7.61	7.47	7.32	7.35	7.38	7.32	7.26	7.42	7.37	7.53	7.36	7.39	7.43	7.28	7.41	7.41	7.44	7.4	7.39	7.56	7.3
ILMN_1654671	7.78	7.58	7.41	7.66	7.38	8.01	7.95	9.51	7.42	7.48	7.05	7.08	7.54	7.26	8.01	7.35	7.82	7.45	7.13	7.25	7.33	7.04	7.11	7.76	7.15	7.02	7.48	7.34	7.62	6.94	7.76	7.09	7.09	7.15	7.49	7	7.68	7.16	8	7.75	7.06	7.31	7.99	7.6	7.13	7.49	7.41	7.1	7.45
ILMN_1654672	7.22	7.27	7.18	7.09	7.09	7.54	7.18	7.17	7.18	7.14	7.12	7.33	7.33	7.47	7.29	7.3	7.27	6.99	7.58	7.42	7.37	7.02	7.44	7.3	7.28	7.29	7.25	7.04	6.97	7.39	7.12	7.17	7.16	7.08	7.13	7.11	7.13	7.28	7.25	7.03	7.13	7.24	7.04	6.93	7.17	7.23	7.53	7.25	7.22
ILMN_1654673	6.75	6.73	7.02	6.97	6.85	6.95	7.09	6.84	7.01	6.96	6.94	6.74	7.05	6.87	7.19	6.89	7.02	6.86	6.89	6.74	6.83	6.92	6.89	6.76	7.14	6.94	6.92	6.83	6.76	6.97	6.93	6.92	6.84	6.79	6.87	6.88	6.8	6.86	6.76	7.02	6.82	6.99	6.87	6.95	7.09	6.87	6.73	6.95	7.13
ILMN_1654677	7.09	7.09	7.09	6.98	7.1	7.22	7.2	7.05	7.17	7.19	7.05	7.09	7.09	6.9	7.09	7.1	7.18	7.15	7.25	7.28	7.06	7.09	7.19	7.03	7.12	7.07	7.03	6.98	7.07	6.96	7.08	7.1	7.04	6.91	7	6.98	7.01	6.98	7.11	7.05	7	7.17	6.99	7.01	7.02	7.06	7.36	6.87	7.2
ILMN_1654684	10.38	10.57	10.29	10.02	11.12	7.86	7.72	7.27	10.92	10.72	9.28	7.38	10.07	10.05	7.53	11.14	8.34	10.54	10.04	10.43	8.9	10.45	10.17	10.1	9.33	8.16	10.61	10.54	7.16	9.66	8.67	10.15	9.53	10.06	8.32	10.01	7.56	10.38	7.63	7.54	8.69	9.61	8	10.9	9.21	11.89	12.39	8.98	12.63
ILMN_1654690	11.31	11.3	11.15	11.44	11.33	11.65	11.06	10.5	11.34	11.47	11.96	11.87	11.1	11.25	11.11	11.62	12.35	11.26	11.08	11.4	11.38	11.64	11.3	10.93	11.37	11.39	11.33	11.49	11.8	11.51	11.27	11.58	12.01	11.32	11.14	11.5	10.78	11.43	11.18	11.24	11.69	11.37	11.19	11.53	11.85	11.14	11.33	11.54	11.23
ILMN_1654691	8.99	8.36	8.87	8.3	8.62	8.39	8.5	8.58	8.44	8.6	7.82	9.35	8.61	9.26	8.96	8.61	8.58	8.25	8.53	8.6	8.3	8.57	8.87	9.15	8.25	8.09	7.92	8.1	8.29	7.82	8.15	8.41	7.84	7.83	8.07	7.89	8.07	8.14	8.46	8.34	8	8.42	8.36	8.46	8.35	8.72	8.99	7.92	9.24
ILMN_1654692	7.6	7.68	7.95	7.81	7.98	7.81	7.31	7.48	8.12	8.02	8.19	8.17	7.87	8.63	7.68	8.54	8.36	7.77	8.02	7.73	8.09	8.12	8.13	8.4	8	7.92	7.67	7.91	7.83	7.88	7.49	8.05	8.04	9.18	8.41	8.06	7.61	7.92	7.44	7.45	7.79	8.2	7.57	7.79	8.28	9.19	8.35	8.31	8.32
ILMN_1654703	7.12	7.35	7.22	7.26	7.37	7.16	7.33	7.15	7.29	7.22	7.18	7.05	7.36	7.94	7.3	7.14	7.44	7.08	7.45	7.36	7.38	7.33	7.09	7.39	7.44	7.31	7.22	7.22	7.08	7.4	7.16	7.24	7.43	7.35	7.06	7.15	7.23	7.25	7.17	7.02	7.29	7.09	6.93	7.07	7.26	7.07	7.14	7.34	7.53
ILMN_1654721	6.97	6.98	6.86	7.19	6.95	6.92	7.06	6.97	6.95	6.8	7.09	6.85	7.03	6.87	6.84	6.91	7.04	6.87	7.09	7.07	6.86	6.91	6.95	7.05	7.19	7.23	6.96	6.84	6.9	7.06	7.01	6.89	6.93	7.12	6.81	6.87	6.99	6.92	6.98	6.94	6.89	6.87	6.92	7.08	6.93	7.05	7.12	6.92	7.11
ILMN_1654722	7.95	7.97	8	7.86	7.94	8.21	7.98	7.89	7.85	7.92	8.36	8.34	7.92	8.57	8.35	7.98	8	7.76	7.79	8.07	7.9	7.82	8.48	7.87	7.95	7.56	7.79	7.64	7.59	7.45	7.75	7.54	7.52	7.46	7.49	7.28	7.63	7.52	7.9	7.46	7.67	7.9	7.9	7.56	7.18	7.57	7.76	7.9	7.95
ILMN_1654726	6.93	6.8	6.75	6.86	6.85	6.8	6.65	6.94	6.79	6.76	7.19	6.96	6.86	7.03	6.82	7.05	6.86	6.81	6.64	6.8	6.74	6.93	6.74	6.92	6.75	6.72	6.91	6.87	6.83	6.9	6.8	6.8	6.77	6.81	6.74	6.81	6.86	6.67	6.79	6.85	6.72	6.79	6.85	6.86	6.98	6.9	6.87	6.91	6.81
ILMN_1654730	7.04	7.03	6.8	6.96	7.09	7.1	6.87	7.09	7	7.01	6.95	6.88	7.12	7.06	7.09	7.04	7.11	6.83	7.08	7.16	7.1	6.96	6.99	7.05	6.89	6.95	7.01	7.03	7.05	7.14	7.04	7.1	7.07	6.97	6.97	6.95	7.19	7.13	7.06	7.09	7.06	6.86	6.97	6.88	7.03	6.98	6.9	6.99	7.26
ILMN_1654737	9.55	9.5	9.32	9.16	9.39	8.87	9.33	9.16	9.69	9.75	8.91	9.03	9.43	9.74	9.75	9.17	8.2	9.58	9.31	9.42	9.54	8.64	8.8	9.56	8.94	9.1	9.32	9.59	9.24	9.27	9	9.37	9.55	9	9.25	9.19	8.99	8.47	9.3	9.28	9.52	8.93	8.9	9.67	9.69	8.8	9.28	9.15	9.84
ILMN_1654742	7.03	6.83	6.96	7.08	6.9	6.96	6.77	6.98	7.01	7.01	6.93	6.83	6.94	7.35	6.96	6.94	6.97	6.86	6.94	7.04	6.76	6.96	6.98	6.97	7.08	7.04	6.97	6.89	7.06	6.92	7.07	6.92	7.01	6.88	6.97	6.84	6.98	6.94	6.98	6.87	7.01	7.06	6.91	6.98	7	6.78	7.18	7.05	7.08
ILMN_1654748	11.16	11.14	11.17	11.22	11.15	10.51	11.46	11.81	11.14	11.34	9.03	9.88	10.77	10.76	10.58	9.91	9.94	11.25	10.7	10.8	11.23	10.65	10.11	10.81	10.26	10.71	11.33	11.24	10.9	10.57	10.5	10.9	10.61	11.03	11.05	10.88	11.34	11	10.98	11.44	10.21	10.45	10.87	11.34	10.77	11.14	10.72	9.02	10.56
ILMN_1654757	7.09	7.16	7.12	7.22	7.31	7.09	7.09	6.85	7.11	7.21	7.08	7.26	7.26	7.18	7.06	7.34	7.09	7.22	7.2	7.35	7.05	7.14	7.17	6.93	7.19	7.04	6.89	7.24	7.2	7.16	7.17	7.28	7.19	6.96	7.23	7.33	7.1	7.03	6.99	7.08	7.02	7.08	7.03	7.18	6.97	7.18	6.95	7.16	7.31
ILMN_1654759	6.85	6.78	6.88	7.1	7.27	7.02	6.95	7.08	6.92	6.85	7.14	6.97	6.98	6.87	7.01	6.83	7.14	7.02	7.04	7.31	6.93	6.99	6.9	6.86	7.1	6.87	7.02	7.03	6.88	6.89	7	6.94	7.01	7.07	6.92	6.96	7.02	6.85	7.14	7.08	6.97	6.96	6.94	7.01	6.51	6.95	7.16	7.11	6.96
ILMN_1654761	8.8	8.22	8.52	8.28	8.45	8.77	8.82	8.86	8.25	8.48	7.98	8.69	8.22	8.66	9.02	8.04	8.48	8.38	8.3	8.3	8.48	8.14	8.18	9.07	7.65	7.46	8.12	8.08	7.99	7.54	7.79	7.74	7.41	7.46	7.72	7.48	7.85	7.91	8.28	8.09	8.16	8.06	8.45	8.2	7.49	8.33	8.65	7.82	8.65
ILMN_1654766	6.87	6.97	6.91	6.92	6.79	7.09	6.71	7.05	7.06	6.97	7.4	7.19	6.92	6.91	6.92	7.02	6.95	7.16	6.74	6.75	7.12	7.12	7.25	6.82	6.9	6.9	6.81	6.99	7	7.08	6.82	6.91	7.02	6.92	6.87	7.11	6.9	7.16	6.83	6.97	6.98	6.94	7.13	6.87	6.94	7.11	6.74	6.92	6.85
ILMN_1654771	7.29	7.77	7.83	7.52	7.79	7.67	8.03	7.66	7.77	7.8	7.37	7.88	7.94	7.23	8.18	7.8	7.32	7.58	7.98	7.79	7.82	7.48	8.19	7.86	6.88	7.01	7.4	7.47	7.3	6.83	7.29	7.14	7.06	6.87	7.2	7.07	7.03	7.2	7.62	7.25	7.19	7.47	7.36	7.53	6.99	7.23	7.38	7.22	7.71
ILMN_1654772	7.19	7.24	6.77	7.09	7.17	7.16	7.26	7.11	7.22	7.03	7.32	7.37	7.23	6.99	7.05	7.11	6.99	7.17	7.05	6.86	7.09	7.19	7.33	6.98	7.37	6.92	7.17	7.22	7.3	7.02	7.07	7.39	7.19	7.22	7.29	7.42	7.26	7.29	7.39	7.39	7.34	7.23	7.26	7.32	7.39	7.35	7.13	7.17	6.91
ILMN_1654773	8.66	8.86	8.81	9.04	9.06	8.48	8.85	9.5	8.93	9.07	8.21	9.26	8.81	8.69	8.53	8.1	8.71	8.93	8.92	9.59	8.96	8.41	7.95	8.96	9.17	8.89	9.49	8.97	9.81	8.83	8.95	9.38	9.57	9.57	9.77	8.92	9.54	9.39	9.13	9.93	9.69	8.64	8.74	8.91	9.8	9	9.17	9.19	8.6
ILMN_1654779	7.25	7.32	7.43	7.14	7.25	7.34	7.26	7.35	7.32	7.39	7.53	7.45	7.5	7.43	7.43	7.37	7.24	7.28	7.46	7.33	7.36	7.23	7.29	7.3	7.46	7.33	7.34	7.3	7.38	7.32	7.38	7.33	7.31	7.36	7.37	7.46	7.38	7.61	7.4	7.47	7.42	7.38	7.34	7.35	7.41	7.38	6.9	7.46	7.29
ILMN_1654792	7.74	7.67	7.67	7.79	8.04	7.2	7.19	7.64	8.04	7.89	7.74	7.81	7.83	7.16	7.83	7.59	7.82	7.54	7.91	7.55	7.81	7.91	7.8	7.58	7.63	7.53	7.61	7.67	7.95	8.04	7.53	7.74	7.77	7.77	7.81	7.58	7.4	7.67	7.27	7.48	7.56	7.77	7.46	7.65	8.13	7.96	7.56	8.2	7.72
ILMN_1654795	7.48	7.55	7.58	7.51	7.36	7.48	7.72	7.71	7.59	7.61	7.62	7.66	7.59	7.39	8.03	7.54	7.18	7.5	7.39	7.32	7.5	7.69	7.26	8.03	7.53	7.53	7.51	7.34	7.46	7.46	7.84	7.63	7.42	7.53	7.59	7.42	7.95	7.2	7.71	7.64	7.42	7.46	7.67	7.63	7.39	7.37	7.5	7.23	7.5
ILMN_1654812	7.57	7.7	7.94	8.04	8.32	7.33	7.35	7.62	8.13	8.39	7.07	9.02	7.94	7.52	7.11	8.23	8.19	7.91	8.3	7.68	8.32	8.14	7.2	8.04	8.21	7.36	7.32	8.66	8.87	8.95	7.91	8.96	9.29	8.92	7.28	7.85	7.64	8.27	7.99	7.78	8.67	7.5	7.38	7.29	8.77	8.06	8.4	8.23	8.4
ILMN_1654819	7.04	7.71	7.5	7.61	7.6	7.51	7.46	7.44	7.36	7.71	7.18	6.93	7.73	7.29	7.82	7.13	7.81	7.69	7.45	7.2	7.68	7.52	7.12	7.43	7.21	7.21	7.7	7.7	7.99	7.21	7.86	7.85	7.67	8.26	8.15	7.48	8.05	7.51	8.25	7.8	7.85	7.43	7.58	7.5	7.23	7.85	7.2	7.22	7.38
ILMN_1654851	9.31	10.51	9.99	10.27	10.32	9.94	9.63	9.42	10.26	10.21	10.45	10.2	10.06	9.71	9.98	10.22	10.51	10.21	10.13	10.07	10.41	10.28	10.15	8.87	9.83	10.28	10.23	10.07	10.38	10.52	9.38	9.98	10.37	9.9	10.02	10.68	9.42	9.95	9.55	9.29	9.48	9.72	9.12	10.07	10.06	9.45	9.59	10.02	9.7
ILMN_1654854	7.32	7.12	7.38	7.12	7.09	7.74	7.35	7.46	7.11	7.21	7.52	7.21	7.1	7.1	7.72	7.11	7.5	7.24	6.91	7.12	7.11	7.12	7.05	7.27	7.06	7.22	7.65	7.21	7.65	7.28	7.27	7.22	7.08	7.34	7.45	7.13	7.29	7.12	7.28	7.44	7.16	7.28	7.38	7.27	7.05	7.3	7.08	7.34	7.21
ILMN_1654855	7.27	7.33	7.39	7.24	7.34	7.38	7.52	7.89	7.17	7.37	7.3	7.24	7.3	7.17	7.18	7.35	7.47	7.35	7.15	7.13	7.38	7.38	7.24	7.42	7.1	7.16	7.3	7.26	7.23	7.28	7.39	7.36	7.46	7.39	7.32	7.32	7.54	7.29	7.31	7.33	7.25	7.3	7.28	7.29	7.29	7.28	7.1	7.14	7.43
ILMN_1654857	6.96	6.97	6.9	7.06	6.92	7.06	6.91	7.01	6.92	6.93	7	7.08	6.96	7.09	6.98	7.13	7.09	7.1	6.98	7.05	7.03	6.94	6.99	7.08	7	6.87	7	6.93	7.03	6.97	6.82	6.96	7.03	6.78	7	6.96	6.92	6.94	6.99	6.97	6.94	7.05	6.62	6.96	6.89	6.92	6.88	6.98	7.1
ILMN_1654858	7.39	7.13	7.54	7.08	7.34	7.1	6.93	7.16	7.52	7.71	7.16	7.28	7.45	7.09	7.31	7.66	7.38	7.21	7.17	7.41	7.44	7.29	7.22	7.37	7.08	7.15	7.09	7.19	7.26	7.29	7.22	7.19	7.37	7.06	7.21	7.41	7.12	7.24	7.2	7.26	7.16	7.15	7.13	7.14	7.37	7.21	7.23	7.28	6.99
ILMN_1654861	9.86	10.22	9.74	10.27	10.45	10.05	9.99	10.26	10.38	10.28	9.72	10.38	10.41	10.02	10.51	9.97	10	10	10.02	9.97	10.43	9.86	9.59	9.98	10.4	9.88	9.77	10.4	10.66	10.2	10.42	10.69	10.28	10.14	10.23	10.26	10.09	10.41	10.85	10.05	10.22	9.73	10.02	10.03	9.71	9.96	9.9	10.13	10.18
ILMN_1654864	7.34	7.08	7.41	7.22	7.46	7.09	7.02	7.24	7.06	7.2	7.17	6.91	7.28	7.06	7.18	7.09	7.04	7.22	7.38	7.06	7.15	7.05	7.11	7.61	6.97	7.05	7.08	7.05	7.12	7.12	7.21	7.38	7.47	7.43	7.17	7.27	7.19	7.14	7.28	7.31	7.47	7.12	7.23	7.19	7.14	7.45	7.65	7.47	7.11
ILMN_1654866	8.72	7.8	7.9	7.91	8.23	7.72	8.47	8.41	7.93	8.06	7.86	8.49	8.09	8.74	8.22	8.1	7.98	8.12	8.41	8.36	7.84	7.77	7.84	9.31	7.67	7.59	7.53	7.74	7.69	7.36	7.62	7.37	7.34	7.25	7.41	7.25	7.56	7.66	8.15	7.79	7.89	7.85	8.25	8.07	7.21	8.08	8.65	8.07	8.94
ILMN_1654870	6.92	6.84	6.94	7	6.9	7.12	6.82	6.94	6.69	6.83	6.83	6.74	6.87	6.85	6.94	6.72	6.91	6.85	6.78	7.04	7.26	6.89	6.81	6.68	7.09	7.04	6.87	6.81	6.81	6.89	6.96	6.62	6.82	6.95	6.74	6.78	6.88	6.77	6.79	7.03	6.99	7	6.87	6.9	7	6.86	7	6.9	7.03
ILMN_1654871	7.07	6.94	6.91	7.03	6.95	7.24	6.91	6.78	7.12	6.94	7.18	7.2	7.04	6.91	6.94	6.97	6.97	7.05	7.05	6.91	6.95	6.96	7.2	7.08	7	7.16	7.02	6.96	6.99	6.96	6.88	6.96	6.67	6.93	6.99	7.01	6.88	7.01	7.02	7.01	7	7.05	6.92	7.04	7.01	6.76	7.11	6.97	6.94
ILMN_1654875	7.2	7.16	7.13	7.35	7.28	7.4	7.51	7.26	7.12	7.31	7.26	7.11	6.95	7.12	7.09	7.34	7.33	7.35	7.22	7.05	7.24	7.28	7.44	6.99	9.11	7.52	7.36	7.53	7.36	7.49	7.53	7.37	7.37	7.27	7.22	7.32	7.62	7.62	7.38	8.15	7.4	8.3	7.49	7.34	7.44	7.55	7.61	7.27	7.09
ILMN_1654890	8.31	8.94	8.18	8.3	8.45	8.88	8.29	8.95	8.38	8.41	8.35	8.57	8.59	8.5	7.75	8.12	8.39	8.45	8.4	8.25	8.12	7.95	8.56	8.35	8.18	8.16	8.25	8.27	8.39	8.19	8.36	7.99	8.24	8.05	8.42	8.62	8.66	8.1	8.24	8.27	7.88	8.51	8.88	8.93	8.65	8.25	8.38	8.84	8.39
ILMN_1654893	8.2	8.77	8.64	8.78	8.77	9.59	8.13	8.72	8.56	8.36	9.73	8.73	8.74	8.21	8.77	9.54	8.61	8.42	8.44	8.2	8.59	8.49	8.5	7.97	8.88	8.91	8.6	8.57	8.63	8.92	8.81	9.02	8.98	9.22	9.22	8.87	8.6	8.86	8.29	8.49	8.33	8.32	8.36	8.34	8.57	8.5	8.12	8.28	8.51
ILMN_1654895	6.88	6.77	7.23	6.93	6.84	7.05	7.02	6.82	7	6.98	7.15	7.16	6.9	7.02	6.97	7.03	6.97	6.94	6.77	7.09	7.05	6.88	7.07	6.95	7	6.85	6.87	7.05	6.98	6.86	6.94	6.97	6.94	6.88	7.12	7.06	6.98	7.13	6.81	6.97	7.18	7.14	6.99	7.01	7.18	6.94	7.29	6.98	6.88
ILMN_1654899	7.04	7.09	6.97	7.19	7.06	7.08	7.2	7.09	7.02	7.01	7.17	7.44	7.05	7.07	7.43	7.21	7.17	7.03	7.31	7.43	7.11	7.1	7.11	7.08	7.14	7.2	6.96	7.16	7.27	7.08	6.87	7.17	7.02	6.97	7.11	6.99	7.09	7.16	7.23	7.09	7.03	7.05	7.12	7.09	7.15	6.98	7	7.17	7.06
ILMN_1654900	7.16	7.52	7.38	7.4	7.53	7.3	7.46	7.42	7.35	7.38	7.48	7.57	7.49	7.1	7.55	7.49	7.71	7.42	7.35	7.62	7.18	7.25	7.4	7.44	7.61	7.66	8	7.5	7.67	7.79	7.59	7.46	7.62	7.47	7.57	7.97	7.39	7.52	7.36	7.59	7.47	7.62	7.42	7.54	7.77	7.44	7.31	7.84	7.17
ILMN_1654910	6.92	6.92	6.96	6.95	7.07	6.92	7.01	7.07	7.07	6.92	6.95	6.83	6.95	6.95	6.91	7.05	7.04	7	6.96	7.3	7.08	6.94	7.08	7.06	6.83	7.06	7.03	6.98	7.59	7.03	7.12	7.1	7.11	7.1	7.08	7.04	7.08	7	7	7.03	7.03	7.11	7.02	7.08	7.1	7.07	6.91	7.15	6.98
ILMN_1654916	8.53	8.82	8.34	9.31	8.76	8.34	8.65	8.29	9.03	8.9	8.96	8.42	8.85	8.81	8.84	9.08	7.6	8.83	8.57	8.43	8.64	8.64	8.72	8.66	9.17	8.76	8.74	8.91	8.79	9.04	9.2	9.23	9.52	8.79	8.4	9.45	9.34	7.95	9.06	8.85	7.81	8.62	8.99	9.1	9.29	7.79	8.4	8.53	8.49
ILMN_1654917	8.55	8.52	8.51	8.95	8.49	9.14	8.85	8.83	8.85	8.51	11.23	10.83	8.91	8.74	9.87	9.79	8.63	8.98	9.6	8.71	8.91	8.03	9.89	8.77	10.6	8.81	8.19	8.73	9.99	9.4	9.63	9.32	11.07	8.21	8.56	8.97	8.7	8.37	8.86	8.53	8.04	8.64	9.14	9.13	9.34	7.84	8.45	9.68	8.31
ILMN_1654918	9.29	9.74	9.94	9.71	9.94	9.95	9.82	9.54	9.53	9.57	10.34	9.89	9.75	9.79	10.39	10.35	10.57	9.32	10.04	9.71	9.4	9.72	10.28	9.43	10.39	10.11	9.62	9.89	10.06	10.24	9.82	9.57	9.92	9.71	9.92	10.23	9.83	10.23	10	9.6	9.95	9.91	9.98	9.77	10.26	9.8	9.62	10.23	9.96
ILMN_1654920	11.77	11.12	11.53	10.89	11.27	10.52	11.5	11.7	11.18	11.26	10.22	10.45	11.47	11.49	11.71	10.5	10.56	11.46	11.6	11.07	10.86	10.6	11.29	11.96	10.22	9.93	10.75	10.94	11.03	10.49	10.85	10.51	9.71	10.06	10.27	10.23	10.96	10.35	11.44	10.87	10.67	10.94	11.31	11.35	6.81	10.96	11.48	10.36	11.64
ILMN_1654922	7.19	7.12	6.9	7	6.99	7	6.9	7.14	6.96	6.98	7.06	7.01	7.15	6.92	6.91	6.95	7.02	7.06	6.91	6.97	6.98	6.8	6.79	7.09	7.04	7.01	6.82	6.85	6.95	7.04	6.98	6.83	6.99	7.02	6.93	6.99	6.96	6.91	7.02	7	6.94	6.98	6.97	6.82	7.13	6.93	7.04	6.82	6.91
ILMN_1654929	11.74	10.96	11.96	11.57	10.99	12.12	12.95	10.56	11.8	11.24	11.56	12.36	12.6	11.2	12.9	11.4	11.94	12.08	11.49	11.23	11.34	11.88	12.08	12.37	12.33	12.04	11.08	11.82	11.64	12.11	13.65	12.2	11.98	11.74	11.3	11.4	13.28	10.88	13.35	12.79	12.6	11.38	13.2	12.13	11.41	10.56	11.01	11.05	11.67
ILMN_1654939	11.98	12.39	12.2	12.36	12.45	11.94	12.38	11.98	12.3	12.45	10.51	12.18	12.21	11.47	11.86	11.21	11.45	12.41	12.1	12.26	12.3	12.12	11.46	12.15	11.77	12.17	12.63	12.59	12.41	12.16	12.06	12.41	12.06	12.04	12.54	12.36	12.08	12.06	12.33	12.51	13.02	11.68	11.98	12.61	12.35	12.06	11.58	10.14	12
ILMN_1654943	6.82	6.81	6.9	6.74	6.72	6.73	6.9	6.73	6.68	6.89	6.88	6.81	6.66	7.05	6.75	6.64	7.11	6.68	6.73	6.79	6.6	6.98	6.62	6.62	6.89	6.77	7.07	6.89	7.04	6.72	6.97	6.98	6.77	7.07	7.28	6.59	6.69	6.89	6.83	7.04	7.08	6.84	6.75	6.79	6.81	7.15	6.64	6.79	6.89
ILMN_1654946	11.8	11.88	11.49	11.71	11.76	11.19	12.2	12.16	11.88	11.9	11.3	11.48	12.03	11.61	12.43	11.48	11.98	12.08	11.85	11.43	11.74	11.59	11.57	11.83	11.64	11.98	11.64	11.53	11.78	12.14	12.75	12.11	12.29	11.41	12.03	11.88	12.77	11.02	12.74	12.19	12.04	11.5	12.41	12.18	12.68	10.64	11	12.08	11.94
ILMN_1654950	7.04	7.06	7.12	6.98	6.95	6.96	7.03	6.99	7.15	7.03	7.05	6.97	6.89	7.14	6.98	7	6.92	7.05	6.97	6.93	6.95	6.94	6.92	7.03	7.02	6.99	6.98	6.85	6.9	6.97	7.02	7	6.93	7.03	6.94	7.02	6.94	6.94	7.02	7.03	6.89	7.08	6.89	6.86	7.04	6.94	6.94	6.95	7.38
ILMN_1654965	6.91	6.99	6.99	7.21	6.88	6.92	7.12	6.91	6.99	6.91	7.05	6.92	6.81	6.95	7.01	6.99	7.14	7.05	6.96	7.17	6.96	6.92	6.88	6.9	6.95	7.16	6.88	7.09	7.02	6.88	6.87	6.77	7.05	7.04	7.07	7.08	6.97	7.03	6.99	6.95	6.89	6.82	6.99	6.97	6.89	6.92	6.64	7.04	6.98
ILMN_1654973	6.99	7.2	7.11	7.19	7.2	6.97	6.93	7.26	7.3	7.18	7.07	6.94	7.17	6.91	6.96	7.06	6.96	7.26	7.16	7	7.18	7.24	7.13	7.01	7.2	6.96	7.08	7.16	7.08	7.07	7.11	7.17	7.07	7.19	7.12	7.19	7.14	7.18	7.16	7.21	7.16	7.2	7.14	7.17	7.26	7.22	6.91	7.08	6.93
ILMN_1654974	8.63	9.18	8.95	9.17	9.15	9.44	8.73	8.67	8.86	8.99	10.07	9.12	8.99	8.6	9.06	9.27	10.57	9.3	9.01	8.98	8.9	9.54	9.61	8.81	9.68	9.82	9.47	9.32	9.33	9.55	9.39	9.32	9.42	9.35	9.6	9.8	9.2	9.55	8.99	9.38	9.22	9.95	9.42	9.17	9.82	9.3	9.29	9.98	8.98
ILMN_1654980	7.09	6.95	7.01	6.95	7.05	7.07	7.02	6.95	7.04	7.11	6.93	7.18	6.97	7.14	7.03	7.11	7.02	7.09	7	6.97	7.02	6.85	7.01	6.91	6.99	7.15	6.95	6.98	7.01	6.92	7.03	7.12	7.13	7.02	7.09	7.02	6.95	7.03	7.01	7.06	7.02	7.09	6.96	7.03	7.07	7.08	7.04	7	7.24
ILMN_1654983	7.59	7.63	7.36	7.56	7.38	7.29	7.3	7.23	7.54	7.35	7.51	7.41	7.14	7.05	7.13	7.53	7.34	7.51	7.26	7.51	7.51	7.39	7.47	7.37	7.39	7.28	7.48	7.43	7.45	7.42	7.55	7.49	7.55	7.63	7.52	7.48	7.43	7.56	7.24	7.36	7.61	7.47	7.36	7.53	7.41	7.49	7.23	7.57	7.41
ILMN_1654987	7.24	7.51	7.46	7.35	7.38	7.47	7.51	7.33	7.41	7.54	7.71	7.43	7.51	7.15	7.2	7.61	7.55	7.54	7.37	7.22	7.38	7.3	7.39	7.38	7.31	7.32	7.34	7.56	7.52	7.58	7.48	7.69	7.51	7.26	7.55	7.5	7.51	7.53	7.56	7.51	7.53	7.47	7.44	7.52	7.57	7.41	7.19	7.41	7.3
ILMN_1655011	10.6	10.31	10.96	10.83	11.17	10.92	10.44	10.52	11.13	11.39	10.68	11.23	11.01	10.28	10.71	10.99	11.28	11.02	11.06	10.66	11.28	9.95	10.38	10.61	10.29	11.24	11.25	11.03	11.71	10.89	10.53	11.34	11.08	10.83	11.01	10.83	11.12	11	11.62	11.57	10.92	10.17	10.82	10.7	11.14	10.54	10.81	11.35	10.42
ILMN_1655022	10.51	10.24	10.54	10.5	10.54	10.45	10.58	10.63	10.46	10.09	10.88	10.89	10.18	11.03	10.17	11.24	10.59	10.71	10.74	10.55	10.95	10.66	10.64	9.62	10.31	10.65	11.06	10.13	9.99	10.12	9.81	9.67	9.36	9.6	10.01	10.28	10.07	10.33	10.05	10.67	10.39	11.26	10.33	10.53	10.24	10.89	10.5	10.09	10.36
ILMN_1655026	6.89	6.94	6.66	6.81	6.85	6.78	6.93	6.83	6.78	6.95	7.02	6.91	6.94	6.9	6.65	7.14	6.8	6.98	6.6	6.77	7.01	6.92	6.7	6.83	6.68	6.79	6.77	6.76	7	6.99	6.99	7.01	6.84	6.72	7.03	7.08	6.84	6.78	6.86	6.92	6.86	6.99	6.85	6.92	6.99	6.87	7.04	6.86	6.68
ILMN_1655039	7.26	7.63	7.75	7.44	7.53	7.4	7.52	7.61	7.36	7.44	7.99	7.73	7.63	7.16	7.7	8.08	7.79	7.44	7.74	7.68	7.34	7.45	7.7	7.44	8.03	7.88	7.68	7.62	7.68	7.9	7.5	7.51	7.62	7.43	7.54	7.83	7.58	7.96	7.52	7.6	7.72	7.91	7.7	7.68	7.96	7.84	7.11	7.92	7.45
ILMN_1655044	7.13	7.17	7.01	7.22	7.24	7.03	7.09	7.21	7.15	7.03	7.26	7.38	6.97	6.83	7.15	7	7.14	7.13	7.09	6.98	6.97	7.17	7.21	7.07	7.2	6.96	6.93	7.16	7.29	7.06	7.12	7.22	7.09	7.22	7.25	7.22	7.28	7.38	7.12	7.22	7.2	7.12	7.27	7.23	7.22	7.21	7.1	7.05	7.01
ILMN_1655046	9.45	9.26	9.49	9.77	9.45	10.63	9.53	9.61	9.85	9.13	10.74	10.6	9.72	9.6	9.34	9.93	9.82	9.7	9.44	9.64	9.98	10.42	9.69	9.55	10.27	9.88	9.83	9.69	10.5	10.18	10.05	10.24	10.11	10.09	9.75	9.67	9.53	10.28	9.98	9.85	9.89	9.58	9.55	9.24	10.14	9.49	9.74	10.86	9.67
ILMN_1655047	6.99	7.03	6.9	7.06	6.89	6.93	6.84	6.88	7.03	6.94	6.85	6.95	7.07	6.97	7.1	6.93	7.03	7.04	6.98	6.87	7.09	6.88	6.88	6.96	7.17	7.05	7.02	7.03	6.94	7.05	6.8	6.93	6.89	6.8	6.99	6.86	7.04	7.1	6.94	6.87	7.04	6.85	6.92	6.99	7.02	6.92	7.33	6.99	7.11
ILMN_1655051	7.69	7.8	7.62	7.79	7.84	8.57	7.77	7.76	7.88	8.04	7.45	8.03	7.77	7.62	7.8	7.79	7.84	7.76	7.84	7.86	7.93	7.66	7.53	7.85	7.94	7.85	8	8.14	8.26	8.49	8.34	8.45	8.14	7.9	8.25	7.94	7.77	7.68	8.22	8.01	8.28	7.7	7.77	7.74	8.09	7.62	7.59	7.84	7.91
ILMN_1655095	6.91	7.06	7.07	7.01	7.11	6.95	6.97	6.98	7	7.05	7.22	6.93	7.14	6.68	6.92	7.07	7.33	7.15	7.14	7.03	6.91	7.26	6.92	6.91	6.96	7.07	6.96	6.94	7.05	7.07	7.29	7.24	7.16	7.21	7.11	7.15	7.15	7.14	7.33	7.18	7.28	7.12	7.24	7.17	7.13	7.01	6.94	7.15	7.04
ILMN_1655096	7.38	7.5	7.53	7.47	7.53	7.35	7.34	7.33	7.27	7.32	7.44	7.37	7.47	7.29	7.58	7.76	8	7.37	7.46	7.25	7.36	7.34	7.73	7.31	7.33	7.24	7.57	7.29	7.37	7.47	7.44	7.35	7.33	7.28	7.21	7.47	7.32	7.52	7.35	7.32	7.38	7.4	7.57	7.46	7.35	7.32	7.11	7.78	7.07
ILMN_1655100	7.09	7.29	7.06	7.15	7.01	7.01	6.99	7.16	6.95	7.14	7.15	6.91	7.18	7.17	7.01	7.38	7.19	7.09	7.07	7.24	7.28	7.09	6.94	7.08	7.11	7.07	7.11	7	7.05	6.97	7.03	6.95	7.01	7.04	7.05	7.07	7.03	6.99	7.03	7.07	6.94	7.07	7.03	6.92	6.93	7.16	7.43	7.12	7.29
ILMN_1655108	9.28	9.73	9.49	9.68	9.61	9.95	10	10.25	9.65	9.46	9.97	9.93	9.7	9.82	10.51	10.5	9.63	9.7	9.6	9.28	9.94	9.81	9.77	8.92	9.42	9.68	9.67	9.69	9.85	9.89	9.96	9.6	9.6	9.78	9.39	9.9	9.92	9.86	9.78	9.91	8.95	9.74	9.87	9.62	9.64	9.74	9.52	9.97	9.27
ILMN_1655117	10.77	10.51	10.45	10.09	10.09	10.13	10.68	10.94	10.22	10.85	10.22	9.73	10.54	9.88	9.95	9.87	11.06	10.59	10.24	9.95	10.04	10.05	10.28	10.05	9.86	10.4	10.98	10.45	11.16	10.61	10.77	9.99	10.35	10.35	10.42	10.55	10.91	10.27	10.42	10.64	10.09	10.87	11.09	10.53	10.92	10.26	10.16	10.73	10.31
ILMN_1655126	9.44	9.93	10.2	10	10.6	9.92	9.9	10.55	10.03	9.7	10.48	9.76	10.41	8.85	10.08	9.49	11.27	9.76	10.26	9.89	9.66	9.45	9.69	9.1	10.08	10.44	10.94	10.78	10.56	10.19	10.31	11.01	10.08	10.22	10.67	10.75	10.89	10.33	10.31	10.47	10.84	10.57	10.57	9.85	10.39	9.66	9.37	11.03	9.53
ILMN_1655136	7.04	7.18	7.28	7.01	7.05	7.16	7.02	6.99	7.13	6.97	7.09	7.06	7.26	7.18	7.15	7.2	7.12	6.98	7.14	7.25	6.92	6.92	7.12	7.21	7.05	7.09	6.96	7.06	6.99	7.01	7.04	7.02	7.28	7.12	6.98	7	7.11	7.07	7.02	7.02	6.99	7.04	6.98	6.97	6.97	7.08	7.15	7.1	7.19
ILMN_1655137	10.01	10.14	10.26	9.58	9.84	9.07	10.26	10.28	10.07	10.46	9.25	8.97	10.05	9.75	10.08	8.89	9.98	10.17	10.04	10	9.65	9.48	9.91	9.86	9.9	10.51	10.28	10.4	10.22	10.1	10.44	10.39	10.97	10.96	11.24	10.46	10.98	10.13	10.62	10.61	10.02	10.11	10.04	10.07	10.6	10.28	9.51	9.58	9.64
ILMN_1655140	7.1	6.95	7.05	6.9	6.94	7.01	6.95	6.86	6.96	6.86	7.04	6.94	6.95	6.93	6.92	6.84	6.99	6.97	6.91	7.05	7.11	6.88	7.16	7.09	6.76	7.21	6.94	6.78	6.91	6.99	6.96	6.98	6.93	7.02	6.88	6.84	6.87	7.01	6.93	7	7.04	6.88	6.81	6.77	6.84	6.92	6.95	6.89	6.9
ILMN_1655144	7.31	7.07	6.87	7.15	7.21	7.21	7.07	7.15	6.83	7.06	6.95	6.86	7.16	6.82	7.17	7.12	7.22	7.09	6.98	7.01	7.18	7.15	7.05	7.01	7.03	6.83	7.29	7.25	7.1	7.26	7.22	7.21	7.07	7.22	7.2	7.24	7.24	7.13	7.31	7.24	7.24	7.26	7.25	7.26	7.36	7.23	6.93	7.2	6.82
ILMN_1655151	7.23	7.18	7.14	7.24	7.01	7.28	7.02	7.11	7.15	7.28	7.15	7.33	7.29	6.93	7.12	7.1	7.19	7.25	7.13	7.24	7.24	7.13	7.39	7.29	7.42	7.15	7.43	7.12	7.28	7.26	7.32	7.33	7.39	7.21	7.26	7.24	7.23	7.32	7.3	7.33	7.24	7.24	7.25	7.34	7.26	7.27	7.31	7.15	7.02
ILMN_1655154	13.36	13.12	13.1	13.25	13.12	13.65	12.58	12.81	13.05	13.03	14.16	13.24	12.92	13.54	12.48	13.4	13.81	13.15	13.06	13.25	13.11	13.21	13.32	13.32	13.3	13.88	13.54	13.19	13.5	13.47	12.92	13.22	13.44	13.66	13.44	13.49	13.12	13.12	12.78	13.08	13.57	13.69	13.17	13.11	13.77	13.36	13.52	13.52	13.23
ILMN_1655155	7.52	7.54	7.43	7.5	7.53	7.96	7.41	7.58	7.46	7.66	7.13	7.79	7.47	7.71	7.36	7.45	7.22	7.34	7.47	7.65	7.55	7.45	7.33	7.54	7.57	7.37	7.41	7.36	7.34	7.23	7.2	7.27	7.29	7.27	7.2	7.12	7.19	7.32	7.51	7.24	7.4	7.31	7.28	7.28	7.2	7.45	7.34	7.29	7.64
ILMN_1655161	7.13	7.45	7.64	7.43	7.72	6.97	7.51	7.61	7.27	7.18	9.24	7.03	7.29	7.17	7.26	7.91	6.94	7.56	7.62	7.51	7.43	7.55	7.33	7.41	7.33	7.37	7.24	7.65	7.01	7.49	7.4	7.47	7.84	7.35	7.19	7.9	7.65	7.35	7.41	7.32	7.33	7.39	7.53	7.52	7.38	7.14	6.89	7.08	6.89
ILMN_1655162	7	7.24	7.18	7.34	7.04	7.23	7.37	7.2	7.05	7.15	7.36	7.1	7.07	6.89	7.47	7.13	7.04	7.1	7.2	7.51	7.28	7.31	7.09	7.31	7.26	7.31	7.13	7.28	7.08	7.2	7.09	7.19	7.18	7.05	7.06	7.2	7.17	7.19	7.19	7.12	7.04	7.09	7.13	7.09	7.22	7.24	7.43	7.14	7.24
ILMN_1655165	8.45	8.42	8.78	8.54	8.58	8.73	8.7	8.76	8.32	8.39	8.57	8.73	8.68	8.34	9.01	8.67	8.91	8.46	8.69	8.58	8.38	8.55	8.73	8.92	9.13	8.81	8.73	8.67	8.94	8.82	8.9	8.3	8.24	8.51	8.65	8.86	9.02	8.72	8.8	8.65	8.74	8.59	9.01	8.62	9.01	9.11	8.75	8.98	8.41
ILMN_1655167	8.23	8.15	8.55	8.38	8.67	8.37	8.45	8.06	8.59	8.64	8.64	8.87	8.66	7.73	8.76	8.24	8.19	8.6	8.73	8.49	8.58	8.05	8.64	8.93	7.93	8.1	8.12	8.5	8.74	8.7	8.53	8.48	8.03	8.12	7.8	8.26	8.33	7.79	8.42	8.31	8.7	8.64	8.57	8.57	7.53	7.99	8.52	8.82	8.76
ILMN_1655170	6.85	6.83	6.97	7	6.95	6.99	6.85	6.83	6.73	6.89	6.86	7.15	6.9	6.98	6.91	6.99	6.71	6.88	6.97	6.81	7.07	6.77	6.82	7.05	6.85	6.91	7.09	6.87	7.09	6.96	6.92	7	6.91	6.95	6.86	6.91	6.81	6.91	6.74	6.93	7.05	6.72	6.58	6.79	6.94	6.97	6.97	6.83	6.86
ILMN_1655177	10.6	10.41	10.77	10.62	10.77	10.44	10.41	10.86	10.54	10.19	11.28	10.21	10.77	10.41	10.94	10.46	11.51	10.28	10.73	10.54	10.25	10.44	10.51	10.02	10.5	10.59	10.71	10.66	10.55	10.39	10.56	10.6	10.17	10.3	10.23	10.3	10.35	10.76	10.6	10.61	11.01	10.96	11.01	10.38	9.58	10.42	10.49	11.32	10.48
ILMN_1655182	7.27	7.36	7.21	7.19	7.1	7.13	7.14	7.39	7.48	7.55	7.16	6.96	7.31	6.77	7.21	7.33	7.44	7.45	6.8	7.03	7.35	7.54	7.47	7.12	7.21	7.21	7.16	7.27	7.27	7.34	7.5	7.51	7.79	7.57	7.34	7.48	7.44	7.34	7.3	7.35	7.31	7.33	7.4	7.39	7.42	7.33	6.86	7.43	6.65
ILMN_1655191	9.68	10.07	9.96	10.48	10.65	10.25	10.54	7.73	10.32	10.28	10.01	10.06	10.64	9.89	12	10.65	10.89	10.1	10.54	10.52	10.24	10.5	11.27	10.34	11.93	10.74	10.96	10.44	9.84	10.56	11.94	10.61	11.02	10.73	9.84	10.49	11.25	10.53	11.31	10.42	10.45	10.49	11.27	10.43	11.24	10.19	10.66	10.43	10.21
ILMN_1655195	10.44	10.71	10.41	11.05	11.1	10.96	9.7	10.43	10.91	11.24	10.05	9.6	11.11	9.98	11.32	9.91	12.06	11.02	11.01	9.79	11.21	10.44	11.08	9.57	10.16	11.34	10.98	10.28	11.08	10.62	10.41	10.42	11.22	11.26	10.97	11.26	11.53	10.28	11.12	10.6	10.12	10.2	9.47	9.96	10.26	9.83	9.8	11.09	9.68
ILMN_1655196	7.13	7.06	7.25	7.22	7.16	7.35	7.11	7.26	7.29	7.42	7.14	7.1	7.44	7.16	7.2	7.17	7.25	7.18	7.31	7.09	7.25	7.2	7.2	7.33	7.05	7.11	7.21	7.28	7.59	7.32	7.36	7.23	7.51	7.32	7.15	7.12	7.29	7.21	7.17	7.13	7.14	7.27	7.18	7.15	7.21	7.21	7.03	7.23	7.08
ILMN_1655201	6.89	7.59	7.58	7.46	7.69	8.17	7.33	7.35	7.26	7.48	7.72	8.22	7.39	7.28	7.71	8.41	7.48	7.33	7.61	7.53	7.38	7.5	7.18	7.54	6.9	6.82	7.08	7.04	7.08	6.68	6.98	7.07	7	6.97	6.79	6.68	6.69	7.18	7.15	7	7.08	7.35	7.23	7.27	6.83	7.49	6.91	7.38	7.29
ILMN_1655203	8.26	8.49	8.25	8.26	8.36	8.79	8.22	8.46	8.59	8.49	8.61	9.17	8.57	8.13	8.25	8.41	8.7	8.32	8.43	8.46	8.31	8.32	8.25	8.2	8.25	8.75	8.9	8.64	8.74	8.7	8.71	8.57	8.57	8.57	8.84	8.7	8.51	8.55	8.6	8.7	8.81	8.46	8.53	8.55	8.9	8.65	8.06	8.74	8.3
ILMN_1655210	7.32	6.89	6.91	6.89	6.95	7.05	6.85	6.9	7.09	6.81	6.87	7.02	6.43	6.89	6.89	6.77	6.92	7.12	7.17	7.09	7.01	6.88	6.98	6.75	6.83	6.94	6.96	6.73	6.85	6.75	6.99	6.9	7.05	6.93	6.87	6.9	6.88	6.85	6.82	6.89	6.9	7.08	6.8	7.06	6.8	6.88	7.39	6.76	7.03
ILMN_1655211	6.85	6.8	6.89	6.77	6.9	6.86	6.98	6.65	6.85	6.93	6.89	6.98	6.84	6.86	6.89	6.82	6.8	6.87	6.86	6.64	6.91	6.81	6.94	7.01	6.92	6.83	6.91	6.87	6.79	6.75	6.99	6.75	7.05	6.76	6.67	6.91	6.96	7.02	6.92	6.91	6.84	6.98	6.79	6.91	6.88	6.94	6.9	6.91	6.79
ILMN_1655215	7.89	8.05	7.7	7.65	8.13	7.87	7.68	7.75	8.29	8.26	7.68	7.7	7.88	7.15	7.9	7.88	7.88	8.22	7.9	8	8.12	7.99	7.83	8.13	7.99	7.67	7.79	7.86	7.92	8.06	8.18	8.17	8.65	8.66	8.19	8.17	7.97	8.2	8.01	7.99	7.92	7.8	7.79	7.83	8.17	7.95	8.33	7.89	8.1
ILMN_1655216	6.96	8.23	8.12	8.19	8.29	8.38	8.24	8.24	7.37	7.55	8.13	8.16	8.31	7.16	8.46	8.49	8.65	7.62	8.11	8.05	7.53	7.68	8.3	7.78	8.97	9.15	8.53	8.45	8.78	8.52	7.85	7.61	7.48	7.68	8.18	8.37	8.35	8.67	8.85	8.5	8.6	8.34	8.78	8.4	8.86	8.28	7.1	8.81	7.93
ILMN_1655222	7.35	7.82	7.15	7.5	7.38	7.65	7.59	7.62	7.76	7.8	7.86	7.23	7.15	7.54	7.09	7.12	7.58	7.33	7.37	6.99	7.67	8.1	7.33	7.12	7.07	7.26	7.66	8	7.45	7.26	7.5	8.2	8.42	8.02	8.72	7.88	8.12	7.42	7.33	7.36	7.18	7.58	7.46	7.16	7.13	7.55	7.39	7.88	7.43
ILMN_1655229	6.86	7.02	6.83	6.73	6.78	7.21	6.8	6.7	7.12	7.01	6.96	7.37	6.78	6.99	6.95	7.04	6.85	6.98	6.96	6.94	6.85	6.93	7.03	7.14	7.27	6.81	6.96	7.03	6.8	6.82	6.98	7.03	7.07	7.22	7.04	6.87	6.85	7.18	6.73	7.02	6.85	7.07	7.05	7.34	7.41	7.25	6.86	6.86	6.65
ILMN_1655236	9.27	8.66	8.6	9.11	8.36	12.17	10.76	9.9	8.33	8.37	7.29	7.4	9.07	8.71	9.71	7.8	7.69	9.15	8.28	7.99	8.49	8.3	8.45	8.95	8.93	8.8	7.81	8.54	7.44	8.37	10.15	8.06	9.35	8.95	8.56	8.81	11.25	8.07	10.43	11.98	9.38	7.94	12.38	8.53	8.84	8.48	7.43	8.76	7.53
ILMN_1655241	8.64	8.07	8.41	7.96	8.1	8.41	8.12	8.12	8.54	8.35	8.64	8.05	8.24	8.42	8.51	8.48	8.52	8.19	8.28	8.29	8.49	8.48	8.55	7.87	8.68	8.83	8.1	7.88	8.02	8.21	8.2	8.08	8.41	8.29	7.7	8.02	7.89	8.42	8.03	8.03	8.12	8.2	7.96	7.73	8.07	7.95	8.66	8.41	8.34
ILMN_1655244	11.31	11.46	11.26	11.72	11.41	11.51	11.56	11.29	11.36	11.21	11.53	11.67	11.6	11.08	11.76	11.28	11.35	11.24	11.14	11.02	11.58	11.46	11.01	11.3	10.91	11.35	12.02	11.38	11.56	11.38	11.75	11.23	10.84	10.77	11.11	11.16	11.62	10.39	11.81	11.53	10.95	10.43	11.2	11.23	10.94	10.25	10.39	12.44	11.22
ILMN_1655245	8	8.24	8.26	7.95	8.13	8.18	8.69	8.18	8.26	8.31	7.69	7.75	8.44	7.64	9.01	7.72	8.06	8.38	8.16	8.14	7.96	7.86	8.28	8.09	8.4	8.72	8.5	8.33	8.57	8.35	9.04	8.3	8.31	8.76	8.8	8.29	9.36	8.28	9.29	9.41	8.74	8.13	8.58	8.31	8.12	8.53	8.09	8.94	8.22
ILMN_1655250	6.93	6.94	6.9	6.8	6.86	7.03	6.95	6.89	6.91	6.95	6.89	7.01	6.79	7.14	6.82	6.88	6.95	6.99	6.92	6.83	6.97	6.96	6.92	6.77	6.84	6.8	6.84	7	6.94	7.05	6.85	6.94	6.91	6.79	6.92	6.86	6.93	6.85	6.93	6.96	6.85	6.97	6.93	6.73	6.9	7.01	7	6.73	6.84
ILMN_1655251	6.8	6.85	6.97	6.74	7.01	6.94	6.89	6.99	7.07	7.08	6.77	6.95	6.82	7.1	7.08	6.74	6.73	7.11	7.07	6.98	6.87	6.99	6.92	6.99	6.8	6.88	7.16	6.76	6.9	6.85	6.86	6.92	7.16	6.94	6.92	7	6.78	6.78	6.92	6.92	6.74	6.89	6.89	6.97	6.8	6.79	6.98	7.03	7.01
ILMN_1655261	12.38	12.4	12.56	11.9	12.68	7.7	8.2	7.79	12.93	13.06	10.58	9.5	12.39	12.84	8.27	13.3	9.87	12.75	12.54	11.39	11.36	13.18	11.79	12.24	12.02	11.15	13.44	12.95	9.12	12.28	10.91	13	12.04	10.5	10.59	12.83	8.82	10.57	10.1	11.21	11.67	12.73	11.31	13.26	11.8	10.45	13.24	10.49	13.55
ILMN_1655269	7.28	7.57	7.34	7.58	7.49	7.61	7.29	7.31	7.44	7.38	7.58	7.28	7.38	7.69	7.19	7.5	7.22	7.24	7.44	7.57	7.48	7.33	7.45	7.37	7.17	7.61	7.34	7.47	7.65	7.73	7.32	7.53	7.52	7.38	7.13	7.62	7.18	7.24	7.26	7.18	7.11	7.29	7.09	7.18	7.28	7.18	7.43	7.3	7.64
ILMN_1655272	8.95	9.7	8.5	8.73	9.33	8.04	9.27	8.7	9.5	9.24	9.89	8.48	9.18	9.21	8.05	8.37	8.96	9.17	9.18	9.13	9.44	9.66	9.3	8.97	8.98	8.64	8.99	9.39	8.48	9.75	9.11	9.83	9.76	9.48	8.83	10.16	8.96	9.08	8.77	8.72	8.86	8.71	8.58	9.25	9.59	8.65	9.59	10.53	9.08
ILMN_1655275	6.68	6.71	6.59	6.68	6.71	6.83	6.64	6.73	6.69	6.9	6.78	7.01	6.76	6.59	6.68	6.7	6.37	6.83	6.73	6.75	6.65	7.07	6.87	6.79	6.73	6.81	6.81	6.84	6.73	6.64	6.67	6.52	6.53	6.73	6.98	7	6.72	6.78	6.87	6.75	6.58	6.66	6.92	6.7	6.86	6.96	6.98	6.82	6.63
ILMN_1655296	8.31	8.35	7.47	7.83	8.14	8.21	7.82	8.46	7.87	7.48	7.39	7.57	8.11	7.11	7.53	7.62	7.47	7.82	7.91	7.75	7.67	7.86	7.59	7.62	7.55	7.55	7.96	7.53	7.85	8.5	7.66	7.72	8.88	8.64	8.35	7.95	8.7	7.85	8.49	8.09	7.91	7.48	7.97	8.31	7.69	7.71	6.96	7.21	7.74
ILMN_1655303	6.68	6.71	6.94	6.66	6.6	6.64	6.86	6.78	6.79	6.61	6.82	6.92	6.76	6.78	6.74	6.78	6.67	6.69	6.63	6.65	6.71	6.76	6.66	6.62	6.77	6.57	6.7	6.74	6.67	6.56	6.76	6.8	6.61	6.81	6.7	6.7	6.83	6.65	6.46	6.6	6.67	6.67	6.73	6.63	6.88	6.66	6.7	6.71	6.72
ILMN_1655307	10.09	10.66	10.98	10.86	10.79	10.74	10.73	9.78	10.99	11.21	11.23	11.22	11	10.2	11.25	11.05	11.5	10.77	11.08	11.35	10.78	11.22	11.33	10.41	11.22	11.34	11.57	11.47	11.41	11.34	11.18	11.06	10.89	10.88	11.11	11.3	10.31	11.3	10.72	10.76	12.05	11.26	10.74	11.06	11.58	11.25	10.48	11.4	10.46
ILMN_1655311	9.16	9.46	9.29	9.17	9.35	9.79	9.67	9.18	9.35	9.39	8.64	9.57	9.35	9.13	9.36	9.05	9.02	9.11	9.32	9.04	9.48	9.48	8.93	8.96	9.27	9.41	9.87	9.48	9.8	9.48	9.23	9.45	9.5	9.07	9.72	9.34	9.55	8.94	9.5	9.86	9.46	8.98	9.15	9.41	9.32	8.88	8.81	8.58	8.88
ILMN_1655316	11.23	10.97	11.25	10.73	11.18	10.79	11.19	11.03	11.2	11.27	9.63	10.86	11.27	11.15	11.59	10.74	10.61	11.3	11.14	11.04	10.92	10.62	10.48	11.62	11.18	10.89	11.32	11.45	11.27	11.2	11.56	11.52	11.58	11.61	11.47	10.98	11.47	11.27	11.58	11.54	11.25	10.84	11.07	11.24	11.31	11.37	11.34	10.74	11.42
ILMN_1655329	9.42	9.45	9.43	9.39	9.56	9.97	9.59	9.38	9.65	9.81	8.49	9.73	9.5	9.1	9.85	9.65	8.4	9.58	9.46	9.51	9.23	9.25	8.71	10.13	9.28	9.41	9.21	9.67	10.04	9.49	9.76	9.73	9.9	9.63	9.7	9.66	9.98	9.31	9.9	9.67	9.16	9.3	9.54	9.51	9.8	9.62	9.32	9.49	9.54
ILMN_1655330	6.98	6.94	6.81	6.99	6.96	7.1	7.01	6.87	6.9	7.04	6.93	6.96	7.05	7.07	6.84	7.13	7.18	6.96	6.93	6.87	6.9	6.9	6.89	6.74	7.04	6.88	6.89	6.75	6.76	7.01	6.88	6.78	6.99	6.82	6.92	6.9	6.93	6.81	6.87	6.86	6.87	6.88	6.84	6.84	7.04	6.84	6.92	6.9	6.87
ILMN_1655334	6.95	7.26	7.12	7.45	7.05	6.88	7.12	7.18	7.43	7.56	7.18	7.08	7.26	6.67	7.3	7.5	7.35	7.52	7.36	7.31	7.46	7.65	6.99	7.09	7.12	7.08	7.23	7.32	7.28	7.23	7.62	7.5	7.61	7.6	7.25	7.25	7.32	7.33	7.41	7.48	7.32	7.42	7.55	7.41	7.34	7.35	7.35	7.45	6.8
ILMN_1655340	11.87	12.34	12.03	12.02	12.13	12.47	11.84	11.64	12.16	11.74	12.26	12.84	12.11	12.44	11.88	12.98	11.81	11.67	11.93	12.19	12.29	12.49	12.19	11.96	12.23	10.71	12.07	12.39	12.06	12.31	11.7	12.06	11.53	10.74	11.91	12.18	12.01	12.39	12.06	12.41	12.49	11.97	11.64	12.41	10.97	12.04	12.22	11.58	12.32
ILMN_1655341	7.17	7.2	7.4	7.43	7.19	8.11	7.37	7.63	7.26	7.39	7.93	7.34	7.3	7.08	7.37	7.37	7.31	7.4	7.4	7.28	7.32	7.57	7.08	7.05	7.26	7.47	7.55	7.47	7.51	7.68	7.59	7.45	7.62	7.42	7.59	7.44	7.66	7.33	7.77	7.56	7.43	7.64	7.61	7.49	7.33	7.34	6.9	7.86	7.06
ILMN_1655347	9.81	7.01	12.71	13.17	9.85	7.19	6.92	6.98	7.05	7.19	7.36	7.33	6.98	7.45	6.96	7.45	7.65	7.16	7.12	6.95	7.96	7.65	7.1	7.56	7.11	7.39	7.05	7.11	7.66	7	7.2	7.09	7.01	6.98	6.95	7.75	7.09	8.01	6.94	7.01	7.06	7.3	7.04	7.12	7.06	11.98	7.2	7.11	7
ILMN_1655348	7.25	7.08	7.02	7.06	7.02	6.99	7.61	7.12	7.17	7.09	7.1	7.03	7.24	7.5	7.25	6.96	7.12	7.06	6.95	7.11	7.11	7.11	7.25	7.52	7.15	7.35	7.02	7.05	7.02	6.98	7.29	7.03	7.08	7.09	7.16	7	7.43	7.11	7.17	7.41	7.34	7.12	6.98	7.04	6.97	6.95	7.12	7.01	7.23
ILMN_1655358	7.29	7.77	7.54	7.5	7.75	7.39	7.27	7.56	7.91	7.84	7.82	7.79	7.68	7.23	7.08	7.87	7.47	7.82	7.56	7.78	7.7	7.89	7.51	7.67	7.86	7.24	7.6	8.01	7.65	8.15	7.5	8.01	7.69	7.65	7.73	8.23	7.42	7.38	7.41	7.35	7.74	7.68	7.38	7.75	8.23	7.36	7.63	8.16	7.09
ILMN_1655364	7.13	7.64	7.65	7.54	7.5	7.31	7.66	7.47	7.54	7.72	7.49	7.83	7.53	6.92	7.22	7.24	7.16	7.51	7.35	7.45	7.25	7.57	7.05	7.5	7.32	6.98	7.48	7.53	7.68	7.35	7.73	7.59	7.64	7.42	7.48	7.61	7.56	7.42	7.56	7.45	7.34	7.43	7.43	7.56	7.77	7.63	7.19	7.72	6.95
ILMN_1655365	7.09	7.3	7.42	7.39	7.44	7.26	7.51	8.05	7.36	7.24	7.61	7.77	7.37	7.08	7.49	7.45	7.32	7.3	7.64	7.1	6.91	7.4	7.56	7.84	8.4	7.16	7.59	7.55	7.64	7.47	7.52	7.6	7.37	7.65	7.46	7.66	8	7.46	7.8	7.62	7.95	7.58	7.73	7.46	8.84	7.58	7.53	7.5	7.36
ILMN_1655374	7.08	7.04	7.18	7.2	6.99	7.1	7	6.96	7	6.95	7.01	7.21	7.02	7.45	7.24	7.11	6.91	6.91	7.09	6.98	7.09	6.84	7.15	7.4	7.05	7.06	7.09	6.94	7.75	7.15	7.05	7.09	6.99	6.9	6.93	7.03	7.08	7	6.92	7.03	6.99	7.07	7.08	7.08	7.11	7.06	7.31	6.97	7.34
ILMN_1655377	11.68	11.5	11.4	11.56	11.67	11.49	11.42	11.08	11.74	11.66	11.57	12.09	11.56	11.89	11.44	12.12	11.46	11.29	11.58	11.76	11.55	11.56	11.44	11.75	11.39	11.48	11.16	11.51	12.13	11.6	11.5	11.79	11.51	11.52	11.23	11.72	11.23	11.23	11.48	11.24	11.29	11.04	11.12	11.5	11.97	11.29	11.48	12.12	11.64
ILMN_1655380	6.86	7.11	6.99	6.99	7.11	6.99	7.03	7.05	6.85	7.06	6.91	6.96	6.9	6.95	7.12	7.09	6.97	7.06	7.1	7.04	7.15	6.91	6.96	6.91	7	7.06	6.87	6.85	7.08	6.97	7.13	7.11	6.99	7.03	6.89	7.1	7.08	6.93	7.06	7.12	6.96	6.91	6.98	7.04	6.88	7.01	6.76	6.86	6.92
ILMN_1655382	7.67	7.69	7.62	7.73	7.59	7.34	7.65	7.93	7.29	7.43	7.72	7.51	7.55	7.25	8.29	7.35	8.13	7.71	7.45	7.94	7.55	8.01	7.42	7.58	7.25	7.68	7.77	7.71	7.9	7.32	7.62	7.56	7.57	7.47	8.16	7.37	7.69	7.55	7.67	7.67	7.79	7.39	7.82	7.9	7.36	7.58	6.96	7.43	7.53
ILMN_1655384	7.3	7.37	7.1	7.25	7.19	7.14	7.25	7.36	7.29	7.33	7.15	7.2	7.39	6.83	7.15	7.39	7.18	7.31	7.25	7.32	7.13	7.21	7.14	7.32	7.23	7.32	7.24	7.28	7.32	7.29	7.45	7.32	7.26	7.26	7.25	7.38	7.33	7.44	7.49	7.35	7.32	7.27	7.28	7.29	7.38	7.28	7.18	7.12	7.26
ILMN_1655403	7.02	7.44	7.22	7.34	7.66	7.13	7.27	7.41	7.27	7.31	7.14	6.9	7.27	6.9	7.09	7.01	7.09	7.36	7.47	7.31	7.34	7.14	7.14	7.31	7.07	7.21	7.49	7.36	7.49	7.38	7.1	7.46	7.4	7.3	7.58	7.39	7.31	7.42	7.36	7.39	7.54	7.24	7.19	7.27	7.19	7.37	7.16	7.02	7.41
ILMN_1655405	8.78	8.88	8.61	8.87	8.31	9.44	9.23	8.54	8.4	8.45	7.82	7.42	8.5	9.27	8.87	7.86	7.56	8.91	7.91	7.95	8.73	8.03	8	9.18	8.02	8.26	8.21	8.54	8.15	8.27	8.89	8.81	8.72	8.23	8.16	8.29	9.24	7.99	9.35	10	8.03	7.92	9.25	8.78	8.05	7.72	7.92	7.62	8.95
ILMN_1655408	7.03	7.07	6.91	7.09	6.97	7.01	7.16	7.02	7.1	7.1	7.01	7	7.17	7.51	7.2	6.86	7.38	6.89	7.08	7.02	7.2	7.27	7.35	7.04	7.16	7.3	7.12	7	7.07	7.09	6.99	7.09	7.09	7.02	7.11	7.15	7	7.02	7.09	7.19	7.12	7.14	6.95	7.02	7.05	7.19	7.13	7.01	7.16
ILMN_1655413	6.96	6.95	6.77	7.11	7.11	6.92	6.86	6.84	6.71	6.79	6.76	6.72	7.07	7.03	7.18	6.77	6.99	6.62	6.85	6.72	6.83	6.88	6.78	6.77	6.87	7.03	6.9	6.76	6.77	6.85	7	6.81	6.68	6.88	6.88	6.93	6.83	7.03	6.75	6.75	6.96	6.67	6.67	6.82	6.83	6.84	6.88	6.92	7.08
ILMN_1655414	7.35	8.04	7.46	7.68	7.47	8.81	7.3	7.26	7.72	7.53	7.4	7.04	7.34	7.26	7.07	7.47	7.02	7.39	7.13	7.43	7.46	7.54	7.47	7.17	7.03	7.99	7.56	7.76	8.11	7.67	7.27	8.01	7.28	8.29	8.39	7.65	7.61	8.66	7.42	7.62	7.66	8	7.92	7.61	7.47	8.5	8.21	7.17	6.97
ILMN_1655421	6.86	6.99	6.69	6.91	6.86	7.05	6.86	7.02	6.72	6.75	6.91	6.86	6.91	7.07	7	6.89	6.93	6.99	6.87	7.09	6.75	6.87	6.94	7.01	6.99	6.84	6.88	6.9	6.88	6.88	6.76	6.81	7.04	6.93	6.96	6.93	6.96	6.83	6.84	6.92	6.83	6.97	6.83	6.99	7.03	6.93	7.31	6.8	6.85
ILMN_1655428	6.84	6.92	6.92	6.89	7.14	7.11	6.93	6.8	6.95	7.08	7.03	6.98	7.02	6.94	7.01	6.84	6.89	6.95	7.13	7.11	6.79	6.9	6.87	7.09	6.93	6.93	6.95	7.01	6.85	7.03	6.79	6.82	6.8	6.88	7.05	6.94	6.74	6.89	6.76	6.95	6.96	6.94	7.12	6.98	6.82	7.08	6.85	6.92	7.03
ILMN_1655429	10.09	10.47	9.87	10.1	10.13	10.86	10.24	10.97	10.19	10.21	10.29	10.73	10.21	9.96	10.18	10.63	10.06	10.44	10.18	10.37	10.29	10.73	9.94	10.62	10.16	9.82	11.57	10.47	10.63	10.22	10.64	10.27	10.37	9.92	10.57	10.09	11.07	10.23	10.57	10.96	11.67	10.19	11.17	10.6	10.1	9.92	10.28	10.67	10.09
ILMN_1655433	9.1	9.3	9.01	8.55	9.35	7.69	8.99	8.92	9.56	9.8	8.23	9.17	9.25	8.3	9.1	8.57	8.28	9.41	9.43	8.87	9.1	8.96	8.69	9.45	9.33	8.64	9.62	9.5	9.15	9.48	9.18	9.65	9.76	8.95	9.22	9.87	9.42	8.58	9.06	8.43	8.61	9.06	8.93	9.6	9.97	8.32	9.11	9.26	9.53
ILMN_1655434	9.28	9.38	9.37	9.67	9.18	9.49	9.5	9.4	9.01	9.1	10.39	9.01	9.49	9.64	10.42	9.92	9.5	9.46	9.03	8.9	9.56	9.19	8.72	9.22	8.71	9.39	9.48	9.56	9.99	9.21	9.91	9.48	9.14	9.42	9.78	9.23	9.59	9.18	9.67	9.35	8.95	9.03	9.51	9.31	9.04	8.83	9.04	9.18	9.17
ILMN_1655449	7.16	7.31	7.33	7.3	7.32	7.21	7.37	7.45	7.46	7.43	7.47	7.35	7.52	7.13	7.13	7.47	7.49	7.51	7.22	7.5	7.59	7.32	7.48	7.41	7.57	7.47	7.42	7.38	7.47	7.37	7.51	7.43	7.33	7.38	7.3	7.53	7.42	7.49	7.55	7.45	7.5	7.51	7.39	7.47	7.52	7.47	7.38	7.49	7.42
ILMN_1655454	6.93	6.69	6.87	6.87	6.84	6.97	6.8	7	6.84	6.92	7.04	6.82	6.86	6.78	6.85	7.06	6.83	6.91	6.89	6.88	6.88	6.9	7	6.72	6.91	6.99	6.91	6.85	6.8	7.07	7.12	6.84	6.99	6.84	6.95	6.84	6.88	6.79	6.85	6.99	6.96	6.87	6.94	6.92	6.96	6.8	6.95	6.88	6.86
ILMN_1655462	6.73	6.92	6.94	6.94	7.02	6.83	6.97	6.79	6.92	6.99	7.11	6.91	6.88	6.98	7.04	7.17	7	6.76	6.89	7.02	7.02	6.96	6.83	6.79	6.97	6.88	6.93	6.69	6.73	6.94	7.06	6.69	6.78	6.99	6.87	7.05	6.86	6.92	6.92	6.87	6.73	6.94	6.92	6.75	6.85	6.84	6.89	6.81	7.12
ILMN_1655468	7.33	7.93	7.48	7.55	8.17	6.92	7.06	6.81	7.54	7.55	7.06	6.85	7.17	6.95	6.77	7.95	9.72	7.47	7.49	7.13	7.77	7	6.85	8.14	7.63	9	7.27	7.58	11.84	6.78	7.11	7.63	7.62	9.06	7.61	7.66	7.45	9.76	7.21	6.71	7.07	7.84	6.75	7.12	7.64	7.92	7.27	6.87	6.83
ILMN_1655474	6.9	7.09	6.98	6.91	7.06	7.04	7.01	6.97	7.03	7.15	7.06	7.03	6.92	7.02	7	6.77	7.06	7.12	7.09	7.03	6.97	7.12	7.06	6.98	6.9	6.93	7.02	6.97	6.69	6.79	7.15	7.15	7.11	7.16	6.86	6.95	7.01	7.02	6.83	6.97	6.99	7.01	6.86	6.98	7.04	6.93	7.21	6.93	6.97
ILMN_1655479	7	6.91	7.07	7.23	7.04	7.44	7.05	7.03	7	7.14	7.31	7.18	7.2	7.19	7.16	7.01	7.13	7.08	6.9	6.98	7.08	6.99	7.1	7	7.26	7.06	7.18	7.14	7.13	7.01	6.92	7.04	7.02	6.98	7.03	6.93	7.08	6.96	7.08	7.1	7.09	7.12	6.98	7.03	7.12	7.16	7.03	6.94	6.94
ILMN_1655482	9.01	9.33	8.94	9.11	9.16	9.44	8.8	9.06	9.19	9.09	9.67	9.8	9.13	9.31	8.85	9.64	8.88	9.04	9.33	9.39	9.52	9.62	9.07	9.16	9.61	9.19	9.35	9.29	9.81	9.3	8.98	9.4	9.7	8.82	9.23	9.21	8.82	9.05	9.08	9.14	9.37	9.73	9.05	9.27	9.79	9.05	8.79	9.66	9.39
ILMN_1655489	6.98	6.84	6.99	6.89	6.87	6.91	6.86	6.93	6.81	6.86	7.04	7.02	6.99	7.2	6.98	7.04	6.86	6.92	6.97	6.91	6.96	6.82	6.85	6.93	6.92	6.82	7.04	6.92	6.9	7.06	6.88	6.95	6.94	6.95	6.99	6.94	6.9	6.97	6.92	6.95	6.84	7.01	6.87	6.93	6.96	7.05	7.06	6.93	7.01
ILMN_1655491	8.49	9.2	8.65	8.88	8.58	9.51	9.29	8.8	8.59	8.42	9.1	9.55	9.17	9.3	10.4	9.26	9.12	8.83	8.43	8.46	8.8	8.58	9.29	9.22	9.21	9.07	8.78	8.78	8.25	8.45	9.81	8.85	9.14	8.9	9.02	8.99	10.05	8.85	9.67	9.74	8.29	8.95	9.21	9.33	8.96	8.69	8.91	10.12	8.61
ILMN_1655497	12.95	13.71	13.33	13.19	13.64	12.98	13.55	12.82	13.64	13.72	11.88	13.01	13.84	12.76	13.54	12.22	12.93	13.71	13.41	12.92	13.65	13.62	13.27	12.96	13.32	13.62	13.09	13.8	13.93	13.74	13.6	13.54	13.82	13.77	13.76	13.67	13.86	12.98	13.58	13.28	12.75	12.82	13.26	13.46	13.55	12.83	12.7	13.35	13.03
ILMN_1655498	8.78	7.21	6.95	7.01	6.95	6.95	7.28	10.75	7.03	7.11	7.01	7.1	7.1	6.95	7	7.12	7.03	7.12	7.24	7.04	7.28	7.07	6.92	7.51	7.06	7.32	7.27	7.06	7.44	6.74	7.21	6.9	7.28	7.46	7.53	6.98	7.29	7.33	6.94	7.26	7.43	6.97	7.34	6.9	7.32	7.49	7.2	7.05	6.95
ILMN_1655510	7.03	7.14	6.94	6.99	6.88	7.02	7.03	6.93	7.2	7.08	7.02	6.95	7.05	7.1	6.9	6.94	6.93	6.82	7.04	6.91	6.98	6.86	6.96	6.9	6.84	6.9	6.75	6.89	6.89	7.11	6.88	6.88	6.96	6.83	6.9	6.83	7.02	6.81	6.89	6.96	7.03	7.05	6.96	7.13	6.8	7.01	7.17	6.77	7.06
ILMN_1655513	7.04	7.04	7.09	7.04	7	6.9	6.91	7.11	7	6.92	6.95	7	6.97	7.29	6.88	6.92	6.85	6.88	6.96	7.06	6.91	6.89	6.99	7.17	7.11	7.06	7.01	7.08	6.84	7.14	6.95	7.04	7.01	7.02	6.97	6.93	6.93	6.98	6.98	6.99	6.86	7.03	6.96	6.76	6.97	7.04	7.28	7.04	7.22
ILMN_1655517	7.32	7.32	6.92	7.29	7.15	7.3	7.15	7.13	7.24	7.07	7.44	7.17	7.36	7.09	7	7.07	7.05	7.28	7.07	7.19	7.01	7.15	7.3	7.14	7.17	7.28	7.08	7.22	7.2	7.32	7.21	7.23	7.35	7.27	7.23	7.22	7.23	7.35	7.16	7.27	7.36	7.22	7.17	7.22	7.34	7.25	7.22	7.16	7.06
ILMN_1655519	7.35	7.17	7.31	7.3	7.15	7.67	7.16	7.11	7.08	7.08	7.16	7.06	7.23	6.95	7.28	7.04	7.33	7.13	7.34	7.08	7.14	7.15	7.01	7.3	7.3	7.27	7.06	7.08	7.1	7.15	6.97	7.12	7.08	7.2	7.18	7.1	7.07	7.16	7.1	7.23	7.19	7.34	6.96	6.98	7.21	7.06	7.27	7.23	7.27
ILMN_1655521	7.57	7.78	7.68	7.57	7.69	6.92	7.53	6.85	7.8	7.96	7.26	7.78	7.75	7.33	7.25	7.39	7.02	7.54	7.6	7.57	7.7	7.14	7.08	7.45	6.87	6.9	7.38	8.06	7.8	7.51	7.48	7.67	7.54	7.34	7.41	8.06	7.42	7.22	7.53	7.15	7	7.02	7.31	8.06	7.36	7.27	7.28	7.26	7.51
ILMN_1655523	9.16	7.58	9.72	10.62	8.44	7.4	7.64	7.38	8.6	8.34	8.51	11.37	7.61	8.3	7.69	8.47	9.82	8.76	8.52	9.79	9.03	9.91	8.15	7.98	8.17	8.68	7.58	7.69	8.09	7.63	8.1	8.27	8.39	8.26	7.63	7.65	7.43	9.33	7.87	7.47	7.76	9.14	7.54	8.01	9.52	8.68	10.28	7.93	7.38
ILMN_1655529	6.93	7.08	6.97	6.96	7.1	6.91	7.02	7.09	6.84	6.71	6.78	7.07	7.02	6.86	6.72	6.81	6.96	6.89	7.04	6.92	6.92	6.96	7.04	6.83	6.87	6.88	6.96	6.98	6.98	7.09	6.97	6.85	7.03	7.19	6.97	6.89	6.93	6.97	6.78	6.92	7.08	6.87	7	6.93	6.94	7.01	6.95	6.92	6.76
ILMN_1655536	11.95	11.53	12.11	11.62	11.65	11.92	11.64	11.33	11.62	11.66	10.61	11.99	11.5	11.89	11.05	10.94	11.16	11.55	11.46	12.01	11.43	11.42	11.11	11.81	11.51	11.8	11.97	11.79	11.46	11.26	11.57	11.82	11.77	11.81	11.94	11.33	11.75	11.69	11.88	11.9	12.22	11.6	11.76	11.74	11.59	12	11.94	10.99	11.87
ILMN_1655545	7.9	8.28	8.47	8.19	8.33	7.75	8.09	7.82	8.55	8.36	8.51	8.54	8.36	8.29	8.13	8.69	7.52	8.3	8.56	7.95	8.21	8.92	8.14	7.82	8.26	7.96	8.65	8.26	8.51	8.82	7.93	8.45	8.33	8.07	8.34	8.67	7.97	7.86	7.96	7.68	7.95	7.87	8.02	8.05	8.45	7.96	8.43	8.22	8.49
ILMN_1655551	7.15	7.21	7.22	7.29	7.09	7.11	7.19	7.26	7.24	7.22	6.91	7.02	7.38	6.92	7.03	7.09	7.41	7.35	7.42	7.1	7.06	7.12	7	7.01	7.18	7.56	7.18	7.29	7.26	7.23	7.34	7.32	7.38	7.31	7.24	7.42	7.23	7.37	7.42	7.31	7.23	7.2	7.32	7.29	7.35	7.31	7.31	7.24	6.95
ILMN_1655553	7.02	6.86	6.9	6.85	6.91	6.92	6.98	6.87	6.99	7.07	6.87	6.92	6.96	7.11	6.96	7.05	6.89	6.94	6.93	6.94	6.99	6.91	6.88	6.86	7.11	7.03	6.93	6.96	6.95	6.98	6.85	6.84	6.94	6.81	6.89	6.89	6.89	6.75	6.96	6.93	6.68	6.87	6.82	6.84	6.8	6.8	6.98	7.02	6.93
ILMN_1655557	10	9.62	11	10.1	10.03	9.95	10.13	10.7	10.15	10.28	10.36	10.97	10.54	10.73	10.73	10.71	9.99	10.11	10.51	10.28	9.82	10.49	10.99	10.98	11.41	9.86	9.99	10.16	10.12	10.1	10.11	10.44	11.21	10.14	10.56	10.19	10.7	10.71	10.12	10.46	10.8	10.76	10.67	10.29	10.3	11.17	10.1	10.58	10.26
ILMN_1655563	9.45	9.35	9.19	9.38	8.93	10.44	10.12	10.29	9.18	8.9	10.31	8.96	10.03	8.49	11.04	9.71	9.26	9.26	9.07	9.26	9.24	9.8	9.53	9.47	10.93	10.19	9.46	9.7	8.65	9.56	11.22	9.18	9.32	8.83	8.78	9.3	10.49	8.93	10.65	10.41	8.7	9.43	10.53	9.6	9.04	8.47	9.31	9.61	8.71
ILMN_1655565	7.15	7.42	7.24	7.53	7.5	7.22	7.25	7.26	7.37	7.1	7.43	7.19	7.33	7.63	7.15	7.57	7.28	7.36	7.27	7.42	7.28	7.53	7.45	7.17	7.14	7.64	7.54	7.35	7.56	7.53	7.13	7.57	7.13	7.21	7.33	7.29	7.11	7.12	7.18	7.09	7.27	7.37	7.08	7.29	7.1	7.17	7.44	7.12	7.18
ILMN_1655570	10.96	11.24	11.29	11.1	11.43	10.15	10.65	10.15	11.25	11.5	9.74	11.28	11.21	11.21	10.81	10.49	9.62	11.14	11.35	11.29	11.41	11.24	10.41	10.54	11.13	10.52	12.03	11.42	10.98	11.17	10.28	10.61	10.6	10.52	10.66	11.02	10.26	10.68	10.52	10.32	10.89	10.41	9.89	10.95	10.7	10.96	11.05	12.02	11.05
ILMN_1655572	7.45	7.72	7.37	7.53	7.48	7.93	7.78	8.8	7.55	7.67	8.1	8.55	7.89	7.25	8.12	7.71	7.74	7.97	7.57	7.34	7.86	7.22	7.43	7.81	8.48	7.37	7.69	7.79	8.06	8.38	7.94	7.82	8.13	7.96	7.88	8.07	8.77	7.96	7.84	8.17	7.87	7.61	8.16	7.65	8.48	7.51	7.42	9.57	7.16
ILMN_1655577	8.12	8.58	8.24	8.24	8.8	7.68	7.56	7.75	8.77	9.02	9.02	8.83	8.05	7.87	7.74	9.25	9.52	8.6	8.7	8.45	8.47	9.18	8.79	8.52	8.23	8.05	8.73	8.44	7.77	9.15	7.71	9.49	9.48	9.11	8.5	8.8	7.83	8.67	7.87	7.93	8.93	9.11	7.65	8.39	9.56	8.59	8.4	8.87	8.87
ILMN_1655595	12.77	11.06	10.71	11.77	10.51	12.72	12.98	14.26	11.18	10.11	9.26	8.65	12.32	12.18	11.66	9.24	8.76	12.19	10.78	11.61	11.23	10.75	10.23	12.12	11.22	12.62	10	11.41	8.62	9.56	12.6	10.74	10.9	12.45	13.42	10.22	12.59	10.51	11.86	12.31	12.07	11.85	13.82	10.75	11.41	12.78	10.18	11.1	10.42
ILMN_1655605	6.98	7.31	7.4	7.36	7.22	8.01	7.34	7.17	7.34	7.31	7.42	7.6	7.41	7.48	7.84	7.64	7.33	7.19	7.05	7.4	7.44	7.39	7.35	7.46	7.69	7.59	7.55	7.37	7.27	7.56	7.98	7.51	7.31	7.32	7.47	7.5	7.41	7.41	7.92	7.78	7.19	7.34	7.47	7.27	7.43	7.35	7.14	7.21	7.51
ILMN_1655608	8.27	8.25	8.14	8.34	8.42	8.61	8.36	8.32	8.44	8.33	9.09	9.18	8.41	8.67	8.55	9.04	9.15	8.55	8.43	8.54	8.54	8.65	8.33	9.6	8.76	8.68	8.3	8.49	8.63	8.45	8.97	8.52	8.39	8.37	8.46	8.44	8.81	8.37	8.55	8.54	8.98	8.52	8.99	8.53	9.11	8.71	8.63	9.44	9.03
ILMN_1655611	9.77	10.53	9.9	10.35	10.65	10.68	10.47	9.23	10.22	10.36	10.22	11.42	10.35	10.25	10.25	10.05	8.86	10.04	10.19	9.44	11	10.37	10.3	9.86	9.77	10.27	10.06	10.76	9.45	9.68	9.44	10.41	10.95	10.12	9.78	10.48	10.79	10.11	10.15	10.33	9.39	10.43	10.26	10.18	10.66	9.45	9.74	10.22	9.64
ILMN_1655613	7.27	7	10.02	10.18	8.08	6.9	7.07	6.86	8.79	8.7	7.83	8.06	7.52	7.53	7.1	7.54	6.99	7.5	8.2	8.24	8.54	7.42	6.93	7.09	7.29	7.47	9.92	8.31	6.87	7.5	7.55	7.67	8.51	7.38	11.44	7.65	6.95	8.89	7.47	6.9	7.29	8.3	7.01	9.66	8.7	10.51	7.66	7.17	6.73
ILMN_1655615	7.09	7.45	7.17	7.36	7.25	7.15	7.3	7.38	7.24	7.29	7.1	7.37	7.31	7.6	7.13	7.34	7.52	7.28	7.12	7.15	7.31	7.08	7.32	7.27	7.3	7.64	7.05	7.27	7.38	7.42	7.34	7.44	7.18	7.31	7.32	7.35	7.44	7.32	7.39	7.35	7.4	7.33	7.31	7.41	7.46	7.44	7.18	7.38	7.07
ILMN_1655622	11.05	10.28	11.27	10.53	10.84	10.61	11.03	11.25	10.8	10.98	9.86	10.75	11.02	10.68	10.7	10.06	10.16	10.83	10.73	10.95	10.56	10.66	10.44	11.67	10.58	10.82	10.38	10.78	10.97	10.58	10.49	10.62	10.62	10.94	11.08	10.46	10.85	10.27	10.78	10.77	11.05	10.62	10.84	10.95	10.99	11.07	10.77	10.78	10.8
ILMN_1655624	6.99	6.9	6.86	6.96	6.91	7.07	7.02	6.86	6.99	6.7	6.73	6.83	6.76	7.16	7.08	6.94	6.96	7.12	6.75	7.03	6.92	6.74	6.93	6.92	6.94	6.99	6.93	6.99	6.74	6.92	7.02	6.91	6.9	6.98	6.93	7.05	6.96	7.07	6.78	6.85	6.81	6.94	6.78	6.76	6.94	6.93	6.81	6.93	7
ILMN_1655625	8.55	8.6	8.92	8.99	8.7	8.69	8.53	8.7	8.84	9.09	9.26	8.88	8.62	8.81	9.31	9.04	8.8	8.69	8.76	8.87	8.59	8.86	8.96	8.82	9.07	8.98	8.83	8.91	8.82	8.87	8.85	8.79	9.2	8.51	8.62	9.01	8.86	8.75	8.87	8.94	8.96	9	8.73	8.82	9.09	8.46	8.62	8.96	8.89
ILMN_1655626	7.17	7.21	7.23	7.39	7.21	7.09	7.05	7.3	6.95	7.09	7.2	7.11	7.09	7.1	7.45	7.21	7.2	7.36	7.14	7.23	7.05	7.13	7.06	6.92	7.32	7.12	7.18	7.3	7.18	7.24	7.23	7.19	7.13	7.27	7.31	7.27	7.19	7.24	7.2	7.19	7.18	7.14	7.22	7.14	7.38	7.15	7.13	7.23	7.35
ILMN_1655635	10.27	10.82	10.33	10.38	10.54	10.43	10.15	10.45	10.42	10.76	10.11	10.23	10.31	10.09	9.2	9.85	10.7	10.27	10.64	10.51	10.13	9.99	9.79	9.94	10.29	10.62	10.71	10.84	10.83	10.67	9.93	10.47	10.85	10.28	10.86	10.69	10.48	9.94	10.25	10.34	10.14	10.43	9.99	10.64	10.81	10.09	9.87	9.99	10.47
ILMN_1655637	14.79	15.4	14.49	14.58	15.18	7.6	10.81	7.45	15.66	15.68	12.18	8.87	15.32	14.77	11.53	15.71	14.31	15.73	14.9	14.32	14.69	15.53	14.98	15.02	14.74	14.58	15.61	15.64	8.78	15.47	14.49	15.4	15.14	14.08	12.82	15.71	10.88	12.97	13.65	11.06	14.31	15.29	13.27	15.28	15.55	9.42	15.02	11.52	15.53
ILMN_1655642	7.65	8.01	8.34	8.1	7.86	7.86	7.98	7.87	7.91	8.25	9.16	9.27	7.79	8.5	7.47	8.07	9	7.85	8.23	9.37	8.05	8.48	8.03	8.17	8.42	8.19	9.36	8.29	8.81	7.57	7.76	7.86	7.43	8.18	8.94	7.44	7.43	8.67	7.59	8.1	9.12	8.99	8.16	7.89	8.07	9.96	8.82	7.8	8.71
ILMN_1655644	6.94	7.11	6.87	6.92	6.91	6.8	7.01	6.9	6.81	7.02	7.13	6.99	6.72	6.9	6.66	6.97	6.93	7.06	6.9	6.85	6.78	6.88	7.07	7.03	6.77	6.95	6.93	6.97	6.95	6.97	7.03	7.09	6.96	6.75	7.53	7.16	7.26	6.79	6.89	7.02	6.94	6.86	7.07	7.07	6.99	7.07	6.94	6.89	6.8
ILMN_1655659	6.98	7.01	7.11	7.03	6.87	6.78	6.93	7.1	6.84	6.85	6.93	7.05	7.06	6.95	6.99	6.96	6.91	6.69	7.02	6.93	7.05	6.86	6.99	6.98	6.97	6.87	7.08	7.11	6.94	7.06	7.01	7	6.92	6.82	7.03	6.99	6.97	7	6.95	6.99	7.03	7.06	7.01	7.02	7.08	7.12	6.94	7.06	7.08
ILMN_1655663	9.28	8.89	9.17	9.25	8.64	9.71	9.4	9.41	9.14	8.61	10.29	9.59	8.86	9.49	9.17	9.09	9.24	9.18	8.61	8.9	9.3	9.35	9.18	8.7	8.75	9.11	8.95	9.23	10.14	8.96	8.97	9.11	8.84	8.8	8.9	9.11	9.12	9.02	8.65	10.07	9.8	9.16	9.12	9.15	8.73	8.7	9.01	7.99	9.22
ILMN_1655675	10.64	10.77	10.04	10.61	10.87	11.15	10.63	10.91	10.3	10.09	9.96	9.83	10.71	10.26	10.67	10.7	9.61	11.23	10.81	10.66	10.89	9.96	10.99	8.96	10.34	10.23	9.43	10.24	11.48	11.02	11.16	11.37	11.02	10.34	9.43	11.38	11.17	10.05	11.01	10.77	10.05	11.03	11.25	11.05	10.48	10.33	10.06	10.04	9.95
ILMN_1655684	11.1	11.16	10.95	11.15	11.2	10.9	10.32	9.57	11.44	11.25	12.74	11.76	10.76	11.53	10.23	12.05	11.73	11.11	11.32	11.19	11.16	11.47	11.58	10.62	11.39	11.44	11.17	11.97	11.15	11.43	10.87	11.49	11.5	11.36	11.03	12.08	10.24	11.52	10.5	10.75	11.28	11.71	10.56	11.25	11.67	11.3	11.76	11.4	11.59
ILMN_1655690	6.83	7.34	6.99	7.04	7.1	7.03	7.04	7.04	7.04	6.86	7.17	6.99	7.18	7.25	7.02	7.09	7.21	7.05	7.06	7.37	7.07	6.75	6.96	7	7.11	7.01	7.19	6.85	6.97	7.11	6.95	6.83	7.12	7.04	6.95	7.08	7.13	7.1	7.15	7	7.05	6.81	6.95	6.99	6.99	7.05	6.93	6.8	6.88
ILMN_1655694	9.03	9.25	8.79	9.12	9.24	9.97	8.73	8.96	9.02	9.16	9.25	9.5	8.85	9.48	9.37	9.68	9.47	8.82	8.99	8.73	9.19	9.25	8.98	9.21	8.89	9.48	9.38	9.14	9.51	9.11	8.98	9.21	8.89	9.43	9.6	9.16	8.89	9.14	9.14	8.79	9.18	8.86	8.94	8.92	9.67	9.36	9.15	8.55	9.17
ILMN_1655699	7.08	7.3	7.29	7.49	7.43	7.15	7.22	7.1	7.26	7.23	7.08	7.47	7.03	7.07	7.16	7.38	7.12	7.3	7.59	7.47	7.5	7.33	7.37	7.06	7.11	7.41	7.41	7.34	7.14	7.44	7.75	7.43	7.4	7.69	7.19	7.62	7.59	7.35	7.08	7.14	7.1	7.32	7.31	7.38	7.82	7.31	7.6	7.72	7.39
ILMN_1655702	9.18	8.28	9.05	8.73	8.78	9.63	8.21	8.29	9.3	9.29	8.5	9.48	8.73	9.93	8.41	9.39	8.2	8.71	8.83	9.03	8.83	9.17	8.75	10.77	8.89	7.79	9.33	8.8	8.84	8.61	8.45	8.9	8.66	8.41	8.29	8.23	8.32	9.05	8.46	9.32	9.76	8.88	9.09	8.73	8.35	9.39	10.02	8.95	9.69
ILMN_1655710	14.27	14.15	14.35	14.11	14.3	13.79	14.33	13.51	14.18	14.05	13.33	14.53	14.06	14.56	13.74	14.61	14.04	13.81	14.36	14.45	14.01	14.15	14.25	14.4	12.96	12.66	12.24	13.88	13.59	11.73	12.14	12.67	11.24	11.36	12.62	12	12.41	12.65	13.33	13.6	12.76	14.05	13.37	14.06	12.25	14.11	13.87	13.16	14.56
ILMN_1655711	7.21	7.07	7.07	7.19	7.14	7.37	7.15	7.19	7.16	7.09	7.12	6.97	7.23	7.03	7.11	7.16	7.24	7.29	7.26	7.41	7.05	7.19	7.35	7.09	7.25	7.33	7.22	7.02	7.03	6.99	7.07	7.02	6.94	7.19	7.06	7.18	6.93	7.16	7.09	7.06	7.16	7.18	7.07	6.95	6.97	7.05	7.28	6.98	7
ILMN_1655713	7.26	7.11	7.09	7.04	7.4	7.42	7.23	7.12	7.29	7.15	7.21	7.15	7.15	7.31	7.19	7.31	7.23	7.08	7.24	7.41	7.29	7.01	7.2	7.21	7.23	7.16	7.31	7	7.26	7.09	7.11	7.09	7.08	7.06	7.05	7.07	6.9	7.05	7.14	7.07	7.19	7.05	7.11	7.03	7.07	7.11	7.55	7.22	7.37
ILMN_1655715	7.06	7.11	7.32	7.16	6.94	7.14	7.21	7.2	7.16	6.91	7.02	7.15	6.97	7.36	7.46	7.11	7.01	7.07	7.09	7.47	7.17	7.1	7.35	7.13	7.28	7.07	7.16	6.93	7.15	7.13	6.99	6.84	6.97	7.07	6.99	7.01	7.03	7.11	6.91	7.08	7.03	7.22	7.02	6.82	6.96	7.12	7.45	7.16	7.31
ILMN_1655718	8.91	7.06	7.13	7.12	6.94	7.08	7.51	10.86	7.23	6.98	9.48	9.79	7.64	6.94	7.12	6.95	7.11	7.1	6.9	7.57	7.69	7.38	7.01	7.3	7.03	7.2	7.09	7.41	9.55	7	7.89	6.83	7.41	7.17	7.15	7.04	7.23	6.88	7.05	7.25	8.1	7.32	7.23	7.16	6.78	7.05	7.23	10	6.96
ILMN_1655720	8.04	8.55	8.46	8.49	8.55	7.67	7.86	8.19	8.32	8.49	8.04	8.09	8.07	8.41	7.56	8.11	8.56	8.76	8.55	8.52	8.49	8.34	8.31	8.17	8.44	8.46	8.46	8.41	8.23	8.7	8.18	8.52	8.22	8.29	8.39	9.1	8.25	8.18	7.95	8.05	8.29	8.43	7.92	8.67	8.65	8.33	8.53	8.11	8.29
ILMN_1655722	6.91	7.11	7.35	7.01	6.92	6.9	6.95	6.96	7	7.14	7.57	7.13	6.89	6.92	6.98	7.14	6.88	7.1	6.86	7.5	7.12	7.62	6.92	7.22	6.94	6.95	7.33	7.02	6.88	6.95	7.04	7.09	7.16	7.21	7.17	7.02	6.91	7.88	6.87	7.41	7.25	6.95	7.01	7.13	7.18	8.56	8.51	6.93	7.45
ILMN_1655733	7.41	7.7	7.59	7.69	7.61	8.02	7.69	7.85	7.59	7.63	7.58	7.82	7.66	7.56	7.83	7.37	8	7.53	7.44	7.72	7.6	7.75	7.25	7.85	7.43	7.46	8.13	7.74	7.94	7.62	7.74	7.77	7.61	7.83	8.11	7.37	7.78	7.83	7.9	7.93	7.97	7.82	7.76	7.67	7.71	8.17	7.45	7.34	7.8
ILMN_1655734	10.3	9.64	10.17	9.69	9.98	9.98	9.93	9.48	10.02	9.89	9.07	10.22	9.96	10.56	9.84	9.84	9.02	9.89	9.96	10.17	9.75	9.7	9.3	11.28	9.45	9.38	9.68	9.8	9.7	9.26	9.52	9.7	9.18	9.16	9.27	9.03	9.19	9.41	9.89	9.77	9.63	9.76	10	9.98	10.08	10.22	10.35	9.51	10.54
ILMN_1655740	9.19	9.27	8.7	8.91	9.47	9.25	10.04	7.41	9.08	10.49	7.16	8.22	8.88	8.51	8.66	7.11	8.35	9.61	9.01	8.31	8.67	8.31	8.44	9.71	8.52	7.74	8.35	8.93	9.36	8.09	8.22	9.66	9.22	9.49	8.44	8.45	9.16	8.4	9.39	8.88	9.74	8.43	8.25	9.13	7.84	7.71	8.7	7.53	8.86
ILMN_1655741	6.81	7.02	7.08	6.78	6.98	7.14	6.93	6.99	6.87	7.22	7.11	6.98	7.08	6.97	7.22	6.99	6.99	7.1	7.07	7.09	7.03	7.05	6.95	7.2	7.01	7.22	6.99	6.87	7	6.94	7.03	7.1	7.15	7.04	6.95	7.02	7.13	7.2	7.06	7.07	7.13	6.91	7.02	7.05	7.11	6.96	6.83	7.18	6.92
ILMN_1655748	9.08	8.26	9.51	9.34	8.75	8.2	9.78	8.83	9.67	8.8	9.53	10.69	9.76	9.15	10.3	9.15	9.53	9.17	9.31	8.75	9.4	8.96	9.51	9.34	8.85	8.92	10.2	8.83	9.49	8.57	9.49	8.93	8.65	8.44	8.8	8.98	9.24	8.94	9.61	9.12	8.71	9.5	9.74	9.18	8.98	9.18	9.98	8.9	8.61
ILMN_1655754	7.08	7.06	6.9	6.97	7.21	7.16	6.91	6.84	7.03	7.03	6.79	6.62	6.93	7.09	6.96	6.95	7.01	6.87	6.98	6.95	6.7	7.07	7	6.79	6.86	7.03	6.93	6.93	6.85	7.04	7.03	7.07	6.97	7.01	7.09	7.12	6.95	6.98	6.82	6.79	6.85	6.94	7.01	6.56	6.99	7.03	7.33	7	7.18
ILMN_1655755	7.26	7.75	7.66	7.7	7.69	8.56	7.64	7.66	7.76	7.97	9.68	9.92	7.78	7.33	8.23	7.95	11.41	7.44	7.83	7.93	8.05	8.37	7.91	7.7	7.79	7.78	7.96	8.14	8.71	8.44	7.86	7.82	8.59	7.42	8.84	8.3	7.97	7.89	7.99	8.37	8.52	8.45	8.07	8.03	8.31	7.88	7.44	8.04	7.69
ILMN_1655758	7.37	7.45	6.87	6.93	6.55	6.62	7.1	6.93	7.11	7.12	6.89	7.84	6.92	7	6.6	7.39	7.32	6.73	7.05	6.88	6.99	7.16	6.86	7.15	6.83	7.6	7.32	7.59	7.54	6.71	7.94	7.38	6.86	7.19	7.67	7.32	7.16	6.91	7.3	7.85	6.64	7.38	7.37	7.21	6.81	6.64	6.9	7.44	6.87
ILMN_1655766	7.26	6.97	7.01	7	7.21	6.89	7.27	7.01	7	6.93	7.06	7.03	7.29	7.15	7.05	7.14	7.4	7.06	7.33	7.14	6.89	7.05	7.1	7.26	7.11	7.02	6.99	6.99	7.28	6.91	7.14	7.09	6.97	7.16	7.19	7.06	7	7.13	7.02	7.02	7.05	7.02	7.05	7.09	7.12	7.46	7.86	8.56	7.01
ILMN_1655771	6.88	7	6.86	7.04	7.08	7.18	6.87	7.11	6.99	6.98	6.95	6.96	7.11	7.17	6.97	6.93	7.04	6.87	7.27	6.96	7.16	6.98	7	7.04	6.89	7.08	7.06	6.87	6.94	7.06	7.01	7.12	7.07	7.05	7	6.99	6.97	7.11	6.94	7	7.1	6.94	6.86	6.91	6.86	6.96	7.34	6.96	7.17
ILMN_1655773	7.12	6.94	7.17	7.07	7.18	6.98	7.19	6.97	6.91	7.02	7.07	6.87	6.88	7.39	7.22	6.84	6.89	6.86	6.89	7.32	6.97	6.96	6.98	7.07	6.95	7.19	7.17	7.05	7	7.32	6.93	7.02	7.31	7.08	7.05	7.01	7	7.08	6.91	6.98	7.13	7.01	6.95	7.06	7.13	7.08	7.14	7.11	7.33
ILMN_1655780	7.92	7.69	7.73	7.51	7.8	7.2	7.91	7.84	7.59	7.71	7.36	7.53	7.7	7.14	7.51	7.64	7.43	7.69	7.75	7.52	7.71	7.61	7.46	7.77	7.42	7.49	7.5	7.81	7.72	7.51	7.66	7.78	7.62	7.43	7.69	7.62	7.7	7.51	7.79	7.74	7.54	7.69	7.72	7.8	7.52	7.65	7.42	7.55	7.47
ILMN_1655788	7.25	7.41	7.34	7.23	7.14	7.48	7.26	7.21	7.27	7.08	7.43	7.16	7.15	7.57	7.4	7.05	7.29	7.16	7.46	7.32	7.15	7.29	7.23	7.27	7.37	7.27	7.22	7.11	7.28	7.12	7.08	7.2	7.08	7.09	7.21	7.23	7.09	7.11	7.11	7.18	7.14	7.24	7.1	7.21	7.06	7.13	7.1	7.24	7.64
ILMN_1655789	7.11	7.22	7	7.11	7.04	7.29	7.12	7.07	7.09	6.91	6.99	7.1	7.15	7.41	7.45	7.22	6.95	6.98	7	6.96	7.13	6.91	7.13	6.92	6.91	7.22	6.99	6.99	6.99	6.92	7	6.9	6.92	6.93	7.03	7.06	7.04	7.04	7.01	6.83	6.93	7.07	7.04	6.94	6.97	7.11	6.82	6.92	7.07
ILMN_1655796	7.96	7.73	8.37	7.83	7.95	9.55	7.96	8	7.82	7.99	7.47	7.69	7.7	7.49	7.17	8.14	8.11	7.83	8.01	7.93	7.84	8.18	7.37	8.27	7.9	7.77	7.53	7.97	7.93	7.84	7.63	8.17	7.62	8.41	8.31	7.59	7.95	7.98	7.66	7.97	8.12	8.21	8.03	7.88	7.84	8.48	8.49	8.13	8.23
ILMN_1655798	9.49	9.24	9.34	8.82	9.47	8.38	10.17	9.34	9.02	9.72	8.33	8.85	8.87	9.67	7.53	8.28	8.29	9.98	8.92	8.58	9.2	9.26	9.27	10.19	8.95	8.32	8.74	8.89	8.92	8.74	8.12	9.48	8.66	10.08	9.03	8.68	9.25	9.85	8.56	8.95	10.25	9.51	9.94	9.75	8.1	10.2	10.09	10.08	9.96
ILMN_1655809	8.37	8.58	8.62	8.47	8.67	8.4	8.46	8.78	8.63	8.64	8.1	8.49	8.5	8.41	8.8	8.06	8.24	8.71	8.74	8.71	8.71	8.54	8.3	8.92	8.43	8.63	8.27	8.68	8.63	8.8	8.54	8.9	8.87	8.94	8.63	8.7	8.75	8.42	8.75	8.32	8.39	8.23	8.43	8.9	8.71	8.42	8.55	8.76	8.55
ILMN_1655815	7	7.91	7.64	7.86	7.92	8.16	8.04	7.97	7.41	7.27	7.88	8.06	7.93	7.3	7.95	7.97	7.82	7.4	7.86	7.96	7.3	7.36	7.84	7.68	8.5	8.29	8.1	8.17	8.4	8.2	7.56	7.41	7.24	7.29	8.03	8.14	8.1	8.16	8.47	8.38	8.17	7.94	8.29	7.95	8.6	7.99	7.23	8.26	7.87
ILMN_1655819	7.78	7.94	8.33	8.12	8.03	8.1	8.15	7.96	7.93	7.76	8.33	8.67	8.02	8.11	7.86	8.33	8.29	7.64	7.94	8.23	7.77	8.03	8.08	7.85	7.84	7.83	8.22	7.78	7.72	7.63	7.43	7.5	7.35	7.37	7.72	7.44	7.49	7.93	7.72	7.69	7.8	7.6	7.58	7.57	7.51	7.75	7.92	7.91	8.19
ILMN_1655821	10.42	11.52	10.9	11.05	11.6	8.84	9.07	7.9	11.15	10.99	10.97	10.39	10.79	11.36	8.29	12.11	10.62	10.43	10.77	11.09	10.75	11.75	11.36	11.03	10.7	9.88	10.32	10.93	10	10.46	9.07	11.13	10.17	9.57	9.56	11.01	8.21	10.62	8.88	10.08	10.53	10.8	8.46	10.85	10.13	10.4	11.26	8.99	11.88
ILMN_1655827	10.7	10.04	10.13	9.73	10.14	10.09	10.68	10.48	9.82	10.41	9.02	10.25	10.2	10.3	10.65	9.45	8.84	9.88	10.51	10.25	10.19	9.89	9.89	10.52	8.41	7.46	8.34	8.88	8.65	7.66	8.23	7.79	7.69	7.55	7.64	7.7	7.66	8.66	9.47	8.4	8.91	9.09	9.66	9.42	7.57	9.33	10.05	8.92	10.38
ILMN_1655830	9.52	9	9	8.45	9.18	8.22	10.21	9.77	8.72	9.14	7.74	7.85	9.07	8.98	8.79	8.02	7.63	9.58	9.36	8.71	8.95	8.48	8.97	9.65	8.85	8.26	8.68	8.73	8.41	8.63	9.99	9.17	8.48	9.2	9.18	8.67	10.06	8.73	9.23	9.67	8.67	8.81	9.67	9.54	8.5	9.41	9.52	8.45	8.91
ILMN_1655834	9.92	9.89	10.26	9.96	10.14	9.55	10.07	9.59	9.74	9.83	9.27	10.35	9.95	10.82	9.72	10.35	9.21	9.43	10.11	10.42	9.78	9.59	9.88	10.85	9.58	8.53	9.83	9.59	9.54	8.12	8.48	8.76	8.08	8	8.49	8.51	8.36	9.63	9.55	9.18	9.63	9.66	9.53	9.92	7.66	10.48	10.17	9.58	10.41
ILMN_1655842	6.81	7.13	7.09	7.02	7	6.98	7.16	7.49	6.89	7.03	6.7	7.42	7.05	6.99	6.81	7.03	6.86	7.09	6.91	6.79	6.91	7.16	6.85	7.18	7.09	6.93	7.05	7.1	7.46	6.84	6.93	7.17	7.03	7.19	7.18	7.11	7.16	7	7.13	7.19	6.97	7.11	7.11	7.15	7.06	7.22	6.84	7.23	6.96
ILMN_1655844	7.66	7.77	7.82	7.69	7.7	8	7.73	7.85	7.77	7.87	7.44	7.69	7.78	7.71	7.49	7.48	7.54	7.75	7.79	7.85	7.72	7.65	7.47	8.21	7.69	7.58	7.87	7.81	7.84	7.59	7.69	7.76	7.88	7.75	7.89	7.55	7.77	7.61	7.69	7.64	7.83	7.78	7.64	7.9	7.85	7.89	7.72	8.1	7.43
ILMN_1655849	7.11	7.48	7.21	7.15	7.14	7.26	7.1	7.16	7.32	7.4	7.15	7.27	7.07	7	7.38	7.06	7.36	7.5	6.99	7.04	7.53	7.36	7.4	7.17	7.12	7.35	7.31	7.23	7.32	7.24	7.46	7.48	7.63	7.51	7.27	7.2	7.28	7.13	7.25	7.22	7.31	7.25	7.33	7.32	7.27	7.26	7.42	7.37	6.97
ILMN_1655856	7.29	7.43	7.36	7.45	7.5	7.2	7.28	7.2	7.41	7.23	7.03	7.56	7.4	7.34	7.09	7.24	7.16	7.32	7.31	7.26	7.48	7.36	7.29	7.28	7.24	7.18	7.15	7.4	7.45	7.57	7.6	7.59	7.45	7.41	7.35	7.36	7.44	7.32	7.5	7.38	7.32	7.28	7.13	7.35	7.2	7.15	7.23	7.41	7.38
ILMN_1655860	6.92	6.94	7.07	6.87	7.01	6.89	7.07	6.89	6.99	6.7	6.93	7	6.98	6.97	7.01	7.22	6.95	6.86	7.01	6.87	7.01	7.02	7.11	7.04	7.17	6.87	6.82	7.23	7.07	7.11	6.86	7.13	6.84	7.12	7.12	7.1	7.05	7.09	7.04	7.18	6.83	6.93	7.24	7.13	7.18	6.96	7	7.1	6.82
ILMN_1655863	7.33	7.16	7.07	7.14	7.18	7.09	7.25	7.36	7.18	7.27	7.03	6.97	7.18	6.92	7.14	7.04	7.32	7.28	7.3	7.03	7.37	7.24	7.16	7.03	7.43	7.17	7.17	7.33	7.24	7.42	7.33	7.32	7.4	7.49	7.27	7.39	7.31	7.26	7.48	7.37	7.42	7.22	7.26	7.26	7.34	7.31	7.39	7.17	7.09
ILMN_1655864	7.66	8.14	7.51	7.76	7.88	7.32	7.46	7.16	7.92	7.94	7.97	7.75	7.71	7.62	7.16	8.36	8.37	7.62	7.78	7.78	7.86	8.03	7.72	7.63	7.68	8.15	7.76	7.81	7.26	7.74	7.24	8.07	8.11	7.81	7.71	8.1	7.63	7.91	7.27	7.33	7.53	7.76	7.59	8.02	7.34	7.5	7.24	7.32	7.62
ILMN_1655867	7	7.05	7.09	7.35	7.36	7.53	7.29	7.49	7.3	7.22	7.14	8.13	7.27	7.05	7.45	7.4	7.06	7.28	7.28	7.4	7.17	7.53	7.36	7.53	7.12	7.15	7.59	7.12	7.75	7.14	7.71	7.1	7	6.85	7.44	7.19	7.2	7.1	7.29	7.29	7.52	7.61	7.37	7.25	7.05	7.14	7.25	7.34	7.13
ILMN_1655868	9.13	9.18	8.49	8.62	9.24	9.01	8.51	8.69	8.4	8.59	7.16	8.51	8.61	8.92	8.82	7.48	7.57	8.39	8.69	8.63	8.68	8.59	8.04	9.02	7.56	7.61	7.97	7.84	7.88	7.09	7.56	7.64	7.16	7.27	7.55	7.21	7.36	8	8.49	7.98	8.2	8.08	8.21	8.22	7.41	8.86	9.14	7.66	9.08
ILMN_1655874	7.2	7.49	7.5	7.38	7.39	7.28	7.38	7.38	7.14	7.32	7.37	7.32	7.47	6.98	7.59	7.43	7.75	7.22	7.63	7.24	7.26	7.36	7.59	7.27	7.43	7.5	7.39	7.43	7.42	7.51	7.38	7.38	7.38	7.54	7.41	7.5	7.48	7.44	7.5	7.47	7.47	7.36	7.46	7.43	7.49	7.41	7.04	7.67	6.86
ILMN_1655876	10.76	10.89	10.49	10.86	11.21	9.45	10.69	8.92	11.15	11.25	10.81	10.8	11.25	11.23	11.89	10.82	11.01	10.43	10.96	10.07	11.28	11.38	10.76	11.35	10.98	10.63	11.24	11.02	10.96	11.58	11.57	11.69	11.66	11.02	10.9	11.42	11.31	10.77	11.38	10.54	11.04	10.43	11.08	11.04	11.39	10.27	11.13	10.91	11.39
ILMN_1655880	7.47	7.69	7.64	7.65	7.73	7.52	7.63	7.57	7.49	7.32	7.65	7.58	7.64	7.7	7.65	7.75	8.12	7.34	7.67	7.75	7.29	7.3	7.75	7.6	7.88	8	7.7	7.57	7.57	7.62	7.41	7.36	7.47	7.37	7.52	7.57	7.62	7.64	7.66	7.62	7.67	7.81	7.68	7.55	7.8	7.65	7.17	7.85	7.33
ILMN_1655884	11.39	11.39	11.17	11.38	11.48	11.76	11.89	10.88	11.03	11.17	9.63	10.24	11.76	11.03	12.27	10.22	10.53	11.54	11.17	11.27	11.33	10.66	11.09	11.67	11.34	11.68	11.15	11.23	10.93	10.79	12.36	11.23	11.27	11.33	11.29	11.17	12.54	10.71	12.61	11.74	11.22	10.36	12.24	11.54	11.21	10.57	11.36	10.61	10.99
ILMN_1655890	7.32	7.09	7.63	7.36	7.14	6.9	7.12	7.14	7.22	7.3	6.95	6.95	7.15	7.4	7.4	7.48	7.03	7.09	7.31	7.2	7.41	7.46	6.99	7.54	6.98	7.07	7.01	7.11	6.92	6.77	6.89	7.15	6.81	6.84	6.95	6.83	6.84	7.14	7.14	7.09	7.39	7.17	7.06	7.18	6.97	7.32	7.49	7.22	7.45
ILMN_1655892	7.31	6.94	7.08	7.04	7.07	7.24	6.97	7.07	7.05	7.02	7.11	7.15	7.18	7.23	7.08	6.99	7.3	7.01	6.98	7.3	7.17	7.09	7.32	7.36	7.26	7.31	7.22	7.17	6.94	7.16	7.15	7.04	7.03	6.98	6.98	7.14	7.1	7.04	7.25	7.13	7.05	7.04	7.07	7.07	7.04	7.07	7.93	6.88	7.28
ILMN_1655893	7.38	7.27	7.28	7.35	7.26	7.18	6.99	7.2	7.14	7.22	7.42	7.25	7.27	7.46	7.4	7.36	7.3	7.27	7.37	7.48	7.12	7.12	7.37	7.22	7.24	7.39	7.34	7.22	7.13	7.33	7.03	6.96	7.16	7.09	7.12	7.17	7.15	7.08	7.16	7.13	7.26	7.12	7.11	7.04	7.21	7.04	7.37	7.17	7.51
ILMN_1655904	8.49	8.18	7.86	8.62	7.88	8.51	9.87	9.29	8.02	7.76	7.58	7.44	8.88	7.09	10.54	7.4	7.43	8.74	7.69	7.08	8.15	7.67	8.31	8.96	8.61	8.6	7.6	7.9	7.55	7.91	9.9	8.4	8.09	7.88	8.13	7.85	10.32	7.31	10.44	9.07	7.34	7.43	9.68	8.42	7.39	7.35	7.1	7.41	7.43
ILMN_1655905	7.36	6.47	6.83	6.74	6.84	6.75	6.72	6.68	6.73	6.85	6.85	6.9	6.87	6.51	6.76	6.79	6.63	6.86	6.77	6.67	6.88	6.69	6.85	6.88	6.68	6.83	6.64	6.7	6.71	6.95	6.65	6.82	6.74	6.95	6.88	6.8	6.85	6.85	6.71	6.81	6.81	6.8	6.81	6.82	6.76	6.76	6.97	6.76	6.81
ILMN_1655909	7.23	7.25	7.3	7.32	7.21	7.54	7.25	7.07	7.07	7.08	7.26	7.1	7.35	7.31	7.57	7.27	7.58	7.14	7.22	7.12	7.3	7.07	7.45	7.24	7.28	7.16	7.44	7.22	7.43	7.16	7.14	7.28	7.41	7.2	7.12	7.21	7.28	7.16	7.21	7.11	7.28	7.14	7.15	7.08	7.27	7.12	7.14	7.16	7.17
ILMN_1655913	11.42	10.04	11.35	10.92	10.04	11.01	11.14	10.7	10.25	10.03	10	10.08	10.66	11.16	10.73	10.58	10.16	10.01	9.84	10.36	9.65	10.27	10.61	11.05	9.81	9.1	10.24	9.47	9.5	8.61	9.86	9.08	8.49	9.06	8.85	8.74	9.57	9.66	10.04	9.76	10.61	9.79	10.14	9.72	8.31	10.89	10.63	8.99	10.91
ILMN_1655921	8.66	8.65	8.82	8.6	8.81	8.86	9.01	9.04	8.61	8.9	8.14	9.45	8.88	8.46	9.34	8.45	8.14	9.04	8.61	9.03	8.9	8.94	8.51	9.13	8.71	8.87	8.86	8.64	9.15	8.54	9.03	8.76	9.11	8.86	9.25	8.72	9.06	8.54	8.83	8.99	9.1	8.63	8.7	8.92	9.04	8.94	8.64	9.25	8.65
ILMN_1655924	8.48	7.96	8.35	7.97	8.17	8.44	7.95	8.14	8.22	8.3	8.1	8.62	7.98	8.64	7.99	8.18	7.99	8.2	8.2	8.37	7.81	7.96	8	8.95	8.01	7.56	7.9	8.01	8.12	7.79	7.79	7.97	7.75	7.71	7.84	7.8	7.74	7.85	8.01	8.12	8.52	8.28	8.28	8.22	7.77	8.24	8.8	8.38	8.87
ILMN_1655930	9.32	9.28	9.22	9.05	9.38	10.69	8.72	9.08	9.11	9.55	8.35	8.9	8.94	9.05	8.43	8.28	7.68	9.42	9.54	9.21	8.94	8.65	9.16	10.4	10.32	8.39	8.26	9.32	8.69	9.28	9.92	9.48	9.26	9.4	8.64	9.3	10.33	9.25	9.24	9.85	9.78	9.15	10.78	9.54	8.92	9.69	9.92	10.19	9.43
ILMN_1655935	7.91	8.5	8.07	7.88	7.94	8.19	8.32	8.59	8.13	8.04	7.39	7.4	8.01	7.11	7.34	7.75	8.46	7.94	7.78	8.2	7.72	7.94	7.6	7.5	7.66	8.65	8.14	7.99	8.65	7.78	7.94	8.09	8.01	8.88	9.58	8.11	8.3	9.05	7.94	8.19	8.07	8.45	7.86	8.2	8.35	8.91	7.42	7.81	7.49
ILMN_1655940	6.83	7.04	6.74	6.77	6.92	6.72	6.83	6.77	6.94	6.83	6.99	6.85	6.82	6.84	6.67	6.85	6.85	6.99	6.86	7.05	6.8	6.99	6.85	6.77	7.02	6.8	6.79	6.85	7.13	6.85	6.87	6.96	6.73	7.1	7.45	6.87	6.89	6.99	6.91	6.85	7.11	7.17	6.75	6.77	6.85	7.24	6.93	6.61	6.92
ILMN_1655952	13.22	13.49	13.18	13.47	13.5	13.14	13.02	12.84	13.94	13.64	14.52	13.54	13.3	13.02	13	14.22	14.47	13.51	13.99	13.29	13.43	13.17	13.79	12.27	13.75	14.46	13.96	13.81	13.53	14.23	13.84	13.55	14.52	13.8	13.71	14.39	13.47	13.86	13.39	13.59	13.86	14.07	13.32	13.39	13.41	13.24	13.21	13.87	13.04
ILMN_1655955	6.8	6.86	6.95	6.91	6.91	6.99	7.11	6.96	6.93	6.98	6.88	7.26	6.91	7.02	6.75	6.9	6.88	7.1	6.9	6.89	6.86	6.91	7.07	6.95	6.96	7.3	7.22	6.9	7.82	7.04	6.95	6.95	6.86	6.9	7.19	7.01	6.98	6.81	6.95	7.04	7.07	7.18	7.11	7.03	6.9	6.92	6.98	6.9	7.12
ILMN_1655961	10.08	9.82	9.69	9.91	9.74	10.96	9.61	9.64	9.79	9.66	10.88	10.21	9.74	10.63	10.86	10.88	11.33	10.24	9.89	9.91	10	10.7	10.2	9.89	10.42	10.71	10.21	9.67	9.69	10.32	9.52	9.83	9.91	10.57	10.23	10.18	10.21	10.34	9.64	10.06	10.32	10.7	10.13	9.77	10.39	10.59	10.24	10.43	10.21
ILMN_1655980	7.08	7.38	7.31	7.32	7.43	7.14	7.27	7.4	7.49	7.58	7.52	7.01	7.35	7.3	7.38	7.53	7.57	7.39	7.4	7.39	7.3	7.66	7.26	7.23	7.5	7.42	7.45	7.53	7.55	7.56	7.44	7.36	7.41	7.45	7.49	7.44	7.37	7.32	7.47	7.47	7.39	7.3	7.46	7.36	7.62	7.47	7.5	7.39	7.36
ILMN_1655982	7.53	7.89	7.59	7.72	7.93	7.27	7.24	7.13	7.79	7.96	7.37	7.06	7.59	7.8	7.29	7.99	7.05	7.74	7.75	7.19	7.7	7.56	7.71	7.19	7.41	7.52	7.59	7.95	7.54	7.62	7.26	8	7.72	7.5	7.3	8.15	7.21	7.32	7.28	7.11	7.19	7.61	7.23	7.97	7.35	7.23	7.19	7.36	7.39
ILMN_1655985	7.46	7.6	7.73	7.73	7.44	8.07	7.67	7.78	7.41	7.53	7.18	7.3	7.51	7.04	7.92	7.04	7.08	7.49	7.29	7.5	7.51	7.49	7.15	7.63	7.47	7.34	7.37	7.37	7.53	7.24	8.09	7.45	7.36	7.9	7.83	7.31	7.85	7.58	8.03	8.29	7.52	7.41	7.59	7.43	7.15	7.55	7.44	7.24	7.3
ILMN_1655990	8.78	8.64	9.76	8.88	9.89	10.22	9.92	9.82	9.81	9.74	9.97	9.28	8.98	8.85	10.21	10.22	9.89	9.55	9.2	9.68	9.85	9.2	10	8.7	10.23	10.56	10.36	10.12	10.1	10.18	10.59	9.92	10.21	9.93	10.27	9.75	10.51	10.28	10.24	10.26	10.2	9.52	9.88	9.87	10.11	9.21	8.53	9.82	8.47
ILMN_1656011	11.7	8.68	8.97	8	11.15	10.27	12.57	13.14	9.43	10.62	7.51	7.96	10.33	9.42	12.08	7.32	8.25	11.17	11.13	9.2	8.46	9.22	11.13	11.72	12.32	10.84	9.42	8.67	9.27	10.74	12.42	11.64	12.09	12.3	11.59	10.02	13.37	11.97	12.78	12.4	12.61	10.93	12.02	11.46	12.06	11.87	11.63	10.72	10.49
ILMN_1656015	7.15	6.77	7.01	7.01	6.99	6.89	7.23	7	7.13	6.97	7.04	7.21	7.06	7.61	7.07	7.1	6.97	6.79	7.03	6.99	7.04	6.86	7.05	7.07	6.97	7.19	6.96	6.98	6.94	7.02	7.14	7.04	6.92	7.07	7.02	6.98	6.95	6.94	6.87	7.02	6.96	7	6.99	6.86	7.05	7.02	7.3	6.92	7.32
ILMN_1656016	8.76	8.77	8.41	8.35	8.83	9.03	8.23	8.38	8.81	8.89	8.11	8.26	8.48	8.03	8.28	8.21	8.44	8.85	8.52	8.55	8.8	8.48	8.31	8.91	8.51	8.62	8.7	8.44	8.5	8.63	8.9	8.99	9.1	9.37	9	8.46	8.86	8.33	9.02	8.63	8.85	8.15	8.35	8.33	8.96	8.66	8.73	8.73	8.61
ILMN_1656017	7.24	7.41	7.2	7.46	7.3	7.39	7.19	7.37	7.53	7.6	8.14	7.91	7.38	7.05	7.39	7.59	7.42	7.66	7.37	7.16	7.48	7.55	7.44	7.57	7.52	7.32	7.63	7.51	7.65	7.6	7.75	7.68	7.58	7.5	7.87	7.65	7.68	7.81	7.52	7.57	7.64	7.53	7.61	7.55	7.87	7.68	7.32	7.36	7.03
ILMN_1656019	7.28	7.38	7.07	7.25	7.25	7.05	7.06	7.28	7.19	7.19	7.26	7.24	7.42	6.75	7.42	7.3	7.18	7.4	7.19	7.09	7.35	7.34	7.51	7.17	7.13	7.16	7.28	7.37	7.24	7.29	7.29	7.34	7.42	7.43	7.35	7.38	7.4	7.37	7.3	7.41	7.5	7.23	7.41	7.39	7.45	7.33	7.25	7.38	6.92
ILMN_1656021	7.34	7.06	7.32	7.38	7.13	7.1	7.41	7.22	7.26	7.4	7.22	7.19	7.2	7.29	7.39	7.17	7.29	7.36	7.36	7.48	7.4	7.37	7.28	7.22	7.17	7.22	7.14	7.18	7.3	7.1	7.32	7.37	7.52	7.4	7.23	7.22	7.36	7.31	7.25	7.28	7.19	7.34	7.19	7.28	7.28	7.23	7.37	7.15	7.17
ILMN_1656024	7.24	7.08	7.01	6.92	6.97	7.35	7.07	7.15	7.09	6.99	6.89	7.08	7.06	7.59	7.07	6.95	6.99	7.03	6.86	7.2	7.12	7.12	7.14	7.11	6.95	6.99	7.07	7.08	7.09	7	6.9	6.98	6.93	6.81	7	7.08	7.17	7.02	6.98	7.01	7.1	7.01	6.83	6.96	6.91	6.93	6.98	6.96	7.66
ILMN_1656040	6.79	6.81	6.95	6.77	6.94	6.99	6.92	7.04	7.01	6.93	6.97	6.95	6.87	7.15	6.98	6.84	6.96	6.87	7.04	6.88	6.94	7.02	6.72	7.03	6.79	6.99	6.91	6.98	7	7	6.77	6.87	6.89	6.92	6.8	6.98	6.8	6.87	6.98	6.98	6.76	6.82	7.13	6.72	6.97	6.9	6.84	6.98	6.96
ILMN_1656045	8.58	8.6	8.75	8.41	8.61	8.22	8.47	9.34	8.48	8.63	8.79	7.82	8.56	7.95	8.37	9.01	8.27	8.47	8.8	8.27	8.33	8.09	8.82	7.95	8.66	8.78	8.64	8.68	8.55	8.75	9.29	8.42	8.88	8.5	8.45	8.78	9	8.18	9.08	8.88	8.25	8.62	9.15	8.77	9.29	8.47	8.59	9.09	8.55
ILMN_1656051	7.14	7.01	7	7.2	7.39	7.37	7.2	7.07	7.07	7.05	7.28	7.01	6.99	7.14	7.25	7.11	7.24	7.12	7.21	7.16	7.14	7.03	7.23	7.11	7.3	6.94	7.16	7.32	7.05	7.03	7.03	7.11	7.1	7.13	6.97	7.07	7.03	6.99	7.11	7.06	7.15	7.09	7.05	7.09	6.88	7.01	7.12	7.09	6.91
ILMN_1656052	7.27	7.29	7.08	7.32	7.15	7.03	6.94	7.28	7.03	7.25	7.09	7.09	6.92	7.49	7.06	7.18	7.35	6.87	6.98	7.33	7.07	7.02	7.14	7.07	7.13	7.35	7.18	7.27	7.13	7.28	7.03	6.92	7.04	7.05	7.03	7.02	7.2	7.01	7.05	7.05	7.12	7.08	6.95	7.04	7.1	7.14	7.18	7.11	7.26
ILMN_1656057	9.75	10.38	10.03	10.68	9.86	11.26	9.19	9.56	10.39	9.83	10.48	10.49	9.7	10.58	8.43	10.93	10.35	10.45	9.9	10.72	10.54	9.57	10.16	11.02	10.9	9.68	9.73	10.87	9.93	10.31	9.69	10.45	10.24	10.1	9.73	10.48	11.02	11.15	9.58	12.64	11.4	10.81	11.12	10.88	13.05	10.65	10.98	11.16	10.19
ILMN_1656066	11.87	11.88	11.87	12.03	11.7	12.84	11.99	12.39	11.8	11.7	12.75	11.98	11.91	11.59	12.23	11.72	12.72	12.06	12.02	11.89	11.88	11.7	12.29	11.34	12.4	12.54	12.14	11.9	12.02	12.09	12.28	11.77	12.05	11.87	11.66	12.29	12.12	11.99	11.97	12.07	11.74	12.68	12.52	12.03	12.26	12.09	11.69	12.15	11.46
ILMN_1656073	7.17	6.82	7.1	7.09	7	7.05	7.04	6.96	7	6.9	7.04	6.96	6.89	7.23	7	7.01	6.91	7.04	7.1	7.07	6.94	6.81	7.04	7.29	7.04	7.25	7.09	7.17	7.06	7.15	7.02	6.98	6.93	6.8	6.96	7.12	7.16	7.04	6.89	7.02	6.89	6.97	6.76	6.95	6.92	6.88	7.33	7.09	7.17
ILMN_1656079	7.11	7.24	7.13	7.23	7.17	7.13	7.13	7.05	7.22	7.22	7.43	7.5	7.15	7.13	7.04	7.37	7.03	7.27	7.27	7.14	7.34	7.42	7.19	7.23	7.22	7.04	7.12	7.24	7.24	7.3	7.2	7.32	7.27	7.22	7.16	7.32	7.11	7.11	7.15	7.14	7.14	7.21	7.15	7.23	7.46	7.25	7.24	7.2	7.13
ILMN_1656082	14.71	14.69	14.87	14.78	14.69	14.04	14.46	14.72	14.74	14.81	15.31	15.31	14.67	14.67	14.47	15.08	14.69	14.69	14.75	14.97	14.76	15.16	14.67	14.94	14.58	14.88	15.15	14.89	14.9	14.81	14.68	14.99	15.01	15.02	15.23	14.86	14.89	15.07	14.6	15.06	14.93	14.93	14.99	14.97	15.38	15.26	15.09	15.29	14.68
ILMN_1656084	7.07	7.02	7.18	7.04	7.18	7.15	7.11	7.08	6.98	7.08	7.23	7.06	7.04	7.29	7.08	7.08	7.03	7.05	7.09	7.13	7.07	7.1	7.11	7.01	7.14	7.07	7.02	7.05	7.06	7.05	7.13	7.08	7.25	7.1	7.05	7.16	7.09	7.01	7.08	7.1	7.08	7.28	7.05	7.02	7.03	7.07	7	7.08	7.14
ILMN_1656103	7.17	7.2	7.13	7.17	7.19	7.17	7.16	7.27	7.34	7.05	7.18	6.86	7.14	7.08	7.1	7.38	7.41	7.19	7.27	7.15	7.07	7.13	7.15	7.11	7.33	7.13	7.36	7.1	7.17	7.17	7.34	7.22	7.38	7.45	7.16	7.21	7.13	7.28	7.19	7.15	7.24	7.19	7.19	7.22	7.22	7.24	7.2	7.27	7.2
ILMN_1656111	11.81	12.46	12.3	11.92	12.49	11.2	12.47	10.65	12.37	12.32	11.14	11.81	12.22	11.61	12.38	12.29	11.53	12.51	12.26	12.16	12.4	12.08	11.62	11.77	10.83	11.71	12.4	12.19	11.76	12.55	13.09	12.21	11.73	11.98	12.12	12.33	11.91	11.55	11.99	11.94	11.63	11.92	12.43	12.37	11.15	11.7	11.66	10.95	12.12
ILMN_1656118	8.55	9	8.88	8.84	9.08	9.13	8.76	8.82	9.02	8.8	9.09	8.95	9.15	8.81	9.33	9.4	9.73	8.63	8.92	8.85	8.76	9.08	9.23	8.74	9.8	9.41	9.24	9.28	9.39	9.44	9.26	9.19	9.07	8.97	9.08	9.49	9.18	9.14	9.42	9.16	9.07	9.17	9.18	8.88	9.76	8.92	8.84	9.55	8.96
ILMN_1656123	6.84	7	7.03	7.22	6.99	6.86	6.98	7.17	6.99	6.94	7.1	6.81	7.14	7.17	7	7.07	7.12	6.92	7.09	7.08	7.04	6.83	6.95	6.88	7	6.87	6.95	7.01	7	7.11	6.99	6.96	7.09	7	6.96	6.77	7.04	7.06	6.77	6.97	7.01	7.1	6.99	6.73	7.05	6.96	7.11	6.76	7.22
ILMN_1656129	9.14	8.62	9.22	8.55	8.52	8.28	8.85	10.06	8.53	8.71	8.42	9.08	8.61	9.16	8.01	8.31	8.09	8.94	8.77	8.76	8.57	8.79	8.19	9.32	7.97	7.55	9.02	8.81	8.65	8.18	7.87	8.21	7.96	7.85	8.37	8.23	8.31	8.22	8.33	8.83	8.65	8.61	8.49	8.89	7.71	8.61	8.78	8.84	8.81
ILMN_1656131	7.35	7.36	7.5	7.56	7.5	7.29	7.35	7.65	7.31	7.53	7.49	7.56	7.42	7.36	7.52	7.43	7.26	7.66	7.4	7.53	7.42	7.5	7.6	7.28	7.37	7.97	7.82	7.6	7.35	7.38	7.59	7.58	7.67	7.52	7.51	7.36	7.67	7.61	7.63	7.95	7.67	7.58	7.43	7.44	7.56	7.49	7.31	7.52	7.46
ILMN_1656132	7.12	7.09	7.37	7.13	7.07	7.48	7.31	7.16	7.08	7.25	7.3	7.54	7.2	7.46	7.22	7.13	7.44	7.18	7.36	7.24	7.25	7.13	7.44	7.13	7.35	7.57	7.44	7.2	7.35	7.68	7.26	7.73	7.23	7.18	7.21	7.12	7.23	7.21	7.24	7.21	7.43	7.36	7.2	7.2	7.03	7.3	7.55	7.13	7.87
ILMN_1656134	10.49	10.31	10.32	10.1	10.55	10.07	10.35	9.98	10.49	10.73	9.36	10.37	10.38	10.44	10.52	10.28	9.98	10.37	10.43	10.56	10.59	10.61	9.79	10.78	9.92	9.6	9.92	10.39	10.42	10	9.85	10.29	10.14	10.24	10.26	9.96	9.87	9.97	10.31	9.96	10.65	9.95	9.9	10.29	9.09	10.26	10.48	9.29	10.61
ILMN_1656136	10.04	9.9	10.04	9.76	9.92	9.95	10.02	9.91	9.8	10.07	9.41	10.18	10.11	10.13	10.44	9.71	9.72	9.91	10	9.94	9.81	9.6	9.67	10.71	9.55	9.39	9.79	9.76	9.65	9.56	9.79	9.68	9.52	9.28	9.78	9.44	9.77	9.6	10.09	10.05	10.16	9.7	10.07	9.98	9.7	9.88	10.21	9.63	10
ILMN_1656137	6.89	6.92	7.09	7.06	6.97	6.9	6.86	6.98	6.76	7.02	6.88	6.88	6.94	6.99	6.94	6.93	7.19	6.93	7	7.03	6.71	6.79	6.94	7.01	6.98	6.88	6.89	6.96	6.92	6.77	6.79	6.83	6.93	6.89	6.85	6.94	7.01	6.89	6.85	6.91	6.93	7.02	6.83	6.93	6.88	6.81	6.79	6.94	7.02
ILMN_1656139	6.98	7.36	7	7.29	7.3	6.98	7.35	7.42	7.23	7.32	6.98	7.07	7.32	6.87	7.03	7.36	7.49	7.34	7.31	7.11	7.3	7.29	7.19	7.02	6.92	7	7.29	7.44	6.88	7.46	7.33	7.42	7.29	7.22	7.28	7.6	7.36	7.24	7.25	7.32	7.05	7.25	7.3	7.45	7.27	7.12	6.77	7.34	6.91
ILMN_1656141	6.66	6.98	7.01	6.89	6.91	6.84	6.85	6.93	6.98	7.06	6.75	7.23	6.8	6.69	6.84	7.22	6.76	7.17	6.98	6.9	6.96	6.83	6.81	6.89	6.72	6.8	6.81	7.05	7.05	7.32	7.23	7.14	7.08	7.22	7.22	7.12	7.05	7.12	7.09	7.13	7.13	7.1	7.2	7.14	7.33	7.13	6.92	7.05	6.52
ILMN_1656145	10.92	10.61	11.05	11.36	11.05	11	10.57	11.11	11.04	10.92	11.73	12.04	10.96	11.4	10.76	11.44	10.97	10.92	10.83	11.07	11.06	10.94	10.88	11.12	11.19	11.2	10.39	10.79	11.27	10.66	10.69	10.84	10.92	11	10.2	10.87	10.64	11.28	10.63	10.08	10.64	10.96	10.5	10.63	11.69	11.33	11.66	11.03	11.24
ILMN_1656159	7.59	7.73	7.97	7.58	7.64	7.1	7.61	7.69	7.74	7.76	7.51	7.46	7.75	8.12	7.87	7.61	7.43	7.87	7.62	7.68	7.68	7.49	7.54	7.69	7.17	7.44	7.64	7.62	7.57	7.6	7.71	7.83	7.28	7.75	7.71	7.57	7.56	7.3	7.54	7.36	7.4	7.7	7.76	7.8	7.21	7.59	7.78	7.27	7.97
ILMN_1656165	10.66	10.33	10.64	10.43	10.51	10.1	11	11.07	10.59	10.84	9.87	10.42	10.94	10.42	11.39	10.27	10.06	10.62	10.44	10.84	10.24	10.18	10.48	11.11	10.77	10.6	10.26	10.82	10.88	10.87	11.65	10.87	10.81	11.07	11.12	10.65	11.53	10.39	11.55	11.35	10.93	10.38	11.34	11.11	11.1	10.66	10.45	10.23	10.36
ILMN_1656169	6.88	6.94	6.85	7	6.95	6.91	6.95	7	6.81	7.01	6.89	6.96	7.11	6.89	7.06	6.88	6.94	6.95	6.95	6.95	6.98	7.04	6.81	6.92	6.88	6.89	6.92	6.95	6.9	6.81	6.85	6.82	6.75	6.83	6.94	7	6.86	6.87	6.99	6.83	6.95	7.04	6.89	6.93	7.05	6.96	6.92	6.91	6.96
ILMN_1656176	7.85	7.36	7.42	7.57	7.44	7.96	7.51	7.38	7.38	7.42	7.49	7.4	7.45	7.86	7.53	7.44	7.6	7.38	7.42	7.62	7.46	7.44	7.67	7.43	7.64	7.73	7.55	7.43	7.52	7.42	7.32	7.33	7.42	7.32	7.31	7.42	7.28	7.45	7.32	7.49	7.47	7.44	7.37	7.29	7.38	7.48	7.47	7.57	7.92
ILMN_1656181	7.16	7.37	6.91	7.11	7.18	7.3	7.18	7.33	7.48	7.13	7.13	7.37	7.36	7.03	7.02	7.07	7.22	7.3	7.11	7.35	7.2	7.21	7.27	7.26	7.16	7.2	7.22	7.18	7.44	7.39	7.3	7.36	7.58	7.59	7.35	7.41	7.45	7.37	7.3	7.39	7.36	7.21	7.32	7.35	7.42	7.37	7.36	7.35	7.04
ILMN_1656182	6.69	6.83	6.82	6.92	6.76	6.94	6.91	6.58	6.72	6.67	6.63	6.64	6.95	6.8	6.77	6.86	6.81	6.83	6.84	6.82	6.9	6.89	6.81	6.85	6.76	6.78	6.72	6.83	6.82	6.79	6.68	6.81	6.96	6.68	6.65	6.73	6.78	6.79	6.88	6.7	6.9	6.84	6.89	6.74	6.67	6.77	6.72	6.73	6.93
ILMN_1656186	9.38	8.92	8.88	8.97	9.02	9.62	9.25	8.55	9.25	9.27	8.71	9.52	8.99	9.41	9.94	8.73	9.85	9.27	9.19	9.42	9.13	8.99	9.04	9.64	9.31	9.38	9.38	9.08	9.08	9.05	9.68	9.07	9.11	9.02	9.15	8.97	9.44	8.76	9.52	9.54	8.96	9.17	9.67	9.32	9.38	8.91	9.46	10.29	9.47
ILMN_1656187	7.27	7.33	7.18	7.22	7.3	7	7.25	7.18	7.22	7.18	7.07	7.28	7.19	7.15	7.32	7.36	7.2	7.22	7.26	7.21	7.34	7.2	7.29	7.27	7.24	7.14	7.3	7.45	7.14	7.37	7.28	7.2	7.12	7.22	7.3	7.23	7.35	7.26	7.24	7.24	7.25	7.19	7.29	7.22	7.37	7.23	7.33	7.13	7.21
ILMN_1656192	7.55	7.51	7.7	7.68	7.82	7.57	7.78	7.49	7.66	7.72	7.32	7.38	7.62	7.58	7.8	7.65	7.3	7.55	7.6	7.76	7.77	7.52	7.55	7.77	7.68	7.41	7.6	7.64	7.37	7.73	8.09	7.8	7.74	7.66	7.37	7.72	7.71	7.42	7.87	7.67	7.52	7.37	7.75	7.54	7.86	7.31	7.75	7.44	7.42
ILMN_1656193	7.5	7.46	7.31	7.38	7.44	7.65	7.4	7.33	7.35	7.37	7.5	7.32	7.51	8.32	7.44	7.26	7.41	7.23	7.34	7.57	7.26	7.3	7.6	7.37	7.58	7.59	7.42	7.38	7.29	7.46	7.34	7.19	7.26	7.2	7.19	7.19	7.25	7.28	7.27	7.26	7.24	7.32	7.19	7.12	7.28	7.23	8.05	7.4	7.88
ILMN_1656194	8.17	8.27	8.3	8.08	8.09	7.96	7.74	8.25	8.21	8.25	8.09	8.52	8.26	8.44	7.82	8.3	8.05	8.01	8.22	7.92	8.33	9.07	8	7.75	8.05	8.54	8.71	8.14	8.28	8.44	7.82	8.13	8.26	8.64	8.96	8.25	7.8	8.18	7.76	7.81	8.26	7.87	7.72	7.96	8.38	8.11	8.57	7.96	8.75
ILMN_1656196	9.32	9.67	9.3	9.83	9.73	10.65	9.76	9.42	9.78	9.71	10.23	10.06	9.68	9.44	9.82	10.3	9.89	9.66	9.58	9.86	9.84	9.84	9.2	9.67	9.29	9.92	10.16	10.03	10.18	9.97	10.03	9.78	9.81	9.61	10.01	9.81	9.92	9.72	9.85	9.83	10.14	9.51	9.91	9.51	10.13	9.41	9.31	10.19	9.56
ILMN_1656201	7.12	6.97	6.8	6.91	6.91	6.93	7.07	6.85	7.02	6.88	7.02	7.15	7.36	7.06	7.11	7.06	6.78	6.68	6.84	7.04	6.84	6.94	6.92	7.04	6.87	6.98	7.1	6.86	7.03	6.82	7.06	6.97	6.93	6.97	7.09	7.03	7.15	7.09	7.24	7.17	6.82	7.06	7.18	7.04	7.11	7.09	6.7	6.91	6.74
ILMN_1656203	15.18	14.97	15.14	15.07	15.03	14.94	14.97	14.7	15.06	15.02	15.15	14.94	15.02	15.19	14.75	15.02	15.35	15.05	15.07	15.03	15.16	15.26	15.15	15.32	14.96	15.26	15.08	14.86	14.97	15.16	15.09	15.18	15.22	15.31	15.12	15.17	15.02	14.94	14.92	14.9	14.9	15.18	14.73	14.54	15.25	15.14	15.12	15.11	15.18
ILMN_1656208	9.91	9.36	9.88	9.39	9.79	9.87	9.05	9.6	9.4	9.63	9.74	10.47	9.19	10.53	9.54	10.89	9.97	9.13	9.85	9.83	9.51	10.62	10.73	10.1	7.65	7.12	8.25	7.96	8.12	7.58	7.65	7.57	7.39	7.49	7.44	7.32	7.21	8.03	7.97	7.54	8.33	8.69	8.41	8.98	7.25	9.15	9.97	8.88	10.48
ILMN_1656218	6.9	6.99	7.12	7.31	7.18	7.86	7.48	7.19	7.38	7.24	7.5	7.5	7.13	6.89	7.55	6.99	6.82	7.3	6.96	7.26	7.33	7.34	7.02	7.45	7.34	7.02	6.96	7.34	7.08	7.08	7.59	7.16	7.17	7.19	7.27	7.28	7.43	7.32	7.52	7.42	7.39	7.46	7.62	7.23	7.94	7.34	7.23	7.95	7.01
ILMN_1656221	7.03	7.02	7.07	7.02	6.86	7.12	6.99	7.14	6.98	7.13	7.08	7.06	7.04	7.3	7.14	6.7	7.1	7.22	7.14	7.07	7.29	6.9	7.11	7.19	7.19	7.34	7.17	6.96	6.91	7.06	7.14	7.04	7.16	7.1	6.93	6.97	7.03	7.13	6.99	7.05	6.72	7.02	7.03	7.03	7.05	6.99	7.25	7.02	7.05
ILMN_1656225	7.07	7.11	7.16	7.03	6.99	7.36	7.21	7.26	7.22	7.14	7.18	7.3	7.12	7.33	7.15	7.31	7.22	7.12	7.29	7.38	7.3	7.15	7.16	7.18	7.16	7.42	7.44	7.01	7.1	7.1	7.15	6.94	7.1	7.1	7.06	7.12	7.06	7.05	7.1	7.09	7.1	7.27	7.1	7.01	7.05	7.15	7.4	7.11	7.03
ILMN_1656229	7.31	7.43	7.52	7.23	7.32	7.43	7.38	7.51	7.58	7.29	7.57	7.7	7.38	7.53	7.42	7.36	7.55	7.43	7.52	7.48	7.6	7.26	7.63	7.33	7.49	7.42	7.61	7.47	7.47	7.7	7.48	7.42	7.35	7.41	7.44	7.43	7.42	7.45	7.44	7.41	7.58	7.43	7.42	7.41	7.5	7.52	8.11	7.62	7.64
ILMN_1656250	7.25	6.92	6.86	7.21	6.96	6.98	7.16	7.06	6.99	7.07	7.43	6.96	7.14	6.96	7.05	7.04	7.01	7.04	7.19	7.03	7.05	7.16	6.97	7	6.98	7.33	7.01	7.07	6.93	7.03	6.92	7.04	6.99	6.96	7.07	7.11	7.15	7.11	7	7.1	7.05	7.03	7.06	7.07	7.12	7.01	7.43	6.9	7.05
ILMN_1656251	7.13	6.91	6.93	6.93	7.01	7.16	6.91	6.84	7.1	6.86	7.06	7.1	6.87	6.86	6.93	6.99	6.98	6.82	6.89	6.98	7.12	6.92	6.91	7.01	7.1	7.05	7.13	6.94	6.98	7	7.01	7.06	6.81	6.87	6.81	6.92	6.9	6.86	6.77	6.94	6.89	7.07	6.9	6.9	7.07	6.91	7.12	7.03	6.83
ILMN_1656257	7.2	6.86	7.13	6.84	7	6.9	7.03	6.94	7.06	6.94	7.05	7.18	7.08	7.16	6.87	7.14	6.94	7.07	7.06	6.87	6.88	6.89	7.07	7.17	6.93	7.02	7	7.13	7.06	7.04	7.15	7.13	7.06	7.08	7.13	7.22	7.14	7.06	7.07	7.1	7.09	7.03	7.18	7.12	7.2	7.14	6.87	7.1	7.08
ILMN_1656276	7.04	7.39	7.28	7.4	7.31	7.31	7.33	7.25	7.09	7.25	7.48	7.36	7.42	6.88	7.54	7.54	7.35	7.29	7.37	7.38	7.26	7.19	7.41	7.44	7.46	7.64	7.27	7.26	7.44	7.5	7.49	7.37	7.37	7.28	7.3	7.37	7.33	7.43	7.34	7.35	7.45	7.42	7.32	7.31	7.47	7.39	7.21	7.35	6.99
ILMN_1656280	6.77	6.89	6.93	6.91	6.97	6.73	6.79	6.98	6.75	6.8	7.02	6.92	6.89	7.07	6.89	6.9	6.97	7.05	6.91	6.89	6.89	7.01	6.83	6.77	6.95	6.93	6.79	6.73	6.85	6.97	6.95	6.95	6.89	6.88	6.97	6.86	6.91	6.85	6.95	6.91	6.96	6.76	6.78	6.84	7	6.77	6.89	6.79	7
ILMN_1656285	12.63	12.34	13.02	12.45	12.59	11.05	12.27	10.69	12.43	12.68	11.66	12.09	12.07	13.24	11.58	12.74	11.83	11.92	12.82	12.62	12.69	12.31	12.5	11.88	9.58	8.26	9.6	11.16	9.13	8.43	8.67	8.95	8.25	7.97	7.78	8.44	7.79	10.93	10.5	8.89	10.22	11.46	10.95	11.51	8.41	11.27	12.51	10.62	12.42
ILMN_1656287	10.91	10.23	9.56	9.48	9.72	10.21	9.68	12.77	9.9	9.95	9.64	9.09	9.32	9.65	7.76	8.95	8.81	9.66	9.1	9.3	9.6	10.67	9.19	8.6	8.45	11.6	9.93	9.09	9.39	9.7	8.31	9.65	9.86	12.58	12.68	9.64	10.09	11.76	8.8	8.75	10.88	10.63	8.41	9.17	8.93	11.54	9.56	9.1	10.5
ILMN_1656291	7.03	7.35	7.15	7.55	7.35	7.13	7.43	7.08	7.07	7.16	7.01	6.93	7.19	7.17	7	7.03	7.17	7.11	7.19	7.01	7.07	7.24	7.06	7.25	7.02	7.04	7.26	7.02	7.15	7.07	7.23	7.17	7.05	7.18	7.16	7.14	7.27	7.12	7.19	7.16	7.31	7.16	7.23	7.29	7.08	7.14	7.13	6.97	6.89
ILMN_1656292	14.59	14.24	14.63	14.41	14.37	14.45	14.69	14.11	14.62	14.36	14.65	14.59	14.33	14.75	14.44	14.82	14.8	14.26	14.58	14.49	14.55	14.54	14.91	14.45	14.08	14	13.72	14.1	13.92	13.42	13.32	13.43	12.59	12.83	13.32	13.28	12.96	14.35	14.03	13.99	14.03	14.71	14.04	14.21	12.47	14.84	14.52	14.21	14.69
ILMN_1656300	9.47	8.78	8.89	8.97	8.24	8.86	10.03	10.83	8.73	8.15	8.73	7.71	8.55	9.38	8.79	8.75	7.66	9.27	8.25	8.67	9.15	9.21	8.19	8.81	8.12	8.55	8.31	8.75	7.77	8.02	8.3	8.9	8.51	9.18	8.55	8.69	9.72	9.14	9.16	8.46	8.16	8.87	9.86	8.36	8.94	9.21	8.04	8.11	8.59
ILMN_1656301	7.09	7.22	7.57	7.21	7.08	7.41	6.95	7.24	6.98	6.96	7.61	7.42	7.04	7.52	7.93	7.44	7.19	6.96	6.94	7.06	7.13	7.38	7.5	7.14	7.02	6.97	7.27	7.03	7.13	7.26	7.01	7.17	6.96	6.91	7.23	7.23	7.05	7.05	6.96	7	6.92	7.26	7.15	7.07	7.24	7.21	7.11	6.92	6.91
ILMN_1656303	7.14	6.98	6.92	7.13	7.06	7.13	7.37	7.08	7.18	7.05	6.97	7.07	6.95	6.99	7.21	6.69	7.08	6.9	7.3	7.11	7.03	7.16	6.99	7.31	6.88	6.9	6.95	7.14	6.89	6.97	6.9	6.92	6.83	6.99	6.97	6.98	6.92	7.09	6.77	6.92	6.98	6.91	6.8	6.98	7.11	7	7.04	6.81	7
ILMN_1656310	8.07	8.04	8.45	7.76	7.83	7.43	8.13	8.3	8.33	7.67	7.56	7.48	7.2	8.58	7.4	7.29	7.51	7.9	8.45	8.56	7.85	7.66	7.68	8.26	7.71	8.56	8.19	7.85	8.59	7.53	7.24	8.27	7.93	8.07	9.07	7.51	8.13	9.82	7.68	7.55	9.26	8.62	7.81	7.57	7.45	11.19	8.58	7.61	8.22
ILMN_1656312	8.81	9.7	9.08	9.93	9.87	8.08	8.09	7.84	10	9.72	10.65	10.48	9.39	9.28	8.09	9.95	11.23	9.33	9.73	10.03	9.58	10.47	9.7	9.45	9.69	9.82	11.22	9.99	9.29	9.9	8.89	9.87	9.04	8.73	9.2	10.34	7.93	10.31	8.73	8.56	10.02	10.22	8.42	9.76	10.46	9.47	9.47	10.22	9.53
ILMN_1656316	8.25	8.92	8.67	8.91	8.76	8.11	8.65	8.89	8.48	8.71	8.95	8.96	8.82	8.36	8.74	8.36	8.94	8.69	8.87	8.76	8.62	8.7	8.7	8.19	8.73	9.12	9.15	8.95	8.92	8.83	8.6	8.71	8.66	8.29	8.83	9.21	8.91	8.72	8.61	8.67	8.87	9.02	8.41	8.76	9.1	8.4	8.05	8.57	8.2
ILMN_1656318	7.07	7.13	7.02	7.16	7.13	7.04	7.1	7.17	7.03	7.06	7.94	7.92	7	7.18	6.96	7.19	6.95	7.15	7.08	7.12	7.16	7.34	6.99	7.13	7.03	7.2	7.45	7.26	8.07	7.16	7.18	7.11	7.09	7.14	7.27	7.18	7.35	7.18	7.07	7.17	7.03	7.3	7.31	7.16	7.4	7.36	7.08	7.28	7.21
ILMN_1656321	6.98	6.92	6.98	7.05	7.06	7.19	7.15	7.11	7.1	7.22	7.11	7.23	7.07	7.27	7.24	7.05	7.06	7.19	7.09	7.18	7.24	6.9	7.01	7.26	7.22	7.03	7.2	7.04	7.12	7.12	7.32	7.16	7.2	7.06	7.06	6.93	7.28	7.05	7.28	7.25	7.01	6.98	7.18	7.1	7.06	6.98	6.93	7.2	7.35
ILMN_1656325	7.68	7.92	7.5	7.72	7.71	8.04	7.63	7.71	7.57	7.82	7.31	7.57	7.66	7.31	7.68	7.56	7.86	7.64	7.49	7.42	7.91	7.65	7.46	7.49	7.72	7.86	7.45	7.56	7.63	7.73	7.53	7.75	7.83	8.02	7.96	7.78	7.56	7.73	7.82	7.58	7.61	7.56	7.49	7.68	7.63	7.82	7.93	7.71	7.81
ILMN_1656327	7.29	8.27	8.02	8.35	8.37	8.9	8.73	8.54	7.44	7.41	8.27	8.67	8.4	7.41	8.76	8.23	8.53	7.55	8.43	8.12	7.31	7.44	8.43	8.02	9.16	9	8.65	8.56	8.88	8.65	7.47	7.46	7.31	7.39	8.31	8.56	8.56	8.66	8.82	8.67	8.71	8.37	8.78	8.52	9.13	8.26	7.2	8.4	8.3
ILMN_1656330	6.97	7.01	7.01	7.03	7.22	7.06	6.92	7.17	7.03	7.08	7.12	7.08	6.97	7.25	7.33	7.07	6.98	7.05	7.02	7.06	7.17	7.4	7.06	7.01	7.03	7.11	6.97	7.04	6.9	6.98	6.97	7.04	7.13	7.03	6.98	7.1	6.99	7.12	7.01	7	7.14	6.87	7.01	6.98	7.02	6.95	6.97	6.99	7.05
ILMN_1656335	8.53	8.57	8.56	8.7	8.52	9.27	8.41	8.54	8.62	8.44	8.57	9.14	8.26	8.55	8.44	8.25	8.04	8.74	8.45	8.55	8.71	8.66	8.22	8.86	8.91	8.57	9.08	8.8	8.42	8.78	8.76	8.98	9.34	8.94	9.04	8.96	8.76	9.31	8.57	8.73	8.86	8.56	8.86	8.78	9.58	9	9.15	8.92	8.7
ILMN_1656336	6.73	6.78	7.03	7	6.95	7.1	6.93	7.06	6.86	7.07	6.96	7.01	6.86	6.66	7.11	6.85	7	6.97	7.12	7.05	7.13	6.83	6.92	6.95	6.86	6.87	6.83	6.87	6.81	6.91	7.07	7.05	6.95	7.05	6.92	6.88	6.96	6.95	7.02	6.97	6.98	6.88	7.03	6.97	6.97	7.04	7.19	7.05	6.67
ILMN_1656338	7.38	7.74	7.52	7.68	7.84	7.38	7.51	7.75	7.66	7.86	7.29	7.32	7.72	7.38	7.36	7.52	7.62	7.78	7.7	7.35	7.81	7.69	7.31	7.67	7.87	7.52	7.34	7.74	7.6	7.76	7.82	8.08	7.83	7.76	7.54	7.99	7.71	7.67	7.79	7.58	7.45	7.5	7.58	7.64	7.94	7.46	7.26	7.67	7.18
ILMN_1656342	7.15	7.18	7	7.13	7.3	7.41	7.35	7.12	7.11	7.3	7.06	7.15	7.3	7.31	7.04	7.21	7.06	7.25	7.33	7.29	7.43	7.29	7.11	7.31	7.15	7.07	7.1	7.36	7.41	7.39	7.11	7.31	7.51	7.38	7.48	7.26	7.21	7.32	7.17	7.21	7.38	7.21	7.05	7.14	7.24	7.25	7.27	7.09	7.12
ILMN_1656344	7.14	7.02	6.93	7.07	7.05	7.17	6.9	7.08	7.1	7.19	6.89	7.03	7.04	7.24	7.11	7.08	7.04	7.01	7.17	6.98	7.1	7	6.96	6.98	6.96	6.91	7	7.04	7.15	7.06	7.21	7.12	7.15	7.21	7.04	7.13	7.07	7.14	7.09	7.14	7.13	7.08	7.08	7	7.06	7.09	6.97	7.06	7.03
ILMN_1656361	7.82	7.92	7.74	7.85	8.37	7.96	7.59	7.04	7.97	8.05	8.78	8.53	7.72	7.75	7.15	8.67	9.47	7.98	7.99	8.14	8.11	8.36	8.09	7.73	8.45	7.79	8.06	8.44	7.92	8.09	7.95	8.44	8.94	8.65	8.05	8.47	7.54	8.16	7.43	7.87	8.25	8.31	7.9	8.16	8.94	8.26	8.59	8.2	8.37
ILMN_1656364	6.96	7.15	7.46	7.35	7.48	7.32	7.37	7.1	7.44	7.44	7.38	7.62	7.41	7.23	7.47	7.78	7.01	7.29	7.27	7.34	7.3	7.17	7.47	7.48	7.05	7.28	7.08	7.49	7.45	7.58	7.6	7.32	7.56	7.13	7.21	7.58	7.38	6.9	7.45	7.26	7.09	7.22	7.33	7.53	7.69	7.18	6.97	7.39	6.91
ILMN_1656368	10.74	11.67	10.78	11.08	11.61	9.67	9.41	9.27	11.51	11.49	11.91	12.1	10.79	11.38	9.12	11.82	10.96	11.21	11.4	10.76	11.34	11.2	11.38	10.67	11.14	10.91	11.02	11.42	10.34	11.49	9.94	11.8	11.05	10.53	9.83	12.1	8.89	10.61	10.26	9.58	10.86	10.68	9.26	11.45	11.24	9.7	10.73	12.13	11.02
ILMN_1656369	11.19	10.09	10.32	10.33	12.06	11.15	12.29	12.25	10.09	11.46	7.86	11.01	10.76	9.96	9.86	9.19	7.96	12.32	12.13	9.56	9.58	9.28	10.16	12.33	13.79	10.33	9.66	10.77	12.44	10.75	12.21	13.17	13.02	12.71	10.87	11.52	12.95	11.92	13.02	12.65	11.97	11.19	12.53	11.97	13.69	12.24	12.58	10.18	10.23
ILMN_1656371	7.48	7.64	7.25	7.27	7.36	7.65	7.77	7.14	7.83	7.71	7.27	7.44	7.49	8.35	7.13	7.58	7.05	7.35	7.13	7.3	7.62	7.43	7.25	7.89	7.43	7.46	7.39	7.6	7.23	7.32	7.17	7.79	7.53	7.57	7.37	7.3	7.38	7.46	7.24	7.14	7.41	7.18	7.3	7.54	7.31	7.22	8.04	7.27	8.01
ILMN_1656372	9.53	9.11	8.96	9	9.15	10.29	8.77	8.83	9.44	9.41	9.74	9.5	8.97	8.64	9.5	9.39	9.68	9.32	8.99	9.4	9.51	9.74	9.4	9.02	9.37	9.39	8.75	8.97	9.51	9.37	9.48	9.5	9.89	9.61	8.71	9.19	8.59	9.33	9.01	8.89	9.54	9.1	9.11	8.78	9.46	8.76	9.42	9.83	9.04
ILMN_1656373	8.39	8.12	8.76	8.65	8.04	9.04	10.72	8.03	8.33	8.42	7.01	7.11	10.25	7.45	10.65	7.3	7.53	9.58	8.16	7.75	8.33	8.14	8.66	9.39	9.06	8.6	7.83	8.35	7.28	8.01	10.58	8.15	8.42	8.32	8.2	8.03	11.12	7.61	10.45	10.67	8.38	7.82	10.58	8.91	7.91	7.8	7.46	7.28	7.63
ILMN_1656376	7.05	6.86	6.96	6.84	6.93	6.85	6.86	6.99	7.02	7.02	6.95	6.99	7.01	6.96	6.99	6.95	7.07	7.05	6.97	6.97	7	6.95	6.89	7.06	7.1	6.8	7.06	6.97	6.94	7.09	7.03	7.06	7.11	7.05	7.1	7.05	7.25	7.06	7	7.15	7.12	7.01	7.05	7.1	7.04	7.06	6.99	6.94	7.01
ILMN_1656378	10.07	9.12	10.38	9.69	9.3	10.46	10.2	10.25	9.2	9.2	9.56	8.87	9.76	9.49	10.8	9.42	9.57	9.39	9.05	9.19	9.56	9.1	9.41	9.61	9.46	8.35	8.31	9.23	8.73	8.55	9.89	9.14	8.79	9.29	8.79	8.6	9.7	9.77	10.16	9.71	8.46	9.25	10.58	9.3	7.44	9.48	9.41	9.71	9.19
ILMN_1656379	7.06	7.17	6.88	6.88	7.33	6.98	7.04	6.98	6.93	6.93	7.15	7	7.08	6.87	7.17	7.15	7.27	6.98	7.2	6.9	6.99	7.03	7.08	6.97	7.07	6.83	7.24	7.2	6.96	6.94	6.95	6.95	7.02	7.02	6.93	6.93	6.99	7.22	6.96	7.12	7.1	6.9	7.15	7.1	7.05	6.99	6.97	6.95	6.74
ILMN_1656380	7.88	8.3	7.89	8.17	8.16	8.33	7.73	7.97	8.08	8.19	8.26	7.86	8.1	8.33	8.13	8.04	8.44	8.13	8.08	8.05	8.02	8.17	7.94	8.11	8.01	8.26	8.07	8.2	8.29	8.46	8.12	8.56	8.39	8.39	9.79	8.6	8.11	8.2	8.04	8.25	8.41	8.38	7.95	8.38	8.54	7.94	8.82	8	8.47
ILMN_1656382	7.43	7.28	7.68	7.59	7.5	8.1	7.19	7.33	7.64	7.95	7.06	7.91	7.69	7.32	8.09	7.78	7.13	7.26	7.45	7.13	7.77	7.47	7.02	7.85	7.5	7.4	7.18	8.32	7.85	8.06	8.16	8.62	8.46	8.92	7.61	7.29	7.6	8.22	7.83	7.87	7.81	7.21	7.51	7.21	8.32	8.14	7.72	7.36	7.97
ILMN_1656383	7.26	7.07	7.26	7.13	7.07	7.21	7.11	7.2	7.24	7.19	7.27	7.07	7.23	7.28	7	7.38	7.37	7.15	7.21	7.21	7.32	6.98	7.12	7.12	7.05	7.31	7.3	7	7.24	7.27	6.99	7.18	7.24	7.03	7.06	7.05	7.14	7.16	6.97	7.11	7.11	7.29	7.08	7.26	7.12	7.01	7.54	7.18	7.42
ILMN_1656386	9.69	9.16	9.99	9.5	9.26	9.1	10.37	9.63	9.3	9.28	7.98	9.23	9.24	9.82	9.92	8.51	8.24	9.4	9.15	10.23	9.4	9.46	8.81	10.31	8.62	7.89	9.77	8.69	8.43	7.79	8.65	8.42	8.18	8.18	8.35	7.77	8.94	9.21	9.72	9.92	9.87	9.29	9.5	9.35	7.96	9.94	9.79	8.39	10.15
ILMN_1656395	9.55	7.79	7.97	7.62	7.42	8	9.74	11.22	8.36	7.89	7.21	7.4	8.26	8.22	8.7	7.16	7.07	8.11	7.48	7.38	8.47	7.69	8.08	8.92	7.6	7.92	7.6	7.86	7.16	7.89	9.14	8.46	7.62	7.39	7.93	7.49	10.18	7.46	9.32	8.39	7.48	7.46	9.78	8.39	7.22	7.4	7.56	7.3	7.1
ILMN_1656401	7.46	7.32	7.29	7.12	7.36	7.2	7.36	7.35	7.3	7.28	7.12	7.33	7.56	6.89	7.26	7.32	7.26	7.43	7.24	7.09	7.26	7.15	7.39	7.06	7.34	7.05	7.13	7.28	7.36	7.3	7.36	7.33	7.45	7.41	7.31	7.38	7.32	7.39	7.34	7.4	7.32	7.3	7.42	7.36	7.42	7.35	7.19	7.59	6.91
ILMN_1656402	7.21	7.18	6.93	7.09	7.09	6.86	6.68	6.91	7.15	7.01	6.7	7.1	7.35	6.93	6.9	7.09	6.82	7.05	7.06	6.73	7.07	7.4	7.01	7.8	6.82	6.62	6.88	6.83	6.77	6.8	6.8	6.92	6.96	6.77	6.73	6.65	6.96	6.89	6.86	7.06	7.64	6.84	7.04	6.84	6.92	7.32	6.95	6.97	7.07
ILMN_1656404	7.52	7.51	7.71	7.67	7.49	7.62	7.82	7.82	7.48	7.67	7.77	7.67	7.68	7.13	7.82	7.53	7.84	7.66	7.68	7.66	7.58	7.65	7.77	7.53	7.77	7.71	7.78	7.74	7.7	8.13	7.83	7.79	7.94	7.76	7.87	8.07	8.23	7.57	7.77	7.78	7.83	7.69	7.7	7.61	7.84	7.55	7.22	7.52	7.21
ILMN_1656407	6.9	6.9	7	6.99	6.81	6.91	6.88	6.73	6.66	7.02	7.08	6.91	7.06	7.03	6.91	6.84	6.85	6.93	6.92	6.87	7.01	6.88	6.78	6.9	6.74	6.86	7.03	6.92	7.04	6.99	7.03	7.04	6.85	7.07	6.98	6.87	6.82	6.95	7.13	6.84	6.65	6.83	6.98	6.91	6.96	7.07	6.97	6.97	7.31
ILMN_1656409	7.43	7.43	7.53	7.4	7.33	7.24	7.11	7.21	7.2	7.28	7	7.14	7.66	7.49	8.83	7.28	7.05	7.36	7.06	7.22	7.28	7.15	7.15	7.31	7.25	7.34	7.02	7.04	6.98	7.15	7.4	7.2	7.27	7.1	7.04	7.06	7.21	7.17	7.25	7.26	6.93	7.09	7.45	7.16	7.19	7.11	7.24	7.11	7.33
ILMN_1656410	8.32	8.07	8.49	7.98	7.99	7.39	8.57	7.39	7.82	8.03	7.46	7.25	7.45	8.54	6.98	7.37	7.01	8.45	7.62	8.29	7.83	7.52	7.79	8.76	7.4	7.55	7.82	7.97	7.3	7.9	6.88	7.93	7.68	7.48	7.47	7.61	8.14	7.49	7.55	7.48	8.08	7.88	7.87	8.29	7.18	7.28	8.44	7.27	8.22
ILMN_1656413	12.3	11.65	12.21	12.14	12	12.04	12.3	12.06	12.26	12.12	11.78	12.18	12.16	12.22	12.43	12.29	11.8	12.28	11.97	12.19	11.91	12.03	11.93	12.53	11.73	11.49	12.48	12.4	12	11.88	12.25	11.61	11.22	11.56	13.02	11.54	11.77	11.64	12.34	12.02	12.25	12.04	12.24	12.12	10.88	12.34	12.41	12.15	12.37
ILMN_1656420	8.42	9.39	8.85	9.27	9.16	8.64	8.49	7.96	9.04	9.21	10.25	9.73	9.13	9.08	9.05	9.93	9.71	9.32	9.22	9.47	9.42	9.87	9.35	8.75	8.52	8.52	9.7	9.33	9.73	9.44	8.32	9.31	9.29	9.53	10.16	9.83	8.1	9.33	8.31	8.38	8.91	9.82	8.42	9.01	9.81	8.98	9.21	9.94	9.14
ILMN_1656422	9.65	8.95	10.52	9.89	9.72	7.23	8.18	7.11	9.17	9.38	9.94	10.33	8.73	10.99	7.27	10.52	9.02	9	9.56	10.2	9.55	9.32	9.27	11.46	8.14	7.28	7.59	8.28	7.51	7.07	7.26	7.61	7.25	7.14	7.07	7.37	6.91	8.82	7.71	8	8.31	9.13	7.36	8.71	6.97	8.82	10.69	8.2	9.77
ILMN_1656424	10.42	10.05	10.91	9.52	10.1	9.89	9.8	9.13	9.62	9.97	9.32	10.67	9.85	11.13	9.4	10.18	9.45	9.32	10.26	10.89	9.89	10.25	9.75	10.78	7.6	7.08	7.92	8.03	7.96	6.92	7.29	7.23	7.21	7.23	7.19	7.17	6.96	8.33	8.28	7.63	8.43	8.93	8.45	9.18	7.58	9.25	10.93	9.67	10.98
ILMN_1656427	7.78	8.06	8.01	8.06	8.15	8.85	8.51	7.9	8.14	8.21	7.79	7.96	8.63	7.5	9.55	7.31	7.44	8.28	8.08	8.05	8.33	7.94	7.87	8	8	8.08	7.99	8.26	8.78	8.2	9.08	7.99	8.09	7.7	8.09	8.22	8.77	7.55	8.88	8.32	7.89	7.56	8.29	7.99	7.6	7.45	7.33	7.97	7.68
ILMN_1656429	6.94	7.37	7.62	7.4	7.07	7.65	7.4	7.32	7.35	7.33	7.35	7.51	7.53	7.56	7.57	7.33	7.35	7.3	7.08	7.54	7.21	7.3	7.41	7.51	7.34	7.43	7.17	7.34	7.63	7.11	7.11	7.22	7.26	7.21	7.25	7.12	7.28	7.31	7.5	7.18	7.24	7.29	7.27	7.19	7.19	7.27	7.31	7.35	7.42
ILMN_1656434	9.73	9.93	9.72	9.98	9.83	10.89	10.08	10.27	9.64	9.66	10.84	10.27	9.94	9.72	10.32	10.52	10.76	9.97	9.79	9.68	10.08	10.17	10.25	9.57	9.94	10.3	10.14	9.9	10.3	10	9.87	9.93	9.37	10.14	9.99	10.11	10.06	10.41	9.97	10.34	10.56	10.46	10.27	9.85	10.21	10.25	9.79	10.02	9.79
ILMN_1656436	7.65	8.1	7.62	7.95	8.08	8.17	7.67	7.57	8.02	8.03	7.55	7.76	7.97	7.64	7.83	7.94	8.27	7.93	8.04	7.82	8.14	7.71	7.63	7.85	7.71	7.4	7.63	8.03	7.82	8.35	8.12	8.64	8.48	8.23	7.78	7.91	8.13	7.71	8.16	8.17	8.02	7.58	7.88	7.76	8.15	7.48	7.55	7.71	7.84
ILMN_1656440	7	6.77	6.95	6.88	6.89	7.14	7.02	7.09	6.88	7.01	6.97	7.21	6.78	7.34	7.02	6.95	6.87	7.03	7.05	6.98	7.09	7.07	7.06	6.86	6.91	6.97	6.98	6.99	7.07	6.81	6.86	6.91	6.95	7.02	7.02	7.06	6.9	7.11	6.89	6.93	7.02	7.05	6.99	6.99	7.01	6.96	7.02	6.99	7.09
ILMN_1656446	7.42	7.52	7.5	7.43	7.53	7.41	7.45	7.52	7.73	7.61	7.1	7.66	7.64	6.95	7.37	7.63	7.77	7.69	7.55	7.4	7.63	7.77	7.83	7.52	7.58	7.84	7.58	7.56	7.53	7.75	7.77	7.72	7.93	7.86	7.59	7.88	7.77	7.82	7.76	7.65	7.7	7.68	7.69	7.67	7.87	7.63	7.14	7.8	7.03
ILMN_1656448	6.99	6.87	7.01	6.97	6.9	6.87	6.83	6.89	6.92	6.91	7	6.9	6.74	6.8	6.96	6.79	6.97	6.82	6.92	6.96	6.81	6.73	6.72	6.85	6.88	6.91	7.05	6.86	6.95	6.89	6.97	7.02	6.83	6.87	6.96	6.9	6.9	6.93	6.71	6.88	6.93	6.77	6.81	6.71	6.96	6.76	6.85	6.94	6.99
ILMN_1656450	7.06	6.93	7	7.02	6.94	6.95	7.07	7.03	7.08	6.98	6.86	7.05	6.91	6.99	6.82	6.97	7.1	7.08	6.88	6.98	7.09	7.01	7.08	6.95	7	7.03	6.97	7.02	7.01	6.95	6.93	6.95	7.05	7.06	7.01	6.95	6.96	6.98	6.87	6.87	6.95	7.01	6.98	6.97	6.97	6.95	7.08	6.95	7.39
ILMN_1656452	6.99	7.05	7.49	7.32	7.02	7.24	7	7.06	7.1	7.21	9.22	8.01	6.95	6.94	6.97	7.48	8.25	7.24	7.22	8.11	6.96	7.92	6.95	6.82	7.29	8.43	8.41	7.57	8.37	7.34	7.57	7.57	7.07	8.03	8.69	7.26	7.21	7.95	7.01	7.74	8.74	7.73	7.47	7.47	8.15	8.21	7.16	7	7.3
ILMN_1656463	9.9	9.39	9.8	9.32	9.44	9.66	10.28	9.45	9.19	9.36	8.77	10.22	9.54	9.63	10.2	9.59	8.58	9.13	9.34	9.76	9.4	9.03	9.12	9.82	8.12	7.71	8.03	8.85	8.34	7.46	8.24	7.98	7.31	7.54	7.71	7.4	7.8	8.77	9.34	8.99	8.51	8.73	9.11	9.06	7.71	9.12	9.27	8.3	9.64
ILMN_1656477	8.06	9.08	8.34	9.18	8.58	8.64	8.21	8.7	8.83	8.77	9.16	9.36	8.83	8.81	8.02	8.37	8.8	8.41	8.53	8.64	8.87	8.93	8.24	8.37	8.57	8.24	8.45	8.98	9.43	8.76	8.66	9.16	8.77	8.9	8.81	8.94	8.51	9.39	8.38	8.93	8.68	8.83	8.41	8.83	9.05	8.77	8.52	8.69	8.42
ILMN_1656482	12.08	12.22	12.01	12.23	12.29	11.28	11.77	11.36	12.32	12.25	13.15	12.58	12.18	12.37	12.69	12.78	12.77	12.18	12.37	11.84	12.18	12.34	12.41	11.76	12.03	11.89	12.04	12.3	11.89	12.14	11.93	11.78	11.87	11.35	11.36	12.11	11.45	11.88	11.73	11.69	12.04	12.56	11.73	12.26	11.7	11.84	12.4	12.62	12.34
ILMN_1656486	9.13	8.48	8.59	8.38	8.38	8.37	8.71	8.87	8.43	8.89	7.72	8.53	8.34	8.15	7.88	7.58	7.9	8.54	8.63	8.96	8.37	8.15	8.22	8.92	7.8	7.04	8.75	8.14	8.1	7.3	7.88	7.74	7.42	7.54	7.83	7.45	7.75	7.97	8.34	8.1	8.28	8.17	8.24	8.48	6.93	8.89	9.49	8.18	9.59
ILMN_1656492	7.15	6.92	6.99	7.08	7.12	7.1	7.22	6.92	6.99	7.1	7.25	7.14	7.18	7.77	7.08	6.9	7.26	7.08	7.07	7.06	7.05	6.96	7.11	7.15	7.11	7.14	7.25	7.15	7.06	7.21	6.84	7.09	7.05	6.96	6.79	6.99	7.08	6.99	7.03	6.95	6.99	7.04	7.04	6.97	6.99	7.05	7.72	7.18	7.14
ILMN_1656495	6.99	6.99	7.17	7.08	7	6.98	7.06	7.01	7.02	7.04	6.89	6.9	7.13	7	7.18	6.98	7.06	7.04	6.9	7.07	7.08	7.15	6.84	7.04	6.89	6.89	7	7.09	7.03	6.97	7.14	6.96	7.1	7.02	7.04	6.99	6.86	6.91	7.06	6.97	6.79	6.91	7	6.98	6.98	7.1	7.21	7.12	6.88
ILMN_1656496	7.83	8.02	8.33	8.1	8.05	8.07	8.25	8.45	8.38	8.23	8.39	8.51	8.2	7.78	8.36	8.36	7.88	8.24	8.12	8.04	8.34	8.49	8.19	7.88	7.98	8.05	7.9	7.79	7.7	7.69	8.02	7.91	8.12	8.14	7.55	7.71	7.67	7.81	8.01	7.83	7.69	7.95	7.99	7.8	7.98	7.78	8.26	7.92	7.47
ILMN_1656501	10.68	9.34	9.79	9.63	11.27	11.25	12.61	12.07	9.72	9.42	10.79	10.64	8.99	10.54	10.28	9.76	10.92	13.19	11.74	11.2	9.43	9.61	13.59	14.04	15	10.83	9.9	9.99	12.08	12.81	12.58	12.07	14.29	13.15	10.6	10.28	13.11	12.08	12.14	12.41	14.29	12.83	14.21	12.09	15.32	12.58	14.37	13.43	12.02
ILMN_1656502	7.1	7.07	6.82	6.99	7.02	7.02	6.82	7.01	7.09	6.95	6.91	6.97	7.13	6.89	7.08	7.03	6.87	7.07	7.21	7.11	7	7.27	7.18	7.21	7.03	7.21	7.12	6.89	7.02	7.14	7.05	7.04	7.02	7.19	7.03	7.14	7.08	7.02	7.07	6.97	6.95	7.04	6.96	7.1	6.98	7.14	7.08	7.11	6.96
ILMN_1656504	8.25	7.75	7.7	7.6	7.75	7.75	7.69	7.67	8.23	8.07	7.84	7.85	7.68	7.29	7.88	7.59	8.01	8.08	7.76	7.65	8.06	8.18	7.82	7.86	7.41	7.41	7.55	7.6	7.81	7.71	7.89	7.93	7.99	7.92	7.63	7.79	7.62	7.77	7.81	7.68	7.67	7.72	7.73	7.71	7.89	7.67	8.2	7.8	7.36
ILMN_1656521	9.11	9.49	9.27	8.82	9.3	10.68	8.81	8.66	8.89	9.18	10.56	10.45	9.16	9.51	8.55	10.59	10.27	8.72	9.45	9.33	8.91	9.5	9.89	9.8	9.5	9.28	8.69	8.99	9.13	9.26	9.2	9.13	9.22	9.52	9.1	9.01	8.91	9.58	9.44	10.03	10.68	9.2	9.12	9.62	10.82	9.55	9.02	9.76	9.74
ILMN_1656527	6.77	6.99	6.98	7.03	6.81	6.91	6.84	7	7.01	6.9	6.93	6.93	7.01	7.2	7.19	7.03	6.93	6.91	6.95	6.93	6.92	6.9	6.96	7.1	6.83	6.92	6.9	7.04	7.01	7.01	6.94	6.99	6.91	6.73	6.94	6.91	6.82	7.12	6.93	6.89	6.85	7	6.88	6.88	6.93	6.9	6.9	6.78	7.09
ILMN_1656530	7.17	7.51	7.18	7.48	7.45	7.46	7.03	7.27	7.21	7.6	6.83	7.16	7.57	6.8	6.78	7.38	8.02	7.28	7.4	6.91	7.39	7.36	7.23	7.12	7.09	7	7.62	7.88	7.57	7.86	7.53	7.55	7.27	7.32	7.42	7.5	7.38	7.58	7.33	7.37	7.49	7.28	7.46	7.22	7.41	7.31	7.37	7.3	6.93
ILMN_1656534	7.12	6.95	7.01	6.93	6.79	7.26	7.05	6.97	6.98	6.77	6.88	7	7.22	7.27	6.99	6.99	7.03	6.89	6.94	6.79	7.08	6.74	6.91	7.04	6.89	7.01	6.84	6.85	7.06	7.05	6.88	7.02	7	6.92	6.97	7.14	6.83	7.01	6.9	7.01	6.89	6.88	6.98	7.02	6.94	6.89	7.18	7.01	6.98
ILMN_1656537	11.03	11.83	11.09	11.25	11.87	9.84	11.43	12.03	11.3	11.92	8.78	10.15	11.62	10.4	10.69	10.38	8.15	11.49	11.51	10.98	11.75	10.81	10.45	11.13	11	10.37	10.5	11.86	10.44	11.44	11.52	12.04	11.9	11.58	11.21	11.36	11.67	10.67	11.9	11.43	11.27	10.63	10.79	11.24	10.39	10.54	10.1	9.96	11.03
ILMN_1656540	8.35	8.41	8.21	8.38	8.61	9.85	8.33	8.54	8.46	8.46	8.33	10.05	8.6	8.2	8.31	8.57	8.69	8.43	8.35	8.81	8.6	8.76	8.12	8.39	8.72	8.8	8.9	8.62	9.35	8.71	8.67	8.84	8.91	8.93	9.48	8.6	8.7	8.29	8.75	8.73	9.15	8.4	8.42	8.35	9.09	8.45	8.54	9.25	8.57
ILMN_1656545	6.99	6.9	6.6	6.78	6.88	6.94	6.92	6.82	6.95	6.78	7.11	6.79	6.89	7.3	6.86	6.86	6.85	6.92	7.03	6.93	6.96	6.85	7.02	6.83	7.1	7.04	6.84	6.95	6.85	7.11	6.86	6.73	6.94	6.97	6.83	6.9	6.83	6.88	7.01	6.72	6.7	6.98	6.85	6.89	7.07	6.74	7.42	6.89	7.04
ILMN_1656546	7.88	7.95	7.87	8.02	7.87	8.1	8.07	8.45	7.9	7.92	8.3	8.16	7.98	8.14	8.09	8.1	8.18	8.12	8	8.06	7.9	8.07	8.1	8.17	8.05	7.87	8.15	8	8.25	7.82	8.08	7.83	7.78	7.56	7.87	7.92	8.03	7.88	8.11	8.29	7.87	7.98	8.28	8.09	8.22	7.8	8.33	8.79	7.8
ILMN_1656553	7.46	7.33	7.18	7.26	7.29	7.29	7.22	7.24	7.43	7.45	7.23	7.22	7.36	6.98	7.26	7.23	7.39	7.47	7.28	7.14	7.54	7.44	7.25	7.12	7.27	7.17	7.3	7.21	7.25	7.32	7.39	7.46	7.58	7.55	7.29	7.26	7.29	7.3	7.29	7.28	7.32	7.2	7.21	7.25	7.3	7.25	7.45	7.25	7.01
ILMN_1656554	7.22	7.09	7.03	7	7.03	7.33	7.18	7.05	7.11	7.07	7.21	7.24	7.04	7.04	7.25	7.2	6.97	7.01	7.13	6.98	7.22	7.04	7.33	7.16	7.24	6.98	7.13	6.95	7.23	6.99	7.18	7.08	7.02	7.06	7.17	7.12	7.03	7.01	6.96	7.08	7.07	7.05	7.1	7.08	7.09	7.14	7.07	7.13	6.88
ILMN_1656560	11.8	11.86	12.22	11.96	11.35	11.39	13.14	11.05	11.88	11.64	9.39	8.09	13.22	11.23	12.98	10.27	9.31	12.81	11.86	10.52	11.83	12.12	11.88	12.64	11.91	12.33	11.77	12.04	8.36	11.73	13.46	11.11	11.81	11.4	11.91	11.64	13.08	11.05	12.94	11.78	12.29	11.05	12.9	12.29	10.44	11.85	10.69	9.83	10.89
ILMN_1656562	7.5	7.19	7.2	7.33	7.33	7.54	7.24	7.36	7.16	7.13	7.42	7.21	7.58	8.22	7.22	7.22	7.6	7.18	7.35	7.44	7.24	7.18	7.41	7.34	7.49	7.38	7.5	7.29	7.2	7.4	7.11	7.16	7.21	7.22	7.12	7.27	7.23	7.21	7.21	7.2	7.3	7.26	7.1	7.17	7.23	7.18	8.14	7.2	7.43
ILMN_1656563	7.21	7.25	7.43	7.35	7.37	7.5	7.34	7.58	7.22	7.63	10.21	7.47	7.36	7.86	7.15	8.67	7.23	7.9	8.18	7.27	7.41	7.43	8.1	7.38	7.25	7.17	7.37	7.25	7.64	8.72	8.24	7.3	7.5	7.37	7.48	7.43	7.23	7.3	7.13	8.75	7.33	7.31	7.68	7.33	7.1	7.24	7.41	7.08	8.35
ILMN_1656576	6.81	6.94	7.21	7.05	6.93	7.02	6.92	7.54	6.95	6.94	7.07	6.96	7.06	6.84	6.72	6.94	6.91	7.04	7.18	6.82	7.01	6.78	6.97	7	6.87	6.99	7.02	7.06	7.01	6.89	7.12	7.02	7.07	7	7.06	7.01	7.12	7.12	6.94	7.02	6.81	7.05	7.16	7.02	7.08	7.04	6.79	7.08	6.83
ILMN_1656579	7.36	7.2	7.26	7.2	7.25	7.01	7.08	7.12	7.22	7.17	7.67	7.03	7.29	6.98	7.26	7.18	7.28	7.09	6.96	7.15	7.04	7.18	6.98	7.28	7.32	7.19	7.01	7.12	7.22	7.33	7.23	7.33	7.1	7.23	7.34	7.21	7.25	7.21	7.25	7.19	7.43	7.24	7.27	7.15	7.25	7.28	7.22	7.29	7.15
ILMN_1656580	7.26	7.42	7.21	7.26	7.36	7.36	7.14	7.25	7.32	7.25	7.31	7.41	7.51	7.02	7.11	7.2	7.3	7.46	7.36	7.37	7.31	7.41	7.69	7.33	7.04	7.18	7.4	7.27	7.23	7.52	7.25	7.32	7.35	7.39	7.28	7.4	7.31	7.48	7.35	7.29	7.16	7.29	7.27	7.36	7.41	7.38	7.25	7.3	6.96
ILMN_1656589	7.61	7.29	7.35	7.27	7.27	6.94	7.1	7.38	7.58	7.56	7.22	7.23	7.37	6.89	8.38	7.53	7.61	7.41	7.25	7.24	7.47	7.53	7.36	7.21	7.39	7.29	7.16	7.13	7.28	7.35	7.58	7.57	7.63	7.73	7.28	7.34	7.39	7.42	7.45	7.4	7.4	7.27	7.31	7.23	7.25	7.33	7.17	7.08	7.13
ILMN_1656593	7.99	7.49	7.25	7.45	7.38	7.41	7.44	9.34	7.34	7.31	7.06	7.02	7.27	7.21	7.14	7.3	7.21	7.26	7.48	7.5	7.52	7.45	7.35	7.37	7.34	7.14	7.97	7.35	7.2	7.33	7.1	7.29	7.18	7.18	7.26	7.25	7.71	7.04	7.32	7.18	7.21	7.26	7.19	7.38	7.2	7.1	7.57	7.15	7.23
ILMN_1656595	7.78	7.51	7.41	7.42	7.55	7.21	7.49	7.66	7.44	7.4	7.26	7.43	7.58	7.33	7.45	7.34	7.47	7.48	7.61	7.56	7.47	7.46	7.27	7.4	7.81	7.73	7.57	7.43	7.47	7.58	7.49	7.52	7.55	7.55	7.57	7.5	7.53	7.51	7.33	7.5	7.52	7.48	7.45	7.44	7.72	7.66	7.43	7.67	7.67
ILMN_1656600	6.91	7.06	7.01	6.95	7.03	7.25	7.06	7.01	7.03	6.96	7.35	7.05	6.93	7.17	7.04	7.02	7.16	7.11	7.06	6.93	7.12	6.81	6.96	6.91	7.05	7.14	7.02	6.89	7.05	7.03	7.1	6.93	6.85	6.87	7.1	7.03	7.03	7.07	7.02	6.87	6.92	7	7.07	6.93	7.05	7.01	7.31	7.01	7.6
ILMN_1656604	7.06	6.89	7.06	6.95	6.9	6.87	7.01	7.06	7.05	6.78	7.06	6.87	7.03	7.23	6.86	7.14	7.07	6.97	6.87	6.94	6.95	7.04	7.03	7.09	7.07	6.89	6.96	6.92	7.05	7.11	7	7.03	6.78	7.03	6.89	7	6.99	7.06	7.03	7.03	7.05	7.12	6.99	6.97	6.95	6.97	7.27	7.03	7.1
ILMN_1656619	7	6.92	6.92	6.84	7.12	7.01	7.12	7.14	6.82	6.97	7.02	6.95	7.17	6.93	7.19	6.94	6.94	7.11	7.1	7.07	6.97	6.93	7.06	6.97	6.83	6.95	7.02	7.02	7.07	6.85	6.95	6.92	6.83	7.01	7.03	6.79	6.91	6.86	6.96	7.06	7	7.03	6.9	6.89	6.95	6.99	7.25	7.02	7.1
ILMN_1656624	7.37	7.12	7.17	7.03	7.18	7.15	7.17	7.2	7.01	7.19	6.99	7.17	7.39	7.46	7.03	7.06	7.12	7.13	7.07	7.04	7.29	7.25	7.21	7.19	7.45	7.39	7.21	7.11	7.27	7.56	7.16	7.18	7.22	7.24	7.23	7.25	7.26	7.24	7.24	7.17	7.17	7.18	7.2	7.13	7.27	7.2	7.39	7.25	7.34
ILMN_1656630	7.28	7.25	7.29	7.46	7.42	7.43	7.33	7.37	7.25	7.22	7.16	7.13	7.13	7.42	7.25	7.22	7.07	7.25	7.34	7.32	7.35	7.35	7.43	7.19	7.21	7.45	7.24	6.99	7.28	7.09	7.05	7.07	7.21	7.21	7.55	7.07	7.12	7.33	7.27	7.15	7.09	7.44	7.05	7.22	7.12	7.61	7.38	7.29	7.45
ILMN_1656635	6.93	7.22	7.34	7.43	7.23	7.39	7.45	7.34	7.39	7.38	7.59	7.18	7.31	7.7	7.6	7.23	7.65	7.19	7.46	7.43	7.35	7.27	7.35	7.28	7.68	7.71	7.44	7.38	7.41	7.41	7.23	7.28	7.18	7.33	7.17	7.37	7.26	7.45	7.26	7.3	7.44	7.19	7.42	7.3	7.34	7.31	7.15	7.52	7.22
ILMN_1656636	7.42	7.06	6.96	7.11	7.3	7.41	7.32	7.19	7.38	7.32	7.07	7.32	7.3	7.65	7.13	7.17	7.41	7.27	7.03	7.29	7.22	7.17	7.54	7.4	7.52	7.31	7.01	7.09	7.37	7.26	7.27	7.38	7.27	7.35	7.27	7.32	7.3	7.45	7.39	7.29	7.3	7.31	7.2	7.22	7.3	7.23	7.27	7.26	7.2
ILMN_1656637	7.05	6.92	7.09	7.09	7	7.12	7.14	7.06	6.97	6.94	7.16	7.03	7.35	7.23	7.16	7.14	7.01	6.93	7.03	6.96	6.99	6.95	7.03	7.04	7.13	6.98	7.02	7.04	7.05	6.93	7.06	7.05	6.99	6.96	7.01	6.91	7.06	7.12	7.01	7.01	7.09	7.08	6.97	6.86	7.1	7.16	7.11	7.01	7.15
ILMN_1656638	10.91	11.91	9.34	9.98	12.8	7.16	8.26	7.26	12.57	13.23	7.4	9.18	12.43	10.84	9.08	13.11	10.44	12.36	12.28	10.81	11.37	11.68	12.36	11.96	9.59	11.78	14.11	12.49	10.09	13.49	9.27	12.24	11.21	7.53	12.99	11.74	7.7	7.19	9.61	7.88	11.18	13.06	10.9	12.28	12.8	7.09	8.86	13.24	12.01
ILMN_1656647	7.11	6.96	7.07	6.91	6.89	7.1	6.97	6.95	6.91	6.85	6.99	6.97	6.85	6.86	6.96	6.76	6.91	7.01	6.99	6.92	6.84	6.92	6.99	6.97	6.86	6.81	7.01	6.91	6.91	6.91	6.9	6.99	7	6.95	7.02	6.95	7.03	6.98	6.94	6.89	7	6.99	7.13	6.95	6.98	6.93	7.12	6.91	7.06
ILMN_1656651	9.15	10.2	9.57	9.69	10.52	8.65	8.91	8.6	9.97	10.2	8.78	10.46	9.71	9.25	8.45	9.83	9.09	9.74	9.89	9.89	10.32	9.24	9.16	8.88	9.52	9.48	9.66	10.13	10.05	10.17	9.22	10.6	10.34	10.42	9.71	9.9	9	9.93	9.3	9.06	9.43	9.35	8.77	9.69	10.24	9.56	9.38	9.84	9.4
ILMN_1656655	6.93	7.22	6.95	7.07	7.12	7.17	7.09	7.22	7.28	7.12	7.19	7.39	7.4	6.94	6.96	6.98	7.02	7.13	7.09	6.8	6.93	7.3	7	7.25	7.43	7.1	7.23	7.25	7.35	7.13	7.19	7.21	7.18	7.01	7.27	7.3	7.2	7.19	7.11	7.24	7.21	7.1	7.21	7.25	7.4	7.26	7.07	7.23	6.83
ILMN_1656656	12.52	11.87	12.4	12.02	11.91	11.84	11.67	11.27	12.2	11.62	12.7	11.71	11.58	13.01	12.42	12.87	12.86	11.72	12.28	12.06	12.18	12.35	12.89	11.57	11.49	12.29	11.54	11.46	10.92	11.36	11.03	11.07	11.16	11.61	11.41	11.98	10.24	11.93	11.05	10.95	10.95	12.7	11.53	11.51	10.72	12.13	12.43	11.37	12.58
ILMN_1656662	14.55	14.03	14.29	14.05	14.2	13.73	14	13.67	14.25	14.07	14.12	14.38	14.2	14.74	13.85	14.39	14.36	14.16	14.23	13.9	14.19	14.29	14.08	14.98	14.04	13.83	13.84	14.18	14.37	14.46	13.95	14.34	14.05	13.98	14.19	14.44	14.11	13.78	13.97	13.85	14	14.23	13.98	14.42	13.06	14.24	14.54	14.88	14.59
ILMN_1656670	9.55	10.26	10.01	10.15	9.18	9.01	9.64	9.38	9.13	8.89	9.42	10.15	9.5	10.22	8.5	9.67	8.85	8.91	10.09	10.74	10.04	9.9	9.71	8.72	7.81	7.83	8.34	8.14	10.42	7.95	7.76	7.94	7.37	7.78	7.92	7.74	7.75	9.84	8.42	8.01	9.08	9.59	8.25	8.83	7.52	9.35	9.8	8.74	9.7
ILMN_1656672	6.95	6.65	6.78	6.63	6.7	6.7	6.68	6.71	6.76	6.78	6.9	6.43	6.78	6.79	6.81	6.84	6.71	7.04	6.84	6.87	6.63	6.87	6.85	6.88	6.96	7.02	6.96	6.89	6.96	6.7	6.74	7.01	6.74	6.85	6.92	6.99	6.93	6.64	6.66	6.91	6.67	6.81	6.99	6.97	6.85	6.96	6.77	6.83	7.01
ILMN_1656676	12.23	11.63	11.99	12.13	11.88	11.21	12.35	12.53	12.03	11.73	12.28	11.78	12.21	12.44	13.11	11.89	11.96	12.38	12.15	12.08	11.99	12.55	12.28	12.04	11.73	11.69	12.2	11.87	11.75	11.67	11.48	11.21	11.05	11.12	11.21	11.83	12.18	11.49	12.17	12.1	11.85	12.31	12.45	12.11	11.86	11.8	12.06	11.8	11.99
ILMN_1656684	7.07	6.99	7.08	6.98	7.13	7.12	7.17	7.06	6.98	6.95	6.91	7.01	7.13	7.39	7.04	6.92	6.91	7.08	7.15	7	7.1	7	7.31	6.99	7.04	7.04	7.13	7.06	6.9	6.79	6.98	7.07	7.1	7.08	6.97	7.05	6.96	7	7.05	6.93	7.1	7.12	6.98	7.02	6.92	6.93	7.3	7.02	7.05
ILMN_1656697	7.01	7.49	7.6	7.26	7.33	7.02	7.35	7.27	7.43	7.16	7.3	7.41	7.26	7.46	7.61	7.56	7.21	7.48	7.43	7.44	7.23	7.42	8.17	7.4	7.32	7.43	7.16	7.45	7.14	7.17	7.26	7.41	7.35	7.34	7.53	7.67	7.19	7.33	7.42	7.31	7.38	7.57	7.48	7.46	7.36	7.61	7.06	7.25	7.41
ILMN_1656698	7.12	7	7.16	7.04	7.1	7.21	6.92	6.9	7.04	6.8	6.92	6.88	7.04	7.22	7.06	6.81	7.04	7.07	7.15	7.22	7.01	7.06	7.12	7.08	6.92	7.11	7.1	7.05	6.85	6.97	6.94	6.98	6.87	6.96	7.04	7.04	7.07	6.94	6.97	7.1	7.11	6.91	6.88	6.96	6.98	7.08	6.98	7.03	7.02
ILMN_1656706	6.91	7.15	7.16	7.26	7.09	7.04	7.12	7.2	7.12	7.12	6.91	7.08	7.02	6.99	7.43	7.09	7.32	7.31	7.01	7.31	7.25	7	7.33	7.07	7.12	6.95	7.15	7.24	7.22	7.29	7.09	7.21	7.04	7.09	7.13	7.26	7.25	7.07	7.14	7.15	7.02	7.03	7.15	7.19	7.16	7.18	7.07	7.03	7.16
ILMN_1656713	7.29	7.24	7.25	7.18	7.36	7.15	7.22	7.21	7.33	7.41	7.34	7.36	7.21	7.23	7.19	7.73	7.38	7.42	7.22	7.11	7.35	7.39	7.17	7.27	7.54	7.41	7.27	7.36	7.27	7.26	7.33	7.41	7.4	7.48	7.45	7.35	7.29	7.37	7.29	7.29	7.22	7.37	7.34	7.27	7.28	7.38	7.24	7.36	7.33
ILMN_1656720	6.99	7.09	7.28	7.2	7.2	6.95	7.13	7.03	6.99	7.08	7	7.31	7.21	7.02	7.68	7.19	7.14	6.95	7.07	6.91	7.03	7.02	7.04	7.16	7.27	6.86	6.87	6.86	6.91	7.01	6.96	6.69	7.09	6.88	6.78	6.84	7.03	7	7.04	6.88	6.97	6.97	6.88	7.02	6.9	6.88	6.99	6.94	7.31
ILMN_1656722	6.95	7.08	6.89	6.98	6.91	7.64	6.92	6.9	6.84	7.07	6.92	7.22	6.91	7.71	7.11	7	7.35	6.95	6.91	6.94	6.8	7.23	7.01	6.92	7.23	7.09	7.02	7.21	7.09	6.95	7.14	6.94	6.79	7.14	6.86	7.01	6.93	7.13	7.01	7.01	7.19	6.94	6.99	7.01	6.95	7.14	7.3	7.22	7.06
ILMN_1656724	6.98	7.07	7.06	6.99	7.03	7.04	7.26	7.08	7	7.07	7.25	7.22	7.28	7.09	7.38	7.1	7.22	7.12	6.95	7.16	7.07	7.18	7.1	6.99	7.15	7.03	7.19	7.04	7.08	7.15	6.95	6.99	7.08	7.1	7.09	7.11	7.02	7.13	7.09	6.99	6.99	7.2	7.1	6.97	7.06	7.03	7.25	7.05	7.35
ILMN_1656732	7.08	6.94	6.82	6.66	6.88	6.9	6.88	6.91	7.04	7.08	6.93	6.96	6.98	6.99	6.8	6.9	6.78	6.75	6.77	6.78	6.94	6.81	6.93	6.99	6.78	6.86	6.92	6.77	6.69	6.81	6.97	6.8	6.72	6.86	6.89	6.91	6.84	6.84	6.97	6.85	6.85	6.81	6.93	6.65	6.9	6.75	6.74	6.8	6.77
ILMN_1656743	7.26	7.53	7.47	7.3	7.37	7.02	7.01	6.9	7.63	7.41	7.06	6.87	7.35	7.02	6.92	6.97	6.97	7.38	7.52	7.3	7.26	7	7.18	7.37	7.16	6.96	6.84	7.2	7	7.1	7.23	7.51	7.28	7.27	6.77	7.65	6.84	7.52	6.92	7.01	6.9	7.11	6.99	7.41	7.04	7.31	7.09	6.89	7.15
ILMN_1656744	6.99	7.37	7.33	7.27	7.18	7.45	7.35	7.24	7.25	7.19	7.26	6.97	7.38	7.43	7.44	7.58	7.7	7.14	7.31	7.44	6.98	7.23	7.15	7.44	7.29	7.25	7.24	7.13	7.32	7.2	7.28	7.14	7.19	7.05	7.02	7.27	7.26	7.33	7.33	7.26	7.11	7.22	7.29	7.21	7.33	7.22	7.14	7.29	7.29
ILMN_1656772	7.37	7.37	7.29	7.47	7.3	7.29	7.13	7.27	7.28	7.39	7.47	7.51	7.48	7.13	7.72	7.31	7.6	7.17	7.4	7.28	7.41	7.32	7.25	7.25	7.48	7.34	7.28	7.26	7.23	7.56	7.38	7.44	7.39	7.44	7.32	7.4	7.32	7.33	7.29	7.31	7.32	7.34	7.2	7.17	7.52	7.41	7.37	7.52	7.31
ILMN_1656773	7.18	7.18	7.05	7.16	7.12	7.09	7.21	7.14	7.14	7.22	7.16	7.07	7.19	7.1	7.13	7.16	7.21	7.18	7.06	7.07	7.14	7.12	7.29	7.2	7.21	7.15	7.04	7.17	7.1	7.13	7.16	7.17	7.17	7.36	7.48	7.24	7.13	7.17	7.15	7.17	7.19	7.23	7.15	7.14	7.21	7.39	7.32	7.26	7.14
ILMN_1656779	7.09	6.92	7.08	7.07	6.77	7.23	6.95	6.8	6.86	6.91	6.91	6.94	6.98	7.89	7.16	6.89	7.21	6.98	7.09	7.39	6.96	6.86	6.99	7.19	7.07	7.13	7.04	7.04	6.97	7.15	7.02	7	6.88	6.95	6.9	6.94	6.96	7.01	7.16	6.9	6.87	7.02	6.93	7.1	6.82	6.95	7.35	6.97	7.46
ILMN_1656791	15.57	15.79	15.63	15.56	15.76	15.25	15.6	15.14	15.84	15.79	15.07	15.52	15.73	15.36	15.12	15.76	15.21	15.84	15.71	15.66	15.79	15.73	15.36	15.73	15.41	15.3	15.58	15.69	15.76	15.64	15.63	15.6	15.57	15.64	15.71	15.73	15.66	15.3	15.71	15.73	15.79	15.76	15.63	15.71	15.37	15.73	15.6	15.27	15.64
ILMN_1656792	7.63	7.74	7.61	7.69	7.76	7.68	8.05	8.22	7.73	7.78	7.92	7.79	7.9	7.31	8.44	7.79	7.58	7.75	8.19	7.85	7.79	7.59	7.9	7.72	8.09	8.01	7.71	7.99	7.84	8.46	8.3	8	8.09	7.89	7.96	7.9	8.42	7.68	8.3	7.89	7.6	7.47	7.71	7.7	7.76	7.51	7.95	7.58	7.16
ILMN_1656798	7.16	7.07	7.47	7.3	7.3	7.26	7.35	7.33	7.38	7.26	6.96	7.82	7.33	7.1	7.15	7.54	7.15	7.58	7.46	7.26	7.12	7.36	7.19	7.83	7.44	7.37	7.29	7.46	7.48	7.16	7.74	7.58	7.32	7.45	7.51	7.43	7.48	7.42	7.61	7.61	7.53	7.35	7.61	7.54	7.9	7.5	7	7.59	7.13
ILMN_1656801	6.97	6.98	6.7	7.01	6.92	7.06	7.13	6.93	7.05	7.05	7.1	6.86	7	7.06	7.18	6.75	6.98	7.06	6.94	6.96	6.88	6.92	6.98	7.16	7.03	7.05	7.03	6.93	7.11	6.81	7.18	7.06	7.01	6.89	7.04	6.87	7.16	6.86	7.04	7.08	7	6.96	6.99	7.06	6.99	7.05	7.02	6.92	6.93
ILMN_1656802	7.57	7.31	7.36	7.23	7.12	7.26	7.3	7.35	7.44	7.45	7.13	7.37	7.19	7.11	7.13	7.3	7.12	7.27	7.16	7.2	7.37	7.28	7.4	7.19	7.24	7.48	7.15	7.12	7.19	7.35	7.28	7.31	7.34	7.44	7.33	7.37	7.38	7.42	7.37	7.29	7.27	7.19	7.34	7.28	7.29	7.33	7.33	7.29	7.15
ILMN_1656807	14.66	14.78	14.72	14.46	14.77	14.58	14.69	14.17	14.72	14.88	13.48	14.68	14.96	14.53	14.54	14.26	14.3	14.76	14.67	14.61	14.82	14.85	14.43	14.5	14.86	15.03	15.02	14.98	14.86	15.14	15.13	15.16	14.95	15.11	14.94	14.94	14.99	14.85	15.09	14.96	15.04	14.57	14.97	14.69	15.04	14.49	14.39	14.61	14.79
ILMN_1656809	7.52	7.42	7.39	7.4	7.27	7.69	7.44	7.31	7.38	7.49	7.43	7.41	7.4	7.32	7.43	7.35	7.23	7.48	7.22	7.42	7.41	7.34	7.2	7.14	7.16	7.32	7.23	7.32	7.19	7.52	7.52	7.52	7.7	7.57	7.28	7.29	7.45	7.4	7.37	7.25	7.31	7.22	7.32	7.29	7.21	7.33	7.17	7.33	7.28
ILMN_1656817	7.06	7.02	6.93	6.94	6.98	7.03	6.98	6.87	6.97	6.8	6.91	7.05	7.1	6.97	6.8	6.88	6.99	7.06	6.92	6.86	6.87	6.74	6.93	7.02	7.16	7.04	6.93	6.92	6.98	6.98	6.86	6.91	7.03	7.02	6.97	6.91	6.9	6.99	6.77	6.89	6.91	6.88	7.02	6.92	6.89	6.99	6.64	6.94	7.01
ILMN_1656818	6.93	6.93	7.17	7.04	6.88	6.94	6.96	6.97	6.9	7.11	6.85	6.91	6.99	6.84	7.09	7.08	7.22	6.9	6.89	7.05	7.09	7.15	6.97	6.85	7.05	6.84	6.94	6.84	6.92	6.95	7.04	7.1	7.09	7	7.01	6.99	6.96	7.13	6.84	6.96	7.05	6.86	6.88	6.79	6.87	6.88	6.98	6.85	6.92
ILMN_1656822	9.79	11.39	10.04	10.76	10.72	10.27	9.89	9.74	10.67	10.83	11.52	10.84	10.47	10.44	10.03	11.71	11.73	10.51	10.99	10.88	10.81	11.44	11.49	10.13	11.23	11.21	11.47	10.76	11.4	11.38	10.65	11.26	11.43	10.72	11.39	11.82	10.53	11.18	10.16	10.72	11.15	11.35	10.3	10.96	11.14	10.45	10.52	10.8	10.34
ILMN_1656826	10	9.71	10.26	9.52	9.63	9.05	9.46	9.85	9.87	10.19	10.4	9.38	9.78	10.05	9.78	10.1	9.58	9.87	10.17	9.95	9.99	10.52	9.86	10.81	9.78	8.95	9.28	9.85	9.2	9.56	9.3	10.12	9.97	9.48	9.47	9.69	9.23	9.49	9.63	9.88	9.86	9.48	9.32	9.67	9.77	9.57	10.18	10.23	9.99
ILMN_1656837	11	10.36	11.43	11.83	10.06	10.57	12.21	11.37	9.87	9.99	9.64	9.58	11.32	10.55	11.54	9.28	9.31	10.54	10.01	9.76	10.34	10.15	10.98	10.75	10.53	11.15	10.23	10.06	8.63	9.76	11.68	10.1	11	10.22	10.54	10.02	12.34	10.55	11.81	12.03	9.4	10.81	11.76	10.59	9.86	9.67	9.4	9.56	9.81
ILMN_1656839	7.03	6.88	7.12	6.96	7.08	6.97	6.96	7.1	7.22	6.98	7.15	6.99	6.94	7.05	7.02	7.15	7.08	7.1	6.99	7.02	6.9	7.06	6.96	6.91	6.96	7	6.98	7.06	7.06	7.06	7.09	7.12	6.99	7	7.07	7.21	7.04	7.05	7.07	7.07	7.07	7.06	7.17	7.09	7.09	7.14	6.95	7.1	6.94
ILMN_1656840	8.55	8.6	8.89	8.79	8.58	8.93	8.86	9.05	8.58	8.55	8.7	8.71	8.79	8.65	9.43	9.15	8.84	8.61	8.59	8.56	8.68	8.34	8.56	8.5	8.88	9.02	8.46	8.97	8.87	8.93	9.09	8.7	8.94	8.62	8.54	9.03	9.34	8.73	9.15	8.74	8.19	8.68	8.93	8.59	8.73	8.28	8.56	8.76	8.42
ILMN_1656842	6.85	6.82	7.09	6.75	6.99	6.88	6.94	6.98	6.64	6.9	6.84	7.06	6.9	6.86	6.78	7.02	6.84	7.08	6.78	7	6.9	7.19	6.84	6.87	6.97	6.86	6.87	7.1	7.1	6.89	7.17	6.97	6.95	7.18	7.15	7.08	7.06	7.02	6.91	7.13	7.12	7.48	7.14	7.15	7.21	7.53	6.81	7.26	6.91
ILMN_1656846	7.3	7.03	7.37	7.17	7.36	7.33	7.24	7.28	7.3	7.2	7.34	7.35	7.03	7.94	7.45	7.5	7.21	7.26	7.46	7.34	7.16	7.07	7.48	7.38	7.59	7.09	7.5	7.37	7.31	7.32	7.21	7.27	7.37	7.27	7.21	7.18	7.23	7.28	7.18	7.31	7.29	7.22	7.23	7.27	7.29	7.38	7.47	7.3	7.32
ILMN_1656847	7.69	7.44	6.99	7.1	7.16	7.31	7.28	7.43	7.49	7.41	7.25	7.27	7.36	6.84	7.04	7.38	7.21	7.57	7.17	7.36	7.38	7.19	7.24	7.24	7.07	7.18	7.06	7.43	7.16	7.67	7.56	7.52	7.55	7.65	7.42	7.52	7.29	7.38	7.4	7.46	7.5	7.41	7.48	7.37	7.49	7.47	7.25	7.5	7.04
ILMN_1656853	6.91	6.88	6.66	6.75	6.69	6.84	7.16	6.69	6.88	6.7	6.7	6.92	6.85	6.8	6.56	6.85	6.94	6.88	6.86	6.69	6.96	6.51	6.91	6.84	6.84	6.73	6.74	6.81	6.75	6.9	6.94	6.94	6.64	6.93	6.91	6.8	6.7	6.73	6.7	6.88	6.86	6.71	6.8	6.99	6.78	6.68	6.81	6.69	6.67
ILMN_1656863	7	6.88	6.86	6.78	6.88	6.9	7	6.72	6.86	6.94	6.85	6.74	6.94	6.96	7.02	6.86	7.04	7	6.93	6.88	6.89	6.92	6.99	7.04	6.84	6.84	7.04	6.99	7.04	6.98	6.81	6.93	6.98	6.91	6.68	7.01	6.96	7.08	6.8	6.87	6.89	6.75	6.88	6.84	6.95	7.03	6.92	7.03	6.99
ILMN_1656865	6.94	6.88	7.18	6.88	6.8	6.92	6.78	6.98	6.93	7	7.06	6.71	6.99	6.88	7.15	7.21	6.93	6.95	6.8	7.02	6.88	7.15	6.85	6.84	6.9	6.97	6.93	6.86	6.83	6.92	6.83	6.68	6.84	6.96	6.75	6.91	6.93	6.61	6.71	6.71	6.8	6.85	6.69	6.97	7	6.73	6.65	6.8	6.75
ILMN_1656867	6.82	7.23	7.2	7.18	6.99	6.78	7.19	7.13	7.02	7.06	7	7.07	7.03	7.07	7.18	7.04	7.13	6.93	7.08	7.14	7.04	6.88	6.78	7.04	7	7.11	7.03	6.94	7.02	7.08	7.18	6.84	6.99	7.01	6.94	6.88	7.05	6.95	7.01	7.1	7.14	6.91	7.25	7.01	6.95	6.96	6.86	6.97	6.9
ILMN_1656871	7.07	7.43	7.3	7.37	7.46	7.38	7.45	7.5	7.36	7.21	7.55	7.52	7.41	7.25	7.4	7.38	7.37	7.27	7.33	7.3	7.3	7.33	7.32	7.32	7.57	7.49	7.5	7.46	7.69	7.57	7.44	7.36	7.35	7.3	7.47	7.44	7.54	7.5	7.57	7.51	7.47	7.42	7.49	7.46	7.62	7.44	7.21	7.5	7.22
ILMN_1656879	6.96	7.1	7.06	7.09	6.91	6.98	6.88	6.81	6.85	6.98	6.92	7.03	6.88	7.14	7.01	6.86	7	6.82	6.86	7.05	6.83	6.95	7.03	6.93	6.9	6.93	6.91	7.05	6.95	7.02	6.86	6.94	7.01	6.96	6.93	7.03	7.05	6.86	6.95	6.9	6.85	6.97	6.88	6.91	6.83	6.93	7.12	7.01	7
ILMN_1656882	6.88	7.03	6.86	6.94	6.76	6.94	6.99	6.84	6.84	7.21	6.93	6.89	6.93	7.16	6.82	7.01	6.8	6.95	6.92	6.78	7.1	6.94	6.98	6.97	7.12	6.78	6.96	7.04	7.1	6.95	7.03	7.17	6.82	7.44	6.98	6.89	6.91	6.97	6.84	6.85	7.26	6.91	6.94	6.82	6.89	7.77	6.94	6.96	7.22
ILMN_1656883	7.33	7.45	7.3	7.25	7.42	7.3	7.21	7.29	7.4	7.43	7.25	7.27	7.38	7.43	7.14	7.46	7.2	7.39	7.43	7.46	7.18	7.28	7.42	7.37	7.36	7.07	7.39	7.44	7.18	7.43	7.35	7.52	7.36	7.26	7.27	7.59	7.24	7.26	7.22	7.23	7.23	7.33	7.17	7.37	7.55	7.34	7.38	7.23	7.4
ILMN_1656886	7.71	8.02	7.89	8.16	8	8.69	8.21	8.14	7.91	7.81	8.82	8.79	8.06	7.99	8.16	8.37	8.35	7.96	7.92	7.81	8.06	8.15	8.11	7.86	8	8.28	8.1	8.13	8.34	7.95	8.16	7.88	7.72	7.63	8.27	8.18	8.11	7.89	8.16	8.14	7.9	8.31	8.24	7.96	7.93	7.96	7.83	8.62	8.24
ILMN_1656898	9.12	8.96	9.05	8.51	8.99	9.01	9.25	9.08	8.1	8.73	9.32	10.67	8.18	9.67	8.02	9.68	8.15	8.07	9.23	9.91	8.81	8.98	8.97	9.03	7.46	7.12	7.44	7.49	7.44	6.99	7.16	7.04	6.99	7	7.04	7.14	7.07	7.41	7.6	7.36	7.92	7.95	7.65	8.05	7.23	7.99	9.16	8	9.81
ILMN_1656899	11.19	11.78	12.05	12.07	11.84	11.51	11.19	10.92	12.02	11.95	12.38	12.69	11.72	11.28	10.51	11.57	11.18	11.91	12.27	12.08	12.19	12.03	12.2	11.28	13.09	12.74	12.59	12.34	12.88	12.91	12.12	12.74	13.27	13.04	12.73	12.87	11.79	12.99	11.6	12.17	12.23	12.59	11.62	12.08	13.17	12.53	11.98	12.71	11.8
ILMN_1656904	8.3	8.31	8.12	8.51	7.81	8.35	8.33	9.68	7.94	8.09	8.66	8.37	8.08	7.61	8.54	8.26	7.99	8.16	8.06	8.05	8.39	8.23	8.01	8.15	7.71	8.68	8.42	8.11	8.23	7.92	8.48	7.79	7.65	8.75	8.59	7.87	8.45	8.52	7.98	8.05	8.36	8.56	8.3	7.9	7.69	9.19	7.92	7.77	8.06
ILMN_1656907	6.99	6.92	6.78	7.06	7.08	7.01	6.9	6.8	6.92	7	6.78	6.86	7.17	7.23	6.81	6.82	6.94	6.69	6.73	7.08	6.92	6.87	6.87	6.73	6.93	6.91	6.82	6.85	6.83	6.95	6.82	6.85	7.05	6.83	6.96	6.74	6.87	6.66	6.74	6.85	6.71	6.82	6.99	6.71	6.78	6.88	6.93	6.77	6.77
ILMN_1656909	7.35	7.37	7.13	7.43	7.48	7.44	7.28	7.25	7.25	7.23	7.3	7.08	7.33	7.92	7.38	7.21	7.22	7.31	7.38	7.53	7.43	7.19	7.29	7.41	7.63	7.37	7.14	7.26	7.29	7.29	7.21	7.19	7.14	7.19	7.08	7.12	7.3	7.36	7.2	7.08	7.24	7.21	7.14	7.1	7.27	7.19	7.53	7.2	7.65
ILMN_1656913	12.77	12.76	12.84	12.64	12.82	12.65	13.07	12.84	12.97	12.94	11.49	12.77	12.99	12.47	13.15	12.05	12.01	12.62	12.79	12.74	12.78	12.38	12.46	13.04	12.8	13.02	12.9	13.16	12.97	12.77	13.37	12.93	12.69	13.04	13.43	12.97	13.18	13.04	13.46	13.38	13.34	12.57	13.28	13.04	13.4	13.24	12.73	12.38	12.69
ILMN_1656915	8.82	8.68	8.46	8.57	8.75	7.28	8.14	8.65	8.72	9.01	8.02	8.76	8.4	8.5	8.17	8.45	9.07	8.91	8.88	8.56	8.94	9.35	8.09	8.86	8	8.24	8.08	8.64	9.03	8.88	8.04	8.77	8.69	8.4	7.97	8.38	8	7.84	7.93	8.43	8.79	8.37	7.74	8.49	8.85	8	8.57	7.93	8.74
ILMN_1656919	7.46	7.28	7.19	7.14	7.23	7.56	7.23	7.06	7.17	7.15	7.23	7.35	7.32	7.59	7.44	7.28	7.31	7.13	7.25	7.16	7.14	7.24	7.39	7.25	7.47	7.6	7.23	7.11	7.25	7.25	7	7.07	7.1	7	7.09	7.06	7.13	7.13	7.31	7.09	7.17	7.21	7.12	7.09	7.14	7.18	7.22	7.21	7.8
ILMN_1656921	7.18	7.08	7.32	7.15	7.06	7.33	7.03	7.19	7.16	6.96	6.99	6.94	7.14	7.3	7.12	7.11	7.02	6.91	6.96	7.14	7.19	6.96	7.06	7.1	7.35	7.31	7.19	6.9	7.09	6.92	7.13	7.09	7.01	7.14	7.12	7.09	7.03	6.82	6.96	7.01	7.01	7.11	6.92	7.04	7.04	7.1	7.38	7.19	7.36
ILMN_1656925	8.24	7.6	7.83	7.65	7.74	7.82	7.74	7.52	8.25	7.96	7.88	7.85	7.77	7.04	7.86	8.11	8.06	7.97	7.76	7.67	7.97	8.09	8.31	7.69	7.98	7.82	7.69	7.59	7.59	7.72	8.04	8.01	8.46	8.46	7.61	7.81	7.8	7.98	7.82	7.81	7.84	8.11	7.83	7.72	7.9	7.92	8.05	8.1	7.56
ILMN_1656927	9.29	10.74	8.84	9.94	10.04	8.39	9.2	9.32	10.65	10.21	8.83	9.51	10.28	10.35	9.56	11.26	9.85	9.87	9.92	8.58	10.68	11.14	9.81	9.74	8.79	8.74	10.4	10.08	8.17	10.09	8.44	10.16	9.51	9.22	9.13	10.06	8.88	8.95	8.84	8.51	9.24	10.55	9.08	10.42	8.5	8.1	8.57	10.63	8.79
ILMN_1656931	8.23	8.48	8.34	8.46	8.01	9.02	8.12	7.88	8.6	8.48	7.7	7.85	8.53	8.75	7.37	7.92	7.36	8.25	8.03	8.33	8.73	8.66	7.67	7.7	7.35	8.17	7.88	8.37	7.91	8.03	7.72	8.89	8.34	9.27	9.57	8.22	8.51	8.37	8.42	7.98	7.68	7.75	7.67	8.1	7.52	8.09	8.11	9.04	8.12
ILMN_1656932	14.35	14.71	14.67	14.51	14.65	14.39	14.61	14.1	14.71	14.55	13.85	15.16	14.83	14.32	14.01	14.6	14.98	14.7	14.54	14.71	14.75	14.86	14.44	14.75	14.72	14.75	14.65	14.93	15.15	14.88	14.66	14.8	14.63	14.77	15.09	14.9	14.77	14.79	14.76	14.89	14.85	14.77	14.68	14.77	15.02	15.13	14.08	14.97	14.38
ILMN_1656934	7.98	8.45	8.37	8.15	8.33	7.02	7.63	7.55	8.35	8.56	8.31	8.36	8.11	8.59	7.17	8.8	7.7	8.35	8.59	8.49	8.41	8.63	8.2	8.33	8.2	7.7	8.44	8.76	7.74	8.58	7.72	8.47	8.88	7.97	7.77	8.62	7.47	7.97	7.52	8.01	8.13	8.04	7.62	8.48	8.97	7.89	8.63	8.14	8.43
ILMN_1656938	9	10.03	9.5	9.15	10.35	7.22	8.32	8.49	9.7	9.99	11.29	10.08	9.68	10	7.59	10.75	8.89	9.91	9.76	9.91	9.71	9.65	10.7	8.18	9.96	8.66	8.83	10.12	8.76	10.69	9.25	9.93	10.25	10.11	8.87	10.55	7.82	10.49	8.43	8.4	8.44	9.21	8.42	9.19	10.45	9.09	9.38	10.6	8.78
ILMN_1656939	7.08	6.97	7.15	7.05	6.94	7.03	6.86	7.05	7.24	7.08	7.08	7	7.04	6.96	7.06	7.19	7.12	7.21	7.17	6.78	6.96	7.15	7	6.83	7.12	6.98	7.04	7.15	7.22	7.19	7.24	7.17	7.29	7.22	7.14	7.3	7.13	7.2	7.32	7.25	7.26	7.13	7.37	7.33	7.24	7.16	7	7.23	6.96
ILMN_1656940	10.06	9.62	9.39	9.74	9.75	9.95	9.15	11.55	9.88	9.43	10.7	8.49	9.11	9.99	9.34	10.36	8.76	9.84	9.43	9.47	9.45	10.09	9.71	9.35	8.87	8.58	8.84	8.82	8.59	9.5	9.13	8.46	8.5	7.99	7.87	9.38	9.54	8.25	9.12	8.99	8.87	9.82	9.89	9.22	9.07	8.27	9.93	8.79	9.29
ILMN_1656942	7.23	7.92	7.48	7.68	7.73	7.91	7.44	7.3	7.56	7.69	8.73	8.15	7.44	7.66	7.56	8.26	8.1	7.64	7.52	7.78	7.85	7.99	7.65	7.67	7.78	7.78	7.7	8.02	8.11	8.07	7.76	7.84	8.37	7.47	7.93	8.29	7.65	7.66	7.59	7.71	7.93	7.8	7.59	7.77	8.3	7.57	7.35	8.54	7.55
ILMN_1656949	7.28	6.88	6.77	6.85	6.87	6.92	6.95	6.86	6.69	6.86	6.8	6.81	6.69	7.14	6.9	7.01	6.92	6.77	6.86	6.89	6.89	6.93	6.8	6.79	6.59	6.93	6.86	6.76	6.74	6.98	6.97	6.8	6.77	6.74	6.86	6.72	6.94	6.88	6.78	6.86	6.89	6.94	6.83	6.8	6.66	6.9	6.78	6.49	6.83
ILMN_1656951	11	12.19	11.03	11.41	11.22	10.13	11.72	9.3	11.47	11.52	9.61	9.48	10.84	11.29	9.66	9.57	9.17	12.29	10.14	10.64	11.59	11.37	10.65	10.93	10.61	9.67	11.17	11.78	12.14	11.34	10.29	11	11.36	11.15	10.24	10.87	11.11	10.82	11.24	9.77	9.97	10.01	10.08	11.67	10.69	10.27	10.53	9.39	11.44
ILMN_1656953	11.14	11.76	11.26	11.47	11.59	11.4	10.96	10.71	11.18	11.22	12.54	12	11.04	11.75	10.64	12.44	12.59	11.1	11.62	12.03	11.66	11.9	11.63	10.79	11.66	12.01	11.42	11.48	11.89	11.38	10.47	11.3	11.41	11.59	12.26	11.29	11	11.81	10.7	11.23	11.89	12.26	10.67	11.33	12.17	12.26	11.53	12.18	11.85
ILMN_1656962	14.72	14.92	14.66	14.88	15.01	14.66	14.7	14.45	14.9	14.78	15.01	15.6	14.98	14.97	14.72	15.3	15.28	14.82	14.8	14.65	14.74	14.88	14.87	15.18	14.86	15.1	15.05	15.41	15.58	15.18	15.05	15.36	15.17	15.23	15.55	15.43	15.18	15.11	15.1	15.41	14.89	14.99	15.05	14.93	15.5	15.17	14.49	15.35	14.95
ILMN_1656963	6.89	7.07	6.94	6.9	6.84	6.96	6.85	6.78	6.95	6.97	6.95	6.93	6.85	6.89	7.01	6.86	7.03	6.97	6.9	7	6.96	6.87	6.86	7.05	6.95	6.98	6.91	6.94	6.83	6.82	6.87	6.92	6.86	6.99	6.83	6.88	6.95	6.96	6.88	6.94	6.9	6.87	6.87	6.95	6.97	6.99	6.82	6.79	6.89
ILMN_1656976	7.33	7.3	7.47	7.39	7.26	7.48	7.32	7.44	7.16	7.28	7.15	7.55	7.4	7.7	8.13	7.56	7.37	7.17	7.35	7.32	7.39	7.06	7.41	7.79	7.21	7	7.18	7.3	7.27	7.49	7.6	7.39	7.29	7.35	7.17	7.08	7.48	7.33	7.49	7.31	7.34	7.07	7.39	7.18	7.18	7.31	7.35	7.27	7.43
ILMN_1656977	10.81	11.22	11.38	10.94	11.29	9.59	10.53	10.14	11.17	11.5	10.33	11.24	10.94	11.16	10.32	11.16	10.13	11.1	11.42	11.23	11.13	10.98	10.24	10.88	10.98	10.99	11.64	11.52	11.59	11.32	10.76	11.15	11.47	11.08	10.7	11.47	10.7	10.95	10.78	10.49	10.35	11.13	10.36	11.49	11.99	10.69	11.08	11.1	10.87
ILMN_1656979	7.07	7.38	7.11	7.55	7.3	7.27	6.9	7.01	7.26	7.3	7.21	7.3	6.89	7.14	6.83	7.15	6.76	7.19	7.21	7	7.23	6.96	7.13	7.31	7.23	6.87	7.04	7.36	7.46	7.01	6.95	7.83	7.12	7.07	7.16	7.14	6.98	7.05	7.24	7.12	7.29	7.25	7.12	7.38	7.58	7.03	7.31	7.64	7.08
ILMN_1656980	7.18	7.11	7.54	7.38	7.1	7.16	7.39	7.22	7.2	7.4	7.4	7.96	7.25	7.32	7.21	7.47	7.24	7.16	7.33	7.36	7.36	7.43	7.12	7.26	7.38	7.23	7.11	7.23	7.66	7.27	7.08	7.31	7.3	7.21	7.32	7.14	7.14	7.43	7.28	7.21	7.32	7.33	7.16	7.34	7.3	7.4	7.08	7.23	7.47
ILMN_1656981	6.99	7.11	7.01	7	7.04	7.03	7	7.1	6.95	7.17	7.09	6.99	7.06	6.74	7.24	7.11	7.12	7.09	6.93	6.81	7.27	7.06	7.08	7.03	6.83	6.97	7.07	7.15	7.32	7.01	7.31	7.48	7.2	7.28	7.28	7.22	7.45	7.13	7.31	7.35	7.37	7.05	7.34	7.24	7.33	7.29	7.05	7.11	7.34
ILMN_1656992	6.95	7.11	6.91	6.93	6.97	7.12	6.95	7.12	7.11	6.95	7.26	7.21	7.06	7.05	7.02	7	6.88	7.09	7.2	6.98	6.86	7.13	7.09	7.05	7.03	7.15	7.01	6.97	7.08	7.01	7.03	7.12	7.1	7.02	6.9	6.87	7.05	7.13	7.1	6.96	7.09	7	7.07	7.13	7.08	6.94	6.85	7.1	6.94
ILMN_1656993	7.04	6.99	7.1	7.21	6.9	7.23	7.01	7.11	7.07	6.97	6.99	7.07	6.87	7.09	6.95	7.04	7.13	7.1	7.15	7.05	7.1	6.85	6.93	7.15	7.04	7.07	7.1	6.91	6.84	6.93	7.04	7.1	7.01	7	6.91	7.06	6.98	7.05	7.15	7.1	7.04	7	7.02	6.98	6.99	6.95	7.13	7.12	6.89
ILMN_1656998	6.83	7.24	7.29	7.15	7.2	7.16	6.9	7.01	7.18	7.15	6.8	7.19	7.14	6.84	7.05	6.92	7.12	6.93	6.92	7.35	7.21	7.12	6.82	7.52	7.2	7.07	7.02	7.03	6.88	7.05	6.98	6.98	7.67	6.98	6.89	6.81	7.4	6.8	7.21	7.19	7.27	6.79	7.2	7.03	7.49	7.06	7.33	7.3	7.05
ILMN_1657002	7.27	7.18	7.23	7.28	6.99	7.22	7.34	7.21	7.35	7.23	7.13	7.41	7.23	7.08	7.01	7.35	6.75	7.23	6.95	6.92	7.43	7.36	6.97	7.39	6.94	6.94	7.21	7.47	7.27	7.14	7.2	7.34	6.92	7.22	7.26	7.39	7.26	7.21	7.09	7.59	7.24	7.17	7.36	7.43	7.35	7.34	6.92	7.2	6.96
ILMN_1657010	7.41	7	6.83	6.93	6.88	7.12	7	6.95	7.03	7.08	7.07	6.97	7.07	7.08	6.79	7.05	7.02	6.87	6.99	6.95	7.17	7.04	6.98	7.1	7.12	7.08	6.97	6.92	7.01	7.21	7.04	7	6.91	6.96	6.89	7.06	7.07	7.04	7	6.98	6.88	6.87	6.9	6.88	7.03	7.08	6.94	6.86	7.09
ILMN_1657011	10.13	11	10.53	10.94	11.25	10.16	10.24	9.72	10.56	10.58	11.93	10.27	10.47	10.16	9.73	11.83	11.74	10.69	11.11	10.96	10.38	9.5	10.86	9.65	11.3	11.21	11.11	10.87	11.56	10.8	10.24	10.63	11.37	11.19	10.91	11.2	10.12	11.28	10.07	10.17	10.08	11.45	10.52	10.84	11.81	11.73	11.58	11.81	10.68
ILMN_1657033	6.98	6.87	6.83	6.79	6.85	6.8	6.7	6.79	6.86	6.81	6.67	6.8	6.77	6.64	6.72	6.86	6.77	6.77	6.72	6.82	6.85	6.86	6.81	6.91	6.66	6.89	6.54	6.8	6.78	6.71	6.74	6.81	6.9	6.76	6.98	6.94	6.8	6.6	6.6	6.73	6.75	6.84	6.72	6.85	6.9	6.73	6.82	6.63	6.89
ILMN_1657039	8.11	7.79	8.16	8.2	7.79	9.28	10.33	7.78	8.15	8.09	7.47	7.07	10.11	7.61	10.91	7.7	7.19	8.66	7.97	7.24	7.84	8.03	8.62	9.96	9.4	9.17	7.69	8.47	7.37	8.1	11.08	8.16	8.64	8.23	7.91	7.74	11.06	7.67	11.23	10.59	7.73	7.58	11.79	9.32	7.88	7.36	7.11	7.17	7.63
ILMN_1657040	6.92	6.85	7.22	6.94	6.96	7.04	6.78	7.05	7.12	6.95	7.3	6.85	7.09	7.35	7.12	6.99	7.15	6.91	7.12	7.12	6.97	7.03	6.99	7.04	7.11	7.11	6.79	6.91	7.1	7.18	7.02	7.09	6.95	6.89	6.96	6.93	6.99	6.95	6.92	7.02	6.9	7.06	7.03	7.09	7.01	7.03	7.21	6.92	7.22
ILMN_1657041	7.05	6.96	6.77	6.95	6.97	6.83	6.76	6.97	6.96	6.94	7.04	6.91	6.88	6.81	6.95	6.84	6.99	6.73	6.99	6.99	6.93	7.02	6.91	6.93	7.02	6.83	6.74	6.8	6.9	6.88	6.65	6.85	6.93	6.99	6.72	6.81	6.82	6.85	6.92	6.82	6.96	6.83	6.89	6.88	6.69	6.91	6.92	6.89	6.76
ILMN_1657044	7.09	6.92	6.99	6.91	6.81	7.14	6.99	7.05	6.98	7.13	6.77	7.03	7.04	6.84	6.97	6.97	6.93	6.85	6.91	6.95	6.97	6.81	7.02	6.96	6.88	6.93	6.88	6.96	6.89	7.01	6.87	6.91	6.8	6.99	6.9	6.94	6.81	6.89	6.84	6.86	7.01	6.97	6.83	6.97	6.94	7.04	6.86	6.93	7.03
ILMN_1657056	6.83	7.07	6.88	6.92	6.97	7.02	6.78	7.07	7.01	6.96	7.21	7.02	7.01	7	7.17	7.19	6.94	7	6.89	6.88	6.94	7.08	6.96	7.03	6.8	6.95	6.94	6.87	7.11	7.09	7.02	6.96	7.16	7.01	7.02	7.04	7.07	6.99	7.04	7.04	7.13	7.17	6.99	6.88	7.01	7.07	7.15	6.97	7.3
ILMN_1657058	7.79	7.59	7.83	7.67	7.69	7.7	8.01	7.89	7.61	7.73	7.62	7.88	8.04	7.41	8.19	7.34	7.72	7.7	7.77	7.73	7.76	7.52	7.54	8.27	7.59	7.75	8.12	7.9	8.16	7.6	7.9	7.53	7.37	7.38	7.33	7.31	8.01	7.18	8.21	7.78	8.05	7.34	7.99	7.79	7.52	7.37	7.88	8.03	7.9
ILMN_1657064	9.51	9.81	9.83	9.6	9.8	9.22	9.6	9.71	9.72	10.12	10.22	9.51	9.74	8.89	9.05	9.65	10.49	9.8	9.9	9.68	9.51	9.74	9.92	8.95	9.48	9.97	10.25	10.18	10.49	10.37	10.52	10.14	10.17	10.31	10.26	10.5	10.04	10.05	9.87	10.02	9.49	10.05	9.9	10.01	9.97	9.7	9.58	10.42	9.37
ILMN_1657074	6.86	6.74	6.92	6.87	6.97	6.89	6.89	6.92	6.95	6.95	6.99	6.92	6.82	6.75	6.95	6.87	6.83	6.81	7.07	7.07	6.79	6.68	6.83	6.8	6.89	6.91	6.78	6.83	6.9	6.6	6.81	6.63	6.69	6.83	6.87	6.9	6.77	6.93	6.85	6.77	6.81	6.85	6.88	6.91	6.68	6.74	6.93	6.84	6.67
ILMN_1657077	7.62	7.62	7.65	7.58	7.62	7.6	7.68	7.53	7.77	7.74	7.7	7.82	7.54	7.37	7.7	7.46	7.59	7.65	7.62	7.63	7.59	7.57	7.73	7.91	7.43	7.59	7.63	7.61	7.7	7.41	7.84	7.75	7.73	7.57	7.56	7.63	7.57	7.69	7.68	7.63	7.71	7.54	7.62	7.63	7.84	7.57	7.59	7.51	7.36
ILMN_1657087	7.16	7.36	8.23	7.8	7.37	6.8	8.04	7.31	7.76	7.56	7.05	6.91	7.56	7.1	7.22	7.03	7.11	7.6	7.28	7.28	7.44	7.53	7.33	7.85	7.53	7.37	7.22	7.91	7.49	7.64	7.24	7.78	7.28	7.39	7.32	7.62	7.69	7.28	7.45	7.22	7.12	7.02	7.38	7.84	7.29	7.03	7.34	7.06	7.63
ILMN_1657088	7.66	7.67	7.61	7.58	7.73	7.81	7.74	7.71	7.74	7.58	7.77	7.99	7.9	7.85	7.8	7.88	7.73	7.51	7.64	7.66	7.59	7.54	7.73	7.6	7.76	7.98	7.67	7.69	7.78	7.82	7.57	7.52	7.79	7.57	7.61	7.8	7.83	7.84	7.94	7.73	7.82	7.64	7.73	7.66	8.12	7.61	7.46	7.71	8.06
ILMN_1657094	11.86	12.12	12.43	12.39	12.2	12.57	12.75	11.6	12.31	12.37	11.41	12.4	12.76	11.44	12.7	11.77	12.13	11.94	12.41	11.99	11.69	11.54	12.1	11.91	12.26	12.16	11.75	12.09	11.79	11.9	12.36	12.08	11.61	11.89	11.64	12.08	12.45	11.69	12.97	12.15	11.62	12.02	12.81	12.46	12.03	12	11.7	12.33	11.51
ILMN_1657095	9.38	9.3	9.1	9.16	9.17	9.43	8.54	9.34	9.18	9	9.92	9.3	8.81	9.2	8.7	9.5	9.49	9.24	9.16	9.23	9.34	9.66	9.37	8.64	9.32	9.61	9.42	8.57	8.96	9.29	8.91	9.22	9.58	9.46	9.05	9.26	8.65	9.66	8.5	8.52	9.96	9.92	8.82	8.82	9.25	8.94	9.76	9.47	9.05
ILMN_1657109	7.41	7.08	7.15	7.05	7.12	7.02	7.07	8.08	7.19	7.2	7.21	7.13	7.12	7.13	6.99	7.24	7.35	7.1	7.07	7.06	7.25	7.14	7.06	7.14	7.15	7.38	7.08	7.22	7.32	7.14	7.22	7.17	7.19	7.27	7.2	7.16	7.18	7.16	7.14	7.1	7.15	7.2	7.33	7.19	7.25	7.14	7.05	7.24	7.09
ILMN_1657111	11.61	10.4	10.64	11.34	9.46	11.15	12.13	12.18	9.98	8.2	10.15	8.1	11.66	10.27	13.49	8.96	11.13	10.83	9.8	8.9	9.9	9.23	11.47	10.69	12.12	11.12	8.26	10.37	10.47	10.75	13.18	8.98	8.55	9.42	9.15	9.84	13.23	8.48	12.15	11.86	8.98	8.9	12.43	10.9	8.72	9.47	9.25	7.47	8.13
ILMN_1657125	7.19	6.98	6.96	6.89	6.94	7.05	6.77	6.86	6.88	6.87	6.84	7.04	6.98	7.07	6.85	7.03	7	7.01	6.99	6.93	6.95	6.86	6.98	6.89	6.88	6.83	7.04	6.92	6.99	7.07	6.94	6.76	6.95	6.96	7.03	6.91	6.95	6.89	6.93	6.84	6.9	6.93	6.79	6.87	6.81	6.86	7.11	6.85	7.08
ILMN_1657128	8.21	8.83	8.57	9.14	9.09	7.64	8.07	8.13	8.68	8.64	10.7	9.86	8.4	8.92	7.87	9.39	9.04	8.68	9.06	8.92	9.04	9.31	9.68	8.31	9.51	8.54	8.64	8.9	8.83	9.32	8.43	8.71	8.43	8.07	7.91	9.46	7.9	9	8.17	8.37	8.34	9.04	8.06	8.81	9.14	8.29	8.71	9.88	8.65
ILMN_1657129	10.74	10.4	10.46	9.79	10.51	9.48	10.27	10.3	10.63	11.33	8.55	10.05	10.62	10.52	9.99	9.71	9.36	10.55	11.26	10.43	10.59	9.76	10.26	10.55	10.59	10.69	10.61	11.2	10.33	12.18	10.57	11.36	11.57	11.39	11.3	11.33	10.97	10.22	10.63	10.63	10.39	9.97	9.93	10.75	11.09	10.51	10.47	10.13	10.98
ILMN_1657139	9.35	9.56	8.97	9.46	9.57	9.75	8.94	9.3	9.71	9.58	9.78	9.89	9.33	9.52	9.84	10.12	9.51	9.34	9.49	9.08	9.73	9.45	9.39	9.11	9.7	9.75	10.07	9.77	9.8	9.72	9.51	9.91	9.8	9.99	10.12	9.71	9.39	9.61	9.39	9.52	9.54	9.54	8.83	9.64	9.82	9.37	9.71	9.72	9.41
ILMN_1657141	7.19	7.16	7.2	7.17	7.24	7.07	7.25	7.1	7.38	7.05	7.53	7.04	7.13	7.95	7.15	7.09	7.17	7.12	7.27	7.35	7.32	7.21	7.07	7.34	7.29	7.33	7.08	7.17	7.06	7.26	7.14	7.17	7.32	7.15	7.14	7.07	7.13	7.18	7.08	6.87	6.99	6.99	7.08	7.01	7.11	7.14	7.37	7.19	7.46
ILMN_1657144	7.85	7.97	7.83	8.17	7.71	8.25	7.84	7.5	8.04	8.07	8.22	8.13	7.86	7.96	7.73	8.06	8.57	7.9	7.54	7.75	7.92	7.93	7.31	7.83	7.54	7.89	7.91	8.03	8.6	8.13	8.4	7.93	7.45	8.11	8.28	8.1	8.25	7.74	7.7	7.79	7.51	7.76	8.25	7.89	7.61	7.73	8.01	8.2	7.58
ILMN_1657145	7.3	8.05	7.36	7.94	7.21	9.55	8.15	7.35	7.42	7.3	7.03	7.06	7.62	7.08	7.15	7.26	7.15	7.51	7.14	7.41	7.56	7.55	7.05	7.57	7.08	7.3	7.73	7.18	7.15	7.01	7.71	7.43	7.48	7.72	8.21	7.3	8.62	8	8.22	8.27	7.73	7.71	8.54	7.36	7.12	7.69	7.01	7.4	6.95
ILMN_1657147	6.96	6.95	6.94	7.04	7.08	7.18	7.04	7.1	7.02	6.94	6.91	7.02	6.94	7.16	7.16	6.85	7.03	7.02	6.91	6.92	6.85	6.98	6.86	7	7.01	7.1	6.97	7.02	7.07	7.07	6.98	6.89	7.04	6.99	7.01	6.98	7.06	6.95	7.11	6.98	7.04	6.78	7.08	7.01	6.97	6.95	7.08	6.98	7.28
ILMN_1657148	7.29	7.04	7.21	7.28	7.15	7.53	7.35	7.31	7.18	7.14	7.55	7.76	7.08	7.12	6.88	7.4	7.37	7.17	7.02	7.05	7.16	7.41	7.32	7.36	7.4	7.35	7.18	7.19	7.38	7.22	7.1	7.12	7.09	7.09	7.22	7.12	7.19	7.19	7.1	7.21	7.17	7.34	7.26	7.25	7.27	7.28	7.52	7.28	7.09
ILMN_1657150	7.17	7.23	7.08	7	7.03	7.16	7.04	6.99	7.2	7.12	6.95	7.27	7.03	7.04	7.11	7.04	6.93	7.06	7.22	6.91	6.98	7.3	7.25	7.1	6.94	6.92	7.1	7.2	7.13	7.15	7.27	7.08	7.21	7.21	7.19	7.16	7.2	7.19	7.05	7.07	7.16	7.08	7.11	7.18	7.16	7.19	7.13	6.94	7.07
ILMN_1657153	12.12	11.66	12.44	12.19	11.83	12.61	12.54	11.97	11.91	11.9	11.71	12.47	12.06	12.47	12.92	12.22	11.61	11.55	12.06	12.39	11.79	11.87	12.15	12.85	11.28	11.05	10.92	11.09	11.39	9.23	10.28	9.83	8.58	9.5	10.33	9.04	9.62	11.71	11.88	11.5	11.61	11.86	11.95	11.56	8.27	12.95	12.39	11.91	12.46
ILMN_1657156	10.25	10.5	10.19	10.15	10.11	10.55	10.59	10.47	9.85	9.89	10.37	9.79	10.27	10.11	10.71	10.65	9.22	10.4	10.26	9.45	10.07	9	10.12	9.81	9.95	9.22	9.04	10.26	10.08	9.92	10.27	9.86	9.83	9.95	9.82	9.95	10.61	9.49	10.41	10.24	9.06	10.14	10.66	10.28	9.02	9.77	9.57	8.9	9.74
ILMN_1657157	7.42	7.35	7.22	7.06	7.04	7.31	7.33	7.37	7.47	7.33	7.13	7.44	7.24	7.23	7.06	7	7.21	7.35	7.17	7.03	7.41	7.11	7.22	7.21	7.14	7.35	7.21	7.43	7.29	7.34	7.45	7.36	7.48	7.37	7.41	7.58	7.42	7.44	7.51	7.36	7.48	7.49	7.52	7.46	7.54	7.35	7.25	7.33	7.03
ILMN_1657158	7.34	7.2	7.36	7.13	7.18	7.26	7.05	7.18	7.12	7.23	7.07	7.66	7.47	7.24	7.77	7.4	7.12	7.25	7.29	7.15	7.18	7.52	7.24	7.56	7.28	7.25	7.01	7.38	7.39	7.14	7.18	7.17	7.04	7.07	7.16	7.22	7.23	7.12	7.17	7.31	7.33	7.42	7.32	7.31	7.21	7.25	6.99	7.25	7
ILMN_1657163	6.89	7.05	7.04	7.14	6.97	7.11	6.9	6.96	6.99	6.96	6.77	7.09	6.94	7.08	6.94	7.14	6.99	6.82	6.86	7.09	6.99	7.05	7	6.94	6.91	7.02	6.79	7	6.91	7.18	7.04	6.91	6.92	7.01	6.94	6.86	6.94	6.97	6.85	7.02	6.91	6.83	6.89	7	6.93	6.88	7.14	6.89	7
ILMN_1657181	12.16	12.18	12.76	12.36	11.19	11.34	12.59	13.31	10.88	11.27	10.4	10.27	10.83	12.71	9.62	11.12	10.56	11.6	10.92	12.13	12.14	11.73	11.22	11.22	10.51	11.69	11.67	11.88	10.41	11.38	11.65	11.58	11.38	12.93	12.36	12.02	12.37	13.38	10.9	12.13	11.4	12.2	12.98	11.5	11.77	12.49	12.28	10.07	11.72
ILMN_1657188	11.28	11.02	10.39	10.44	11.04	10.64	11.09	11.69	10.71	10.65	9.5	10.09	10.85	10.61	10.79	9.89	10.57	11.01	10.52	10.73	10.64	10.32	10.56	11.05	10.48	10.68	10.65	10.85	10.67	9.9	10.41	10.33	10.74	10.21	10.85	10.55	10.95	10.12	10.77	10.7	10.41	10.72	10.84	10.96	10.84	10.43	10.85	10.69	10.19
ILMN_1657191	6.99	7.03	6.92	6.96	7.14	7.07	7.2	6.88	7.23	7.22	6.97	6.98	7.01	6.85	7.1	7.03	6.94	7.06	6.94	7.05	7.03	6.98	7.04	7.21	7.06	7.22	6.92	7.09	6.9	6.88	7.08	7.06	7	6.99	7.02	6.95	6.76	7	7.05	7.03	6.98	7	6.78	6.79	6.95	7.03	6.87	6.92	6.67
ILMN_1657194	7.36	7.85	7.75	7.76	7.53	8.26	7.77	7.69	7.55	7.61	9.74	8.32	7.77	7.85	7.57	7.7	7.5	7.71	7.81	7.7	7.59	7.59	7.68	7.49	7.9	8.25	7.64	7.68	7.87	7.95	8.01	7.74	7.59	7.73	7.6	7.74	7.91	7.85	7.9	7.95	7.65	7.75	7.72	7.59	8.02	7.8	7.99	7.95	7.6
ILMN_1657204	12.81	13.06	12.97	13.12	13.06	13.21	13.11	12.6	13.04	12.94	12.73	12.92	13.34	12.73	13.53	12.42	12.84	13.09	12.94	13.11	13.13	13.09	12.85	12.83	12.73	13.29	13.57	13.02	12.35	12.78	13.23	12.85	12.73	13.11	13.34	12.85	12.97	12.94	13.27	13.14	13.15	12.98	13.18	12.98	13.02	12.97	12.75	12.32	12.68
ILMN_1657210	7.13	7.14	6.97	6.95	6.93	7.12	6.96	6.9	6.95	6.84	7.24	7.12	6.95	7.33	6.89	7.03	7.05	6.91	7.05	6.89	7.11	6.98	6.99	7.02	6.92	6.95	6.83	6.89	6.91	6.77	6.92	7	6.98	6.88	6.96	7.01	6.8	6.95	6.94	6.9	6.87	6.85	6.91	6.9	6.99	6.85	7.01	6.94	6.97
ILMN_1657219	7.39	7.21	7.04	7.15	7.26	7.35	6.9	7.17	7.22	6.99	7.23	7.24	7.32	7.02	7.14	7.06	7.19	7.03	7.11	7.1	7.08	7.08	7.06	7.08	7	7.19	7.19	7.02	7.1	7.01	7.07	7.17	7.25	7.28	7.16	7.23	7.04	7.21	7.12	7.09	7.03	7.16	7.13	7.09	7.19	7.15	7.46	7.13	7.09
ILMN_1657222	7.26	6.97	7.17	7.05	7.04	7.01	6.87	6.88	7.13	7	6.93	7.1	7.14	7.04	7.24	7.06	7.19	7.08	6.95	7.2	7.17	6.99	7.05	6.86	7.22	7.21	6.96	7.15	7.18	7.02	6.99	7.02	7.09	6.91	7.05	7.01	7.05	6.96	7.1	7.12	7.12	7.08	7.02	7.04	6.91	6.95	7.63	7.14	7.45
ILMN_1657234	8.56	8.14	9.92	9.2	8.36	9.26	7.41	7.42	8.25	8.68	8.76	7.7	7.7	7.38	7.16	8.06	7.97	9.08	8.6	10.57	8.6	9.25	7.71	9.89	9.66	8	8.32	7.87	11.08	7.9	9.24	8.89	10.68	11.25	8.84	8.26	7.49	11.11	8.36	8.19	9.7	8.33	8.62	9.01	12.75	12.48	13.83	11.12	11.03
ILMN_1657235	7.47	8.84	7.53	8.19	8.3	6.81	7.04	7.66	8.6	8.8	10.39	7.27	7.71	7.99	6.93	9.46	7.35	8.19	7.85	8.47	7.28	9.39	8.49	8.15	8.35	7.83	8.79	8.49	7	8.4	7.53	8.53	8.08	7.3	7.44	9.11	7.14	6.9	7.18	8.2	8.12	8.33	7.64	8.97	7.63	7.57	8.28	6.93	8.66
ILMN_1657237	8.21	8.47	8.31	8.25	8.58	8.74	8.2	8.08	8.42	8.4	9.4	9.24	8.49	8.55	8.64	8.73	8.76	8.35	8.4	8.39	8.68	8.79	8.15	8.38	8.48	8.85	8.68	8.5	8.96	8.96	8.77	8.9	8.77	8.95	9.05	8.82	8.75	8.52	8.53	8.41	8.39	8.17	8.2	8.29	8.63	8.1	8.4	8.38	8.46
ILMN_1657238	6.99	6.88	6.93	6.96	6.83	6.95	6.67	7.05	6.96	6.84	6.86	6.95	7.06	6.8	6.97	6.9	6.86	6.87	6.85	6.87	6.78	6.89	6.94	6.98	6.77	6.9	6.95	6.85	6.89	6.95	6.87	6.98	6.83	6.85	6.94	6.91	7.07	6.89	6.92	7.06	6.9	6.89	6.94	6.81	6.83	6.96	6.71	6.84	6.97
ILMN_1657247	7.5	7.38	7.51	7.55	7.48	7.66	7.43	7.41	7.36	7.33	7.49	7.46	7.39	7.47	7.3	7.25	7.58	7.3	7.57	7.38	7.43	7.44	7.38	7.44	7.75	7.33	7.21	7.32	7.56	7.46	7.14	7.22	7.24	7.15	7.22	7.33	7.12	7.4	7.35	7.27	7.51	7.34	7.23	7.23	7.29	7.41	7.79	7.7	7.83
ILMN_1657248	7.21	7.18	6.88	7.27	7.14	7.03	6.93	7.16	7.5	7.57	7.04	6.91	7.33	6.94	7.27	7.31	7.07	7.46	7.14	7.13	7.49	7.48	7.18	7.43	7.05	7.16	6.94	7.16	7.2	7.13	7.59	7.49	7.6	7.69	7.2	7.27	7.59	7.2	7.32	7.24	8.88	7.15	7.28	7.28	7.3	7.3	7.19	7.32	7.02
ILMN_1657249	7.02	7.23	7.17	7.25	7.4	7.22	7.07	7.28	7.01	7.07	7.32	7.44	7.05	7.19	7.27	7.41	7.35	7.14	7.12	7.05	6.87	7.09	7.33	7.21	7.2	7.11	7.21	7.26	7.37	7.14	7.3	7.09	6.98	7.02	7.24	7.25	7.3	7.23	7.14	7.23	7.1	7.34	7.27	7.21	7.29	7.26	6.89	7.26	7.23
ILMN_1657265	7.31	7.23	7.41	7.28	7.34	7.37	7.09	7.24	7.12	7.18	7.11	7.18	7.14	7.39	7.26	7.19	7.24	7.08	7.03	7.24	7.03	7.24	6.96	7.05	7.06	7.27	7.04	6.87	6.98	7.34	7.02	7.31	7.15	7.25	7.21	7.13	7.03	7.22	7.11	7.02	7.17	7.12	6.85	7.05	7.01	7.2	7.36	7.03	7.37
ILMN_1657266	6.68	6.74	6.75	6.96	6.86	6.61	6.85	6.74	6.5	6.66	6.6	6.47	6.85	6.68	6.88	6.76	6.95	6.72	6.79	6.8	6.71	6.78	6.78	6.63	6.86	7.05	6.55	6.64	6.78	6.5	6.91	6.63	6.61	6.78	6.63	6.54	6.79	6.75	6.74	6.72	6.72	6.65	6.72	6.7	6.72	6.75	6.79	6.89	6.72
ILMN_1657273	7.1	7.37	7.47	7.63	7.43	7.49	7.47	7.64	7.45	7.6	7.3	7.62	7.37	7.29	7.43	7.57	7.64	7.32	7.29	7.21	7.32	7.17	7.62	7.22	7.34	7.18	7.47	7.36	7.49	7.3	7.15	7.19	7.03	7.04	7.3	7.22	7.12	7.33	7.42	7.11	7.21	7.23	7.23	7.26	6.99	7.21	7.25	7.56	7.21
ILMN_1657274	6.88	6.89	7.03	6.91	6.87	7.01	6.78	6.79	6.77	7.01	7.06	6.76	6.64	7.01	6.86	6.79	6.81	6.95	6.82	6.98	6.83	6.81	6.65	6.92	6.94	6.92	6.88	6.78	6.95	6.79	6.88	6.68	6.91	6.87	6.83	6.89	6.87	6.91	6.82	6.89	6.88	6.82	6.87	6.8	6.89	6.8	6.82	6.78	7.17
ILMN_1657278	7.17	7.28	7.4	7.31	7.22	7.27	7.33	7.27	7.16	7.55	7.24	7.38	7.38	6.78	7.36	7.57	7.71	7.29	7.13	7.1	7.28	7.29	7.31	7.31	7.24	7.13	7.38	7.42	7.37	7.15	7.44	7.42	7.27	7.17	7.22	7.35	7.38	7.46	7.35	7.31	7.44	7.2	7.4	7.34	7.56	7.37	6.76	7.36	6.97
ILMN_1657279	7.33	7.25	6.93	7.28	7.12	7.24	7.34	7.15	6.91	6.97	7.16	7.12	7.19	7.52	7.45	7	7.28	7.05	6.91	7.18	7.07	7	6.95	7.23	7.06	6.99	7.07	7.09	7.18	7.06	7.1	7.05	7.1	7.28	7.06	7.05	7.11	7.22	7.08	6.85	7.23	7.06	7.03	7	7.15	7.14	6.78	7.09	7.26
ILMN_1657283	12.93	13.22	12.94	13.26	13.03	13.41	13.47	13.53	13.09	12.84	12.36	13.26	13.33	12.7	13.82	12.8	12.09	13.2	12.85	12.91	13.21	12.41	12.95	12.97	12.9	13.32	12.84	13.12	12.92	12.93	13.35	12.66	12.69	12.53	13.15	12.74	13.53	13.06	13.6	13.53	13.18	12.78	13.56	13.06	13.3	13.25	12.42	12.76	12.84
ILMN_1657285	7.1	7.22	7.11	7.41	7.43	7.5	7.41	7.24	7.38	7.2	7.02	7.25	7.33	6.95	7.15	7.04	7.23	7.29	7.18	7.13	7.22	7.22	7.15	7.08	7.19	7.14	7.03	7.27	7.18	7.28	7.4	7.25	7.4	7.36	7.19	7.33	7.35	7.39	7.18	7.3	7.32	7.14	7.27	7.25	7.36	7.25	7.27	7.24	7.01
ILMN_1657286	7.64	7.51	7.57	7.86	7.59	7.48	7.78	7.48	7.42	7.49	8.58	7.8	7.51	7.63	8.14	8.48	8.55	7.36	7.92	7.66	7.55	7.82	8.18	7.71	7.02	6.83	7.45	7.41	7.38	7.37	7.43	7.3	7.45	7.55	7.51	7.56	7.12	7.39	7.33	6.91	7.19	7.47	7.44	7.51	7.08	7.14	8.18	7.62	7.42
ILMN_1657295	8.31	8.57	9.4	9.47	8.87	6.86	7.54	6.9	8.3	8.18	7.24	6.97	7.89	8.08	6.88	8.41	6.82	8.32	8.69	8.43	8.98	7.36	7.73	7.99	8.32	8.35	7.4	8.9	6.96	6.89	7.57	8.31	8.96	7.39	7.36	8.6	7.13	7.84	7.46	7.11	6.85	8.52	7.11	8.7	9.57	7.58	7.76	6.85	7
ILMN_1657297	6.99	7.18	7.36	7.31	7.24	7.14	6.92	7.01	7.03	7.22	7.01	7	7.26	6.93	6.97	6.8	6.87	7.29	7.27	7.01	7.2	7.57	7.14	7.06	6.83	7.9	7.39	7.47	7.28	7.16	7.17	7.46	7.25	9.08	9	7.34	7.48	7.99	6.93	7.18	7.47	7.85	7.13	7.42	7.14	7.98	6.89	7.63	7.43
ILMN_1657302	7.28	7.35	7.25	7.51	7.5	6.92	7.38	7.33	7.46	7.73	7.42	7.73	7.44	7.29	7.22	7.78	7.34	7.25	7.91	7.32	7.41	7.53	7.54	7.26	7	7.04	7.24	7.48	7.51	7.67	7.19	7.67	7.42	7.24	7.35	7.22	7.04	7.17	7.09	7.02	7.22	7.45	7.13	7.41	7.27	7.26	7.16	7.61	7.54
ILMN_1657307	6.86	6.74	6.9	6.73	6.77	6.93	6.79	6.79	6.86	6.58	6.75	7.1	6.91	7.02	6.84	6.89	6.68	6.77	7	6.87	6.81	6.95	7.19	6.9	6.87	7	6.93	7.03	6.72	6.87	6.7	6.69	6.86	6.74	6.86	6.82	6.83	6.75	6.66	6.9	6.72	6.74	6.86	6.91	6.82	6.97	6.88	6.83	6.9
ILMN_1657312	7.17	6.86	7.06	6.98	7.05	7.16	7.13	7.07	7.04	6.94	6.9	6.98	6.98	7.17	7.19	7.01	6.92	7.09	7.11	7.37	7.09	6.99	7.27	7.01	6.95	7.21	7.17	7.05	7.08	7.21	7.03	7.03	6.92	7.17	6.95	7.03	7.11	6.95	6.96	6.97	6.97	6.88	6.95	6.93	6.87	7.05	7.39	6.96	7.15
ILMN_1657316	7.65	7.27	7.48	7.54	7.3	7.23	7.41	9.03	7.33	7.16	7.07	7.05	7.07	7.05	7.15	7.26	7.47	7.37	7.07	7.28	7.24	7.13	7.08	7.06	7.1	7.1	7.25	7.31	7.62	7.37	7.34	7.41	7.29	7.17	7.36	7.23	7.77	7.12	7.26	7.09	7.35	7.18	7.32	7.26	7.11	7.12	7.08	7.22	7.11
ILMN_1657317	7.49	8	7.68	7.99	8.03	8.39	7.74	8	8.01	7.79	8.2	8.99	7.85	8.3	7.82	8.32	8.15	7.96	7.98	8.16	7.7	8.34	7.79	8.07	8.28	7.69	8.34	7.82	7.88	7.89	7.67	8.04	8.21	8.04	7.87	7.96	7.88	7.83	7.79	8.07	8.27	7.87	7.64	7.86	7.67	8.15	8.13	8.46	7.56
ILMN_1657332	8.72	8.94	8.64	8.82	8.92	9.73	8.98	8.88	8.86	8.76	8.93	8.82	9.1	8.67	9.58	8.92	9.25	8.68	8.77	8.55	8.86	9.04	8.75	8.94	9.63	9.34	8.83	9.25	9.22	9.45	10.03	9.48	9.43	9.55	9.56	9.27	9.83	9.28	9.55	9.24	9.15	8.77	9.37	8.8	9.54	8.79	8.61	9.2	8.87
ILMN_1657340	7.29	7.64	7.43	7.41	7.45	7.03	7.36	7.64	7.69	7.69	7.34	7.12	7.44	6.98	7.47	7.37	7.36	7.68	7.52	7.56	7.62	7.64	7.21	7.33	7.31	7.17	7.48	7.69	7.47	7.25	7.59	7.6	7.41	7.45	7.54	7.57	7.36	7.49	7.47	7.39	7.78	7.37	7.38	7.55	7.4	7.34	7.03	7.42	7.43
ILMN_1657347	8.76	8.68	8.26	8.56	8.51	8.15	7.88	9.86	8.56	8.75	11.5	10.94	8.35	9.01	8.01	10.13	10.98	8.54	9.03	8.87	8.99	9.74	8.99	8.28	8.58	8.83	10.25	8.91	10.84	9.5	8.64	8.41	8.87	8.27	9.31	9.01	7.87	7.87	8	8.44	9.88	9.53	8.72	8.88	10.05	8.05	9.22	12.08	9.13
ILMN_1657348	8.3	8.71	8.28	8.6	8.53	8.95	8.19	8.59	8.49	8.87	8.36	8.56	8.49	7.79	8.13	8.09	9.1	8.53	8.56	8.96	8.36	8.82	8.33	8.52	8.65	8.83	9.76	8.67	8.95	8.9	8.67	9	9.06	9.03	9.65	8.84	8.6	9.17	8.81	8.97	9.37	8.82	8.38	8.5	8.83	8.89	8.61	8.92	8.8
ILMN_1657349	7.12	7	7	6.9	6.95	7.04	7.07	6.93	6.91	6.9	6.98	6.96	6.99	7.19	6.93	6.92	7.03	6.92	6.96	7.05	7	6.96	7.05	6.96	7.01	6.99	7.04	6.95	7.01	6.91	6.91	6.91	6.97	7.06	6.98	6.98	6.98	6.99	6.97	6.96	6.97	6.95	6.87	6.98	7.02	7.01	7.13	6.95	7.25
ILMN_1657358	7.02	7.1	7.07	6.9	6.92	7.25	6.95	6.97	7.09	7.23	7.02	6.97	6.88	7.11	6.94	6.86	6.9	7.13	7.06	7.05	7.06	7.08	7.03	6.91	7.04	7	7.05	6.87	6.96	6.94	6.98	7.03	7.12	7.03	7.09	6.97	6.9	7.05	7.02	7	6.97	6.95	6.98	6.99	6.85	7	6.95	7.11	7.16
ILMN_1657361	11.27	12.38	11.6	11.94	11.75	11.35	12.55	12.17	11.33	11.69	11.24	10.41	12.45	10.46	12.92	10.68	11.09	12.17	11.63	10.63	11.68	11.25	11.82	11.46	11.03	11.72	10.91	11.51	11.33	11.27	12.09	11.05	10.38	11.07	11.76	11.26	12.24	10.89	12.66	12.37	10.32	11.18	12.76	12.23	10.42	10.75	10.36	11.43	10.34
ILMN_1657373	11.23	11.5	11.37	11.4	11.54	10.94	10.72	9.37	11.56	11.36	10.66	11.22	11.17	11.74	11.2	11.16	10.09	11.53	10.9	11.74	11.51	10.89	11.15	11.15	12.21	10.42	10.14	11.31	9.04	10.29	11.58	11.98	11.97	12.07	9.06	11.49	10.5	11.56	10.64	10.74	10.55	11.03	11.55	11.46	12.05	11.5	12.19	10.55	11.1
ILMN_1657375	8.21	7.05	7.3	7.07	7.13	7.01	7.12	10.01	7.08	7.17	7.15	6.95	7.04	7.06	7.19	7.16	6.87	7.15	6.99	6.98	7.04	7.09	7.19	7.14	6.97	7.18	6.86	7.12	7.07	7.01	7.21	7.19	7.13	7.11	7.2	7.2	7.29	7.02	7.03	7.2	7.17	7.17	7.29	7.14	6.97	7.19	7.28	7.04	7.16
ILMN_1657378	7.07	7.07	7.11	7.26	7.28	7.64	7.13	7.18	7.14	7.14	7.34	7.1	7.27	8	7.16	7.19	7.46	7.15	7.17	7.32	7.22	7.13	7.37	7.22	7.27	7.35	7.29	7.03	7.12	7.24	7.05	7.02	7.2	7.11	7.08	7.08	7.15	7.21	7.1	7.12	7.01	7.18	7.05	7.06	7.08	7.15	7.35	7.25	7.35
ILMN_1657395	10.7	10.44	10.3	10.37	10.54	9.88	9.73	11.05	11.18	11.18	10.53	10.52	10.32	10.13	9.77	10.6	11.13	11.21	10.78	10.76	10.68	11.69	10.78	10.66	10.53	10.64	11.2	10.63	11.09	10.99	10.2	11.01	10.69	10.59	10.41	11.12	10	10.24	9.98	10.48	11.69	10.83	10.26	10.76	11.27	10.39	10.52	10.64	12.07
ILMN_1657398	8.31	7.77	7.52	8.05	7.45	7.35	7.63	8.89	7.93	7.49	10.16	7.26	7.88	7.77	8.75	9.55	7.26	7.37	8.87	7.39	7.82	7.87	7.28	7.52	9.12	8.29	8.78	7.49	7.19	7.82	7.91	7.31	7.78	8.67	7.67	8.07	8.47	7.53	7.48	7.68	7.65	7.7	7.84	9.38	7.51	7.76	7.18	7.21	8.75
ILMN_1657402	6.96	6.92	6.97	6.95	7.12	7.01	7.07	7.01	6.95	6.99	6.96	7.04	6.89	7.5	7.04	6.95	7.12	6.97	6.99	6.96	6.86	6.9	7.08	7.1	7.14	7.18	7.05	6.95	7.07	7	7.05	6.83	7.04	6.85	6.91	6.79	6.92	7.09	7.02	7.04	6.95	7.03	7.02	7.05	7	7.01	7.26	6.83	6.96
ILMN_1657405	8.01	8.92	8.43	8.73	8.88	8.37	8.56	8.65	8.55	8.69	9.3	8.87	8.78	8.66	8.7	9.46	9.55	8.65	8.39	8.69	8.83	9.01	8.42	8.52	8.5	8.51	8.64	9.14	9.02	8.91	8.78	8.88	9.13	8.96	8.52	9.06	8.76	8.55	8.72	8.53	8.89	8.34	8.26	8.78	8.52	8.21	8.43	8.24	8.83
ILMN_1657409	7.56	8.16	7.94	8.06	8.01	7.21	8.1	7.89	7.85	7.99	8.84	7.22	8.12	7.14	7.88	8.8	8.25	8.44	8.12	7.56	7.96	8.33	8.21	7.69	7.89	7.66	7.49	8.04	8.36	8.58	8.05	8.08	8.25	7.79	7.88	8.63	8.97	7.67	8.12	8.28	8.03	7.81	7.98	8.51	8.51	7.85	7.25	7.85	7.67
ILMN_1657417	9.87	10.61	10.05	9.34	10.24	8.7	9.49	9.57	9.8	9.93	7.25	10.31	8.78	8.86	6.98	8.44	7.8	9.07	9.78	10.16	8.63	8.57	9.12	8.06	8.95	9.95	10.65	10	9.55	10.23	8.54	10.19	10.04	10.36	11.15	9.1	8.62	9.76	7.77	7.85	9.42	9.38	8.07	9.31	9.75	10.08	9.36	8.13	9.55
ILMN_1657421	7.16	7.34	7.23	7.27	7.36	7.1	6.93	7.12	7.06	6.9	7.25	7.02	7.28	7.49	7.25	7.03	7.22	7.19	7.28	7.13	6.94	7.1	7.35	7.1	7.29	7.15	7.1	7.08	6.98	7.22	6.95	7	7.23	6.91	6.83	7.07	6.71	7.17	7.06	6.98	7.09	7	6.97	6.97	7.03	7.12	7.58	6.91	7.28
ILMN_1657435	10.59	8.08	8.12	8.96	7.91	12.92	9.68	11.99	7.95	8.38	7.29	7.03	7.58	7.98	8.46	7.24	6.94	8.62	8.39	7.67	8.14	7.94	7.93	9.23	8.02	7.57	7.83	7.9	7.42	7.75	8.24	8.56	9.94	7.74	7.96	8.01	11.22	7.77	9.46	8.33	8.29	7.6	11.21	7.83	7.99	7.37	6.98	8.28	8.1
ILMN_1657436	9.35	9.08	9.15	8.88	8.97	8.15	9.36	9.07	9.41	9.56	8.65	8.78	9	8.51	8.93	8.44	8.59	9.33	9.35	9.19	9.09	8.87	8.89	9.47	8.13	8.26	8.31	8.49	8.49	7.81	8.92	8.37	8.2	8.2	8.12	7.79	8.18	8.4	8.91	8.7	8.82	8.7	8.8	8.87	7.8	8.97	9.21	8.5	8.81
ILMN_1657440	6.93	6.93	6.89	6.91	7	6.89	6.97	7.32	7.01	6.99	6.93	6.98	6.94	6.99	6.89	7.03	6.87	7	6.93	6.99	7.04	7.07	7.05	6.89	6.9	7.04	6.97	6.87	7	6.95	7.03	7.04	6.98	6.92	6.89	7.05	6.92	6.87	6.96	6.92	6.9	7.06	7.03	6.93	6.93	6.8	7.16	7	7.04
ILMN_1657443	6.93	7.07	7.23	7.28	7.38	6.92	6.98	7.07	7.1	7.32	7.02	7.07	7	7.41	7.11	7.2	7.08	7.14	6.98	7.03	7.29	7.02	6.95	7.15	7.08	6.95	7.08	7.32	7.5	7.5	7.16	7.42	7.34	7.26	7.16	7.16	6.93	7.25	7.04	7	7.41	6.93	7.02	7.1	7.32	7.08	6.99	7.08	7.48
ILMN_1657446	10.88	10.76	10.99	10.74	10.82	10.25	10.47	10.1	10.58	10.66	10.46	11.18	10.59	11.04	10.41	11.11	9.99	10.76	10.57	10.2	10.88	10.99	10.47	10.84	10.1	10.02	10.06	10.64	10.63	10.64	10.04	10.51	10.51	10.19	9.74	10.74	10.22	10.3	10.06	9.76	10.49	10.32	10.04	10.72	9.45	10.12	11.04	10.96	11.06
ILMN_1657455	6.83	7.14	7.24	7.15	7.24	7.47	7.31	7.19	7.02	7.29	7.32	7.67	7.13	7.11	7.19	7.41	7.02	7.02	7.18	6.98	6.96	7.22	7.35	7.14	7.25	7.07	7.36	7.23	7.4	6.97	7.14	7.1	7	7.14	7.13	7.09	7.09	7.25	7.13	7.14	7.22	7.21	7.36	7.17	7.03	7.13	7.31	7.09	7.24
ILMN_1657470	10.39	9.91	9.97	10.1	10.12	10.13	10.54	10.37	10.15	10.27	8.97	9.86	9.88	9.9	10.32	9.04	10.1	9.92	10.24	10.35	10.13	9.82	9.89	10.73	10.28	10.34	10.19	10.06	10.05	9.91	10.15	9.89	9.93	9.78	9.87	9.87	10.36	9.94	10.7	10.09	10.42	9.71	10.16	9.84	10.39	9.85	10.6	9.88	10.76
ILMN_1657475	9.22	9.49	8.99	9.26	9.19	8.75	8.86	9.02	9.2	9.19	9.85	8.46	9.08	9.17	8.72	9.38	9.83	9.02	9.37	9.1	9.43	8.75	9.33	8.32	9.29	9.62	9.32	9.37	9.98	9.96	9.37	9.66	9.48	9.51	9.4	9.84	9.42	9.63	9.05	8.81	8.93	9.36	8.76	9.01	9.31	8.89	9.19	9	8.84
ILMN_1657476	7.24	6.84	7.1	6.91	6.79	6.98	6.83	6.86	6.76	7	7.19	6.91	6.88	7.35	6.91	6.74	6.9	6.91	6.97	6.97	7.06	6.97	6.9	6.81	6.98	6.86	6.95	7	7.01	6.92	7.06	6.85	6.95	6.94	6.94	7.01	6.89	6.9	6.87	6.73	6.8	6.94	6.89	6.97	6.97	6.93	7.09	7.03	7.23
ILMN_1657478	7.97	7.5	7.49	7.48	7.47	7.37	7.58	7.98	8.08	7.87	7.56	7.33	7.5	7.26	7.46	7.75	7.53	8.13	7.36	7.61	7.94	8.06	7.56	7.6	7.47	7.35	7.46	7.34	7.56	7.38	8.2	8.03	8.18	8.04	7.32	7.44	7.46	7.41	7.54	7.41	7.49	7.62	7.44	7.49	7.49	7.44	7.96	7.76	7.4
ILMN_1657483	10.45	10.39	10.41	9.56	10.12	9.82	9.47	10.14	10.26	10.66	9.1	10.35	9.74	10.53	8.93	10.14	9.82	10.47	10.26	10.75	10.52	10.54	10.08	10.89	10.34	9.68	10.44	10.56	10.26	10.37	9.61	10.64	10.44	10.47	10.61	10.57	9.87	10.29	10	10.22	11.04	10.44	9.63	10.41	9.87	10.76	10.73	9.43	11.11
ILMN_1657486	7.08	7.13	7.24	7	6.88	7.08	6.97	7.21	7.33	7.3	7.24	7.22	7.05	7.15	7.22	7.19	7.18	7.18	7.27	7.04	7.19	7.22	7.04	7.33	7.27	7.27	7.4	7.29	7.09	7.31	7.11	7.07	7.07	7.07	7.03	6.92	7.14	7.11	7.21	7.06	7.15	7.27	7.11	7.17	7.11	7.11	7.28	7.19	7.66
ILMN_1657495	11.73	12.56	12.58	12.82	12.55	12.49	11.77	12.26	12.4	12.39	13.07	12.65	12.43	12	12.36	12.8	12.63	12.7	12.37	12.57	12.45	12.66	12.36	11.5	12.09	12.58	13.16	12.87	12.62	12.75	12.39	12.54	11.25	12.41	12.86	13.06	12.21	12.35	12.11	12.19	12.3	12.43	11.94	12.71	11.95	12.43	11.95	11.66	12.15
ILMN_1657497	7.73	7.14	7.14	7.03	7.11	7.14	7.13	9.36	7.05	7.17	6.98	7.14	7.12	7.34	7.19	7.01	6.97	6.97	6.99	7.22	6.94	7.29	7.19	7.35	7.29	7.26	7.53	7.09	7.08	7	7.24	7.23	7.07	7.21	7.23	7.13	7.34	7.17	7.11	7.14	6.95	7.29	7.19	7.27	7.05	7.45	7.11	6.94	7.28
ILMN_1657502	10.57	10.38	10.6	11.08	9.85	11.13	12.59	7.9	10.36	9.97	9.07	7.45	11.81	10.65	12.68	8.58	8.69	11.4	9.86	9.56	10.5	9.75	11.29	11.43	11.48	11.81	9.98	10.56	7.39	10.37	12.79	10.89	10.28	10.76	10.51	10.44	13.23	9.31	12.9	12.38	8.98	9.13	12.71	11.74	8.75	8.42	8.87	7.88	10.19
ILMN_1657509	8.06	9.34	8.65	9.27	9.26	9.52	8.49	8.51	8.88	9.02	9.81	9.49	8.73	9.05	8.57	9.58	10.9	9.08	9.12	9.3	9.19	9.75	9.15	8.52	9.93	10.07	10.19	9.47	9.71	10.23	9.22	9.79	10.29	9.97	10.28	10.17	9.37	9.48	8.8	8.83	9.47	9.4	8.94	8.84	9.91	8.95	8.75	10.18	8.72
ILMN_1657519	11.34	11.54	11.21	11.39	11.41	11.29	10.83	10.66	11.24	11.43	10.98	10.87	11.23	11.34	10.89	10.52	12.4	11.31	11.4	11.64	11.38	11.32	11.22	11.34	10.83	11.36	11.72	11.32	11.29	11.32	10.96	11.2	10.57	11.16	11.07	11.46	11.09	11.2	11.2	11.17	11.41	11.18	10.77	11.3	11.23	11.2	11.72	11.27	11.6
ILMN_1657521	8.04	7.99	7.61	7.71	7.72	8.36	7.91	8.81	7.88	8.03	7.64	7.64	7.86	7.45	7.85	7.72	8.02	8.13	7.75	7.88	8.03	7.74	7.87	7.68	8.03	8.17	7.91	7.8	7.78	7.93	8.41	8.08	8.16	8.2	7.8	8.15	8.22	8.23	8.3	8.54	7.92	7.85	8.17	7.89	8.06	7.86	7.97	8.09	7.6
ILMN_1657527	7.68	7.29	7.22	7.35	7.33	7.48	7.44	7.33	7.42	7.3	7.49	7.32	7.46	8.23	7.45	7.03	7.45	7.28	7.33	7.42	7.37	7.41	7.17	7.4	7.43	7.54	7.45	7.4	7.39	7.51	7.1	7.21	7.35	7.24	7.25	7.11	7.16	7.31	7.24	7.29	7.34	7.19	7.05	7.14	7.21	7.17	7.5	7.4	8.38
ILMN_1657529	7.22	6.92	7.22	6.96	6.87	7.01	7.15	7.04	7.25	6.81	7.04	6.81	6.99	6.85	7.15	6.99	6.98	7.07	6.86	7.01	7	6.94	6.97	7.02	6.87	7	6.99	6.89	7.01	6.94	6.98	6.96	6.78	7.09	6.86	6.75	7	6.99	7.01	7.01	6.96	6.92	6.95	6.96	6.92	7.02	7.1	6.9	7.13
ILMN_1657550	8.17	8.64	7.94	8.24	8.21	9.03	8.14	9.35	8.53	8.22	9.84	9.41	7.96	8.03	8.13	9.19	8.85	8.58	8.26	8.56	8.28	9.03	8.79	8.05	8.79	8.93	9.62	8.31	8.66	8.94	8.93	8.92	8.54	8.9	9.22	8.98	8.57	8.62	8.36	8.43	8.75	8.93	8.43	8.48	8.72	8.58	7.88	8.6	9.1
ILMN_1657571	8.09	7.7	8.04	7.97	7.92	7.95	7.84	7.78	8.01	7.9	8.25	8.24	7.68	7.36	7.84	8.44	7.92	8.01	7.92	8	8.18	8.27	8.14	8.04	8.16	8.08	7.91	7.77	7.84	7.97	8.01	8.06	7.87	7.95	7.85	7.87	7.71	8.08	7.85	7.85	7.87	7.99	7.9	7.82	8.25	7.93	8.26	8.07	8.13
ILMN_1657572	6.95	7	7.03	6.99	7.04	7.71	7.14	7.08	7.1	7.24	6.89	7.4	6.9	7.1	7	6.99	6.79	6.93	6.87	6.8	6.99	7.01	6.95	7.16	6.91	6.9	7.1	7.04	7.17	6.85	7.15	7.16	6.96	7.04	6.89	6.98	7	6.87	7.15	7.05	6.93	6.94	7.3	7.18	6.89	6.97	6.92	7.09	6.9
ILMN_1657589	6.97	7.19	7.09	6.93	6.92	7.04	7.07	7.3	7.24	7.32	7	7.4	7.14	6.65	6.8	7.19	6.81	7.21	6.8	6.79	7	7.09	7.13	7	7.17	7.13	7.09	7.1	7.18	7.1	7.2	7.24	7.14	7.35	7.17	7.26	7.2	7.3	7.16	7.17	7.26	7.24	7.24	7.25	7.24	7.22	7.18	7.24	6.81
ILMN_1657591	7.59	7.09	7.16	7.07	7.19	7.22	7.13	8.03	7.05	6.85	6.91	6.83	6.79	7.26	6.87	7.03	6.93	7.1	6.82	6.85	7.05	7.04	7.05	7.38	7.1	7.2	7.07	7.01	6.96	6.93	7.03	6.95	6.94	7.19	6.94	7	7.05	7.03	6.99	7.06	6.95	7.16	7.05	6.91	7.08	7.13	7.13	7.08	7.41
ILMN_1657595	6.76	7.13	6.86	6.86	7.05	7.05	7.02	7.03	6.83	7.08	7.2	6.92	7.14	6.97	7.15	7.06	6.98	6.92	7.23	7.02	7.08	7.07	7.04	6.88	7.03	6.97	6.92	7.08	6.96	6.92	6.87	7.05	7.11	7.03	6.77	7.01	7.16	7.04	6.99	6.99	7.07	6.88	7.01	6.93	7.08	7.12	6.93	7.06	7.05
ILMN_1657600	7.17	7.5	7.43	7.54	7.37	7.39	7.52	7.55	7.28	7.3	7.61	7.56	7.53	7.27	7.61	7.39	7.75	7.44	7.55	7.56	7.36	7.47	7.72	7.15	7.65	7.95	7.57	7.54	7.5	7.46	7.28	7.31	7.49	7.39	7.35	7.47	7.43	7.52	7.34	7.33	7.45	7.35	7.37	7.36	7.36	7.39	6.8	7.34	7
ILMN_1657603	7.15	6.87	6.95	7.06	7.04	6.98	7.13	7.33	7.06	7.13	6.97	6.89	6.98	7.29	6.98	6.96	7	7.15	6.84	6.92	7.24	6.98	7.02	7.02	6.99	7.05	7.01	7.06	6.95	7.09	7.09	7.05	7.16	7.15	7.09	7.19	6.96	6.98	7.04	7.13	6.98	6.98	7	7.1	7.04	7	7.34	7.11	7.06
ILMN_1657606	8.67	7.93	7.84	7.68	7.67	7.41	8.75	9.14	8.02	8.27	6.91	7.24	8.33	7.73	9.52	7.31	6.89	7.89	7.9	7.98	7.74	7.34	7.5	8.68	7.92	7.46	7.45	8.01	7.01	7.41	9.01	7.94	8.09	7.62	7.82	7.91	9.31	7.52	9.22	8.81	7.06	7.1	8.59	8.1	7.89	7.51	8	6.93	7.63
ILMN_1657611	6.97	6.99	6.95	7.01	7	7.1	6.98	7.08	6.81	7.15	6.92	7.14	7.04	6.97	7.18	6.94	7.08	6.95	7.17	6.99	6.86	6.99	6.87	7.02	7.12	6.75	6.91	6.93	6.82	7.03	6.87	7	7.02	7.02	7.02	6.87	7	6.91	7.02	6.92	7.03	6.81	7.01	7	6.89	6.9	7.21	7.1	6.73
ILMN_1657612	13.85	14.01	14	14.01	14.18	13.95	14.16	13.16	14.14	14.22	13.47	14.37	14.13	13.95	13.69	14.3	14.26	14.1	14.07	13.82	14	13.97	13.93	14.01	14.11	14.23	13.82	14.42	14.57	14.49	14.29	14.4	13.86	14.35	14.53	14.33	14.22	13.98	14.11	14.08	14.35	13.87	13.79	14.23	14.21	13.84	13.23	14.75	13.91
ILMN_1657618	6.69	7.03	7.07	6.9	7.17	6.91	6.96	7	7.02	7.04	6.89	6.82	7.01	6.84	6.99	6.93	7	7.1	6.94	7.2	6.9	7.06	6.83	6.92	6.79	7.33	7.13	6.99	7.13	7.1	7.19	7.19	7.03	7.11	7.36	7.18	7.24	7.11	7.18	7.15	7.14	7	7.25	7.11	7.01	7.08	6.74	7.06	6.89
ILMN_1657619	9.81	8.62	9.93	8.99	9.12	8.53	9.35	9.34	9.53	9.57	8.98	9.2	9.34	9.71	9.98	8.68	8.81	9.17	9.36	9.31	9.2	9.23	9.48	10.21	9.01	8.13	8.45	8.69	8.82	8.53	8.76	8.92	8.6	8.9	8.7	8.26	8.73	8.93	9.11	8.85	9.16	9.28	9.35	9.11	7.17	9.63	9.61	9.22	9.74
ILMN_1657624	10.02	10.32	9.83	10.42	10.61	10.36	10.88	10.64	10.32	10.29	11.35	10.85	10.99	10.21	11.42	10.81	10.99	10.4	10.33	10.56	10.5	10.46	10.65	10.57	10.8	10.3	10.58	10.55	10.54	10.88	11.44	10.52	10.49	10.23	10.42	10.7	11.37	10.2	10.9	10.68	10.42	10.14	11.07	10.7	10.94	9.86	10.01	11.64	10.24
ILMN_1657632	11.29	11.35	11.43	11.14	11.12	9.98	10.79	11.67	11.23	11.43	9.66	10.25	10.95	10.87	9.9	10.87	9.87	11.13	10.93	11.03	11.18	10.74	10.37	11.05	10.31	10.18	10.95	11.14	11.32	11.05	10.35	11.37	11.17	11.09	11.31	10.77	10.82	10.51	10.68	10.88	10.58	10.32	10.36	11.15	10.42	10.53	10.65	10.38	11.12
ILMN_1657634	7.38	7.87	7.89	7.81	7.77	7.47	7.54	7.41	7.67	7.95	9.18	8.69	7.63	7.67	7.21	8.32	8.73	7.79	8.1	8.5	7.88	8.38	8.02	7.83	7.75	8.12	8.58	8.13	8.43	7.84	7.8	7.87	7.44	8.18	8.56	7.67	7.55	8.35	7.48	7.78	9.21	8.83	8.02	7.92	7.12	9.13	8.1	8.22	8.3
ILMN_1657639	7.56	7.38	7.54	7.39	7.56	7.57	7.3	7.33	7.15	7	7.43	7.49	7	7.42	7.58	7.78	7.53	7.17	7.17	7.23	7.12	7.24	7.46	7.33	7.3	7.15	7.17	7.06	7.05	7.25	7.05	7.07	7.12	7.09	7.1	7.09	7.14	7.03	7.11	7.19	7.12	7.33	7.13	7.05	7.06	7.28	7.79	7.21	7.39
ILMN_1657640	8.29	8.21	8.18	8.41	8.17	9.18	8.18	8.12	8.44	8.13	9.56	9.31	8.25	8.38	8.76	9.15	8.51	8.44	8.26	8.25	8.34	8.85	8.77	8.15	8.81	9.05	8.56	8.41	8.76	8.81	8.91	8.6	8.61	8.6	8.65	8.75	8.47	8.57	8.26	8.32	8.38	8.57	8.5	8.4	8.95	8.41	8.56	8.15	8.61
ILMN_1657652	6.83	7.01	6.81	6.97	6.84	6.77	6.85	6.76	7.03	6.9	6.69	6.99	6.86	6.74	6.92	7	6.88	6.81	6.95	7.24	6.91	7.03	6.87	6.87	6.83	6.75	6.79	6.91	6.94	6.77	7.23	7.12	7.08	7.06	7.08	7.01	6.93	6.82	7.02	6.87	6.81	6.97	6.72	6.81	6.94	6.86	6.81	7	6.76
ILMN_1657656	6.83	7.13	6.89	7.02	7.01	7.05	6.91	7.01	7	6.8	7.08	6.98	7.01	6.9	7.02	6.93	7.2	7.16	7.02	6.91	6.92	6.92	7.06	7.12	6.99	7.11	6.93	6.95	6.96	7.02	6.88	7.15	7.19	7	7.08	7.05	7.17	7.02	6.94	7	7.03	6.99	7.05	6.97	6.9	6.96	7.01	6.93	7.08
ILMN_1657662	7.36	7.41	7.75	7.53	7.49	7.02	7.4	7.45	7.53	7.57	7.57	7.6	7.25	7.58	7.61	8.02	7.17	7.49	7.67	7.51	7.46	7.74	7.32	7.58	7.39	7.1	7.74	7.59	7.81	7.81	8.16	7.78	7.44	7.24	7.52	7.69	7.47	7.41	7.37	7.35	7.46	7.56	7.41	7.55	7.39	7.51	7.52	7.47	7.25
ILMN_1657673	7.52	8.57	8.65	8.81	8.62	9.58	8.4	8.3	8.25	8.52	8.93	9.63	8.59	8.61	8.92	8.71	8.44	8.24	8.68	8.61	8.85	7.97	8.43	8.05	7.98	7.64	8.65	8.11	8.1	7.8	7.84	7.87	7.54	7.65	7.86	7.69	7.75	8.25	8.39	8.15	7.96	7.82	7.92	8.06	7.82	7.92	7.97	7.92	8.21
ILMN_1657679	9.99	10.68	10.47	10.54	10.84	7.9	8.83	7.66	10.35	11.03	10.33	11.69	10.1	10.48	7.54	10.25	11.4	10.3	10.75	10.61	10.85	10.61	10.31	8.05	9.34	10.48	9.51	10.64	10.86	10.19	8.73	9.89	9.94	9.49	9.52	11.1	7.9	9.75	8.84	8.92	10.15	10.28	8.56	10.72	11.16	9.87	9.72	10.3	9.07
ILMN_1657680	8.98	9.03	9.07	9.05	9.07	10.74	10.22	7.8	9.01	8.67	9.43	8.58	10.13	9.18	11.27	9.73	8.89	8.87	8.98	8.72	9.07	8.64	9.77	9.76	9.78	10.23	8.07	8.75	7.93	8.81	10.19	8.33	8.01	8.7	8.7	9.03	9.32	9.21	10.24	9.4	8.26	8.68	10.11	9.09	8.67	9.59	9.43	8.44	9.32
ILMN_1657682	11.33	10.13	11.08	10.65	10.85	10.51	10.93	11.19	10.84	10.66	10.35	11.65	10.87	11.31	11.11	11.13	10.26	10.76	10.74	11.13	10.44	10.61	10.52	11.82	10.93	10.33	10.34	10.55	10.65	10.49	10.71	10.49	10.74	10.23	10.33	10.58	10.96	9.78	10.83	10.68	10.75	10.39	10.92	10.86	10.58	10.38	11.16	11.39	11.39
ILMN_1657683	10.88	10.06	9.37	9.92	9.81	11.5	10.54	13.11	9.73	9.64	9.51	9.78	10.42	9.54	11.12	9.82	10.36	10.02	9.41	10.08	9.9	10.02	9.8	9.99	10.54	10.59	10.45	10.01	10.23	9.99	11.33	10.08	10	9.05	9.8	10.03	11.36	9.58	11	10.94	10.38	9.45	11.52	10.34	10.44	8.74	9.04	10.23	9.64
ILMN_1657686	9.06	8.35	9.07	8.37	8.59	8.04	8.96	9.72	8.61	8.86	8.06	8.3	8.67	9.17	8.35	8.38	8.5	8.61	9.03	9.08	8.41	8.25	8.86	9.55	8.44	7.63	8.08	8.26	8.23	7.44	7.8	7.81	7.66	7.38	7.54	7.65	7.68	8.32	8.42	8.03	8.35	8.73	8.54	8.67	8.08	8.65	9.34	9.03	8.96
ILMN_1657693	7.89	8.01	8.12	7.88	8.04	8.22	8.08	8.3	7.74	8.06	7.34	8.43	7.74	8.06	7.81	7.14	7.78	8.1	7.93	8.11	7.88	8.03	7.36	8.62	7.34	7.33	8.29	7.87	7.78	7.29	7.58	7.69	7.22	7.43	7.87	7.56	7.62	7.68	8.05	7.88	7.76	7.74	7.77	8.04	7.26	7.99	7.99	7.3	7.97
ILMN_1657697	11.48	10.79	11.52	11.14	10.78	11.35	11.41	11.46	11.1	11.04	10.3	11.08	11.15	11.75	11.75	11.26	10.2	10.8	10.95	11.41	11.15	11.32	11.02	11.44	10.61	9.42	10.07	10.45	10.46	9.48	10.3	9.56	8.9	9.15	9.4	9.26	9.49	10.37	10.81	10.62	10.77	10.86	10.9	10.64	7.24	10.9	10.91	10.12	11.53
ILMN_1657701	11.74	11.07	11.94	11.99	11.31	12.02	11.89	10.29	11.97	10.94	11.58	11.52	11.21	12.39	12.39	12.47	12.95	11.76	12.08	11.49	12.03	12.21	12.77	11.6	12.51	12.14	11.47	11.52	10.86	12.2	11.41	11.54	11.67	12.47	11.34	12.21	10.78	11.94	11.14	10.83	11.51	13.22	11.98	11.93	11.59	12.5	12.01	11.25	12.26
ILMN_1657709	6.95	7.19	7.23	7.07	7.14	7.09	7.01	7.15	7.11	7.36	7.26	7.24	7.23	7.11	7.01	7.11	6.99	7.17	7.19	7.09	7.1	7.01	7.09	7.04	7.07	7.17	7.19	7.06	7.08	7.21	7.09	7.06	7.14	7.03	7.16	7.16	7.12	7.12	7.01	7.14	6.98	7.12	7.13	7.13	7.01	7.12	7.19	6.95	7.09
ILMN_1657711	7.36	7.03	6.88	7.08	7.09	6.89	6.92	7.15	7.06	7.14	6.92	7.01	7.14	6.95	7.02	6.92	6.84	7.13	7	6.95	7.18	6.85	6.94	6.96	6.99	6.71	7.01	6.97	6.99	7.26	7.11	7.1	7.18	7	7.01	7.07	7.02	6.93	7.03	7.03	6.88	6.85	7.07	7.06	7.21	6.92	6.96	7.11	6.87
ILMN_1657714	9.82	9.46	9.78	9.64	9.6	9.92	9.34	9.8	9.59	9.4	10.07	10.12	9.32	10.15	8.82	10.04	10.38	9.49	9.77	9.88	9.57	9.8	9.68	9.88	9.46	9.73	9.42	9.64	9.62	9.32	9.29	9.54	8.92	9.37	9.57	9.76	9.19	9.75	8.96	9.55	9.56	10.38	9.72	9.5	9.84	10.25	9.95	9.27	9.91
ILMN_1657728	8.52	8.37	8.24	8.38	8.31	9.03	9.15	8.04	8.02	8.17	7.71	8.22	8.85	8.22	9.74	7.63	8.72	8.12	8.26	8.56	8.03	7.9	8.5	8.73	8.15	8.11	8.08	7.88	7.67	7.74	8.65	7.5	7.49	7.66	7.9	7.66	8.51	7.89	9.08	8.27	8.08	8.11	8.73	8.12	7.27	7.94	8.19	7.85	8.39
ILMN_1657729	8.28	7.72	8.85	7.69	8.01	7.3	8.43	8.15	8.32	8.52	7.55	8.4	8.07	8.43	7.61	7.69	7.48	8.3	8.98	8.93	7.98	8.36	8.31	8.29	7.86	7.4	8.22	8.21	7.66	7.81	7.72	7.72	7.57	7.54	7.65	7.69	7.52	7.78	7.98	8.06	8.87	8.38	7.9	8.28	7.75	8.56	7.69	8.12	8.54
ILMN_1657744	11.18	11.76	10.71	11.2	11.5	10.42	10.15	10.71	11.59	11.66	11.69	10.54	11.1	11.24	10.14	11.85	11.19	11.08	11.67	10.98	11.59	11.4	11.06	10.67	10.44	10.85	11.46	11.85	11.24	11.89	10.82	11.41	11.09	10.42	10.74	11.91	10.34	10.49	10.82	10.55	10.59	11.02	10.19	11.33	11.22	10.3	11.2	10.81	11.53
ILMN_1657746	9.97	11.37	10.26	10.38	11.08	9.68	10.26	10.38	11.27	11.42	10.76	10.55	10.8	10.16	9.79	11.46	10.94	11.09	11.16	10.29	10.89	11.14	10.95	9.79	10.3	10.79	12.47	11.07	10.89	11.39	10.45	11.65	11.16	10.51	10.55	11.57	10.31	10.51	10.55	10.1	10.45	10.72	9.88	11.04	10.82	9.84	9.88	11.19	10.45
ILMN_1657749	8.73	8.48	7.76	7.65	8.15	7.26	7.76	9.41	8.3	8.34	8.98	7.24	7.97	7.93	7.12	8.5	8.04	7.93	8.53	7.86	8.39	7.5	8.14	8.49	8.34	7.91	7.48	7.95	10.12	7.92	7.87	8.39	8.79	8.25	7.51	8.11	7.98	8.25	7.82	8.29	7.65	7.73	7.9	7.83	8.42	7.95	8.08	7.29	7.69
ILMN_1657750	7.57	7.46	7.64	7.77	7.48	7.68	8.18	7.6	7.5	7.54	7.18	7.56	8.14	7.86	8.58	7.45	7.4	7.66	7.48	7.51	7.47	7.44	7.43	7.83	7.61	7.56	7.29	7.44	7.98	7.53	8.53	7.38	7.23	7.32	7.36	7.43	7.95	7.29	7.85	7.42	7.05	7.16	8.05	7.54	7.23	7.09	7.33	7.92	8.07
ILMN_1657754	9.34	9.48	10.1	9.87	9.78	9.55	9.25	9.53	9.75	9.71	9.23	9.62	9.78	9.16	10.64	9.5	10.47	9.67	9.65	9.43	9.63	9.61	9.79	8.79	9.31	9.89	9.67	9.71	9.97	9.68	9.36	9.6	9.45	9.77	9.45	9.4	9.14	9.41	9.13	9.25	9.16	9.8	9.31	9.39	9.66	9.71	9.08	8.36	9.27
ILMN_1657760	9.17	9.94	9.46	10.03	9.82	7.37	8.34	9.48	9.96	9.75	9.63	11.31	9.57	9.82	8.39	10.75	11.2	9.98	10.12	9.29	10.03	9.82	9.72	8.85	9.61	9.94	9.97	10.4	10.65	10.45	9.21	10.27	10.43	9.62	9.22	10.72	7.79	9.47	8.51	9.05	9.11	10.31	8.1	9.75	10.38	9.43	9.78	10.14	9.39
ILMN_1657770	7.86	8.02	7.7	7.5	7.54	7.47	7.71	7.31	8.01	7.59	7.44	7.25	7.61	7.6	7.58	7.41	7.64	7.84	7.64	7.46	7.53	7.67	7.77	7.4	7.46	7.77	7.67	7.6	7.69	7.86	7.43	8.27	7.45	7.59	8.02	7.85	7.6	7.92	7.55	7.47	7.5	7.66	7.41	7.95	7.47	7.9	7.59	7.35	7.54
ILMN_1657771	8.84	9.27	8.77	8.98	8.89	9.17	9.03	9.17	8.96	8.68	9.67	9.34	8.82	9.02	8.9	9.14	9.51	8.98	8.89	9.14	8.94	9.12	9.34	8.9	8.77	9.43	9.29	8.75	9.09	8.56	8.75	8.63	8.63	8.55	9.27	8.84	8.67	9.11	8.51	8.93	8.82	9.58	9.11	9.1	9.35	9.19	8.89	10.14	8.85
ILMN_1657790	11.83	10.94	11.71	10.78	11.17	10.64	11.74	11.61	11.3	11.83	10.76	11	11.34	11.47	10.6	10.5	11.33	10.97	12.25	12.12	10.99	10.88	11.84	11.39	9.67	8.86	10.34	9.93	9.88	8.2	9.12	8.58	8.3	8.15	8.09	8.27	8.21	10.55	10.38	9.69	10.62	11.29	10.94	10.87	9.05	11.42	11.92	11.03	11.82
ILMN_1657797	10.54	10.62	10.88	11.01	10.94	11.37	10.38	10.45	10.83	10.63	11.76	11.83	10.4	11.02	10.35	11.37	11.37	10.63	10.77	11.12	11.01	11.27	11	9.82	11.37	11.45	11.35	10.74	11.29	11.42	10.59	10.93	10.72	10.85	11.34	11.04	10.39	11.11	10.12	10.63	11.16	11.06	10.29	10.48	11.28	10.95	10.62	11.57	10.76
ILMN_1657810	10	10.61	10.31	10.69	10.21	10.06	10.8	10.73	10.44	10.4	10.92	10.16	10.42	10.25	10.43	10.75	9.98	10.44	10.18	10.12	10.84	10.43	10.41	9.45	9.86	10.68	10.49	10.6	10.81	10.22	10.62	10.46	10.15	11.05	11.01	10.32	10.54	11.11	10.14	10.17	9.97	10.57	10.13	10.22	10.06	10.55	9.42	10.44	10.01
ILMN_1657812	6.85	6.92	6.64	6.82	6.83	6.94	6.52	6.66	6.85	6.79	6.68	6.74	6.94	6.96	6.73	6.69	6.79	6.87	6.9	6.78	6.66	6.82	6.94	6.74	6.7	6.72	6.71	6.67	6.8	6.76	6.65	6.73	6.88	6.83	6.92	6.67	6.74	6.93	6.7	6.79	6.88	6.75	6.84	6.74	6.75	6.78	6.94	6.81	6.8
ILMN_1657816	6.88	7.06	6.8	6.87	7.15	6.88	7.02	6.97	6.84	6.72	6.88	6.89	7.03	6.93	6.73	6.89	6.94	6.82	6.93	7.08	6.82	6.97	6.94	6.97	6.97	6.93	6.92	6.82	6.95	6.95	6.74	6.98	6.81	6.9	6.87	6.84	6.87	6.83	6.87	6.95	6.95	6.87	6.88	6.95	6.82	6.9	7.03	6.79	6.91
ILMN_1657818	9.75	10.31	10.15	9.91	10.3	9.36	9.52	9.37	9.97	10.21	9.61	9.76	10.03	9.51	9.18	9.9	10.18	10.09	10.57	10.4	9.87	9.67	10.13	9.86	10.02	10.37	10.39	10.13	9.69	10.31	9.61	10.04	10.46	10.28	10.42	10.43	9.75	9.96	9.96	9.77	10.25	10.23	9.58	10.09	10.79	10.17	10.11	10.5	9.95
ILMN_1657832	7.65	7.14	7.4	7.37	7.18	7.66	7.52	7.34	7.13	7.17	7.59	7.56	7.31	7.76	7.34	7.53	7.47	7.33	7.5	7.39	7.42	7.65	7.63	7.36	7.31	7.47	7.59	7.43	7.76	7.37	7.3	7.37	7.08	7.27	7.51	7.46	7.3	7.19	7.38	7.18	7.35	7.41	7.28	7.41	7.2	7.19	7.43	7.65	7.51
ILMN_1657835	9.22	9.59	8.83	9.23	9.41	9.45	9.16	8.75	8.9	8.95	10.12	9.35	8.89	9.57	9.18	9.72	10.37	9	9.64	9.6	8.99	9.21	10.13	8.6	8.82	8.7	9.12	8.75	8.16	7.97	8.17	7.91	7.96	7.75	8.01	8.08	7.84	8.86	8.57	8.45	8.81	9.97	9.16	9.02	8.15	8.94	9.43	9.05	9.15
ILMN_1657836	7.4	7.6	7.3	7.52	7.45	8.36	8.07	7.9	7.37	7.36	8.05	7.88	7.63	7.55	7.88	7.19	7.29	7.69	7.3	7.67	7.35	7.32	7.61	7.79	8.19	8.6	7.93	7.75	7.88	8.06	8.31	7.82	8.02	8.34	8.91	7.84	9.12	8.04	8.06	8.25	8.24	7.91	8.92	7.74	7.93	7.83	7.62	7.76	7.42
ILMN_1657838	7.5	7.91	7.65	7.96	7.7	7.78	7.84	7.56	7.63	7.77	8.44	7.91	7.56	7.36	7.93	7.64	7.42	8.07	7.61	7.79	7.7	7.68	7.95	7.54	7.45	7.6	7.84	7.68	7.43	7.81	7.71	7.64	7.71	7.8	7.93	7.8	7.93	8.13	7.62	7.8	7.35	7.73	7.66	7.71	7.32	7.62	7.21	8.2	7.51
ILMN_1657846	7.04	6.8	6.94	6.67	6.7	6.82	6.83	6.91	6.84	6.87	6.76	6.76	6.81	6.95	6.7	6.8	6.69	6.88	6.73	6.7	6.92	6.82	6.92	6.72	6.59	6.86	6.73	6.46	6.88	6.68	6.67	6.78	6.79	6.75	6.8	6.9	6.73	7	7.1	6.86	6.95	6.81	6.98	6.97	6.82	6.68	6.79	6.79	7.07
ILMN_1657855	7.13	6.98	7.06	6.87	7.05	7.43	7.26	8.06	7.24	7.38	7.15	7.09	7.22	7.65	7.26	7.14	7.08	7.19	7.09	7.16	6.98	6.98	7.11	7.09	7.42	7.36	7.08	6.98	7.18	7.11	7.14	7.03	7.15	7.05	6.98	7.06	7.15	7.09	7.24	7.21	7.18	7.15	7.01	7.07	7.06	7.13	7.11	7.21	7.32
ILMN_1657857	12.09	12.6	12.39	12.21	12.5	11.69	12.47	11.9	12.17	12.53	10.38	11.91	12.1	11.77	11.82	11.31	10.48	12.39	12.14	12.06	12.4	11.5	11.76	12	11.82	11.73	12.98	12.29	12.29	11.86	12.11	12.34	12.42	12.18	12.52	12.18	12.54	12.01	12.63	12.41	12.08	11.43	12.02	12.52	11.69	11.83	11.86	10.71	11.9
ILMN_1657860	7.03	7.66	7.5	7.67	7.58	7.44	7.88	7.63	7.73	7.73	7.46	7.48	7.9	7.25	8.38	7.89	7.74	7.39	7.69	7.35	7.87	7.52	7.25	7.52	7.5	7.24	7.7	7.75	7.67	7.69	8.14	7.67	7.26	7.53	7.53	7.36	7.65	7.46	8.07	7.63	7.32	7.4	7.72	7.48	7.17	7.23	7.44	7.4	7.12
ILMN_1657862	11.14	12.13	11.71	12.07	12.26	12.05	11.67	10.69	11.93	11.96	11.56	12.7	12.07	11.43	11.99	11.44	12.89	11.96	11.73	12.22	12.1	12	11.48	11.63	11.51	11.79	11.86	12.17	12.97	12.13	11.63	11.97	11.4	12.01	12.34	11.94	11.39	11.58	11.79	11.83	12.19	11.3	11.65	12.11	12.35	11.69	11.25	12.65	11.69
ILMN_1657868	7.34	7.9	7.64	7.93	7.59	7.46	8.01	7.5	7.62	7.48	7.49	7.33	7.9	7.24	7.97	7.38	7.24	7.89	7.34	7.33	7.59	7.49	7.36	7.43	7.59	7.3	7.13	7.81	7.53	7.37	7.76	7.38	7.24	7.37	7.58	7.44	7.83	7.42	7.75	7.8	7.27	7.57	7.52	7.62	7.28	7.45	7.08	6.8	7.27
ILMN_1657871	7.9	8.11	7.62	7.85	7.7	6.99	7.87	8.52	7.99	7.68	7.12	9.75	8.2	8	7.83	7.24	7.5	7.53	8.22	9.62	7.42	7.66	7.34	8.07	7.09	7.2	7.84	7.56	7.92	7.35	7.6	7.84	8.2	7.45	8.4	7.34	7.84	7.51	7.92	7.64	8.33	8.08	7.58	7.56	7.31	7.47	8.62	7.14	7.6
ILMN_1657873	9.97	10.01	10.31	10.13	10.26	10.04	10.27	10.18	10.09	10.29	9.99	10.23	10.31	10.01	10.13	10	10.51	10.26	10.23	10.61	10.18	9.96	10.1	10.08	10.19	10.71	10.32	10.37	10.81	10.58	10.6	10.38	10.38	10.66	10.61	10.44	10.62	10.17	10.47	10.35	10.52	10.02	10.16	10.19	10.43	10.05	10.11	10.61	10.18
ILMN_1657874	7.54	7.92	7.99	7.65	7.76	7.01	7.73	7.71	7.75	8.04	8.64	7.29	7.75	7.23	6.99	7.67	7.3	7.58	8.08	7.69	7.38	7.32	7.69	7.69	7.66	7.34	7.91	8.03	7.47	7.98	7.96	7.75	8.24	7.62	7.58	8.19	7.91	7.63	7.69	7.53	7.64	8.14	8.01	8.06	7.72	7.79	7.93	7.64	7.71
ILMN_1657886	6.76	6.45	6.93	6.8	6.85	6.89	6.79	6.62	6.63	6.93	6.64	7.06	6.78	6.92	6.81	6.75	6.95	6.87	6.7	6.68	6.97	6.85	6.86	6.88	6.82	6.7	6.8	6.87	6.92	6.89	6.85	6.96	6.85	6.82	6.85	6.87	6.8	6.84	6.65	6.68	6.89	6.97	6.52	6.99	6.75	7.01	6.62	6.83	6.97
ILMN_1657888	6.72	7.26	7.17	6.87	7.03	6.72	7.45	6.95	7.07	7.33	6.91	6.94	7.01	7.13	6.75	7.06	6.78	7.49	6.94	6.71	7.31	6.97	6.92	7.05	6.94	6.97	7.09	7.06	6.95	6.9	6.92	7.38	7.32	7.06	7.16	7.16	7.01	7.17	7.07	6.82	6.82	7	7.14	7.51	6.88	6.77	6.91	6.99	7.09
ILMN_1657891	7.48	7.45	7.25	7.38	7.39	7.11	7.45	7.39	7.52	7.47	7.31	7.35	7.36	7.71	7.44	7.35	7.41	7.32	7.58	7.47	7.37	7.4	7.46	7.48	7.62	7.4	7.42	7.37	7.43	7.5	7.4	7.41	7.56	7.48	7.42	7.36	7.6	7.55	7.42	7.33	7.42	7.18	7.34	7.24	7.61	7.25	7.91	7.23	7.84
ILMN_1657901	6.77	6.78	6.77	6.92	6.83	6.93	6.72	6.67	6.77	6.83	6.93	6.85	7.11	6.95	6.68	6.72	6.81	6.78	6.92	6.94	6.64	6.81	6.62	6.84	6.89	6.78	6.65	6.81	6.78	6.78	6.65	6.72	6.69	6.84	6.73	6.73	6.69	6.82	6.63	6.82	6.96	6.63	6.79	6.72	6.87	6.78	6.79	6.86	6.75
ILMN_1657914	7.15	7.14	7.03	7.11	7.02	7.47	6.96	7.24	7.31	7.1	7.53	7.31	7.01	7.96	7.49	7.37	7.39	7.2	7.25	7.28	7.16	7.24	7.39	7.03	7.21	7.36	7.51	7.36	7.25	7.25	7.04	7.03	7.09	6.84	6.99	7.18	7.09	7.14	7.05	7.06	7.12	7.06	7.11	7.11	7.12	6.99	7.37	7.23	7.7
ILMN_1657920	7.97	7.73	8	8.14	7.68	8.95	7.73	7.65	7.84	7.57	8.26	8.25	7.87	7.6	8.9	7.72	8.12	7.51	7.84	7.71	7.72	7.83	8.42	7.77	9.36	8.3	7.77	7.86	7.88	8.02	7.98	7.75	8.59	7.63	7.53	7.71	7.9	8.04	8	8.05	8.01	7.58	7.94	7.65	8.85	8.27	7.52	8.37	7.51
ILMN_1657937	10.36	10.67	10.66	10.61	10.14	10.72	10.37	10.31	10.88	10.86	10.75	10.24	10.4	10.26	10.7	11.22	10.5	10.58	10.9	10.82	10.46	10.76	10.58	10.39	10.41	10.97	10.95	10.6	10.7	10.63	10.79	10.43	10.43	10.72	10.23	10.32	10.55	11.15	10.78	10.6	10.31	10.29	10.28	10.05	11.15	10.5	10.57	11.14	10.7
ILMN_1657949	12.48	12.17	12.12	12.04	12.31	12.34	12.68	12.73	12.42	12.41	10.64	11.62	12.53	12.2	12.93	11.98	12.09	12.2	12.19	12.49	12.07	11.93	12	12.97	12.32	12	12.58	12.24	11.93	12.06	12.85	12.22	12.15	11.87	11.98	11.94	13.05	11.42	13.16	12.9	12.36	11.69	12.88	12.25	12.34	11.71	12.16	11.87	12.29
ILMN_1657950	9.57	9.17	10.46	8.86	10.79	10.31	10.77	8.61	8.77	11.19	8.89	10.47	8.66	9.83	9.97	9.75	8.01	8.49	9.28	9.74	10.32	9.9	8.9	9.16	8.79	6.91	8.28	8.19	7.81	7.12	7.6	7.45	7.54	7.17	7.52	7.79	7.23	7.97	8.11	8.03	8.04	8.29	8.14	10.19	7.25	10.09	10.01	8.54	9.63
ILMN_1657958	6.81	7.1	6.9	7.04	7.02	7.14	6.98	6.79	6.81	6.96	7.03	6.84	7.06	7.27	6.85	7.11	7.03	7.07	6.98	7.12	7.18	7.07	6.93	7.04	6.95	7.23	6.9	6.81	6.89	6.72	6.86	6.98	6.94	6.95	6.71	6.84	6.85	6.99	7.06	6.85	6.96	6.97	6.89	6.97	6.87	6.94	6.78	7.14	6.72
ILMN_1657959	7.1	6.97	7.1	7.03	6.87	6.94	6.88	6.96	7.29	7.05	7.24	6.99	6.87	6.78	7.06	6.93	6.95	7.1	6.96	6.8	6.96	7.11	7	7.1	6.96	7.04	7.36	7.02	7	7.08	7.18	6.88	7.05	7.03	7.05	6.84	6.95	7.06	6.97	6.89	6.89	7.09	7.02	7.02	7.05	7.01	7.15	6.87	7.08
ILMN_1657962	6.96	6.99	7.07	7.04	7.05	7.29	7.26	7.14	7.12	6.92	7.08	7.07	7.07	7.32	7.1	7.22	7.18	7.21	6.95	7.22	7.03	7.11	7.26	7.18	6.95	6.96	7.13	7.17	7.28	7.15	7.07	7.15	7.07	7.09	7.11	7.19	7.17	7.11	7.16	7.15	7.23	7.19	7.13	7.09	7.15	7.02	7.16	7.11	7.31
ILMN_1657972	7.45	7.64	7.44	7.75	7.82	7.36	7.64	7.48	7.44	7.48	7.63	7.41	7.46	7.53	8.12	8.7	9.34	7.66	7.31	7.7	7.54	7.99	7.93	7.53	7.96	7.44	7.1	7.49	7.65	7.6	7.8	7.37	7.7	7.3	7.49	7.85	7.22	7.13	7.46	7.19	7.02	7.09	7.81	7.71	7.14	7.35	7.49	8.81	7.3
ILMN_1657983	11.7	11.62	11.21	11.74	11.69	11.82	11.98	12.47	11.56	11.87	11.18	11.59	11.8	10.84	11.34	10.49	11.13	11.79	11.51	11.21	11.56	11.91	11.45	11.41	11.79	11.85	11.63	11.95	11.66	12.11	12.07	11.6	12.26	12.14	12.48	12.04	12.38	11.49	11.6	11.86	11.41	11.3	11.88	11.6	11.82	11.68	10.99	11.84	11.21
ILMN_1657985	7.31	7.38	7.16	7.4	7.14	7.41	7.1	7.21	7.21	7.18	7.4	7.06	7.04	8.16	7.07	7.1	7.08	7.21	7.19	7.27	7.07	7.13	7.1	7.1	7.17	7.4	7.28	6.95	7.09	7.15	7.01	6.98	7.06	7.21	7	7.08	7.08	7.15	7.12	7.09	7.07	7.11	6.94	7.01	7.06	7.26	7.18	7.09	7.63
ILMN_1657991	6.94	6.99	7.07	6.87	7.08	7.01	7.05	6.94	7.03	6.87	6.96	6.93	6.98	7.15	6.83	6.76	7.03	6.78	6.97	6.94	7	6.93	7	7	6.83	7.05	6.95	6.84	6.86	6.95	6.91	6.84	6.83	6.76	6.94	6.93	6.88	6.88	7.03	6.85	6.77	6.94	6.88	6.9	7.09	6.87	6.95	6.83	7.13
ILMN_1657996	7.53	7.72	7.57	7.5	8	7.43	7.38	7.27	7.3	7.7	7.12	6.92	7.55	8.11	7.11	7.49	7.24	7.76	7.88	7.55	7.81	8.31	7.29	7.46	7.23	8.29	7.25	7.94	7.25	7.39	7.13	7.74	7.43	8.62	8.75	7.68	7.7	8.67	7.35	7.64	7.8	8.37	7.54	7.59	7.16	8.46	7.59	7.18	7.76
ILMN_1658010	6.93	7.05	7.3	7.21	7.12	7.43	7.28	7.29	7.09	7.02	7.23	7.33	7.14	7.07	7.32	7	7.3	7.24	7.29	7.42	7.14	7.15	7.13	7.21	7.23	7.25	7.78	7.2	7.44	7.2	7.25	7.22	7.19	7.45	7.75	7.23	7.23	7.19	7.17	7.31	7.52	7.33	7.11	7.22	7.4	7.55	7.12	7.02	7.37
ILMN_1658016	6.86	7.08	7.11	6.86	6.75	7.04	6.9	6.87	6.73	7.28	6.97	6.97	7	6.84	6.85	7.19	6.56	7.04	6.92	6.7	7.04	7.31	6.98	6.89	6.77	8	7.05	7.19	6.98	7.13	6.6	7.11	7.02	8.15	8.56	7.14	7.74	7.77	6.79	6.98	7.65	7.68	7.4	7.25	6.99	8.26	7.23	6.76	6.91
ILMN_1658017	10.94	10.67	11.35	11.14	10.79	11.36	10.97	10.96	10.84	10.33	11.72	11.08	10.34	11.82	11.7	11.97	12	10.19	11.51	10.98	10.91	10.9	12.41	10.44	10.96	10.08	10.02	9.83	9.34	9.19	9.25	9.15	9.67	9.89	8.95	9.53	9.13	10.76	9.88	9.8	10.06	11.67	10.61	10.15	9.12	11.01	11.48	10.32	11.41
ILMN_1658018	6.91	6.74	6.95	6.86	6.68	6.74	6.61	6.93	6.81	6.89	6.84	6.91	6.88	7.25	6.9	6.57	6.97	6.73	6.84	6.95	6.87	6.82	7.05	6.91	6.99	6.83	6.82	6.81	6.78	7.12	6.92	6.67	6.98	6.83	6.64	6.75	6.75	6.62	6.7	6.72	6.73	6.86	6.9	6.94	6.77	6.84	6.88	6.74	6.88
ILMN_1658019	6.86	6.95	6.88	6.92	6.94	7.16	6.96	6.95	6.94	6.94	6.89	6.87	6.84	7.15	6.86	6.82	6.93	6.59	7.13	6.93	6.95	6.88	6.95	6.89	7.13	7.11	7.04	6.92	7.01	6.96	6.85	6.8	6.93	6.89	6.8	6.94	6.69	6.9	6.87	7	6.88	6.97	6.88	6.98	6.95	6.83	7.24	6.86	7.22
ILMN_1658022	7.36	7.07	7.29	7.12	7.2	6.85	7.07	7.06	7.34	7.13	7.09	7.33	7.12	6.97	6.98	7.16	7.31	7.38	7.13	7.17	7.24	7.2	7.12	7.16	7.45	7.28	7.22	7.12	7.27	7.46	7.34	7.41	7.32	7.42	7.38	7.38	7.37	7.26	7.3	7.23	7.43	7.28	7.3	7.34	7.54	7.31	6.97	7.42	7.42
ILMN_1658027	7.35	7.34	7.48	7.6	7.39	7.29	7.14	7.6	7.19	7.33	8.82	8.29	7.43	7.31	7.04	7.59	9.25	7.32	7.47	8.94	7.47	7.94	7.37	7.48	8.3	9.18	9.18	7.77	8.56	7.41	7.62	7.65	7.6	8.49	9.11	7.47	7.47	8.13	7.23	7.86	8.61	8.36	8.02	7.48	8.64	9.26	7.48	7.48	7.34
ILMN_1658028	7.04	7.71	7.45	7.59	7.53	7.85	7.47	7.69	7.43	7.76	7.32	7.61	7.56	7.55	6.98	7.44	7.38	7.58	7.64	7.87	7.49	7.46	7.14	7.35	7.39	7.68	7.71	7.64	8.09	7.6	7.58	7.75	7.88	7.94	7.88	7.64	7.79	7.93	7.42	7.39	7.69	7.47	7.7	7.55	7.67	7.49	7.34	7.47	7.64
ILMN_1658036	7.25	6.93	7	7.07	6.91	7.29	7.16	6.92	7.21	7.1	7.29	7.29	6.88	7.72	7.07	6.83	7.08	7	7.14	7.21	7.06	7.14	6.95	7.08	7.13	6.98	7.05	7.09	7.01	7.07	6.99	7.02	6.82	6.96	6.91	7.05	6.93	6.98	7.05	6.92	6.98	7.03	6.87	7.11	7.11	7.09	6.98	7.11	7.43
ILMN_1658040	6.92	6.77	6.83	6.85	6.81	6.87	7.63	7.18	7.11	6.89	6.95	6.72	6.81	6.97	6.83	6.78	6.69	6.84	6.8	6.85	6.69	7.05	6.88	6.88	6.94	7.13	6.79	6.78	6.85	6.85	7.01	6.9	6.9	7.02	6.77	7.13	7.24	6.76	7.05	6.79	6.94	6.78	7.31	7.06	6.77	6.78	7.03	6.71	6.79
ILMN_1658044	8.56	9.18	8.74	8.9	9.17	8.46	8.28	7.92	8.84	8.89	10.36	8.13	8.83	9.07	8.3	7.85	9.64	8.69	9.03	9.18	8.68	9.17	9.14	8.21	9.75	8.93	9.87	8.49	8.54	8.84	8.21	9.32	9.14	8.73	8.92	8.98	8.17	8.85	8.64	8.3	10.03	9.83	8.27	8.74	9.64	8.24	9.25	10.19	8.71
ILMN_1658053	12.22	12.1	11.59	11.86	12.06	12.16	12.15	12.49	11.72	12.01	10.28	11.02	12.46	11.9	12.44	10.91	11.76	11.86	11.68	11.63	12	11.63	11.42	11.79	11.86	12.1	12.18	12.17	12.29	12.17	12.41	12.48	12.54	12.35	12.4	12.03	12.62	11.83	12.84	12.13	12.05	11.21	11.92	11.74	11.19	11.17	11.65	12.32	12.07
ILMN_1658058	7.46	7.4	7.22	7.31	7.45	7.23	7.37	7.41	7.48	7.37	7.14	7.3	7.27	7.27	7.35	7.36	7.32	7.47	7.32	7.38	7.35	7.32	7.08	7.33	7.22	7.31	7.33	7.18	7.24	7.54	7.59	7.47	7.78	7.64	7.26	7.36	7.27	7.54	7.31	7.27	7.47	7.38	7.29	7.27	7.34	7.32	7.39	7.32	7.4
ILMN_1658060	7.31	6.96	7.37	7.66	7.13	7.15	7.06	6.97	7.23	7.1	9.36	7.08	7.18	6.89	7.01	6.98	11.14	7.08	7.42	7.02	6.98	8.55	7.3	7.41	7.14	7.38	7.53	6.99	6.99	7.15	7.01	6.97	6.99	7.11	6.8	7.32	7.06	7.19	6.9	7.03	7.3	7.49	7.11	7.24	7.06	7.39	7.42	8.04	7.43
ILMN_1658062	7.1	7.21	7.04	7.2	6.99	7.03	7.07	7.4	7.3	7.23	7.04	7.31	7.16	7.05	7.36	7.34	7.05	7.28	7.05	7.05	7.3	7.41	7.27	6.95	7.25	7.01	7.35	7.27	7.39	7.26	7.28	7.39	7.28	7.3	7.35	7.38	7.26	7.24	7.29	7.3	7.29	7.29	7.36	7.39	7.36	7.26	6.98	7.36	6.99
ILMN_1658065	9.98	9.86	9.64	10.15	10.07	9.58	9.29	9.64	10.28	10.11	10.41	10.49	9.9	10.23	9.31	10.21	10.9	9.82	9.99	10.31	10.28	10.43	10.17	9.5	10.31	10.22	11.16	9.69	10.73	10.01	9.53	9.87	9.5	9.78	9.67	9.78	8.98	10.41	9.26	9.42	10.76	10.29	9.36	9.46	9.77	10.53	10.26	11.29	10.95
ILMN_1658072	7.17	7.78	7.43	7.44	7.63	7.33	7.55	7.2	7.3	7.72	6.8	7.88	7.49	7.34	7.54	7.23	6.97	7.31	7.62	7.48	7.64	7.48	7.19	7.56	6.81	7.03	7.11	7.03	7.11	7	6.96	7.1	6.85	7.15	6.94	7.11	7.01	7.01	7.07	6.95	7.26	7.11	7.15	7.3	7.06	7.19	7.35	6.96	7.43
ILMN_1658074	7.07	7.33	7.38	6.98	7.06	7.14	7.2	7.04	6.96	7.1	7.01	7.14	7.15	7.18	7.1	7.15	7.08	6.95	7.37	7.07	7.06	7.09	7.1	7.09	7.09	7.11	7.02	7.15	7.12	7.01	6.75	7.02	6.73	7.02	7.05	7.05	7.1	7.08	7.05	6.98	7.07	7.11	7	7.02	6.98	6.91	7.12	6.9	7.22
ILMN_1658080	11.2	10.28	10.56	10.59	10.46	10.07	10.05	10.6	10.66	10.56	10.38	10.11	10.57	11.08	11.6	10.83	11.08	10.94	10.81	10.2	11.02	11.27	10.8	10.23	9.99	10.83	10.27	11.07	10.33	10.85	10.13	10.68	10.89	10.78	10.85	10.91	10.71	10.16	10.55	10.32	10.81	11.12	10.29	10.77	10.12	10.38	10.6	10.16	10.82
ILMN_1658093	7.44	8.01	7.71	7.63	7.96	7.88	7.64	7.77	7.48	7.86	7.75	7.75	7.53	7.08	7.74	7.33	8.27	7.54	7.69	7.55	7.83	7.47	7.33	7.7	7.41	7.02	7.54	7.8	7.95	7.29	7.64	7.7	7.56	7.4	7.73	7.42	7.78	7.42	7.89	7.86	7.94	7.83	7.89	7.77	7.44	7.75	7.26	7.58	7.25
ILMN_1658095	10.78	7.98	7.8	7.73	10.27	12.41	13.11	10.4	8.07	9.41	8.05	8.06	8.42	10.2	10.76	7.71	7.76	12.88	10.23	7.92	8	8.3	10.98	12.16	11.32	8.74	9.52	8.02	8.61	10.55	13.76	12.05	11.76	10.94	10.41	11.09	14.01	9.62	12.62	13.76	11.29	10.49	13.59	12.09	10.6	9.04	10.69	10.42	9.53
ILMN_1658104	8.35	7.69	7.83	7.68	7.8	7.91	8.05	8.38	7.91	8.11	7.35	7.94	7.92	7.51	8.06	7.71	7.63	8.2	7.82	7.78	7.89	7.96	7.44	8.16	7.47	7.69	7.5	7.76	8	7.62	7.85	7.73	7.54	7.54	7.81	7.7	7.67	7.47	7.89	7.81	7.77	7.53	7.62	7.97	7.39	7.63	7.56	7.5	7.25
ILMN_1658108	6.82	6.88	6.87	6.83	6.87	6.94	6.82	6.73	7.09	6.87	6.96	7.1	6.83	6.98	6.92	7.18	6.73	6.9	6.86	7.06	6.83	7.1	6.94	6.89	6.87	6.79	6.88	6.94	6.79	6.97	6.7	6.93	7	7.11	6.79	6.89	6.84	6.88	6.74	6.91	6.81	7.04	6.84	6.91	6.99	6.9	6.92	6.73	6.76
ILMN_1658111	7.48	6.93	6.94	6.98	7.15	7.36	6.97	7.16	7	6.94	7.21	7.24	7.06	7.33	6.94	7.01	7.22	7.2	7.24	7.15	7.25	6.99	7.4	7.1	7.34	7.29	7.43	7.21	7.36	7.22	7.12	6.96	7.21	7.2	7.16	7.16	7.25	7.09	7.16	7.17	7.07	7.09	7.09	7.15	7.17	7.17	7.97	7.09	7.39
ILMN_1658121	6.88	7.51	7.43	7.25	7.44	7.83	7.8	7.3	7.47	7.52	7.65	7.24	7.58	7.77	7.42	7.47	7.16	7.38	7.25	7.52	7.5	7.71	7.43	7.61	7.33	7.53	7.66	7.3	7.04	7.14	7.41	7.47	7.47	7.99	7.91	7.33	7.66	8.56	7.55	7.38	7.56	7.74	7.68	7.35	7.4	8	7	7.46	7.18
ILMN_1658123	7.11	7.04	7.08	7.02	7.13	7.24	7.22	7.1	7.14	7.06	6.97	7.02	7.13	7.1	7.21	6.98	6.96	7.16	7.21	7.03	7.15	7.2	7.15	7.06	7.11	7.07	7.12	7.09	7.02	7.04	7.18	7.08	7.17	7.22	7.17	7.09	7.1	7.17	7.18	7.15	7.17	7.06	7.14	7.11	7.08	7.2	7.19	7.15	7.11
ILMN_1658144	10.1	10.22	10.24	10.04	10.16	9.82	10.16	9.68	10.46	10.29	9.53	10.4	10.18	10.12	9.69	9.96	9.6	10.26	10.1	10.13	9.73	10.07	9.99	10.24	10.48	10.08	10.48	10.25	10.07	10.62	10.58	10.7	11	10.82	10.41	10.47	10.28	10.56	10.29	10.48	10.07	9.91	10.29	10.46	10.9	10.47	10.35	9.87	10.16
ILMN_1658152	8.18	7.87	7.88	8.02	7.9	8.62	7.97	8.45	8.16	8.08	8.94	8.73	8.07	7.66	8.21	8.66	8.83	8.18	8.03	7.96	8.11	8.35	8.33	7.9	8.21	8.23	7.95	7.95	8.26	7.79	8.15	7.94	7.77	7.69	7.79	8.01	7.82	8.29	7.69	8.13	8.46	8.53	8.21	8.07	8.44	8.33	8.56	8.48	8.25
ILMN_1658155	6.97	7.19	7.02	7.1	7.41	7.18	7.24	7.15	7.11	7.13	7.19	7.41	7.15	6.94	7.26	7.23	8.07	7.11	7.17	7.1	7.35	7.23	7.03	7.25	6.99	7.28	7.22	7.32	7.47	7.08	7.01	7.18	7.29	7.24	7.28	7.25	7.09	6.83	7.08	7.08	7.47	7.34	7.14	7.26	7.26	7.25	7.19	7.96	6.93
ILMN_1658158	7.14	7.17	7.32	7.49	7.32	6.98	7.48	7.68	7.29	7.47	6.73	7.52	7.31	6.98	8.21	7.24	7.22	7.36	7.27	7.07	7.4	7.28	7	7.58	6.9	7.18	6.95	7.14	7.36	7.12	7.46	7.31	6.92	7.06	7.31	7.06	7.35	6.91	7.54	7.32	7.31	7.29	7.43	7.42	7	7.11	7.37	7.17	7.08
ILMN_1658160	9.96	11.1	10.42	10.58	10.65	10.5	10.41	10.67	10.57	10.9	11.45	10.48	10.48	9.72	9.65	10.19	12.23	10.61	10.89	10.89	10.32	10.3	10.86	9.54	11.39	11.14	11.23	10.91	11.52	11.21	11.03	10.93	11.85	10.86	10.86	11.62	11.05	10.91	10.8	10.94	10.45	11.42	10.83	10.77	11.29	10.28	10.25	11.13	10.1
ILMN_1658173	7.31	7.57	7.61	7.76	7.67	7.76	7.76	7.44	7.58	7.73	8.14	8.24	7.6	7.91	8.21	7.92	7.22	7.53	7.84	7.72	7.56	7.44	7.64	7.62	7.61	7.99	7.64	7.68	7.93	7.76	7.59	7.47	7.78	7.6	7.63	7.86	7.9	7.58	7.83	7.6	7.47	7.71	7.8	7.74	7.52	7.71	7.43	8.08	7.76
ILMN_1658182	10.49	9.03	10.2	9.07	9.55	9.05	10.07	10.95	9.72	9.82	8.64	9.44	9.73	10.12	9.66	8.78	8.67	9.68	10.1	10.06	9.71	9.54	9.3	10.91	9.2	8.02	9.32	9.53	9.77	8.51	8.73	8.65	8.54	8.35	9.09	8.24	8.69	9.04	9.57	9.34	9.8	9.54	9.89	9.71	7.19	10.19	10.35	10.1	10.09
ILMN_1658190	6.76	7.05	7.19	7.02	7.03	7.03	6.9	6.81	6.91	6.91	6.89	6.82	6.87	6.81	6.94	6.92	6.96	6.82	7.01	7.02	6.9	7.02	6.92	7.06	7.05	7.07	6.88	6.83	7.02	6.82	7	6.88	6.85	6.81	6.69	6.79	6.84	6.9	6.93	6.84	7.04	7.01	6.85	6.99	6.9	6.93	6.76	7	6.74
ILMN_1658196	9.09	8.62	9.01	8.51	8.97	8.42	9.31	8.9	8.86	9.12	7.88	8.39	9.16	9.33	9.2	8.73	8.04	9.25	9.2	8.91	9.13	8.79	8.48	10.24	9.07	8.1	8.51	9.08	8.89	8.54	9.31	8.95	8.74	8.86	8.69	8.88	9.15	8.39	9.25	8.71	8.77	8.47	9.45	9.27	8.36	8.73	9.01	8.42	8.7
ILMN_1658200	7.14	7.17	7.21	7	7.03	7.44	7.89	7.01	6.93	7.03	7.04	6.78	7.58	7.43	7.99	6.73	6.82	7.18	7.01	7.17	6.97	7.07	7.2	7.63	7.03	6.94	6.82	6.97	6.93	7.09	7.03	7.08	6.93	6.96	6.99	6.86	7.03	6.97	7.69	7.19	7.31	6.97	7.37	7.05	7.05	7.08	7.02	7.03	7.53
ILMN_1658207	7.24	7.39	7.29	7.33	7.2	7.24	7.43	7.39	7.43	7.44	7.48	7.55	7.37	6.97	7.12	7.57	7.29	7.41	7.32	7.36	7.39	7.48	7.62	7.34	7.46	7.38	7.53	7.44	7.51	7.36	7.45	7.37	7.35	7.39	7.36	7.47	7.37	7.43	7.45	7.38	7.43	7.46	7.51	7.38	7.49	7.46	7.13	7.58	7.08
ILMN_1658210	7.26	7.36	7.28	7.14	7.28	7.23	7.26	7.04	7.16	6.96	6.98	7.01	7.39	7.61	7.2	6.81	7.13	7.26	6.95	7.17	6.97	6.98	7.28	7.29	7.15	7.24	7.06	6.84	7.15	7.08	6.77	7.06	7.22	6.99	6.98	7.06	7.08	7.05	7.21	7.18	7.26	7.19	6.9	7.06	7.15	7.08	7.44	7.04	7.37
ILMN_1658221	8.35	7.95	8.3	8.34	8.23	8.51	7.85	8.27	8.3	7.9	7.86	8.38	8.33	8.07	8.53	8.1	8.22	7.68	8.1	7.51	8.18	7.91	7.94	8.29	7.53	7.58	7.64	7.77	8.12	7.54	7.52	7.89	7.39	7.66	7.66	7.43	7.49	8.15	7.97	7.74	7.7	8.13	7.68	7.67	7.72	8.7	8.37	7.81	8.18
ILMN_1658231	7.48	7.77	7.55	7.69	7.95	8.07	7.75	7.73	7.63	7.63	8.44	8.32	7.75	8.14	7.76	8.06	8.02	7.72	7.7	7.74	7.67	7.96	7.77	7.94	7.84	7.93	7.83	7.73	7.82	7.64	7.82	7.6	7.59	7.58	7.8	7.88	7.74	7.81	7.66	7.85	7.63	7.73	7.93	7.87	8.14	7.84	7.31	8.38	7.59
ILMN_1658235	7.06	7.33	7.09	7.09	7.34	7.03	7.51	7.64	7.17	7.21	7.31	7.37	7.08	6.96	7.15	7.4	7.44	7.24	7.2	7.34	7.1	7.26	7.16	7.24	7.08	7.42	7.9	7.17	7.57	7.19	7.13	7.39	7.08	7.8	8.41	7.32	7.45	7.2	7.25	7.39	7.96	7.56	7.43	7.45	7.34	8.04	7.1	7.08	7.09
ILMN_1658237	7.17	7.38	6.73	7.04	7.13	7.11	7.38	6.94	7.31	7.32	6.99	7	7.01	7.33	6.76	6.95	7.13	7.29	6.85	7.19	6.94	7.17	6.97	7.08	6.88	7.02	7.1	7.35	6.96	7.05	7.01	7.45	7.34	7.02	7.1	7.01	7.05	7	7.08	7.01	7.03	6.99	6.96	7.23	6.93	7.03	7.16	7.09	7.23
ILMN_1658251	7.41	7.31	7.42	7.2	7.3	7.25	7.38	7.26	7.13	7.24	7.16	7.52	7.16	7.05	7.06	7.18	7.24	7.19	6.99	7.45	7.17	7.42	6.99	7.4	7.07	7.14	7.26	7.2	7.3	7.22	7.18	7.24	7.42	7.56	7.51	7.24	7.18	7.29	7.21	7.03	7.2	7.17	7.11	7.22	7.06	7.33	7.04	7.23	7.19
ILMN_1658254	7.31	7.3	7.38	7.37	7.22	7.48	7.47	7.45	7.32	7.41	7.28	7.27	7.49	7.16	7.42	7.67	7.42	7.39	7.29	7.14	7.49	7.53	7.52	7.31	7.31	7.11	7.4	7.42	7.45	7.51	7.32	7.47	7.12	7.38	7.44	7.5	7.54	7.4	7.5	7.58	7.55	7.52	7.47	7.52	7.69	7.5	7.5	7.38	7.26
ILMN_1658259	10.64	10.73	10.59	10.64	11.03	10.9	10.84	10.59	10.54	10.88	10.75	11.27	11	10.93	11.69	11.06	10.36	10.96	10.57	10.7	11.09	10.91	10.05	10.91	10.73	10.82	10.35	11.08	11.02	11.01	11.1	11.19	11.24	11.28	11.22	10.91	11.14	10.59	10.97	10.87	11.07	10.62	10.94	10.68	11.15	10.58	10.47	10.15	10.55
ILMN_1658261	8.21	8.65	8.21	8.49	8.25	9.38	9.06	8.01	8.34	8.33	8.66	8.84	8.52	8.63	9.23	8.15	8.92	8.54	8.39	8.17	8.36	8.47	8.52	8.51	9.09	8.92	8.76	8.32	8.52	8.48	9.41	8.26	8.38	8.55	8.5	8.71	9.36	8.43	9.09	8.85	8.16	8.46	9.2	8.66	8.33	7.96	8.44	9.15	8.18
ILMN_1658265	7.42	7.4	7.36	7.41	7.25	7.52	7.43	7.35	7.42	7.3	7.32	7.04	7.38	7.39	7.48	7.25	7.39	7.32	7.47	7.5	7.48	7.33	7.36	7.48	7.46	7.44	7.32	7.33	7.27	7.46	7.39	7.28	7.31	7.24	7.18	7.24	7.44	7.2	7.3	7.34	7.19	7.09	7.19	7.2	7.27	7.24	7.68	7.11	7.79
ILMN_1658266	7.2	7.54	8.11	7.88	8.21	7.58	7.91	7.44	7.55	7.7	7.78	8.45	7.76	7.98	8.48	8.97	8.14	7.6	7.9	7.67	7.79	8.1	7.64	8.27	7.11	6.77	7.06	7.46	8.17	6.97	7.39	7.37	7.34	7.32	7.43	7.43	7.15	7.13	7.41	7.08	7.35	7.82	7.7	7.94	6.94	7.72	7.29	7.63	7.74
ILMN_1658269	11.11	11.03	11.53	11.86	11.43	11.44	10.49	10.52	11.1	10.84	11.25	11.55	10.82	11.11	10.5	10.45	12.24	11.03	10.98	11.32	11.42	11.03	10.9	10.98	11.06	11.65	11.29	10.84	11.62	11.3	10.84	11.26	11.22	11.28	11.5	11.37	10.81	11.18	10.53	11.08	11.09	11.34	10.54	11.09	11.48	11.26	11.3	11.68	11.16
ILMN_1658278	7.07	6.9	7.11	7.39	7.22	6.98	7.09	7.16	6.97	7.09	7.11	7	6.96	7.12	6.96	7.08	7.03	6.82	7.05	7.28	7.08	7.2	7.09	6.99	7.1	7.31	7.13	6.87	7.05	7.1	6.9	6.94	7.04	7.05	7.07	6.89	6.89	7.09	7.22	7.1	6.91	7.07	7.13	6.94	7.01	7.03	7.46	7.04	7.46
ILMN_1658283	14.95	14.83	14.94	14.36	14.8	14.31	15.03	13.8	14.76	14.97	12.67	15.02	14.75	14.79	14.3	14.51	13.51	14.82	14.74	14.8	14.79	14.31	14.44	15.1	14.63	14.68	14.55	15.14	14.64	14.57	14.44	14.6	14.08	14.12	14.75	14.56	14.69	14.51	15.03	15.43	14.67	14.87	15.04	15.44	13.64	14.68	14.94	13.05	14.87
ILMN_1658285	10.11	9.66	10.4	9.44	9.98	8.16	10.41	9.82	10.26	10.63	8.49	9.24	10.36	10.17	9.47	9.53	8.36	10.04	10.5	10.21	9.77	9.81	9.81	10.12	9.36	8.81	10.2	10.34	9.66	10.09	9.46	9.96	9.31	9.67	10.09	9.9	9.54	9.36	10.09	9.12	9.57	9.49	9.3	10.14	8.52	9.72	9.88	9.42	10.53
ILMN_1658289	11.06	11.3	11.25	11.17	11.21	11.01	10.75	11.32	10.99	10.97	12.26	12.36	11.03	11.31	10.32	11.77	11.09	11.11	11.48	11.24	11.49	11.74	11.21	10.4	11.09	11.24	11.9	11.37	11.8	11.53	10.74	11.24	11.42	11.54	11.79	10.94	10.61	11.27	10.32	10.93	11.84	11.41	10.61	10.83	11.45	11.56	11.24	11.48	11.2
ILMN_1658290	9.02	9.32	9.17	9.52	9.31	10.55	10.04	9.38	9.22	8.61	9.82	9.52	9.86	9.18	10.31	9.4	9.27	9.39	9.33	9.29	9.24	9.28	9.22	9.25	9.61	9.97	10.7	9.57	9.26	9.81	10.21	9.56	9.67	9.54	9.68	9.74	10.49	9.5	10.48	10.45	9.25	9.44	10.51	9.52	9.45	9.18	8.85	11.06	9.07
ILMN_1658295	7.15	7.04	6.95	6.73	6.69	7.39	7.05	6.96	7.1	7.02	7.15	7.06	7.01	7	7.03	6.83	6.83	6.8	6.93	6.87	7.12	6.92	7.01	6.94	6.65	7.13	6.96	6.85	6.93	6.86	6.94	6.96	7.11	6.99	6.91	6.77	7	6.64	7.02	6.99	7	6.69	6.89	6.94	6.79	6.86	7.23	6.84	6.85
ILMN_1658301	7.28	7.97	8.51	9.12	8.33	7.09	7.19	6.86	7.61	7.43	8.33	8.57	7.37	7.39	7.19	8.68	7.31	8.1	8.16	8.79	7.94	8.08	8.61	7.56	8.8	7.83	7.72	7.78	7.7	7.97	8	8.42	7.89	8.14	7.55	8.35	7.08	9.4	7.2	7.19	8.35	7.77	7.02	7.87	9.06	9.87	9.06	7.13	7.39
ILMN_1658304	8.16	8.07	7.65	7.98	7.88	8.33	7.55	8.03	8.07	7.83	7.45	7.39	7.8	8.14	7.83	7.32	8.96	7.71	8.12	7.41	8	7.66	7.89	7.76	7.5	8.19	7.72	7.85	7.8	8.24	7.6	7.9	7.57	8.68	7.97	7.82	7.63	7.74	7.7	7.52	7.82	7.84	7.55	7.58	7.49	8.06	8.27	8.06	7.98
ILMN_1658310	7.67	7.52	7.62	7.57	7.7	7.65	7.5	7.57	7.62	7.6	7.86	7.72	7.6	7.81	7.32	7.81	7.83	7.64	7.49	7.87	7.67	7.73	7.44	7.8	7.97	7.78	7.53	7.63	7.61	7.63	7.63	7.61	7.8	7.69	7.48	7.66	7.59	7.69	7.6	7.61	7.64	7.72	7.6	7.52	7.81	7.64	8.01	8.01	7.95
ILMN_1658312	8.75	9.36	8.58	8.55	8.85	11.08	8.85	9.54	8.29	8.38	7.51	7.39	8.12	8.41	7.07	8.07	8.01	8.23	8.2	7.92	8.94	9.1	8.34	8.11	8.08	12.32	9.59	8.54	8.15	8.28	8.26	8.62	8.41	12.48	12.95	8.17	10.23	10.84	7.62	8.32	10.25	11.14	8.4	8.34	8.4	11.92	8.47	7.78	10.03
ILMN_1658315	7.04	6.99	7.08	6.94	6.88	7.04	6.97	7.13	7	6.99	7.14	6.91	7.02	7.09	7.09	7.08	7.13	6.9	7	6.93	7.08	7.09	6.94	7.07	7.01	7.08	6.99	6.85	6.98	6.98	6.86	6.99	6.93	6.92	7	6.99	6.98	6.93	6.9	6.9	6.94	6.99	6.93	6.96	7.12	7.01	7.02	6.95	7.08
ILMN_1658318	7.35	8.89	8.14	8.06	8.55	7.6	8.28	6.83	7.83	8.72	7.46	7.91	8.68	7.05	7.99	8.02	8.83	8.62	8.37	7.9	8.25	7.87	7.94	8	8.12	8.02	8.42	8.84	8.96	9.1	8.15	8.76	9.03	8.34	8.03	8.92	8.74	8.24	8.37	8.1	7.61	7.88	7.98	8.93	8.01	7.46	7.45	8.29	7.54
ILMN_1658333	7.6	8.55	7.67	7.64	7.68	7.81	8.78	7.91	8.28	7.82	7.58	7.44	8.17	7.97	7.56	7.42	7.67	8.15	7.33	7.77	8.16	7.92	7.53	7.74	7.56	8.13	8.56	8.16	7.79	7.98	8.1	8.53	8.29	8.19	8.07	7.84	8.53	8.61	8.06	8.56	7.78	7.85	8.02	7.97	7.53	7.6	7.11	7.78	8.06
ILMN_1658337	8.52	8.58	8.28	8.72	8.62	9.77	8.7	8.73	9	8.9	8.76	9.06	8.97	8.37	9.97	9.09	9.05	8.5	8.73	8.16	8.82	8.88	9.29	9.61	9.67	9.22	9.05	8.78	9.06	9.28	9.76	9.67	9.91	10.08	10.69	8.85	9.9	9.48	9.95	9.13	9.94	8.98	9.43	8.93	10.21	9.14	9.03	9.49	9.11
ILMN_1658346	6.84	6.85	6.73	6.97	6.82	6.85	6.85	6.91	6.93	6.86	6.95	6.86	6.91	7.02	6.73	6.79	6.89	6.83	6.86	7.11	6.91	6.96	6.79	6.75	6.86	6.9	6.76	6.87	6.81	6.79	6.69	6.8	6.91	6.88	6.81	6.62	6.7	6.97	6.92	6.61	6.92	6.73	6.77	6.71	6.98	6.9	6.73	6.8	6.89
ILMN_1658351	11.17	11.51	11.32	11.65	11.73	11.97	11.56	11.39	11.44	11.27	10.86	12.13	11.53	11.66	11.69	12.01	11.4	11.2	11.25	11.25	11.55	11.36	11.38	11.32	11.45	11.46	11.12	11.36	11.21	11.72	11.57	11.7	11.26	11.22	11.28	11.88	11.58	11.53	11.8	11.47	10.97	11.08	11.34	11.34	11.21	10.98	11.01	10.94	11.49
ILMN_1658354	7.29	7.09	7.38	7.08	7.24	7.27	7.29	7.3	7.36	7.25	7.46	7.33	7.29	7.69	7.26	7.13	7.33	7	7.27	6.98	7	7.18	7.07	7.33	7.07	7.01	7.33	7.16	7.21	7.26	7.26	7.2	7.31	7.12	7.07	7.1	7.23	7.12	7.3	7.16	7.13	6.99	7.06	7.07	7.16	7.09	7.05	7.2	7.56
ILMN_1658356	10.86	11.47	10.97	10.8	10.19	8.16	12.03	10.44	10.91	10.52	10	8.6	11.03	11.11	9.51	9.77	9.18	11.12	9.55	9.67	11.3	11.04	10.08	9.91	8.84	9.84	10.41	10.4	8.78	10.25	10.24	10.52	9.93	10.33	9.98	10.89	10.45	10.58	10.34	9.5	9.05	9.73	9.73	10.27	8.87	9.46	9.23	9.28	10.74
ILMN_1658369	6.69	7.12	6.99	6.78	6.86	6.96	6.78	6.77	6.85	7.16	6.84	7.19	6.99	6.92	7.2	6.9	6.84	6.83	6.76	6.86	6.89	7.02	7	6.89	6.92	7	6.92	6.83	6.89	6.88	7.06	7.07	6.88	6.95	6.92	6.85	6.74	7.08	7.06	6.93	7.01	6.7	6.81	6.95	7.01	6.79	6.89	6.85	7.04
ILMN_1658373	10.38	10.73	10.49	10.4	10.87	10.09	10.27	10.12	10.55	10.64	10.91	10.27	10.52	10.28	9.46	11.11	10.15	10.63	11.04	10.09	10.27	10.24	11.12	9.9	10.68	11.18	11.75	11.06	10.41	10.9	10.34	10.57	10.69	10.24	10.74	11.22	10.51	10.4	10.18	10.23	10.1	11.15	10.58	11.04	10.82	10.4	10.54	11.3	10.4
ILMN_1658375	7.09	7.33	7.03	7.04	7.08	7.1	7.34	7.21	7.21	7.16	7.2	6.92	7.01	7.21	6.99	7.01	7.09	7.06	7.08	7.05	7.07	7.21	7.27	6.88	7.3	7.14	7.06	7.02	7.06	7.08	7.18	7.06	7.34	7.11	7.17	7.15	7.34	7.23	6.96	7.08	7.12	7.08	7.09	6.95	7.1	6.92	6.84	7.02	7.48
ILMN_1658376	7.13	7.42	7.23	7.19	7.15	7.54	7.2	7.39	7.19	7.04	7.6	7.63	7.27	7.19	7.36	7.33	7.08	7.26	7.45	7.16	7.24	7.46	7.38	7.4	7.23	7.17	7.43	7.27	7.53	7.12	7.15	7.18	7.25	7.23	7.29	7.26	7.32	7.24	7.23	7.04	7.31	7.3	7.33	7.25	7.09	7.19	7.45	7.51	7.47
ILMN_1658383	8.48	8.22	7.49	7.97	8.18	8.48	8.28	8.33	7.65	8.25	7.02	7.53	7.83	7.57	7.8	7.35	7.84	7.73	8.13	7.8	7.91	7.7	7.32	8.31	7.77	7.67	7.68	8.01	8.23	8.09	8.41	8.08	7.8	7.83	7.85	7.68	8.35	8.21	7.98	8.12	8.14	7.5	8.46	7.65	7.8	7.7	8.2	8.07	8
ILMN_1658384	12.47	12.92	8.58	9.93	12.05	7.53	8.72	8.57	14.07	13.66	10.43	8.68	13.13	11.9	10.17	12.23	7.2	12.46	13.35	10.25	12.97	13.61	12.6	12.93	12.19	9.5	9.64	11.67	8.96	13.36	10.87	13.69	13.76	11.26	8.21	13.18	7.63	7.21	12.13	8.08	10.78	9.23	10.51	12.61	9.1	7.21	11.03	12.77	12.39
ILMN_1658386	7.1	6.86	7	6.94	6.98	7.02	6.88	7.03	7.07	6.85	7.19	6.97	6.83	7.09	6.94	6.93	6.98	7.16	6.85	6.92	7.06	7.08	7.01	7.11	6.9	7.01	6.91	6.96	6.94	6.91	7.12	7.08	7.19	6.94	6.86	7.11	6.99	7.06	7.05	6.99	6.99	7.04	7.02	7.02	7	6.92	7.06	7.07	6.88
ILMN_1658398	6.92	7.27	7.44	7.56	7.18	7.24	7.73	7.53	7.02	7.02	7.06	7.19	7.26	7.43	7.19	7.36	7.08	7.25	7.12	7.01	7.27	7.69	7.3	7.38	7.03	7	7.14	6.99	7.49	6.97	7.16	7.1	6.85	6.91	6.97	6.93	7.07	6.89	7.13	7.28	7.27	7.18	7.29	7.13	6.95	7.24	7.1	6.9	7.15
ILMN_1658399	7.98	7.86	7.64	7.9	7.64	8.29	8.17	8.32	8.21	8.05	7.29	7.55	7.92	7.55	8.42	7.81	7.4	7.95	7.81	7.52	8.49	8.35	7.68	7.79	7.44	8.4	8.13	7.83	7.73	7.69	7.71	7.96	7.47	9.44	9.97	7.89	8.26	8.11	8.05	7.69	8.08	8.22	7.81	7.99	7.35	8.51	7.43	7.9	8.04
ILMN_1658405	7.13	6.96	7.09	7.02	7.01	6.99	6.99	7.1	7.12	6.99	7.56	6.91	7.09	7.25	7.27	7.02	6.97	6.94	7.21	7.13	6.82	7.2	6.89	6.92	7.22	7.18	6.99	6.81	6.86	7.01	6.89	6.84	7.11	6.88	6.86	6.96	7.07	7.07	7.02	7.12	7.38	7.03	6.99	7.09	7.01	7.01	7.05	7.19	7.23
ILMN_1658415	6.94	7.1	7.04	7.07	7.01	7.21	7.01	6.96	7.12	7.09	7.11	6.85	7.24	7.01	7.03	6.86	7.35	7.09	7.29	7.1	6.92	6.96	6.91	6.96	7.15	7.33	7.08	7.13	7.22	7.05	7.03	7	7.1	7.02	7.1	7.04	7.29	7.11	7.09	7.01	7.05	7.08	7.08	6.99	7.11	7.08	6.85	7.06	7.05
ILMN_1658416	11.36	11.36	11	10.91	11.31	11.46	11.26	10.84	11.18	11.33	9.79	10.93	10.98	11.13	10.92	10.64	9.94	11.11	11	11.29	11.16	10.58	10.16	11.22	10.6	10.68	11.19	11.31	10.95	10.85	10.95	11.22	10.59	11.04	11.5	10.85	11.09	10.74	11.53	11.09	11.04	10.41	10.76	11.16	10.7	10.75	10.91	10.21	11.41
ILMN_1658422	7.55	8.12	7.64	7.77	8	7.94	7.7	7.84	7.97	7.98	7.87	8.58	8.08	7.14	7.94	7.99	7.85	7.9	7.73	7.56	7.78	7.72	7.76	7.83	8.16	7.83	7.94	8.2	7.93	8.3	8.38	8.3	8.36	8.18	8.08	8.29	8.22	8.02	8.02	7.96	7.98	7.77	8.01	7.94	8.58	7.81	7.44	8.21	7.47
ILMN_1658425	11.02	10.72	10.46	10.81	10.53	10.52	10.7	12.51	10.73	10.79	10.76	10.87	10.87	10.74	11.19	10.76	10.54	11.16	10.38	10.64	10.93	11.44	10.57	10.87	11.07	11.02	11.51	11.14	11.37	11.47	11.98	11.95	11.47	11.18	11.33	11.52	11.9	10.97	11.4	11.47	12.08	10.42	11.18	11.03	11.33	10.25	10.76	10.92	10.69
ILMN_1658426	8.51	8.8	9.49	8.77	9.07	7.24	8.06	7.1	9.15	8.78	10.79	10.62	8.2	9.67	8.4	9.84	10.46	9.31	9.16	8.45	9.24	10.45	10.21	9.48	10.12	9.53	8.54	9.37	11.25	10.5	8.05	9.7	10.06	9.67	10.1	9.27	8.04	10.01	8.26	9.11	9.18	10.18	7.54	8.6	10.17	9.71	9.17	9.78	10.07
ILMN_1658427	7.2	7.21	7.37	7.31	7.27	7.52	7.3	7.27	7.42	7.31	7.22	7.33	7.43	7.16	7.52	7.19	7.49	7.33	7.2	7.37	7.32	7.37	7.35	7.4	7.46	7.26	7.13	7.22	7.34	7.29	7.35	7.38	7.42	7.36	7.19	7.31	7.3	7.42	7.31	7.36	7.33	7.26	7.33	7.23	7.43	7.3	7.1	7.46	7.1
ILMN_1658439	8.76	8.39	7.79	8.13	8.01	7.89	8.26	8.39	8.29	8.52	7.38	8.07	8.07	7.5	8.33	7.6	8.46	8.17	8.04	8.32	8.16	7.83	7.04	8.3	7.34	7.51	7.89	7.99	8.21	7.65	7.83	8.02	7.76	7.93	7.98	7.53	7.74	8.14	8.61	8.16	7.86	7.7	7.7	7.99	7.35	8.01	8.88	8.46	8.54
ILMN_1658440	7.44	7.77	7.62	7.62	7.77	7.82	7.69	7.76	7.9	7.84	7.97	7.7	7.76	7.24	8.04	7.92	7.96	7.88	7.7	7.69	7.85	8.03	7.91	7.59	8.14	7.9	7.7	7.75	7.77	7.87	8.19	7.97	8.22	8.09	7.59	7.89	7.71	7.9	7.77	7.73	7.74	7.72	7.69	7.66	7.94	7.7	7.8	8.05	7.18
ILMN_1658448	6.9	7.05	7.16	6.97	7.08	7.05	7.08	7.03	7.1	7.13	6.99	7.17	7.05	6.81	7.14	7.1	6.98	7.02	7.09	6.92	7.04	7.21	6.83	7.07	6.9	6.89	6.91	7.13	7.12	7.01	7.05	7.06	7.02	7.11	6.84	7.08	6.99	6.98	7.02	6.99	6.93	7.1	6.88	7.05	7.07	6.99	6.88	7.06	7.08
ILMN_1658452	7.75	8.08	8.09	8.22	7.99	8.61	7.83	7.6	7.86	7.89	8.82	8.17	7.67	8.2	7.97	8.94	9.98	8.09	8.18	8.12	7.9	8.69	7.81	7.85	8.06	7.58	8.12	7.79	8.28	7.22	7.63	7.56	7.31	7.41	7.68	7.63	7.54	7.49	7.6	7.84	8.38	8.5	8.15	7.91	7.43	7.91	8.55	8.06	7.9
ILMN_1658456	11.59	11.43	11.38	11.54	11.27	11.46	11.53	11.48	11.65	11.61	10.82	11.03	11.45	11.42	11.66	11.19	11.03	11.54	11.53	11.44	11.49	11.18	11.13	11.29	11.37	11.08	10.96	11.48	11.24	11.3	11.67	11.4	11.04	11.15	11.12	11.44	11.65	11.28	11.83	11.89	10.87	11.71	11.54	11.32	11.27	11.32	11.39	11.13	11.5
ILMN_1658457	14.63	15.18	15.02	14.93	15.11	14.75	14.94	14.2	15.32	15.42	14.68	14.89	15.19	14.63	14.88	15.14	14.78	15.14	14.98	15.16	15.15	14.66	14.79	14.5	15.22	15.13	14.81	15.37	15.61	15.34	15.49	15.57	15.52	15.42	15.34	15.27	15.45	15.03	15.33	15.32	15.15	14.91	15.39	15.26	15.4	14.86	14.36	15.13	14.64
ILMN_1658467	6.78	7.09	6.99	6.92	7.04	6.93	7.11	6.88	6.86	6.99	7.12	6.79	7.08	7.12	7	7.09	6.99	7	6.98	7.12	6.92	7.05	6.92	7.02	7.21	7.25	6.94	7.02	7.02	6.97	6.95	6.99	7.05	6.89	6.79	6.95	6.82	7.12	7.07	7.01	6.92	6.92	6.89	6.81	7.01	6.84	6.69	6.82	6.84
ILMN_1658468	6.91	7.27	7.26	7.42	7.07	6.97	7.3	7.4	7.22	7.37	7.35	7.04	7.32	6.82	6.89	7.12	7.58	7.16	7.19	7.51	7.17	7.17	6.87	7.08	6.93	7.46	7.2	7.21	7.29	7.13	7.26	7.24	7.4	7.45	7.4	7.39	7.39	7.38	7.4	7.18	7.21	6.92	7.2	7.21	7.14	7.21	6.88	7.65	7.03
ILMN_1658469	9.03	10	9.84	9.87	10.2	8.12	8.85	8.1	9.85	9.92	9.57	10.11	9.71	9.72	8.04	9.81	9.92	9.7	9.9	9.51	10.36	10.11	9.12	9.1	9.89	9.61	9.75	10.5	9.84	10.63	8.95	10.32	10.44	9.71	9.37	10.48	8.93	9.6	9.29	9.23	9.78	9.17	8.55	9.79	10.41	8.84	8.96	10.47	9.29
ILMN_1658472	11.18	12.19	11.5	12.12	12.17	11.47	11.13	11.58	12	11.68	11.73	12.16	11.72	11.3	10.27	10.65	12.39	11.97	11.73	12.01	12.12	12.34	11.31	11.32	11.75	11.84	13.09	12.09	12.57	12.24	11.28	12.19	12.27	12.24	12.71	12.39	11.43	11.85	11.07	11.31	12.58	11.32	10.96	12.09	12.39	11.37	11.4	12.31	11.32
ILMN_1658477	7.08	7.05	7.11	6.97	7.15	7.01	7.11	7.08	7.35	7.24	6.82	6.98	7.02	7.02	6.95	7	6.93	7.29	7	7.02	6.96	7.26	7.23	6.96	7.15	7.03	6.97	7.05	7.06	7.1	7.27	7.25	7.36	7.29	7.2	7.18	7.15	6.94	7.18	7.22	7.14	7.15	7.28	7.17	7.26	7.23	7.01	7.36	7.1
ILMN_1658480	7.25	6.81	6.91	6.86	7.11	7.24	6.9	7.03	6.81	6.84	6.88	6.89	7.14	6.87	7.07	7.05	6.92	6.93	6.98	7.05	6.89	7.02	7.05	6.9	6.94	7.11	6.96	6.96	7	7.06	6.87	6.91	7.13	6.94	6.93	6.82	7.05	6.83	7.04	6.85	7	7.04	6.88	6.94	6.99	7.12	7.14	6.88	7.06
ILMN_1658481	10.9	11.18	10.99	11.11	11.24	11.26	10.94	11.25	11.2	11.36	11.51	11.27	10.97	10.82	10.44	10.67	11.04	10.98	11.13	11.41	11.19	11.56	11.36	10.44	11.64	11.35	11.37	11.28	11.29	11.75	11.03	11.37	11.65	11.42	11.6	11.39	10.88	11.19	10.97	11.07	11.84	10.92	10.59	10.94	11.62	10.9	10.81	11.46	11.13
ILMN_1658483	8.16	7.89	7.49	7.43	8.78	6.98	7.69	7.22	8.48	9.06	10.05	7.56	7.98	9.21	7.66	9.31	7.52	10.67	10.12	10.16	7.87	8.93	11.25	11.41	11.63	7.47	8.02	8.67	7.29	11.58	10.89	10.82	9.68	11.19	7.58	9.93	7.65	7.54	8.75	10.94	11.62	8.7	8.36	10.03	12.1	7.78	12.06	12.5	11.74
ILMN_1658485	7.75	7.53	7.61	7.5	7.62	7.56	7.37	7.34	7.71	8.02	7.77	7.63	7.84	8.39	7.4	8.74	7.8	7.71	8.14	8.82	7.76	7.63	7.96	7.53	7.76	8.25	8.51	8.01	8.81	8.2	7.26	8.67	7.49	7.42	7.37	7.48	7.27	7.25	7.19	8.34	10.63	8.93	7.8	7.72	7.63	7.35	7.67	8.24	8.03
ILMN_1658486	11	11.44	11.76	11.49	11.59	11.33	11.54	10.45	11.28	11.44	11.49	12.28	11.33	11.21	11.37	11.88	10.74	11.24	10.87	11.08	11.56	11.33	11.18	11.64	11.29	11.13	11.43	11.54	11.42	11.62	11.81	12	11.78	12.13	11.97	11.36	11.68	11.48	11.97	11.57	10.7	11.2	11.4	11.44	11.78	11.49	11.11	10.96	11.42
ILMN_1658491	6.75	6.96	6.87	6.9	6.81	6.91	7.07	6.8	6.94	7	6.93	6.79	6.98	6.94	6.94	6.95	6.78	6.88	6.89	7	7	6.73	6.98	7.03	6.95	6.84	6.61	6.84	6.93	6.92	7	6.97	6.89	6.88	7.01	6.91	6.93	6.92	7.1	6.71	6.93	6.85	6.86	6.93	6.89	6.82	6.93	7.02	6.87
ILMN_1658494	11.83	10.29	10.19	9.75	10.17	12.9	11.64	12.65	11.19	10.81	9.61	10.24	9.83	10.62	10.48	8.83	8.82	10.3	9.58	10.09	10.71	10.55	9.87	12.45	12.12	10.9	10.96	9.47	10.96	10.57	11.17	11.06	12.04	11.45	11.9	9.45	12.84	10.78	11.4	11.96	12.12	10.63	12.46	10.13	12.5	10.75	9.77	11.53	10.37
ILMN_1658495	7.12	7.4	7.04	7.41	7.43	7.27	7.33	7.49	7.42	7.5	7.43	7.1	7.31	7.07	7.18	7.4	7.36	7.37	7.44	7.32	7.34	7.22	7.19	7.22	7.22	7.14	7.11	7.17	7.39	7.27	7.48	7.54	7.58	7.43	7.32	7.39	7.27	7.32	7.23	7.34	7.31	7.28	7.29	7.37	7.33	7.36	6.91	7.37	6.96
ILMN_1658499	7.03	6.92	7.37	7.02	6.9	6.92	7.08	8.26	6.88	7.13	6.88	6.98	6.86	7.36	6.76	7	6.99	6.99	7.14	7.17	6.88	6.97	7.06	7.82	7.29	6.89	6.98	6.87	7.37	7.09	6.99	6.96	7.1	6.97	7.48	7.29	6.93	6.79	6.77	6.87	7.09	7.53	6.97	6.94	6.93	6.9	7.37	6.94	6.9
ILMN_1658504	9.39	9.78	9.64	9.57	9.63	8.56	9	9.59	9.7	9.65	10.15	9.18	9.14	9.32	8.73	9.74	9.16	9.51	9.72	9.22	9.25	9.73	9.84	9.29	10.08	9.54	9.36	9.84	8.4	9.75	9.48	9.57	9.86	9.35	8.81	10.18	8.95	9.48	8.99	9.03	9.62	9.73	9.31	9.58	10.06	9.26	10.2	9.02	9.93
ILMN_1658513	7.65	8.54	8.19	8.67	8.46	7.84	8.23	7.95	8.34	8.2	8.65	8.6	8.12	8.19	7.87	9.2	8.63	8.39	8.35	8.5	8.25	8.99	8.58	7.84	8.64	8.67	9.01	8.85	8.53	8.63	8.31	8.46	8.71	8.15	8.4	9.23	8.52	8.5	8.01	8.41	8.2	8.56	8.13	8.53	8.89	8.08	8.34	8.88	7.81
ILMN_1658531	8.89	8.69	9.57	8.6	9.13	8.58	9.42	8.89	8.57	9.1	7.86	10	8.58	9.6	9.23	9.84	8.54	8.29	9.33	9.14	8.82	8.93	8.92	9.33	7.58	7.07	7.67	7.57	7.89	7.23	7.61	7.45	7.65	7.7	7.59	7.62	7.4	7.53	8.02	7.45	7.83	7.96	7.98	8.37	7.3	8.08	8.69	7.98	9.33
ILMN_1658537	7.06	6.86	7.12	7.01	7.05	7.27	7.04	6.97	7.15	7.06	7.03	6.94	7.01	7.21	7.03	6.99	6.94	6.84	7.08	7.07	7.04	7.04	7.06	6.97	7.06	7.14	7.04	7.03	6.97	7.09	7.03	7.1	6.95	7.03	7.09	7.08	7.04	7.1	7.08	7.08	7.03	7.17	7.03	6.91	6.96	7.02	7.34	7.06	7.16
ILMN_1658545	6.97	7.05	7.03	7	6.96	7.32	7.08	7.07	7.08	7.08	7.2	7.08	7.11	7.53	7.02	7.12	7.22	7.03	7.29	7.2	6.74	7.09	7.18	7.14	7.41	7.23	7.24	7.08	7.08	7.2	7.02	6.99	6.93	6.98	6.96	7.15	7.04	7.1	7.03	6.99	7.16	7.12	7.08	7.06	7.11	7.02	7.35	7.14	7.34
ILMN_1658548	7.15	7.09	7.21	7.24	7	7.07	7.27	7.04	6.83	7.19	7.22	6.97	7.1	7.19	7.12	7.03	7.09	7.12	7.29	7.08	7.18	7.12	7.01	7.05	7.34	7.34	7.28	7.19	7.02	7	6.92	6.99	7.09	7.08	7.07	7.11	7.11	7.15	6.98	7.02	7.17	7.25	6.99	7.01	7.18	7.18	7.78	6.95	6.9
ILMN_1658556	6.82	6.73	6.91	6.78	6.85	6.93	6.89	6.83	6.88	6.66	6.89	7.03	6.83	6.8	6.76	6.91	6.87	6.78	6.78	6.77	6.85	6.56	7.01	6.87	6.71	6.82	6.93	6.89	7.01	6.91	6.59	6.9	6.85	6.76	6.83	6.99	6.91	6.84	6.91	6.88	6.94	6.78	7	7.05	6.81	7.02	6.79	6.74	6.74
ILMN_1658563	6.93	6.92	6.95	6.98	7.02	7.03	6.9	7.09	7.23	7.11	6.98	6.88	6.96	7.42	6.89	7.01	7.07	6.93	7.22	7.27	7.12	7.29	7.11	7.13	7.05	7.06	7.27	7	7.1	7.07	7.11	6.94	6.88	6.93	7.02	6.89	7.03	6.97	6.97	7.05	7.13	7.18	6.97	6.99	7.06	6.92	7.34	7.06	7.23
ILMN_1658569	7.14	7.04	7.5	7.85	7.44	7.23	7.09	7.36	7.37	7.38	8.04	7.64	7.44	7.24	7.33	7.84	13.03	7.39	7.47	7.43	7.31	7.29	7.37	7.56	7.49	8.35	7.68	7.72	9.47	7.98	7.32	7.44	7.41	7.57	8.09	7.66	7.77	8.07	7.42	7.29	7.77	7.62	7.38	8.11	7.92	7.32	7.1	7.22	7.19
ILMN_1658575	6.98	7.11	7.12	7.16	6.89	6.86	7.04	7.03	7.37	7.12	7.16	7.09	7.17	6.99	6.83	6.74	6.94	7.21	6.85	8.49	7.14	7.35	6.94	8.48	7	7.36	7.21	7.09	7.42	7.08	7.4	7.86	7.3	7.49	7.18	7.14	7.17	7.78	6.95	7.1	7.25	7.05	7.14	7.2	8.3	7.88	7.88	6.96	6.88
ILMN_1658576	8.11	6.93	6.97	7.01	6.95	7.08	7.03	10.68	7.04	7.15	7	7.03	6.77	6.95	6.96	7.02	6.92	7.13	6.93	6.99	7.18	7.06	6.91	7.13	7.14	6.93	7.05	7.04	7.1	7	7	7.01	7.03	7.01	7	6.93	7.15	6.84	6.89	7.33	7.02	7.04	7.06	7.02	6.96	6.9	7.07	6.98	7.18
ILMN_1658577	7.93	8.11	7.95	8.23	8.04	9.23	7.72	8.12	8.22	8.07	9.31	9.19	7.9	8.49	7.69	9.15	9.45	7.85	8	8.26	8.3	8.66	7.92	7.84	7.93	8.54	8.95	8.25	8.69	8.56	8.09	8.2	7.93	8.08	8.48	8.49	7.74	8.29	7.69	8.26	8.58	8.49	7.93	8.06	8.57	8.49	8.07	8.11	8.52
ILMN_1658584	7.43	7.69	7.71	7.51	7.61	7.87	7.85	7.86	7.54	7.78	8.3	8.16	7.6	7.43	8.1	7.78	8.18	7.3	7.72	7.77	7.58	7.93	7.67	7.53	8.06	7.55	7.35	7.47	7.85	7.69	7.38	7.4	7.29	7.37	7.27	7.26	7.2	8.21	7.46	7.42	7.51	7.8	7.49	7.32	7.35	7.78	7.31	7.62	7.51
ILMN_1658585	7.15	7.16	7.11	7.2	7.16	7.25	7.25	7.22	7.07	7.22	7.12	7.24	7.01	7.67	8.31	7.28	7.19	7.14	6.96	7.13	7.19	7.19	7.2	7.02	7.3	7.31	6.99	7.22	7.22	7.24	7.15	7.26	7.2	7.11	7.08	7.15	7.14	7	7.17	7.17	7.11	7.06	7.18	7.12	7.14	7.24	7	7.04	7.36
ILMN_1658586	7.09	7.34	7.49	7.69	7.36	7.77	7.61	7.56	7.21	7.3	7.43	7.45	7.73	7.1	8.1	7.17	7.64	7.48	7.44	7.2	7.4	7.36	7.48	7.33	7.48	7.53	7.46	7.47	7.94	7.34	7.88	7.29	7.29	7.28	7.37	7.16	7.91	7.18	7.74	7.72	7.18	7.23	7.75	7.36	7.14	7.17	7.18	7.12	7.14
ILMN_1658599	7.42	7.57	7.57	7.5	7.56	7.13	7.42	7.53	7.35	7.64	7.82	7.69	7.53	7.13	7.78	7.42	7.7	7.35	7.49	7.3	7.32	7.54	7.54	7.42	7.49	7.21	7.46	7.43	7.52	7.51	7.29	7.34	7.45	7.27	7.41	7.59	7.36	7.46	7.41	7.47	7.45	7.44	7.42	7.4	7.53	7.51	7.1	7.74	7.17
ILMN_1658605	7.2	6.99	7	7.04	7.02	6.99	7.04	6.9	6.84	6.78	7.06	7.24	7.19	7.12	7.28	6.86	7.01	6.98	6.87	7.11	6.75	7.13	6.96	6.98	7.12	7.09	6.97	6.97	6.97	6.92	7.04	7.05	6.96	7.12	7.11	6.98	6.83	6.97	6.99	6.94	6.94	6.92	6.97	7	7.04	6.98	7.13	7	6.85
ILMN_1658607	7.52	7.21	7.7	7.34	7.57	7.01	7.56	7.69	7.81	7.67	6.88	7.62	7.64	7.47	7.64	7.17	8.06	7.57	8.01	8	7.52	7.72	7.55	8	7.6	7.62	7.45	7.22	7.54	7.05	7.52	7.68	7.09	7.44	7.81	7	7.66	7.32	7.82	7.78	8.65	7.93	7.89	7.65	7.61	8.42	7.57	7.74	7.69
ILMN_1658608	6.7	6.76	6.59	6.86	6.78	7.43	6.84	6.8	6.74	6.79	6.92	6.7	6.69	6.52	6.81	6.76	6.89	6.67	6.73	6.82	6.92	6.81	6.81	6.75	6.71	6.75	6.75	6.8	6.76	6.61	6.81	6.72	6.84	6.79	6.66	6.73	6.77	6.68	6.73	6.74	6.79	6.67	6.85	6.91	6.74	6.75	6.75	6.77	6.59
ILMN_1658618	7.01	7.02	7.27	6.91	7.09	6.83	6.84	6.98	7.03	7.17	6.82	6.86	7.03	6.83	6.99	6.94	6.92	7.09	6.92	7.42	6.95	6.71	6.77	6.9	6.88	6.81	6.94	6.82	6.83	6.67	7	6.97	6.94	6.82	6.81	6.66	6.73	6.69	6.87	6.73	6.87	6.88	6.75	6.76	6.8	6.97	6.74	7	6.97
ILMN_1658619	9.19	10.16	9.67	9.97	10.04	8.06	7.68	7.41	10.75	10.36	11.07	9.91	9.74	9.58	7.66	10.76	10.32	10.33	10.3	10.08	9.7	11.47	10.15	10.15	10.26	9.47	10.4	10.15	9.49	10.83	9.02	10.73	9.76	9.32	9.11	10.46	7.59	9.56	8.36	9.28	10.19	10.3	8.69	10.57	10.48	9.46	10.39	10.78	11.15
ILMN_1658621	7.91	7.59	7.51	7.51	7.47	7.47	7.56	7.51	7.55	7.7	7.45	7.45	7.69	7.1	7.83	7.7	7.68	7.51	7.58	7.53	7.72	7.59	7.52	7.39	7.55	7.82	7.38	7.36	7.43	7.54	7.74	7.5	7.86	7.77	7.36	7.61	7.45	7.67	7.5	7.55	7.42	7.49	7.54	7.5	7.6	7.45	7.33	7.53	7.45
ILMN_1658624	10.85	11.49	11.05	11.18	11.43	11.33	11.11	10.62	11.21	10.89	11.47	11.26	10.9	10.97	11.16	11.54	11.47	11.07	11.27	11.14	11.33	11.12	11.43	10.78	11.51	11.36	11.42	11.24	11	11.48	11.41	11.4	11.54	11.17	11	11.82	11.16	11.23	11.13	11.1	10.28	11.04	10.97	11.1	11.32	10.51	10.99	11.26	10.77
ILMN_1658628	7.53	7.54	7.31	7.35	7.59	7.36	7.37	7.25	7.51	7.49	7.68	7.33	7.38	7.78	7.37	7.8	7.47	7.58	7.64	7.67	7.34	7.37	7.34	7.52	7.34	7.69	7.55	7.6	7.48	7.52	7.37	7.47	7.26	7.73	7.92	7.44	7.57	7.69	7.2	7.23	7.35	7.58	7.18	7.49	7.71	7.87	7.57	7.46	7.72
ILMN_1658631	6.99	7.43	7.22	7.05	7.13	7.32	7	6.92	7.4	6.97	7.79	7.34	7.42	7.25	7.04	7.33	8.16	6.97	7.11	6.96	7.2	7.39	8.11	7.09	6.9	7.03	7.63	7.12	7.96	7.14	7.06	7.25	7.05	7.18	7.6	7.01	7.1	6.99	6.9	7.18	7.37	7.44	6.99	7.02	7.1	7.27	6.96	7.01	6.78
ILMN_1658634	7.7	7.4	7.3	7.17	7.38	7.46	7.25	7.37	7.42	7.29	7.49	7.17	7.42	7.24	7.37	7.27	7.14	7.39	7.54	7.52	7.44	7.46	7.29	7.31	7.55	7.34	7.39	7.28	7.36	7.3	7.32	7.37	7.44	7.46	7.22	7.35	7.38	7.44	7.43	7.3	7.41	7.33	7.27	7.21	7.45	7.29	7.48	7.29	7.43
ILMN_1658635	7.61	7.12	7.43	7.25	7.12	7.29	7.18	7.29	7.22	7.14	7.17	7.27	7.14	7.59	7	7.13	7.36	7.23	7.19	7.17	7.28	7.23	7.27	7.45	7.2	7.43	7.05	7.07	6.98	7.1	7.14	7.16	7.22	7.1	7.15	7.2	7.12	7.19	7.06	6.99	7.06	7.09	7.06	7.01	6.97	6.92	7.92	7.07	7.56
ILMN_1658639	9.12	9.86	9.49	9.57	9.67	9.97	9.73	10	9.5	9.29	8.18	9.48	9.78	8.89	9.88	9.55	9.42	9.24	9.13	8.81	9.13	9.11	8.7	8.88	9	9.67	8.59	9.85	9.88	9.63	10.37	9.05	9.31	9.66	10.39	9.45	10.13	8.94	9.9	10.59	9.04	8.69	9.53	9.49	8.94	9.62	8.43	9.46	9.22
ILMN_1658649	9.99	9.87	10.05	9.66	10.38	6.85	7.59	7.01	11	11.06	8.87	10.54	9.93	11.32	7.23	9.92	9.07	10.53	10.67	11.03	9.99	10.72	10.32	11.71	10.83	8.36	10.78	10.01	10.34	8.81	8.22	10.14	8.29	8.06	7.79	9.21	7.42	10.38	8.21	8.4	11.72	10.83	9.14	10.88	9.71	10.62	11.99	9	11.93
ILMN_1658660	12.14	11.33	10.69	8.92	9.72	13.61	14.8	7.41	11.4	7.13	7.66	7.13	14.19	8.69	14.99	7.16	12	11.53	10.48	8.03	11.24	8.56	13.43	13.42	13.89	13.53	7.11	12.11	6.97	11.93	15.27	9.55	7.4	11.3	11.29	7.63	15.24	8.9	15.3	14.31	8.84	7.59	15.36	13.35	8.81	8.9	8.83	7.03	7.1
ILMN_1658677	8.99	9.48	9.01	9.41	8.99	9.67	10.29	10.06	8.86	9.03	9.95	9.35	9.75	8.69	10.34	9.12	9.91	9.72	9.21	8.98	9.13	9.21	9.42	9.04	9.63	10.05	9.84	9.56	9.77	9.71	10.54	9.12	9.34	9.42	9.95	9.63	11.01	9.44	10.12	10.38	8.55	9.62	10.41	9.62	8.98	8.7	8.89	8.69	8.6
[truncated: 6,219 more rows]
[truncated: 207 more columns]
