# Supplementary material for: Identification of Microenvironment-Related Prognostic Genes in Bladder Cancer Based on Gene Expression Profile
Source: Front Genet. 2019 Nov 22;10:1187. doi: 10.3389/fgene.2019.01187 (PMC6883806; doi:10.3389/fgene.2019.01187)
Supplement: Supplementary file 7 [file DataSheet_7.zip › TCGAexpressiondata.csv]

	sample	TCGA-BT-A20R-11	TCGA-DK-AA6S-01	TCGA-DK-A6B2-01	TCGA-GU-A763-01	TCGA-XF-A9T4-01	TCGA-FD-A5C1-01	TCGA-GU-A42Q-01	TCGA-DK-A3IL-01	TCGA-XF-AAMH-01	TCGA-FT-A61P-01	TCGA-G2-A2EF-01	TCGA-XF-A9T2-01	TCGA-C4-A0F7-01	TCGA-G2-A2EK-01	TCGA-GD-A3OP-11	TCGA-FD-A6TB-01	TCGA-UY-A9PD-01	TCGA-DK-AA6P-01	TCGA-GV-A3QK-01	TCGA-GC-A3I6-01	TCGA-UY-A8OC-01	TCGA-FD-A3B7-01	TCGA-ZF-A9R1-01	TCGA-ZF-A9RF-01	TCGA-4Z-AA7Q-01	TCGA-E7-A519-01	TCGA-BT-A20U-11	TCGA-G2-A3VY-01	TCGA-C4-A0EZ-01	TCGA-XF-A9SY-01	TCGA-FD-A43U-01	TCGA-4Z-AA7S-01	TCGA-DK-AA75-01	TCGA-XF-AAML-01	TCGA-DK-A6B5-01	TCGA-KQ-A41R-01	TCGA-4Z-AA87-01	TCGA-FD-A6TE-01	TCGA-YC-A9TC-01	TCGA-BT-A2LA-01	TCGA-FD-A3NA-01	TCGA-BT-A42F-01	TCGA-ZF-AA5P-01	TCGA-2F-A9KW-01	TCGA-4Z-AA80-01	TCGA-XF-A8HD-01	TCGA-2F-A9KT-01	TCGA-E7-A677-01
1	ARHGEF10L	9.5108	10.2072	11.0213	11.3853	9.8913	9.2386	8.0239	11.3766	9.3293	9.5336	6.7474	8.3495	7.9233	11.1336	11.1044	10.584	10.4757	11.6207	11.25	9.2989	7.9691	8.4748	10.6617	9.3527	10.1389	11.0578	10.9854	11.0156	10.7598	8.3809	11.3835	11.1443	10.5877	10.4097	10.8936	10.8705	10.0164	10.4293	8.1565	9.2072	10.3935	9.2165	10.6244	9.4229	9.9125	9.7565	10.819	11.3037
2	HIF3A	9.912	4.6937	3.6696	3.4247	1.5747	2.3621	4.2269	6.2071	4.5539	6.284	6.1934	3.8273	3.0327	4.8996	7.5782	10.571	7.0979	6.7329	2.13	1.1228	2.8587	6.5074	5.6352	0	5.5655	4.7632	8.1729	7.62	5.0578	5.5318	3.8681	1.7172	8.5871	1.5283	3.4336	0.9127	7.2424	2.6697	3.4186	8.0428	3.409	0.9642	9.236	4.2329	3.7122	3.3388	4.0728	2.27
3	RNF17	0.481	0	1.6294	0	0	3.7467	1.7963	2.4495	0	0	0	0	0.3921	0	1.443	0.5306	0	0	1.0879	4.062	0	1.572	1.7502	0.5195	0.7332	0	0	3.8167	2.9956	1.1317	1.0932	0	0	0	0.4202	0.9127	0	0	0	0	1.8696	1.537	0	0	0	0	0.6464	1.2421
4	RNF10	12.1945	11.9627	12.0141	12.1776	11.7584	11.5802	11.8417	12.3236	11.738	11.6332	12.0474	12.2894	12.2856	11.8836	12.0142	12.044	11.7094	11.9455	12.3646	11.9611	11.7572	11.121	12.2839	11.5196	12.2561	12.1208	12.2976	11.8112	10.9939	11.5988	12.0812	12.0982	12.0712	11.563	12.4342	12.7862	11.9855	11.6085	12.2116	11.1945	11.6695	11.4334	12.142	11.8252	11.8589	11.7469	11.7376	11.897
5	RNF11	12.2938	10.4173	10.7757	9.8347	11.3905	11.1906	10.8176	10.4726	10.246	10.5616	10.799	10.0833	11.5291	10.9751	11.3948	10.5129	10.5339	10.5619	11.2085	10.4185	11.266	10.5203	11.556	10.0224	11.0172	8.5671	11.8086	10.98	10.4861	10.5491	10.4672	11.5284	10.0075	11.3202	11.2827	10.7683	10.2213	10.7981	9.8073	10.4564	10.6548	10.9283	11.1051	10.4839	10.9907	10.5334	11.7142	10.625
6	RNF13	10.4798	9.7429	10.5314	9.3653	9.8428	10.0717	10.3014	9.5709	9.4837	9.4848	10.2255	9.2745	10.9101	9.5326	10.1341	10.0047	10.6718	9.9478	10.8992	10.2087	9.8654	10.3299	9.8575	9.4842	10.2724	7.7834	10.1107	9.7149	8.9971	9.8267	10.1615	10.2544	8.9246	9.6427	10.8457	9.803	9.7956	10.1881	9.046	9.399	9.8304	9.6513	9.9672	9.8625	10.4066	10.038	9.8988	10.2723
7	GTF2IP1	12.0096	12.4835	12.6079	12.7149	12.3258	12.4669	11.7909	13.0561	12.0913	12.3542	11.1592	12.6579	12.0773	12.7078	12.2556	12.8637	12.9354	13.1033	13.2588	12.0783	12.3977	11.25	12.7951	11.4273	12.5744	12.5804	12.4083	13.094	13.3917	11.6966	12.8872	13.2535	12.8833	12.2089	12.5314	12.4318	13.6468	12.3678	12.1232	13.3001	12.3669	11.692	11.9761	12.6612	13.0647	13.0405	12.8588	12.8394
8	REM1	4.5087	5.5167	4.6841	0.8572	2.7942	4.2954	0.4979	3.237	3.8151	3.4412	2.2995	5.471	2.8573	4.7061	5.7896	5.4189	4.1317	2.73	2.7287	3.0118	4.8508	4.7573	3.4501	1.451	4.6347	4.9626	4.3491	2.6108	7.4022	3.99	6.2005	3.8805	3.2046	1.5283	3.2914	4.634	2.131	2.9892	4.7217	4.1497	3.8351	4.763	5.1707	5.2145	1.2944	3.7043	3.8646	4.4791
9	MTVR2	0	0	0	0	0.3592	0	0	0.5809	0.6069	0	0	0	0	0	0	0	1.3234	0	0	0	0	0.4799	0.5586	0.5195	0	0	0	0.7125	0	0	0	0.5436	0.936	0	0	0.9127	0	0.3956	0.5475	0	0.4134	0	0	1.0337	0	0.4486	0	0.8634
10	RTN4RL2	3.4454	5.6115	2.3751	2.0861	2.3096	2.7429	3.7405	2.4495	3.9185	3.3742	2.8633	4.9173	3.5767	1.9991	2.4513	3.9283	3.2117	2.4614	1.3224	2.5136	4.2191	5.2957	3.0985	6.8936	3.4507	2.5922	2.2857	2.2724	9.7229	3.6906	5.5342	1.9052	3.4654	1.8125	4.3171	4.4714	1.6381	2.0547	6.3536	8.9279	2.8687	2.6394	4.1884	4.5555	2.9597	2.3253	3.4073	3.8462
11	C16orf13	8.6477	9.3697	9.8159	11.324	9.2437	9.5459	10.0972	10.9163	10.5381	9.5993	9.5633	9.9033	8.6125	9.0832	8.7285	9.0351	9.9531	9.4105	9.4428	8.8353	10.3169	9.472	10.0768	9.8012	9.5328	12.4483	9.2806	9.286	9.8099	9.3059	11.1761	9.9498	11.3685	9.3785	9.8337	11.0439	10.2516	9.1764	11.2504	8.9934	10.2412	9.6942	9.5757	9.6757	9.7418	10.3375	10.6966	9.3681
12	C16orf11	0.8412	0	0.5047	0.4914	0	0	0.4979	0	2.6393	0	0.6069	0	0	0.4591	0.7549	0.5306	0	0	0	0	0	0	0	0	0	2.5922	0	0	1.0714	0	0	0.5436	1.9029	0	0.4202	0	0	0	0.5475	4.431	0.4134	0	0	0	0.5698	0	0	0
13	FGFR1OP2	9.4951	9.0336	8.8842	7.4783	8.7305	8.6462	8.9019	8.1752	7.7891	8.7841	9.0969	8.7157	7.9196	8.5125	8.6882	9.356	8.1084	10.3521	9.143	9.1454	10.5758	9.1689	9.5989	9.1072	8.664	6.5784	8.778	8.9687	8.1723	9.0816	8.2756	8.4575	8.1959	8.6681	8.8596	8.0966	11.3246	8.7118	8.5197	7.9703	9.0594	8.3831	8.919	8.3425	8.7516	8.5145	8.636	9.214
14	TSKS	2.7941	2.2424	2.591	1.3912	0.3592	0	0	3.3813	0.6069	2.7902	4.0151	2.7344	0.3921	1.8571	2.1498	3.1701	3.4285	3.2406	1.0879	0.4778	1.7111	3.2153	0	1.451	2.6549	1.0043	1.3507	3.7498	1.3037	1.4786	4.1701	3.4073	3.2046	0	2.6802	6.1077	0.8836	0	1.5091	3.7058	1.8696	4.1016	1.6886	1.3622	1.7745	0.4486	3.4073	0.6287
15	ATRX	11.7491	10.623	10.3209	8.7519	10.3987	9.0373	9.5048	10.1801	8.9103	9.7096	10.8319	10.1045	9.9723	10.5966	10.3667	10.178	9.864	10.7492	10.448	11.4849	10.4366	10.4129	10.4797	10.5461	10.1557	9.973	9.543	11.416	10.7395	10.1371	9.2425	10.7275	9.7534	9.8513	10.0932	9.094	9.5039	10.4151	9.5465	9.9071	10.0719	9.1637	10.061	9.5713	10.2937	9.7866	10.1157	11.9118
16	PMM2	8.9849	10.271	10.244	10.9027	10.1997	9.9423	10.3286	11.4351	9.8247	9.9561	9.6222	9.8568	9.7007	9.8999	9.9251	10.3442	11.7526	10.0494	10.0889	9.9707	10.3888	10.411	10.6287	10.7937	10.1058	10.3844	10.3742	10.7892	8.9632	10.1355	11.7071	10.21	12.1122	11.8839	10.3081	10.9211	10.5279	8.7423	10.1344	9.6199	12.1229	11.2047	10.1038	11.4651	10.6082	10.4019	10.864	9.9794
17	LOC100272146	3.4454	6.8354	5.6193	4.0012	5.1945	5.2186	4.3775	6.2547	6.3402	5.4561	6.0182	5.309	4.6646	6.536	3.6257	6.5599	5.8417	6.4649	5.6698	5.0181	4.0805	5.1104	5.7537	5.1569	6.0422	6.4515	3.9753	6.3649	5.6495	5.9759	6.3281	6.3575	7.2098	6.8337	4.9267	5.4385	6.3597	6.2673	5.5164	6.2242	5.4746	4.6583	4.67	5.1307	7.7901	6.7819	5.5654	6.8371
18	ASS1	10.6411	11.3305	11.4855	10.9805	10.948	7.6756	9.1523	12.5643	12.3981	9.9515	7.4089	9.4264	9.3588	11.7074	14.7047	10.7805	8.876	11.513	12.5442	12.2387	7.5016	8.4375	10.1797	11.8216	8.3048	14.0175	12.4435	11.9603	8.6743	8.4852	11.0557	10.8936	12.4239	13.2745	13.3067	11.9232	9.384	13.5592	9.4441	9.1694	12.0631	8.0826	11.43	7.1214	10.1767	11.1599	6.7527	12.2716
19	NCBP1	9.4191	9.8064	9.9447	8.4788	10.0461	9.5795	10.0583	9.845	9.4932	9.8698	9.7962	10.1464	9.3674	9.2347	9.8228	9.311	9.8673	9.9612	9.0146	10.506	9.6434	9.7709	9.5954	9.3675	10.1716	8.5515	9.7267	9.8054	10.9199	10.3142	9.2491	9.2392	9.5239	10.5728	9.1296	9.5565	10.0682	10.0391	10.4149	10.8683	10.3207	9.6296	9.5402	10.1864	10.5034	10.3555	9.4961	9.7195
20	ZNF709	4.4315	6.1927	6.5476	6.095	5.6893	4.9311	3.7843	6.7627	5.9342	5.0466	6.8973	6.1825	5.7822	6.9176	5.6184	5.7037	5.3775	6.6942	6.2978	5.8163	5.2461	5.3244	6.5052	6.3042	5.5452	5.4679	5.0349	7.5207	7.1533	4.9987	5.6848	6.8788	7.1274	6.6292	4.4569	6.1077	6.4036	6.0646	6.2436	7.7943	5.3858	3.2569	5.9183	5.557	6.9654	5.6919	6.3346	6.8406
21	ZNF708	5.5516	7.7353	8.1352	7.0887	6.423	5.6036	5.8134	6.4878	5.9708	5.7485	6.6266	6.5005	6.399	8.3397	6.707	6.8814	7.7029	9.0362	7.7524	7.2191	6.6011	6.1467	7.6978	6.6476	7.2851	5.5003	6.6911	9.1764	7.4484	6.0295	6.2551	7.3283	8.3248	7.7197	7.6302	7.3831	8.1066	6.7833	6.6137	9.0577	7.1897	5.6838	6.4909	7.2901	8.3549	5.9262	7.7835	7.8868
22	RBM14	9.535	9.9823	10.1342	9.955	9.9473	10.1744	10.2797	10.7218	10.4873	10.5516	10.4536	10.6575	9.974	10.3745	10.1955	10.25	10.4128	10.5693	10.2068	10.1381	9.7137	10.577	10.3359	10.3645	10.4534	10.5178	9.9816	10.4275	11.3259	10.7972	10.293	10.5331	10.3587	10.9181	9.9261	10.0719	11.1299	10.6947	11.0111	10.9821	10.1754	10.5938	9.8314	10.4367	10.6161	10.3947	9.8574	10.5319
23	NCBP2	10.9231	10.3217	10.7468	10.7886	10.6887	10.3493	11.6813	10.6098	10.3246	10.7066	11.4601	10.6878	12.093	10.9345	10.3678	10.7911	12.4248	11.4131	11.4728	10.2806	10.8357	10.554	10.711	10.8682	11.1259	10.3351	10.6094	11.513	10.4795	11.1697	10.8114	11.3159	10.8811	10.993	11.2503	11.5504	11.6773	10.9998	10.727	13.0725	11.0544	11.1805	11.4786	11.5072	11.4996	10.8344	10.9669	11.1371
24	DISC1	6.28	6.9487	6.2708	6.1782	6.4006	5.8625	6.5427	5.431	7.6866	5.6946	6.6586	10.1985	7.1785	7.0459	6.2468	6.2999	5.4987	6.1585	5.868	5.6904	6.3119	6.6842	5.6505	6.4728	5.8732	5.7634	5.1961	5.9085	9.6443	6.1064	6.22	5.3346	5.0822	4.99	6.6251	6.0284	4.2285	6.0645	5.0773	7.3664	5.6276	8.5895	5.8224	7.7208	3.6579	5.2551	5.3639	6.1101
25	CAMK1	9.694	7.6108	7.3304	7.7291	6.0722	8.5902	6.1249	7.0966	8.2248	8.5568	7.8868	9.0535	5.5861	7.2398	7.9843	7.9971	8.2023	7.427	7.0957	7.102	7.1938	8.4665	6.9606	10.3551	8.3157	8.9369	7.942	6.775	8.4973	7.9041	9.3823	7.0899	8.4725	8.5334	9.8824	8.2084	7.9411	8.8807	8.7005	9.6652	7.5524	7.5385	8.8312	7.2396	6.3625	6.7424	6.6669	7.224
26	RPL37	13.3875	14.2218	13.3053	16.0244	13.329	14.0803	13.7409	13.8707	14.6794	13.3383	14.2706	14.5683	14.65	14.0732	13.7114	13.811	13.6763	13.9633	14.0157	13.6103	14.3369	13.7888	12.7926	14.23	13.799	16.5576	14.4999	14.3487	13.5095	13.1729	14.2413	13.7306	14.5031	13.9897	12.8884	15.9959	14.4514	13.7673	14.513	14.9118	13.8649	14.8185	14.0038	13.503	13.8825	13.41	14.9896	13.1249
27	SPR	8.6703	10.5797	9.3956	9.7944	8.5054	8.7677	9.7357	9.7798	9.1309	8.789	7.8444	9.6746	9.2827	9.852	8.4593	10.1129	10.8297	10.8938	10.064	9.1444	9.0162	7.5701	9.4411	7.8172	10.0933	9.4223	9.2068	9.1668	9.6667	9.2206	10.3889	8.2057	8.9515	8.9039	11.2763	10.2442	9.1423	9.795	9.2674	9.2989	9.6037	10.2658	9.7572	9.3576	8.7629	9.3511	8.8455	9.22
28	ZNF700	7.4457	8.3194	8.0647	8.2618	7.5729	7.5497	6.3393	8.4797	7.0923	7.293	9.0242	8.2985	7.5408	9.0981	8.1838	7.6512	8.2107	8.1604	9.1295	8.2813	8.1004	7.49	8.9883	8.6162	9.0858	8.4138	7.8772	9.4117	8.7365	8.1371	8.5089	9.306	7.6313	8.8714	7.4098	8.7391	8.5358	8.3883	8.0474	8.0364	7.4445	7.6592	7.9595	8.2363	7.7452	8.6556	8.9198	8.432
29	ZNF707	6.1586	8.3445	8.8571	8.0172	7.9146	7.7846	8.3588	7.4015	8.791	8.1599	8.5706	7.6699	7.6879	9.4492	7.552	8.0716	7.7541	8.2751	7.7194	8.294	8.577	7.8911	8.6794	8.5693	7.1504	7.7297	7.1188	8.7582	7.8892	8.7396	7.8056	8.4575	8.7054	8.6748	7.5202	8.7451	8.7205	9.2358	7.9619	8.337	7.5221	8.2941	8.1857	8.6133	8.2532	8.6904	8.3389	8.7289
30	CAMK4	3.0907	3.8137	3.3523	0.8572	5.5997	3.7467	6.5121	1.7986	4.3471	2.9825	5.8841	2.5141	5.9736	3.8568	3.8138	4.3301	1.7022	1.7021	4.1301	6.1866	3.4148	4.346	1.5317	4.1269	3.1614	3.0076	2.9958	1.6938	7.5704	6.1311	3.2481	1.501	0	1.174	2.1312	3.0109	1.8218	2.8061	5.6682	7.3057	2.8016	3.6879	3.5312	3.2292	2.1342	4.2657	0.6464	2.0014
31	ZNF704	8.5384	6.4809	7.8274	5.099	6.3348	3.9047	7.4508	6.8948	8.8096	5.8991	1.7458	9.1792	8.068	8.4287	8.6603	8.9167	5.5023	7.0779	6.6501	8.8128	3.7556	7.6852	7.6202	4.7553	7.397	3.5929	6.378	9.3871	7.5423	2.7982	4.3412	7.3283	5.754	8.3476	6.5067	5.5514	6.8358	8.2635	2.8995	8.1057	7.9122	1.2789	7.3317	7.578	8.1088	6.532	6.917	7.341
32	LOC339240	0	0	0	1.7801	0	0	0.4979	0	1.6286	0	0	0	0	0.8068	1.0224	0	0	0	0	0.836	0	0.4799	0.5586	0	0	0	0	0	0	0	0	0.5436	0	0	0	0	0	0	0	0.3717	0	0	0.6377	0	0	0.4486	0	0.6287
33	GOLGA6B	1.5746	0.6978	0	0.4914	0.3592	0	0.8674	0	0	0	0.3351	0	0.9538	0.8068	0.7549	0	0	2.1312	0	1.1228	0	0.4799	0.9602	1.451	1.8675	0	0	1.1872	0.7944	0	0	0.5436	0	0	0.7452	0	0	1.1775	0	0.3717	0	0	0	2.8646	0	0.4486	0	0.6287
34	RNF115	10.3445	8.2146	8.9687	7.3692	7.9264	7.9924	8.523	7.7527	7.623	8.2974	7.9671	8.7253	8.0979	7.4592	8.2683	9.0569	8.3131	7.7338	7.8401	8.1618	8.3596	9.2223	8.3831	9.0196	7.9772	6.218	8.1256	8.5003	8.3467	8.9225	7.3595	7.9601	7.0794	8.7377	8.3438	8.1955	7.721	8.9894	8.7082	9.1389	8.0719	8.5033	9.3387	9.3037	8.2737	7.5885	7.8237	7.8028
35	RNF112	7.2829	5.1121	4.2484	5.3635	1.0913	3.2145	4.2269	5.0105	4.5539	4.762	4.437	4.378	5.5804	4.5987	4.5661	3.6504	3.8603	4.2923	4.4847	2.1805	3.9272	1.572	4.829	4.95	3.6916	5.0959	6.2219	4.1891	5.4459	2.6691	4.5991	2.7968	3.0541	4.0621	4.2924	2.8436	3.86	0.3956	2.709	6.7146	2.2171	1.756	6.7059	3.0584	0.5698	3.8206	1.4308	3.8733
36	ZC3H14	10.2576	9.5481	9.8072	9.8179	10.0257	9.5489	9.5146	9.9442	9.3571	9.6166	9.7101	10.0733	10.7049	10.0014	9.8252	9.262	9.397	10.0114	10.0271	10.2168	9.7624	10.6407	10.247	10.7215	9.0752	9.2132	9.8654	10.1941	10.6018	10.2071	8.9134	9.9677	9.7005	9.2593	9.3469	9.4531	10.1143	10.4306	10.1057	9.9748	9.8335	9.9191	9.9752	10.0861	9.9348	9.7032	8.8892	9.9463
37	SPN	5.4638	7.2842	8.0259	3.8057	6.7755	6.8634	5.204	4.8462	4.4194	7.3979	7.694	5.309	4.5917	7.1674	7.3631	8.1208	4.4118	4.5911	7.143	6.8035	5.4475	9.293	5.1883	8.1762	8.0257	6.7501	7.1427	3.0044	3.5419	8.0523	8.5726	4.3046	5.7044	5.908	5.9666	4.4128	6.1002	5.3486	4.6171	3.8302	6.6658	8.3179	5.9958	6.2555	4.5408	7.5469	3.9725	6.148
38	HMGCLL1	5.7973	1.166	0.8777	1.1488	1.0913	0.6019	3.1427	1.3146	0	0.99	3.145	0	0.7002	3.5224	3.4999	1.6882	0.8084	2.1312	2.13	0	0	0	0.5586	1.8483	0	3.5929	1.7336	0.9693	2.2239	0	0	1.2466	0.936	0	1.0103	2.1797	0	1.3659	4.248	6.7386	0	0	2.2902	1.3622	1.2944	0	0	1.3998
39	NACAP1	7.1685	7.2842	6.7798	8.9281	6.6348	7.5336	7.3989	6.9935	7.7581	6.8256	7.4178	8.0182	7.3468	7.4092	7.8708	6.4246	7.1058	6.6217	8.1127	6.0734	7.7157	6.2918	6.8858	6.5904	7.1637	7.6233	7.8288	7.4513	7.1864	6.9644	7.7268	7.6704	7.409	6.3908	6.819	7.3831	7.3583	6.5409	7.6367	7.4773	6.4308	7.539	6.9459	7.6361	7.0522	5.7419	7.3307	6.9719
40	LRRTM1	4.5087	0.6978	0.8777	0.4914	1.2711	0	1.4053	0.9939	1.6286	1.5716	0	0	0.3921	1.0868	2.2574	1.474	0.8084	4.9478	0	0	0.6494	1.1269	0.9602	0	0	0	4.111	0	0.4511	0	0	0	0.936	0	0	1.4674	0	0	7.0802	3.8001	0.9967	0	2.8308	0.6075	0	0	0	1.5419
41	GRIN1	0.481	1.8024	0.5047	2.9054	1.2711	2.3621	4.3191	4.3459	3.3061	4.5955	0.6069	3.5069	0.9538	2.6428	3.4094	3.1701	3.5259	4.0191	4.7888	1.567	0	1.1269	6.1872	1.2019	2.4946	4.5933	2.4986	2.5334	6.7771	1.992	3.8681	1.7172	2.6959	3.9493	4.0192	0.9127	4.0189	2.9307	6.4932	7.7828	1.4108	1.756	2.1161	0.6075	4.7629	2.5213	3.7481	4.5977
42	RBMY1A3P	0	0.6978	0	0	0	0	0	0	0	0	0	0	0	0	0	0	0	0	0	0	0	0	0	0	0	0	0	0.3998	0	0	0	0	0	0	0	0	0	0	0	2.5114	0	0	0	0	0	0	0	0
43	DHX8	9.6424	10.442	10.1324	9.8845	10.492	9.8066	10.7509	10.0989	10.6685	10.1373	10.4321	9.768	10.6233	10.3877	10.2486	10.5299	9.8721	10.5478	10.5143	10.4452	10.3053	10.6535	10.5936	9.8717	9.8333	10.2423	9.7726	10.5172	10.315	10.4506	9.9145	10.0118	10.3224	11.0843	10.2525	9.3994	9.7396	10.4007	9.8309	10.8353	10.3483	9.6298	9.9736	9.3132	10.9714	10.1835	9.8669	10.4633
44	DHX9	11.9629	12.1015	11.8423	11.5106	12.0214	11.647	12.0443	11.6048	11.639	11.7516	11.8952	11.9665	12.5912	11.7958	11.9147	11.9296	11.8919	12.0348	11.9472	11.9665	11.7453	12.3539	12.4909	11.9837	11.0772	9.2613	11.6341	11.9482	13.1596	12.2671	11.1203	11.9547	12.184	12.194	11.7054	11.3831	12.5674	11.8148	12.5067	12.8162	11.8178	11.6263	11.7661	12.148	12.2098	11.9041	11.4414	11.8529
45	LOC441204	3.2789	3.8761	3.6696	0.4914	1.5747	3.9047	1.1613	2.5748	4.015	3.5666	2.4452	4.8716	1.357	2.5535	2.9773	2.8526	3.5259	2.73	2.7287	2.7841	4.3853	3.5909	2.1076	4.4177	2.9303	1.0043	0	5.8052	6.7129	2.6691	4.3412	2.2206	4.3347	5.177	4.7201	2.4365	2.4977	3.2976	2.709	6.8197	0.9967	2.2643	4.1437	3.5201	1.7745	2.3253	1.7054	0.3483
46	TCOF1	10.2585	10.6456	10.3066	10.8145	10.492	11.8368	11.6956	10.992	10.996	10.91	10.6193	11.3715	11.5783	10.2156	9.9096	10.5155	11.2649	10.877	10.8182	11.2097	10.5482	11.8754	10.4158	11.3257	10.6201	11.6776	10.4281	10.6604	11.2905	11.8606	10.5901	10.9843	12.0583	10.3774	10.195	10.4227	11.2669	10.7553	11.3825	12.0284	11.4789	11.0341	10.3929	11.38	10.604	10.6098	10.2854	10.8814
47	LRRTM3	1.7546	0	3.5197	0	0	0	0	0	0	0	0	0	0	2.3565	1.6148	0	0	0	0	0	0	0.4799	0.5586	0.5195	0	0	0	3.6796	0.7944	0	0.6478	0.9375	4.0466	0	0	0	1.1811	0.7057	1.7259	5.6795	0	0	1.9181	2.6407	3.9568	3.9624	0	0
48	NUP98	12.0814	10.7705	11.1123	10.9571	11.135	10.4381	10.986	10.4766	11.018	10.7796	11.3488	11.2617	11.7853	11.1074	11.0477	11.4714	10.2108	10.9909	11.2016	11.0787	10.2219	11.144	10.5446	11.1973	10.7095	10.2315	10.8813	10.9396	10.6231	11.6846	10.3574	10.5434	10.8536	10.3616	10.3655	10.7433	10.5414	11.3602	10.926	11.4588	10.8409	10.5871	10.8519	11.913	10.9679	11.0212	10.1201	11.2434
49	XPC	9.787	10.4238	10.4097	9.9121	10.0056	10.7092	8.859	9.7919	9.7417	9.8113	9.5948	10.6064	9.3684	10.1699	10.607	10.5133	10.2406	9.9262	10.4592	9.8528	9.7444	9.9192	10.5151	10.7014	9.7929	8.9658	9.0947	10.3072	10.4495	8.8386	9.933	10.6992	9.122	9.5393	10.2919	10.4942	11.1551	9.9318	9.7435	10.2832	8.9989	9.3778	10.8397	9.7807	9.4627	12.2559	10.3349	10.7208
50	SLC12A2	9.4279	8.8572	9.9162	8.0573	9.5401	8.672	8.6305	9.7276	9.5406	8.7315	9.2485	10.5164	9.6527	10.1304	9.3267	9.387	9.5638	7.6185	9.0874	9.462	9.4899	9.2431	9.3075	8.8871	7.8588	6.9744	7.9559	8.5392	9.512	8.6114	8.5918	9.9181	7.7705	8.9134	7.0864	9.4366	9.8866	9.4064	10.384	10.0583	10.0522	8.6726	10.1119	10.865	9.919	11.0636	8.7858	10.626
51	GRINA	11.3874	11.8728	12.6848	11.9265	12.1048	12.8464	11.9966	11.2411	12.9944	12.301	12.3452	11.0153	11.8131	12.5824	11.4047	12.5248	12.0258	11.5127	11.4635	10.9153	12.1689	12.3302	11.9821	13.0464	11.5812	12.4149	11.6447	12.6523	11.1907	12.7354	12.4728	11.448	13.034	12.3933	11.078	13.0407	12.2879	12.3496	12.5471	12.7706	11.9628	12.9954	12.1888	12.7775	12.6884	12.1436	11.4441	12.5697
52	LRRTM2	3.0907	3.0813	2.3751	0.8572	5.8535	2.8504	3.4989	1.7986	0.6069	2.6835	1.6286	2.5141	2.0438	1.5228	2.5392	2.6631	1.3234	1.9326	2.2486	2.4109	1.0956	3.1526	1.5317	0.9006	2.1081	0	2.0359	1.1872	0.7944	4.887	0.6478	2.0715	0	0.7032	1.0103	1.4674	0	1.3659	4.2125	6.1781	1.4108	1.537	1.9181	2.8646	0.9771	1.829	1.7054	0.8634
53	NUP93	9.2537	10.565	10.6376	10.7038	10.229	10.3285	10.9603	10.4995	10.4383	9.4374	10.8194	11.1602	11.7629	10.0056	10.5952	10.1273	10.9917	9.4713	9.7975	10.4297	10.2632	10.7352	10.5825	10.2474	9.4464	9.5165	9.6554	11.0138	11.2217	10.6993	9.7916	10.1214	11.469	9.5357	10.378	9.3881	11.7285	9.2045	10.616	11.0177	10.5851	9.8775	10.0878	10.731	10.6818	10.1745	10.1797	9.8557
54	HAP1	4.9015	6.168	4.8186	3.5298	3.8366	5.6189	6.3611	1.7986	7.0128	2.3059	3.1017	5.309	8.48	4.4082	3.039	7.8394	4.557	5.2118	4.0989	6.2097	1.4359	2.3063	8.4665	2.5281	7.4027	5.4008	4.2931	3.1148	5.3321	4.1438	6.4915	2.593	4.3347	4.7752	5.6735	3.8318	4.4115	3.4718	6.1246	3.7058	6.7258	3.8394	5.1707	4.5873	6.6197	2.3253	5.8881	6.6692
55	KLRA1	3.8134	5.4152	4.9018	5.1493	3.1563	3.0439	4.0939	5.0967	2.2207	3.23	4.5216	4.7251	3.1388	6.4458	3.7781	5.5341	4.6023	4.6244	7.5303	4.3105	4.3046	3.5909	5.7153	4.2634	4.8487	0	2.2857	6.8047	5.828	3.1281	3.1594	5.589	4.5748	4.8399	3.5212	7.3287	4.056	5.0521	4.4443	0.3717	4.0234	1.946	3.7256	4.1502	4.1658	3.3388	7.1473	5.8801
56	CAMKV	0.481	1.166	1.174	0.4914	0	2.209	0.4979	0.9939	1.854	0.5783	0	1.5286	4.9822	1.3212	0	3.2396	0	1.0888	0	0	0	5.3244	1.7502	4.8451	0.7332	0	0	0	7.8064	1.992	0	0	0	1.174	1.0103	0	1.1811	0.3956	1.2538	9.4478	0	0.5612	0	0	0	0.7903	1.7054	0.3483
57	SPPL3	9.677	10.6247	10.5212	10.6214	10.4999	10.5539	10.6103	10.5065	10.9213	9.7671	10.9028	10.3198	10.9292	10.6497	10.625	11.0892	10.1988	10.0556	10.7619	10.8736	10.2659	10.3897	10.9851	10.4832	11.1044	10.8906	10.9826	10.1458	10.6038	10.5537	10.5568	11.0233	10.7798	10.4491	11.0843	11.3907	10.6961	10.2017	10.0172	10.7073	10.466	10.8461	10.5936	10.6664	11.0453	10.4418	11.1449	10.7081
58	GOLIM4	10.3869	9.2539	9.7139	6.8957	9.5472	7.0497	10.7425	8.0832	8.2246	8.6166	10.1179	11.3771	10.013	9.0086	8.0905	8.9739	8.8386	8.7756	8.9703	9.2744	8.8287	9.7668	9.1543	8.6938	8.2336	2.3289	8.0432	9.4015	8.3645	9.9621	5.7318	8.1347	7.6044	8.2938	9.3333	6.5765	6.8934	8.0328	8.0724	10.1622	8.4798	7.7255	9.1197	10.9101	10.291	9.0273	8.6049	9.3373
59	ZNF646	7.3991	10.0959	9.1	8.5805	9.1275	8.7931	9.0142	9.1261	8.4952	9.2503	9.4131	9.322	8.111	9.5038	8.6053	8.7435	7.9812	9.3332	8.1551	9.4748	7.8246	8.8687	8.9721	8.968	8.3436	9.2778	8.5039	9.3775	9.6777	8.3988	9.1491	8.9113	9.3751	9.5369	9.0157	8.5173	8.439	8.3829	9.0759	10.6083	8.6335	8.5239	8.4967	9.0409	9.296	8.7673	9.1554	8.949
60	OPA3	8.7267	10.4219	8.6711	9.7427	9.3017	8.8493	9.3711	9.4756	9.2608	8.8854	9.4153	8.5623	8.7684	9.7427	9.2635	10.1404	8.1699	10.6546	8.2453	9.1573	9.4784	8.9201	8.9307	9.1364	9.7767	9.8604	9.2294	9.7845	8.8658	8.8045	9.7851	8.9168	8.8609	8.2822	9.4106	8.8673	8.1437	8.6588	9.481	7.6498	8.6972	9.7747	9.0549	10.0861	8.7386	8.6119	9.1852	9.7828
61	OPA1	11.5185	9.8312	10.805	10.0096	10.4389	9.7694	11.8249	10.1832	9.1954	10.4471	11.0077	10.4968	12.5765	10.5017	10.5492	10.3377	10.3309	10.6475	11.1852	10.9316	10.0179	10.5051	10.9709	10.5986	10.6766	9.1761	10.7698	11.4966	10.2107	10.5295	9.7284	10.9487	10.1218	10.3882	10.8436	10.3927	9.8743	10.7785	10.3594	10.6184	10.946	10.6728	11.0615	10.8915	11.3553	10.1557	10.5937	10.0855
62	RHEB	11.4044	10.472	10.2472	9.9815	9.8384	10.9863	10.731	10.1924	10.198	10.6511	10.574	9.6082	9.3698	9.5891	10.2514	10.0532	10.9928	10.1437	11.1344	9.6799	10.6875	10.042	10.4498	10.0439	10.9482	8.1736	10.4426	11.1553	10.838	9.9005	10.6488	10.9336	9.9527	10.5076	11.2051	10.6701	11.0278	10.0808	10.2619	10.9737	9.6798	10.9527	10.6436	10.8577	11.3062	10.2113	10.5367	10.1639
63	RAB40C	7.7855	9.3312	10.5753	10.2904	9.435	9.2956	10.474	11.9067	9.6204	9.2374	9.0111	8.9537	8.6767	10.207	9.9603	10.4629	9.9432	9.8178	10.3659	9.4071	9.1793	9.6044	10.2329	8.5577	9.2828	10.7152	9.6246	10.8236	10.0611	8.8866	10.3073	10.3894	10.358	9.8316	10.4992	10.5614	10.0011	9.4892	9.3236	9.5446	9.9368	10.6354	9.3448	8.9673	10.3606	9.6829	10.9754	10.3368
64	RAB40B	8.2277	7.307	7.822	8.3307	8.0577	7.5967	8.6214	8.662	8.739	8.1943	7.0952	8.4998	8.9813	9.053	9.2093	8.6588	8.8874	9.0759	7.925	7.8172	7.9393	7.2971	7.7109	7.365	8.0035	8.3033	8.4441	8.2158	8.3597	6.6927	8.5134	8.5712	7.2362	8.4651	8.4757	7.9954	6.725	8.3428	7.5787	7.1473	7.5682	8.6573	7.7741	8.1432	7.8306	6.9317	9.3379	8.4217
65	RAB40A	1.5746	3.6083	3.848	4.4392	2.4655	4.3696	1.7963	2.7969	2.8632	3.5053	4.9937	1.9364	1.5231	3.1486	2.7748	3.8855	2.2499	3.2406	3.659	2.5136	4.0312	3.6825	3.3863	3.4555	4.5556	5.5321	1.7336	3.0607	2.9276	3.0263	4.2149	2.9753	4.3347	3.9493	2.0154	6.0512	1.1811	1.8171	3.9363	5.26	3.6183	1.946	4.2738	2.757	4.5408	1.97	4.2113	5.9066
66	COL7A1	6.7997	13.2387	8.9171	11.9924	14.6136	12.9867	14.5556	11.1914	9.9337	9.8603	13.2113	11.0205	10.4222	8.5662	10.0131	10.6648	9.5053	7.5201	12.2803	12.9236	14.244	10.9096	13.3555	13.3476	8.1453	10.5814	11.2793	8.123	9.5696	12.986	12.8398	8.7242	8.3492	10.3842	10.95	7.5487	8.1329	12.1777	11.183	8.6377	12.0608	10.2535	9.8626	8.6589	6.2491	10.2421	14.0641	11.6212
67	MDP1	7.1756	6.9585	6.8115	8.9372	6.9454	7.7474	7.2871	8.124	9.0327	6.8381	7.866	7.9605	7.0946	7.4232	7.7494	7.557	6.3384	6.4657	7.5591	7.576	8.1167	7.252	8.2349	7.5256	6.7163	9.0692	7.165	6.0378	8.5464	6.9226	8.0391	7.9989	7.3905	6.1963	6.7944	7.6032	6.6603	7.8307	7.8845	7.6737	7.0338	6.9149	7.7932	7.0521	6.9433	7.2954	7.663	7.744
68	GTSE1	3.4454	7.2899	7.5037	7.5299	8.6444	8.453	9.6294	8.7806	7.8816	8.9033	8.8421	9.6629	8.3284	6.8722	4.4798	8.393	8.9891	9.7524	8.5102	9.4229	7.8027	9.1409	9.1068	9.4999	8.5565	6.3305	7.2273	8.3446	10.2826	9.2743	7.2723	8.9572	8.806	9.2158	8.0353	8.1868	9.1573	9.155	9.0282	9.8426	8.5845	8.7205	7.1961	9.2389	8.3949	8.9422	9.5409	8.2781
69	FAM183A	0	0.6978	3.2288	5.2604	4.1668	6.0035	4.2583	4.3807	3.9676	1.7931	4.2904	1.5286	3.7542	3.5224	4.5236	2.7609	7.1292	3.9681	2.955	2.8641	3.7556	3.7261	4.1333	0.9006	5.3005	2.0065	4.2931	3.1671	6.4536	1.4786	6.9207	4.1644	4.5184	3.8269	4.7385	4.6844	4.2921	5.1831	3.7995	4.0509	3.8351	2.9368	0	1.6297	3.0468	1.298	4.9785	5.5676
70	ARFRP1	9.8012	9.7387	9.597	10.4765	10.7334	11.6147	10.4155	10.6357	10.2931	10.6869	10.923	9.8185	10.8035	10.2152	9.7256	9.9565	9.2065	9.2462	9.4303	10.3139	10.6845	9.9122	10.5451	9.2911	9.8541	11.5899	9.4259	9.3565	10.3503	10.2136	10.6924	9.8272	10.4967	9.865	9.328	10.027	9.8065	10.8703	9.9548	9.5194	10.023	11.0671	9.8763	9.4864	9.3633	10.6558	9.4365	9.261
71	OVCH1	0.8412	0	0	0.4914	0.3592	0	0.8674	0	0	0	0	0	0	0	0	0.5306	0	1.0888	0	0	0	0	0	0	2.6549	0	0	0	0	0	0	0	0	0	0	1.867	0	0	0.5475	0	0	0	0	0	0	0.4486	0	0
72	FAM183B	0.481	1.8024	0.5047	5.2604	0	0	0	0	0.6069	0.5783	0.8356	0.9579	0.9538	1.5228	1.9069	0	0.8084	3.8032	1.8586	0.836	0	1.572	0	0.5195	3.7637	1.0043	0	1.1872	2.333	1.992	1.708	0	0	0.7032	0.7452	2.1797	0.5084	0.3956	0.9434	0.912	0.4134	1.2789	2.2902	1.6297	0	1.0663	1.0913	0.3483
73	PSAP	14.8402	15.2162	15.9619	14.5173	14.8878	14.9472	15.2864	13.1724	15.3776	14.4382	15.0504	14.1692	14.4931	14.9269	14.4334	15.7922	13.8859	13.2728	14.402	14.488	14.3412	15.0705	15.0723	14.6124	15.2986	15.4053	14.001	14.5479	14.0641	14.808	15.942	14.1164	13.3413	13.9699	15.379	14.27	14.4802	14.0024	13.9983	13.2903	13.9502	15.2034	14.3766	15.9228	14.8043	14.9598	14.4969	14.8594
74	KIAA0831	8.8332	8.5855	8.8817	8.6316	9.0341	8.1374	8.6791	8.9493	8.7104	8.2515	8.7774	8.8689	8.7736	9.9345	8.6529	8.9816	7.9726	8.3392	8.9906	9.7059	8.7508	9.1885	8.4034	8.8388	8.8432	8.9394	8.9394	8.9427	9.1862	8.6026	8.1545	9.3369	8.8609	9.3757	8.3012	8.9469	7.9279	9.6727	8.2944	8.0004	8.4838	8.8481	8.6241	8.7824	9.8396	8.9271	8.4757	9.0616
75	SPPL2A	10.133	8.9066	9.1022	8.9014	9.7788	9.5667	9.7613	8.5231	8.7068	9.1537	9.3364	8.6562	8.8969	9.5427	9.7097	9.2196	8.2716	9.0501	9.322	9.5665	9.2293	9.5599	9.9624	9.683	9.3428	8.5165	8.8207	9.7286	8.6521	9.5683	9.8343	9.1156	8.3452	9.5369	8.6091	10.1709	8.0888	10.2563	9.0038	9.4214	9.1724	9.5387	8.9023	9.5371	10.0294	8.7636	9.3202	10.3193
76	SLC46A1	7.7617	9.2994	8.6128	8.2856	8.0656	9.1325	7.6111	10.3049	8.3315	9.2296	8.3867	8.5559	8.1355	9.6932	7.6863	10.6835	10.0235	8.7252	9.4443	7.9874	6.8005	10.1905	7.8484	9.8369	8.9059	7.5626	7.0659	9.9831	10.3266	9.1097	8.6553	7.9185	8.5941	9.156	9.5949	10.7645	8.0736	9.5678	8.455	8.8217	8.9072	8.3124	8.8602	9.4956	9.4913	8.6948	8.9757	10.416
77	TGFBR2	12.3572	10.6133	10.7112	10.0248	12.3295	10.0578	10.3313	8.9449	8.9243	10.8842	11.9445	9.7301	10.5712	11.1999	11.7661	11.6108	9.0207	10.961	10.5457	10.7923	12.0177	12.0089	10.2135	11.0623	9.8613	8.223	10.1788	9.8578	8.7829	11.5126	9.996	10.2705	8.8722	9.72	9.7551	9.1689	10.1635	11.0601	13.3232	9.1039	10.8193	9.6229	11.559	10.9361	10.3235	10.6434	10.6986	11.558
78	ITGA8	10.1416	3.7484	4.9612	0.4914	5.4768	1.0252	1.9581	3.9886	1.3612	3.8882	1.6286	2.9255	6.259	6.7216	7.2307	5.6789	3.2117	5.8274	5.3228	3.9195	3.0688	4.6706	3.0165	0.5195	2.7991	1.0043	6.6132	4.8941	2.702	1.1317	2.3125	4.4324	0.936	2.8642	0.4202	3.0109	3.9416	1.1775	1.5091	2.7818	3.409	1.537	8.3071	6.7939	4.0011	1.829	1.7054	5.2738
79	ITGA9	9.5441	4.888	6.901	1.5987	5.2384	5.5882	3.4453	5.3804	5.292	5.2093	6.331	6.7608	6.8337	5.8474	6.5518	6.2417	6.9391	8.0965	5.7822	5.4264	4.7012	7.7944	3.0985	3.8517	4.8815	3.7085	5.1337	5.9162	4.7971	5.9895	4.4942	4.2708	4.0466	8.5204	3.9888	7.2133	2.6988	2.9307	3.3549	6.4495	5.2789	3.5187	8.4698	7.9336	6.3295	4.7295	3.9725	7.206
80	STK40	12.377	9.5683	10.2999	9.4714	10.0647	9.3584	9.0038	9.8917	10.3907	10.3314	9.4159	9.6746	10.5839	9.453	10.3221	10.4284	9.0455	10.1437	9.0367	8.8983	10.7531	9.751	10.1024	9.4108	10.6225	9.4885	10.9925	9.5385	9.6764	9.4856	9.6804	9.2986	9.7272	9.1342	10.2327	9.8685	9.4895	8.6223	10.5308	11.1178	9.3683	10.695	10.8976	9.8347	9.6237	9.9678	10.8547	10.1103
81	MYO3B	2.0586	3.9359	0.8777	4.7313	8.5988	5.1985	0.8674	2.5748	3.5186	6.1501	1.3613	7.1536	8.6399	8.5125	4.7432	2.1878	0	3.5491	2.955	3.0804	6.8489	4.8976	8.3913	0	3.1614	6.1171	3.1296	6.9791	4.5706	1.4786	0.6478	2.8888	1.499	3.3816	1.7513	0	1.1811	2.1603	0	2.7188	9.5286	3.0237	7.7332	1.0337	3.2805	7.3088	1.4308	7.1321
82	ATP2A1	6.2958	3.0813	4.1498	6.3021	3.4075	1.6186	4.6855	2.7969	3.4512	2.7902	7.0475	3.9201	5.5804	2.3565	3.7415	4.8359	4.3062	4.4117	3.7423	4.2235	4.8508	1.3665	4.9443	3.9762	4.2388	3.5929	3.6585	6.6709	6.294	2.6691	6.1781	4.3046	6.4251	4.1153	5.4794	4.3517	4.831	2.6697	4.9543	8.7032	4.1366	3.2569	3.5312	4.3111	3.9568	4.6893	4.6289	6.255
83	ATP2A2	13.5546	12.46	13.415	11.8279	13.0551	12.8946	14.1405	12.8789	11.0425	12.5254	13.7017	11.9777	13.7471	13.1001	13.0294	13.3785	12.8304	12.3254	12.8749	13.6659	12.505	13.0578	13.7815	11.7568	13.3601	10.4495	13.3558	12.817	12.544	13.7596	11.6843	12.716	11.8656	12.8321	13.8927	12.0937	12.3889	13.3328	12.3539	12.113	12.9868	13.0214	13.0697	15.4445	13.0118	12.2462	13.1085	12.8978
84	ATP2A3	10.1691	11.2995	8.8519	8.8221	8.8108	8.8313	6.3969	9.0924	9.0102	8.9786	8.8787	10.6662	7.5384	11.2252	9.8453	11.1503	8.5771	9.3218	9.7175	7.6968	8.3062	10.2485	8.2946	9.9728	9.9528	11.2411	9.543	6.0681	6.4536	9.8687	10.5789	9.6765	8.1959	8.798	9.8094	9.0223	8.1351	8.8739	15.6986	8.1938	8.4677	10.1425	10.5568	7.997	6.422	9.1565	6.0691	8.6069
85	ITGA1	12.2777	9.7663	9.0543	4.8981	9.1446	8.908	7.1785	8.9037	9.3527	9.0051	8.8997	10.0091	9.1682	7.8334	7.9391	8.3592	8.4311	8.2236	8.2321	8.7891	10.5608	9.8673	8.1168	8.3415	8.3288	6.9393	9.0556	7.1157	8.0557	10.1441	8.1688	7.8528	6.263	5.8463	7.0279	7.7631	7.5462	6.7541	8.3547	8.3885	8.9209	9.3217	10.897	10.9464	7.2022	8.5915	8.3075	9.3215
86	ITGA2	7.1565	10.2615	9.4267	7.9019	13.6088	12.1035	11.9294	7.3233	9.4279	11.1144	10.8344	8.7477	9.2827	10.1261	10.2951	9.3373	7.9199	8.3165	8.4355	12.05	12.4024	12.9777	10.4187	10.9355	10.0489	7.1379	10.1711	7.7217	7.5338	12.196	7.9647	9.9098	7.1828	8.2587	10.4792	6.7987	7.0162	8.1938	8.746	5.7909	11.975	9.3211	8.6139	10.0495	9.8381	11.889	11.413	12.2448
87	ITGA3	10.325	13.055	11.3337	13.8066	14.9437	14.8132	13.3388	10.8419	11.5632	14.493	14.2834	8.2232	10.7041	13.1975	12.0823	13.0572	10.2208	12.2782	11.9939	12.9579	14.8531	14.3075	13.97	15.3774	12.1502	14.0285	10.4586	9.8155	9.8004	14.6446	12.0182	12.8321	11.3337	11.5554	13.0293	12.2335	10.8634	12.7868	13.0451	8.2182	13.7459	13.379	11.1841	9.7149	11.4337	14.3522	12.8378	14.5902
88	ITGA4	6.3939	7.4217	8.1274	3.053	7.2842	7.5151	9.2741	6.0594	6.9373	7.0073	9.7871	8.0317	6.787	6.5002	6.9085	8.5305	6.1732	4.9596	7.8193	7.6152	7.56	9.6657	5.7828	7.6597	7.5086	3.85	6.4863	4.6985	6.2039	8.8424	7.3416	5.8203	4.291	5.6918	6.1235	5.4974	6.4254	5.4869	7.8218	5.9695	7.3376	7.9183	6.9128	8.6825	5.0231	7.2001	6.2919	6.2859
89	ITGA5	16.5577	12.8619	10.6155	8.9777	13.3301	11.3048	12.8444	11.3852	10.8114	12.9591	11.162	11.7597	11.2454	9.978	10.4787	12.2993	11.765	9.665	9.9575	10.798	13.7942	13.4455	11.6231	12.0375	10.5713	10.8821	12.2833	10.5791	10.1886	13.4956	12.684	9.6172	8.7149	8.883	11.1264	10.1742	9.0704	8.465	10.61	10.822	11.4522	10.8701	14.915	11.9327	7.8818	10.9615	12.1103	9.6005
90	ITGA6	10.6729	11.6045	12.5268	11.4398	14.3537	11.4148	14.2284	7.8016	9.6517	12.3923	12.8593	11.1216	13.3643	11.9924	12.3455	11.1021	11.4304	10.6455	9.5891	13.2178	13.7088	13.655	12.1965	9.3237	8.9951	10.5224	10.8778	10.4238	10.5874	14.1608	10.5557	10.9292	9.6846	10.2918	10.8607	8.748	6.787	9.6871	10.5317	8.9521	12.8182	8.8906	10.4012	11.0442	10.5928	13.4181	13.9451	13.7188
91	ITGA7	12.8417	7.8833	8.3779	6.423	5.0419	6.7291	7.8363	8.7936	7.3999	9.9414	5.9094	6.0451	8.4737	8.3347	9.6168	10.3372	7.8651	6.4464	7.0683	6.2549	8.6131	8.4026	10.0545	10.8004	8.7081	6.468	10.4378	6.9195	9.8187	7.4505	9.3948	7.7151	7.5136	6.6654	6.549	7.1339	6.3523	5.4562	6.9888	9.9347	6.4252	7.3584	12.6203	8.9552	5.8735	6.5489	7.0705	7.6543
92	TRHR	0	0	0	0	0	0	0	0	0	0	0	0	0	0	0	0	0	0	0	0	0	1.1269	0	0	0	0	0	0.3998	0	0	0	0	0	0	0	0	0	0	0	0	0	0	0	0	0	0	0	0
93	LOC100132288	6.9224	9.6775	8.8295	9.659	6.8195	8.8892	7.9172	7.7823	8.0362	6.6168	6.3634	8.3157	4.348	8.6358	7.2174	8.4194	8.7707	8.77	7.2464	7.6298	7.8064	7.7554	8.7477	8.6998	8.4783	10.7677	6.295	7.8208	6.06	7.4603	8.8332	7.058	9.4258	6.4439	9.4537	7.6216	8.7855	6.7371	8.2137	6.935	7.0414	7.5536	8.4168	6.6205	8.614	6.6983	9.0347	4.2906
94	DENND4A	10.2336	7.7604	8.0509	7.4944	8.9515	7.0256	9.4021	7.6461	6.7283	8.0912	8.0447	8.1719	9.5235	9.1001	8.6045	8.3425	8.124	8.3712	8.7248	8.8995	7.9493	8.9348	8.9124	8.5392	8.7728	6.8666	8.1612	8.7958	7.1324	8.4433	7.8977	8.478	6.2604	8.267	7.0424	7.6151	6.7815	8.6852	7.4851	7.9873	8.4168	7.7544	8.728	7.8473	8.2509	7.1786	9.03	8.3057
95	DENND4B	9.4582	10.1662	9.8568	9.6847	9.1943	9.9695	10.0406	10.0462	8.6116	10.3946	10.5537	10.4717	9.282	9.9148	9.743	10.4602	9.3741	10.6401	9.7463	9.4367	9.0318	10.4593	9.4856	11.0035	10.1521	9.4219	9.1935	10.6107	10.7981	9.7988	9.8022	9.5248	9.7125	9.4782	9.4564	10.4142	9.2828	9.9106	10.9412	11.3271	9.2914	10.4417	9.5145	10.1088	9.4636	9.4485	10.2412	10.0915
96	DENND4C	11.1767	9.7249	10.2038	9.0829	11.1323	9.0668	9.7831	10.8231	8.0101	9.579	10.9979	9.0872	9.5537	11.2589	10.4905	9.7092	9.9188	10.2524	9.8513	10.321	9.0842	9.6391	9.5156	10.0385	10.1158	9.0115	9.4848	10.3119	9.4106	9.9526	9.5248	11.2763	9.1243	10.8452	9.3566	10.0762	10.5283	10.8381	9.7017	8.4768	9.9052	9.3497	9.8949	9.7504	10.9229	9.5787	10.0664	9.5857
97	SWAP70	11.1432	10.3854	11.1658	10.1736	10.2883	9.2336	10.2235	9.1875	9.7902	9.6139	10.4775	9.841	10.6346	10.653	10.6677	10.7022	9.7851	10.3453	10.4241	10.3607	9.5001	10.4948	8.8737	9.646	9.3131	9.2894	9.8054	10.4816	8.263	11.5941	9.4105	9.3225	9.2487	9.781	9.9703	9.6718	9.7894	10.4356	8.4299	9.8328	9.8947	8.9221	10.3388	11.3313	10.2335	9.3893	8.6195	10.9352
98	RARRES1	7.9902	10.0219	11.5858	4.4922	11.208	10.2644	5.051	8.8064	5.6783	13.4002	6.6643	6.1637	7.6277	12.2573	11.1288	11.0603	10.3029	6.6463	12.5892	8.6489	9.8557	8.8687	8.9293	13.8429	13.4092	7.2848	7.4027	14.0273	4.5482	7.1871	9.7999	13.9964	7.6112	13.8607	10.1092	10.1852	8.1502	14.7908	5.1545	5.9908	12.238	10.4119	11.2577	10.1848	7.554	12.7212	7.3805	9.7014
99	LOC100132287	7.018	8.8878	7.418	9.1483	8.0546	7.4161	10.0676	10.0819	9.1733	7.4958	9.8666	9.8034	7.3524	9.6623	8.5731	9.1536	8.5513	9.1958	8.1551	8.5526	8.4038	8.1191	9.0215	8.2438	9.2873	8.7834	9.4259	9.0041	9.5863	8.2458	9.0993	7.7645	10.4985	8.5714	10.0256	9.4144	8.5698	8.226	10.3431	8.7414	7.9952	8.2338	9.0594	9.2856	8.8181	9.2108	10.1874	8.8862
100	PHLDA3	9.8784	11.7565	10.1638	11.236	11.5625	13.4589	11.2161	12.1845	11.1249	11.2373	10.2109	10.7388	9.6727	10.2538	11.344	13.0818	12.3307	9.8106	11.7343	10.9962	11.9144	9.9524	12.6599	10.4425	11.3587	13.0369	11.3431	9.879	10.067	10.7924	12.126	11.3835	11.2901	9.2234	12.4527	12.4168	10.6054	10.1955	10.0255	8.9174	11.3594	11.187	10.8883	11.1715	10.3026	11.0894	12.6759	12.3151
101	PHLDA2	6.0422	9.1847	7.8796	9.3321	10.0072	9.6161	8.7444	7.4797	9.5098	10.4399	6.4989	8.555	8.6523	7.9405	10.6646	8.7906	9.0999	7.8546	8.8022	9.0652	10.4312	7.1445	8.8502	8.8154	8.6137	9.112	9.5233	5.7028	5.1201	9.9517	9.1491	7.6769	8.5347	7.8433	9.7393	8.897	8.3834	9.1349	8.7366	7.0159	9.2068	9.9652	8.6935	8.2186	8.4398	10.0638	6.6751	11.3109
102	TACO1	7.3957	8.9085	8.4401	9.3934	8.3739	10.0064	8.7854	8.6353	10.6328	9.3787	9.2311	8.926	8.9314	8.1183	8.3017	9.0808	8.7176	8.8122	8.8095	8.8402	9.069	9.3988	8.9802	9.9222	9.0664	9.7434	8.6914	8.057	9.2872	9.3864	9.6603	8.566	10.092	9.5742	8.4522	9.1755	9.279	9.098	9.5852	8.9708	9.3405	9.5285	9.0594	9.1285	9.2702	9.2345	8.5516	9.1371
103	PMM1	8.8206	8.6382	8.6755	9.1617	9.5715	9.8157	9.3548	9.8223	10.0059	9.5864	8.6851	8.9343	8.789	9.1399	8.4622	8.2102	9.3824	9.6499	9.0501	9.7414	9.5708	8.6927	9.1933	9.6239	9.2919	10.3182	9.54	9.1071	9.1485	8.9764	9.6256	9.9174	9.3184	9.9699	9.0307	9.7596	9.0817	9.1882	9.2357	8.643	8.792	8.9487	8.9355	10.07	8.815	10.0896	9.9334	9.2655
104	GAP43	5.5021	2.0391	4.9018	1.1488	1.5747	3.6309	8.198	3.1591	1.6286	4.151	7.9274	4.442	8.073	3.4251	3.4999	4.5097	2.0019	2.8476	0.8078	1.3619	4.9337	5.077	4.9662	3.065	6.3999	0	2.8483	5.3086	8.9582	4.0431	5.22	1.2466	2.8861	3.466	1.4279	2.1797	0.5084	1.1775	5.8291	9.7412	0.9967	3.1057	4.7317	2.0502	3.0468	0.4486	1.0913	1.0652
105	NENF	9.9672	10.5978	10.3312	11.5896	9.2538	11.0539	9.969	11.1972	11.4211	9.8973	9.8711	10.7695	11.3688	10.7051	9.9331	10.3287	9.941	9.3206	10.1073	9.4716	10.1342	10.2504	9.7236	9.8929	11.1809	12.6296	10.5993	9.8979	10.9028	9.8576	11.3123	9.9971	10.7745	10.376	11.0058	11.3503	9.4307	10.5876	11.0754	10.1316	9.9441	11.325	10.2214	10.5812	7.9764	10.7575	10.5879	9.3398
106	SQLE	7.5222	9.4603	10.6023	9.9193	9.7104	9.9524	11.1851	10.59	11.0959	10.655	10.4327	9.5729	11.6948	11.2875	8.2125	9.8884	11.5946	10.3799	9.9575	10.2125	10.2012	10.0667	12.462	10.6254	10.0434	6.0529	11.2243	11.4941	10.3888	11.3364	10.0525	10.4177	10.4447	12.1413	9.9546	11.385	11.3643	11.0401	10.1189	10.7556	11.3913	10.6933	9.2078	10.5718	12.9402	9.4211	10.4343	10.7617
107	MRPL28	9.3114	10.6545	10.2302	11.6926	10.2102	11.2577	10.221	10.8784	11.9331	10.3872	10.2974	10.9026	10.2981	9.6729	10.1958	10.3031	9.7146	9.9658	10.0905	10.3521	10.7474	10.3752	10.5949	10.5828	9.9167	12.4088	10.3497	9.9114	11.2669	10.3196	10.8128	10.1778	11.6439	10.0223	10.5236	10.8037	10.3138	9.754	11.8666	11.457	10.3088	11.1782	10.3554	10.1157	10.2259	10.6909	10.9293	10.1597
108	LOC100289341	4.9392	5.306	4.8186	3.8057	5.3625	6.407	7.745	6.6532	5.4557	5.2659	3.5512	5.3429	7.1983	3.8936	5.028	4.7431	6.3732	2.8476	4.6229	5.8462	4.0312	5.7196	4.829	5.8198	4.4283	4.0956	4.111	5.162	5.5285	3.0263	5.6848	3.9675	5.2646	4.0621	3.5212	3.2966	4.7427	5.0521	5.7196	6.1305	4.8009	5.7362	6.2275	5.3128	4.6835	6.0584	5.0041	6.1312
109	FBXL13	3.8924	0	2.2536	5.587	4.6125	2.5005	1.7963	0.5809	1.3612	1.7931	5.5474	6.5879	3.1388	3.4251	2.9773	2.1878	2.4615	2.1312	2.13	2.1805	3.6936	5.7304	2.3938	1.8483	3.2644	1.5908	0.828	3.7836	2.7812	1.758	1.0932	2.0715	2.8861	2.591	2.1312	0.9127	1.9846	1.9408	1.5091	4.7786	2.8016	0	2.8308	0	2.5466	4.6479	2.1348	3.0658
110	FBXL12	8.6	8.9271	8.6725	9.8153	8.7391	8.1506	7.9024	8.6514	8.7565	8.4798	9.7413	8.3029	8.7169	8.8289	9.1424	8.5013	8.7457	9.2205	8.8263	8.4349	9.0645	8.628	9.3032	9.1759	8.8842	8.4763	8.1998	9.2667	8.1923	8.6505	9.0707	9.1036	8.8177	9.2339	8.3809	9.3862	8.9449	8.1464	8.5161	9.5474	9.0648	7.9335	8.8142	8.7926	9.1755	8.9432	9.0409	8.9028
111	FBXL15	7.7803	8.2474	8.3851	9.512	8.192	8.8638	8.0755	7.4717	9.9732	7.3767	7.9055	8.366	8.5598	7.0418	8.2075	8.3445	8.2107	8.0451	7.7013	7.1961	9.0146	7.5057	8.7317	8.3201	8.5965	10.7332	7.8288	6.7501	8.8044	7.9095	9.641	8.3843	8.9908	7.6127	8.7941	8.6998	7.7777	6.7156	9.6304	8.7254	8.4069	8.1373	8.7242	8.0776	7.9313	8.0639	8.5732	8.273
112	CYP27B1	3.2789	6.7956	6.7852	6.69	6.6872	8.2955	6.1513	6.5502	3.6446	6.1401	7.6345	6.3419	5.5228	7.5223	4.3152	6.4973	5.9683	6.7706	5.9924	6.9708	8.7336	8.3976	7.9884	6.9804	5.5452	5.0528	4.1743	6.711	4.816	8.7948	7.9647	8.3258	6.4404	4.8712	7.2965	5.8228	5.9798	4.6424	5.8752	6.4446	6.6658	7.6214	6.6669	5.2546	6.5543	3.7043	5.1023	5.8186
113	FBXL17	10.2155	8.9104	8.4155	8.5449	8.9048	8.4593	9.3475	8.2778	7.6533	8.7597	8.3092	8.9119	8.9661	9.6231	9.0415	8.3699	7.212	8.3165	9.2571	9.083	8.7828	8.3142	8.3811	8.1412	8.1385	8.5439	8.9024	8.4379	9.189	7.2449	8.1372	9.0004	7.3374	7.8745	8.8299	8.394	5.8378	9.1811	8.6514	9.5788	8.1666	8.4075	9.33	7.6883	9.0986	8.9368	8.1042	8.1213
114	FBXL16	2.3096	4.6226	6.2392	3.1883	1.8255	4.333	8.0667	5.0756	4.7904	3.0698	2.5775	4.3111	4.3699	8.4018	6.902	5.2096	5.7439	4.72	4.3046	4.1282	2.1411	5.3244	5.5934	4.9089	6.4983	5.4679	7.7056	6.3021	11.0891	4.2827	6.5625	4.2008	5.9796	2.591	7.6203	6.2145	6.5796	4.3393	8.2114	10.8821	4.868	8.8119	3.8969	3.382	5.4627	2.9872	4.5956	2.0966
115	FAM169A	6.4143	6.4298	7.7396	7.3442	7.3054	8.6517	8.1776	4.9424	8.1442	6.0355	7.9701	9.0921	8.0946	9.2246	7.7096	8.2036	6.6571	7.424	8.7998	7.7319	5.6571	7.2716	7.3035	5.7861	5.1739	7.816	6.2368	6.1482	5.66	7.4797	6.1439	8.1417	7.2008	5.6617	7.5149	6.5898	7.2057	6.8038	8.5033	7.9533	7.9629	3.7402	6.3207	10.7473	9.7287	7.2374	6.4603	11.775
116	FAM116B	6.1263	6.8432	5.918	6.9249	7.536	7.4886	7.1867	8.2893	7.4782	7.2562	7.6077	6.5154	6.5605	7.4623	7.1973	6.9964	7.2265	6.7175	7.7474	7.2455	6.9385	7.3678	9.6768	6.163	7.6174	9.7602	6.4818	7.3075	7.3316	6.7813	8.7597	7.2349	6.0207	7.2154	7.773	6.8437	6.2195	7.1466	7.8652	7.6477	6.2028	7.8136	7.3661	5.9358	4.6281	8.5833	8.1277	7.7174
117	FAM116A	9.8681	10.198	9.6302	8.2656	9.2789	9.364	9.2926	9.3672	8.6813	9.1195	9.2006	8.7759	9.6639	9.4226	9.5416	9.5257	9.6006	8.9599	10.1833	9.8137	8.7921	9.6124	9.6868	9.0292	8.818	8.5005	9.1626	8.5698	10.2629	8.5324	9.3175	9.5986	8.2915	9.756	8.6314	8.913	8.9174	10.112	9.1621	9.9286	9.0754	8.9843	9.4064	9.188	8.8803	8.8664	9.5551	9.5656
118	FAM169B	0	2.2424	0	0	1.5747	0	0.4979	2.1604	0	0	0	0.9579	0	0	0	1.2225	0	0	0	3.2684	0	0	0	0	1.2169	2.5922	0	0	0	0	0	0.5436	0	0	0	0	0	0	0.5475	0	0.9967	0	0	0	0	0	0	2.3495
119	RALGAPA2	8.777	8.521	9.9404	4.8779	9.2571	4.633	9.0684	8.312	3.9185	7.656	6.6418	5.5014	8.7961	10.8419	9.123	7.905	6.8667	12.7261	10.6281	9.4188	5.84	8.1535	10.4052	6.6967	9.212	5.709	7.3693	10.6496	8.9529	7.4603	4.0763	9.7488	8.4431	9.7539	6.8405	9.3378	10.8182	8.67	7.0604	7.5218	10.3343	6.396	8.6382	9.2735	10.7713	7.7585	7.7835	7.0748
120	GHDC	9.0008	9.3642	8.7363	10.5463	9.4391	9.9948	9.4607	9.5877	11.0733	9.524	9.1929	8.8776	8.7798	9.2273	9.4209	9.3851	9.3628	9.1579	9.4256	9.5378	8.7958	9.1748	9.7875	9.7411	9.1844	10.7459	8.5039	9.029	8.5916	8.7335	10.1827	9.2754	10.0391	9.637	9.2911	8.9077	9.4578	10.2079	9.525	8.4074	10.2589	8.9789	9.7719	8.885	9.9818	10.1159	9.2374	11.0203
121	H19	15.3677	12.4137	17.9421	12.2089	8.0469	17.3439	8.2768	18.6226	19.3507	13.8011	13.3777	15.6045	17.5212	11.8061	12.6596	13.9433	15.5089	11.7187	13.4443	11.6604	14.5718	12.2495	15.0396	6.6539	9.8417	16.8265	13.7552	11.0263	10.6285	9.8342	13.2818	9.3267	18.1519	10.0232	11.7393	10.6568	17.329	11.6971	11.9611	11.4961	9.143	10.6341	13.5043	11.9714	11.7016	12.0787	20.6146	12.8625
122	SDK2	5.5995	10.1702	4.2484	2.0861	9.0838	5.3526	6.0015	3.6326	6.162	2.1544	3.7038	7.1246	4.6103	6.4886	7.425	10.3797	2.9564	9.5008	3.8957	4.7073	4.0312	4.4277	4.4149	2.9883	5.2512	4.3302	5.8084	4.9095	5.8918	8.9781	3.8681	7.5453	7.4472	5.3646	6.7929	4.4128	2.6017	0.7057	11.5998	9.7402	4.19	3.3937	4.4308	3.7052	4.3484	2.4266	3.7481	9.8286
123	GRP	0	5.0859	5.177	0	3.0121	6.1154	0	5.5272	2.049	0	0.6069	4.9173	0.7002	2.7269	3.362	0.9176	4.7303	1.0888	0	2.3003	6.1366	4.346	4.595	0.5195	0	0	0	0.3998	2.6182	0.6741	5.7007	0	2.2182	0	0.4202	0	0.5084	0.3956	5.8407	2.7818	0	0.5612	0	0	0	0	0	2.3495
124	TPRN	6.0933	8.8991	9.4562	9.071	8.2943	8.7064	8.6907	9.8442	9.4984	9.7961	8.4047	8.7882	8.3631	8.4002	9.3701	8.5552	9.5187	8.7644	9.2204	8.0594	8.8142	8.522	8.0045	8.0139	8.5891	11.3345	9.9616	9.8242	9.8824	7.969	9.8512	8.559	9.662	9.4476	8.3677	9.6577	10.0005	9.0274	9.8491	9.8018	9.1044	8.9487	8.3222	9.4469	9.8525	9.7937	10.3107	8.4923
125	THSD4	9.751	7.561	6.9749	8.3947	10.1101	9.8829	8.2614	7.5952	9.5667	9.0754	10.0946	8.5623	9.2199	9.4933	11.0652	8.8612	4.9213	7.6431	7.9493	9.0945	8.7884	10.5445	7.3874	8.4257	4.7096	8.74	11.7042	6.1547	9.6588	10.2194	6.5711	8.6473	5.7044	6.9987	9.3112	6.7756	3.9014	7.4523	3.9791	6.4878	7.928	8.4454	8.9173	7.0086	5.277	8.6634	7.7835	9.9499
126	KIAA0895L	8.2746	9.3748	8.1202	9.8753	8.5357	7.6646	9.2292	9.8233	8.6679	7.7183	8.2753	8.2899	8.4304	8.4601	8.6956	8.3324	8.2751	9.3393	9.951	8.8141	8.8128	7.0796	9.8293	8.459	7.7855	10.0233	8.7704	9.6785	10.4216	7.7903	8.8557	9.3463	10.3933	8.9332	9.2151	9.8604	8.992	8.8375	10.2593	10.9751	8.0617	7.0727	8.451	9.1177	9.5266	9.0053	10.358	10.4047
127	CHST9	4.6744	0	0.5047	6.0603	2.7342	0	6.6128	2.1604	5.7075	0.5783	0	0	5.8305	1.3212	7.3109	0.5306	0	1.0888	3.2676	0	4.9864	0	0.9602	0	8.7597	2.0065	6.4308	0.7125	10.8304	0	0	0	1.9029	0	4.2418	1.867	0	0	7.1094	9.0149	6.0009	1.537	0.6377	6.7871	2.5466	0	0	4.6769
128	CHST8	2.8741	1.519	3.6696	0.4914	3.1563	2.0377	2.2357	4.5733	1.6286	2.1544	0.3351	1.5286	2.5843	4.7061	4.6865	4.1966	2.0019	1.7021	0	1.567	2.9676	1.3665	4.3156	0.9006	0.7332	3.915	2.2857	3.1671	8.4994	1.1317	1.708	4.37	7.0299	2.0499	7.3302	0	0.8836	0.7057	0.5475	7.3865	1.4108	11.4134	3.599	0	7.294	0	1.7054	1.2421
129	COL4A5	12.2564	10.3767	10.0731	10.6039	12.0847	10.2771	9.4842	7.6353	9.7799	10.8348	10.8683	10.4135	9.2978	10.8716	10.6841	6.5393	7.1214	7.844	8.8546	11.2407	10.4265	9.032	11.5428	10.4134	7.8042	9.8526	9.8265	9.4989	4.678	9.6282	9.3454	9.1508	7.2008	9.3947	8.5176	10.0632	3.2404	12.233	8.8735	7.5447	10.6407	9.5497	10.0246	5.2347	7.5087	10.9949	9.8537	12.4066
130	COL4A4	9.6338	6.6513	5.4638	2.8251	2.039	4.7762	6.9995	5.0326	2.8632	6.7283	2.8104	3.7282	6.5267	6.3497	7.8602	7.0114	4.4618	3.3241	3.8588	3.2085	2.316	7.6288	5.4909	10.666	5.5655	5.9627	5.8282	5.1748	2.4345	4.8576	4.7281	4.4923	7.6706	8.3392	3.3404	4.5818	5.9603	3.8953	7.913	6.5659	4.1092	3.8394	6.6748	3.0584	2.4218	6.7819	3.8646	6.7701
131	COL4A3	6.0071	3.453	2.2536	0	0.3592	1.6186	4.3486	3.5124	0	4.0686	1.3613	2.7344	2.5071	4.8443	4.4116	5.1202	2.0019	1.4278	1.7011	0	1.0956	3.0871	3.5112	9.1038	3.8979	1.5908	4.2349	4.2142	0.4511	1.992	2.1377	2.2206	7.1179	8.0282	0.7452	4.7802	4.0189	1.3659	7.269	4.6494	2.2171	3.0237	4.955	1.3622	1.5543	3.6212	1.4308	4.9561
132	COL4A2	14.8248	13.7134	13.8575	10.1325	15.0266	13.1465	12.3244	12.9982	12.1923	13.5135	14.5751	14.7787	13.2881	11.8298	12.1278	12.9771	13.3617	12.1378	12.1322	11.9445	14.8902	14.9182	12.0954	10.5041	11.629	12.1914	12.0793	11.3398	12.6365	14.2554	13.9973	12.3953	11.6529	10.6126	11.0607	13.0544	11.7731	11.056	13.219	12.8267	12.2174	12.3195	14.7376	14.8802	11.135	12.7053	12.5131	13.4332
133	COL4A1	14.5681	13.567	13.8215	9.8999	14.5248	12.7605	11.6366	12.6318	11.6849	13.0586	13.6493	14.5839	13.4227	11.3944	11.5506	12.4412	13.1802	12.3289	12.1708	11.9677	14.5531	14.9622	11.4459	10.5002	11.3308	10.9607	11.4625	11.2912	12.5825	13.989	13.314	12.2462	11.2555	10.3338	10.8451	12.9925	11.5385	10.9672	12.7168	12.8529	12.3623	12.1553	14.0218	15.0314	11.3062	12.2799	12.7502	12.7703
134	SLC35D2	8.2239	9.2524	9.3593	8.7934	9.1805	9.246	9.1366	8.4976	10.3514	9.3583	9.214	9.8689	7.8313	8.5676	9.3298	9.3648	8.8409	8.9418	7.6883	8.6893	9.175	7.0532	8.1217	7.9007	9.5897	9.0393	8.5464	9.1129	7.7136	9.4455	9.0054	7.6929	8.5594	9.2725	8.5453	8.8701	9.0805	9.151	8.5378	9.1804	9.6491	8.9291	8.9355	9.4041	9.1151	9.7282	9.3227	8.9711
135	CHST1	5.2252	6.9119	6.4052	2.2178	5.2704	6.2974	8.4585	5.846	5.6334	6.48	3.9916	10.0619	5.0244	4.8443	4.7798	5.8882	6.3732	7.1018	7.5362	5.317	8.1958	8.752	5.0092	4.4177	5.3246	5.5935	5.3952	3.6796	7.4022	5.1024	7.9647	4.6843	4.0466	2.9836	4.049	4.7331	4.9737	4.7478	5.363	8.0918	5.2414	6.0055	6.2059	7.0318	2.867	5.6081	5.4395	4.8371
136	ZNF879	4.8628	5.6655	6.0964	5.932	4.0237	5.9196	3.9854	5.2735	4.7349	3.0698	4.5379	5.0869	5.995	7.5105	5.7806	5.1567	5.1824	6.8712	4.3584	6.7779	2.9676	5.2213	5.2433	2.9073	6.3999	5.4008	5.5223	5.6579	2.1058	3.551	4.7281	6.1685	5.23	7.0679	5.5119	8.6016	7.3694	0	3.7995	6.7465	5.4638	4.8607	6.2903	7.1851	6.9372	4.7686	4.4906	5.2219
137	CHST3	11.8176	8.8416	8.1983	7.0272	8.8572	8.633	10.701	7.6813	10.1017	8.8914	8.1772	8.6929	7.8293	10.9554	7.875	9.5438	7.9553	9.8339	7.6429	8.9043	8.9042	10.0909	7.6945	8.0685	6.0566	8.2754	8.653	8.1114	7.0925	8.7536	8.8188	7.7584	7.2008	7.1658	8.4467	7.769	7.2015	5.0383	8.7019	8.363	7.2476	7.5609	10.1597	11.2252	9.3601	8.6119	7.746	8.264
138	CHST2	8.1313	7.7562	8.7919	10.5891	7.7194	7.4592	10.207	5.988	8.4398	6.5115	10.768	8.5073	6.6304	5.8093	9.5535	10.1181	7.1749	8.0451	8.4847	6.8679	7.5196	8.5002	9.906	6.8455	7.4083	7.8031	7.9008	6.5135	5.3838	8.6759	8.8929	6.3494	7.0598	7.6265	5.554	11.0826	6.2598	7.9797	11.1344	8.6682	8.608	8.171	8.3907	7.8145	7.742	6.6572	11.111	11.2695
139	CHST5	1.5842	3.7511	1.8194	3.1883	1.8551	1.0252	1.6179	1.9908	4.2341	0.9936	3.5525	2.254	2.6618	2.8815	2.705	2.5603	2.0154	2.4703	2.2532	0.4818	2.3177	0.8489	2.4054	1.8483	2.7991	4.5319	1.7336	4.1665	4.9272	0	4.6335	1.501	3.6862	1.5377	1.7513	2.8454	2.2676	1.7015	4.1468	4.3816	1.8865	0.9642	2.5856	1.3622	0.9771	0.7933	1.9403	2.9741
140	CHST4	0	3.2791	0.8777	0.8572	1.0913	0	0.8674	1.7986	0	0.99	0	0	4.6103	3.0863	1.2479	4.0876	1.7022	2.3057	1.3224	0	0.6494	4.5298	2.2578	2.8214	5.7719	0	2.0359	2.6843	1.8359	0.6741	1.4331	5.5187	0.936	3.2919	5.7205	1.4674	1.6381	1.3659	0.5475	3.0095	0.4134	0	2.1161	5.3869	0.5698	3.1141	0	3.2005
141	CHST7	6.3174	7.3789	6.4542	5.0109	6.6832	7.0776	6.8058	3.9428	5.4728	5.2659	7.6038	6.6433	5.7985	5.3868	5.9506	6.1723	6.0193	5.6766	4.7082	6.9572	6.0892	7.1724	6.721	7.4955	6.0709	5.7899	5.0004	3.7836	6.7527	7.5455	6.9931	5.3015	4.7805	5.5306	5.748	4.9546	5.8901	4.2465	6.7436	5.3971	6.876	5.4837	6.2592	6.5088	3.7122	6.7867	4.1205	7.8734
142	CHST6	3.022	6.0238	6.0239	1.5987	6.9138	5.634	5.2825	5.236	6.2036	5.8991	4.7905	5.8933	4.7508	8.6773	4.4116	8.155	5.5494	3.9152	3.4271	8.3593	6.4776	9.0255	5.0714	3.5652	8.4069	3.1776	6.2807	4.6222	6.3855	6.0426	7.1851	4.0091	5.3316	6.6383	8.1667	3.6409	6.9036	6.2732	4.2826	8.163	6.2093	5.6838	4.8752	9.1217	2.5466	7.6395	7.7422	3.8999
143	ITGAX	7.2719	9.2859	8.2448	4.9742	6.9239	9.5298	7.0408	5.9422	5.4209	8.4618	9.0935	7.9483	6.9329	6.6153	7.7447	8.792	6.3334	5.4349	7.6402	8.1618	8.13	9.2041	6.721	9.1286	8.5741	8.0143	6.4942	4.1891	4.6145	9.6336	11.3371	4.0495	4.3347	6.7266	7.9071	7.152	8.2335	5.3261	7.6893	4.6992	8.193	10.0881	8.7653	8.5682	4.5104	7.8249	8.8892	6.5649
144	OR8J1	0	0	0	0	0	0	0	0	0	0	0	0	0	0	0	0	0	0	0	0	0	0	0	0	0	0	0	0	0	0	0	0	0	0	0	0	0	0	0	0	0	0	0	0	0	0	0	0
145	SNORD115-17	0	0	0	0	0	0	0	0	0	0	0	0	0	0	0	0	0	0	0	0	0	0	0	0	0	0	0	0	0	0	0	0	0	0	0	0	0	0	0	0	0	0	0	0	0	0	0	0
146	BCL2A1	7.2153	6.8665	6.1312	2.74	6.1747	7.6044	5.1038	3.8955	3.9185	6.813	8.965	4.9173	5.4213	4.747	6.4073	7.2322	4.1922	2.9563	6.026	6.543	6.3923	8.8052	3.9688	6.9952	6.677	7.0747	5.4474	1.3765	3.2394	8.9082	9.4213	1.501	2.6959	5.607	5.2551	4.288	6.6235	4.5867	5.7322	3.206	6.7482	8.9249	6.635	8.0748	3.6015	6.7234	7.9609	4.8912
147	GPSM2	7.9116	7.9124	8.6779	8.1038	8.9292	8.8372	10.1917	9.29	11.8666	9.6939	8.9376	11.764	10.0587	8.2194	9.0191	10.1693	10.3777	8.989	8.9783	9.7389	9.2713	10.1515	9.3645	9.7139	9.9644	6.9035	10.1157	9.2557	12.5997	9.2806	7.4157	9.3419	9.4553	9.7456	9.9598	8.5947	10.0813	10.4408	9.0431	10.3163	9.7625	9.0424	8.3195	9.8052	8.8529	9.0436	10.602	9.993
148	HLCS	8.8727	9.573	10.3536	8.4922	9.0702	8.5657	9.4205	9.0074	8.6868	9.6925	8.4257	9.9118	8.9661	10.4852	9.0686	8.745	9.0639	10.1402	8.8984	9.1474	8.9297	9.6958	9.6397	9.7041	8.8923	9.0503	9.2643	9.2211	9.4967	8.4464	8.7672	9.1966	9.3631	9.2234	9.8554	9.367	8.9399	10.2009	9.0572	8.7354	9.4991	8.6859	9.5123	9.7574	8.0201	9.6975	9.144	8.9249
149	NOG	4.3498	3.453	2.7788	0.8572	0.3592	6.0937	2.1035	1.5768	6.7578	2.1544	0.6069	3.382	1.1695	3.3208	1.7682	1.6882	3.4285	1.9326	0	0.836	5.2676	1.3665	1.9399	5.0477	0	1.5908	2.2857	3.849	1.5037	3.99	4.6325	1.2466	1.9029	2.2536	1.7513	0	1.4277	0.7057	1.7259	5.5037	3.1095	0	1.4155	2.6407	0.5698	7.6526	1.936	3.9518
150	LIPG	7.6037	6.9703	8.9795	3.4247	11.1807	11.1379	5.5084	6.8081	7.391	9.9968	8.6299	7.1246	6.6258	5.7603	4.4574	7.2322	7.7541	7.9693	6.5027	7.7504	9.5125	10.9899	7.9586	10.354	5.7365	7.1379	4.6896	8.1685	6.9669	8.8665	7.1042	5.3015	9.8407	11.3188	5.766	6.3917	11.2863	9.8434	10.0528	4.5802	10.0133	9.5414	9.1942	11.9251	11.3911	8.0501	10.2274	8.0443
151	ITGAV	11.9313	13.0453	11.6735	9.4927	13.029	11.7161	12.717	10.3628	10.7119	10.7949	11.6192	9.9794	11.6713	11.8886	10.7661	11.4748	10.9147	10.3484	10.1546	11.8918	12.6395	11.8645	11.6375	10.7017	10.9268	8.9305	10.2467	9.1572	9.0718	11.5276	11.4372	10.3302	9.157	10.092	12.1071	9.5326	10.1312	11.0139	9.6669	9.0457	11.8862	10.7526	11.1903	11.1871	10.4882	11.2877	11.9487	12.5362
152	HIBCH	9.1629	8.7171	8.2085	11.1929	8.9209	8.846	9.5797	8.8643	9.4013	7.8535	8.0449	9.1932	10.345	10.0306	10.0906	9.1297	8.6625	9.863	8.79	9.1974	8.5941	8.5678	8.8037	8.7296	8.3288	9.5224	9.5608	8.263	7.5194	7.8019	8.7653	8.5414	9.3266	8.5926	9.9363	7.4502	8.9362	9.3943	9.5809	8.5824	8.982	9.5796	8.7355	8.4885	9.3452	8.9314	7.9933	9.3603
153	ZNF703	10.3197	7.1326	7.993	8.5512	7.6088	5.9441	9.2983	6.6026	8.7944	12.3862	4.6771	8.4617	8.3644	8.1066	7.0175	8.2338	8.9011	7.8154	7.4552	8.4084	8.8287	7.2418	9.2978	7.8255	5.0351	4.0956	8.3851	10.6115	5.47	7.0512	7.7873	7.4876	6.8701	6.3132	6.784	7.5555	5.9798	4.0681	8.7552	9.4257	11.5399	4.2887	9.6564	9.1645	6.9986	6.4011	7.5025	7.9911
154	ITGAL	4.1712	8.396	8.7657	5.029	6.1859	8.8395	4.4609	6.7428	4.2709	8.2631	8.9956	5.309	4.1337	8.1222	8.3737	9.9005	5.2119	4.9212	8.2926	7.6968	5.3096	9.9932	6.7718	9.7198	9.7223	8.8063	8.428	6.1351	4.3803	9.6856	9.537	5.72	4.9606	6.2669	7.477	5.9101	8.1672	6.8479	5.5164	3.9988	7.5957	9.6623	7.4738	6.4581	5.8126	9.1857	4.8987	6.5397
155	ITGAM	7.1077	9.1152	8.1309	2.9054	5.9752	9.2497	4.8179	4.3807	4.5215	8.5668	6.6455	7.0951	5.1182	5.9903	7.0739	8.9114	5.1214	4.116	6.0425	6.654	6.9318	9.1369	5.7788	8.4438	9.5251	7.1482	6.145	3.7151	2.9276	8.1156	10.608	3.5267	1.9029	6.7266	8.1043	4.4128	5.6442	4.0127	5.7814	3.8001	7.3596	9.4003	7.0281	8.1378	3.2805	7.2304	6.1857	6.8576
156	LOC286359	0	0	0	0	0	0	0	0	0	0	0	0	0	0	0	0	0	0	0	0	0	0	0	0	0	0	0	0	1.6793	0	0	0	0	0	0	0	0	0	0	0.3717	0	0	0	0	0	0	0	0.3483
157	HLF	10.947	5.0321	4.7074	3.2511	1.9362	3.4377	4.8388	5.9992	3.3805	6.247	2.7556	3.9201	5.092	5.7703	7.7539	6.0421	3.8603	3.0574	5.6698	2.8641	3.0688	5.4982	6.3715	3.6672	5.4391	2.5922	9.1646	2.8847	2.702	3.9349	4.0763	3.2772	4.5748	2.9836	3.4336	3.8318	1.1811	4.0407	4.1388	5.8655	2.5794	4.2887	8.9901	2.3754	1.9655	2.4266	2.9604	2.5645
158	NOV	7.8137	5.9385	6.6594	5.2604	4.6125	4.0011	7.9892	5.1976	4.4882	4.762	1.8541	5.4084	8.1464	8.0486	6.3107	6.2586	3.617	6.6784	4.4103	5.317	5.2244	7.4482	6.1684	9.3383	6.1804	4.7632	6.6359	5.149	5.47	4.2379	5.2632	5.3986	6.3463	4.6723	2.7544	7.0785	4.5992	4.2465	6.0259	4.8391	5.3273	3.2569	7.3661	6.0428	6.5393	3.9957	2.6059	5.482
159	FAM134C	9.1195	11.6896	11.2835	11.511	10.8081	11.0637	10.9104	11.1758	12.3254	10.9968	11.1351	11.0426	11.0238	11.7126	10.8852	11.3741	11.0865	11.462	11.5143	10.5626	11.3038	10.7272	11.064	10.6847	11.3858	13.2416	10.9025	10.9828	11.2905	10.5943	11.7753	10.6263	12.0679	11.3614	11.2735	11.5647	10.1388	11.2576	10.5799	10.2883	11.1709	10.6198	10.6674	9.9026	11.1014	10.7908	11.6676	11.7095
160	FAM134B	6.9596	5.894	5.2423	3.1226	2.5375	6.3349	5.597	4.8708	8.1145	5.1504	4.271	9.3843	3.9418	5.1177	5.2912	8.0953	4.0685	5.5779	4.22	6.3343	4.1743	6.012	4.2809	5.1393	4.8487	7.5709	6.0638	4.7128	9.7873	6.5068	7.1101	2.2206	3.7851	4.0621	4.5431	2.6544	2.4977	6.9398	8.5697	9.1716	4.0811	4.4853	6.2487	3.5201	6.3381	3.7829	4.7245	6.5773
161	FAM134A	10.2994	11.3738	11.2866	11.2989	11.0174	11.2876	11.4368	10.7029	11.5739	10.8835	10.6686	11.6103	11.76	10.8702	11.2606	11.0892	11.181	10.9691	10.2291	10.8648	11.1749	11.0876	11.1691	10.8514	11.5112	11.9549	10.9804	11.1544	11.5572	10.4954	11.1316	10.9447	11.2796	11.2868	10.676	9.9088	10.0831	10.7579	11.3649	11.0132	11.3982	11.3908	10.5977	10.4047	10.5801	11.7528	10.4784	11.3423
162	SERPING1	13.1954	13.8383	12.5415	12.4164	10.9106	13.4575	10.2245	11.3103	11.8638	13.682	12.1275	14.2677	10.0453	12.5025	12.0551	13.3577	11.6016	9.0864	10.2377	11.9604	12.0232	12.957	11.5269	13.4576	13.5403	13.8969	11.7942	10.2718	9.8694	13.5951	13.3297	9.1108	8.6475	12.9771	13.2425	9.0986	10.5686	11.3886	10.7235	10.2333	11.2624	12.5645	13.7859	10.6706	8.8026	12.7491	10.4003	11.9654
163	SMAD9	6.9365	2.5791	3.5197	4.1405	2.7942	0.6019	5.121	4.6321	3.583	4.6532	4.5216	5.7741	3.4587	3.9646	4.5661	4.7431	3.7837	4.116	2.6446	2.6995	2.316	4.4796	2.8373	1.6633	1.8675	2.3289	3.6585	5.7116	7.8088	2.5272	3.1594	4.6051	2.6959	4.9018	1.2341	4.4128	1.6381	6.0302	3.3549	6.0559	2.3166	1.756	5.6732	3.5845	6.2119	1.298	1.936	5.4908
164	TRERF1	8.6619	8.6539	8.1755	9.3812	10.286	7.8732	9.3189	7.6638	6.2735	9.5965	8.8487	6.5154	9.0903	10.7273	9.8257	8.3718	7.5893	10.1743	9.2782	10.6338	8.8196	9.8376	10.4257	7.8283	8.4209	8.4557	9.9413	10.0245	8.3549	9.3526	8.1108	9.7588	8.3693	9.1213	8.848	10.6942	6.6358	9.3	8.7146	8.0809	9.0138	7.7027	8.5912	7.997	10.9315	8.7636	9.2347	8.5492
165	LOC653501	6.0422	5.9818	6.7907	6.4831	6.7224	5.8041	5.7595	7.6425	3.7605	5.2659	6.3216	5.5014	7.2817	7.39	7.1138	6.9401	5.1214	6.2143	7.1957	7.9853	5.5905	6.45	6.5201	6.6724	7.2479	5.4008	6.4818	6.0403	7.746	6.6675	5.346	7.1538	4.9176	6.4229	5.5436	7.0306	5.2707	7.0331	6.5511	7.5447	4.8843	5.139	6.3406	5.3128	7.0886	6.3112	6.2832	7.7118
166	LRPAP1	11.1638	11.2232	11.1406	13.181	11.6374	12.6819	10.6198	11.6822	13.9241	11.6533	11.0955	11.662	11.7963	11.5552	11.6633	11.3159	12.183	12.0964	11.1447	10.7316	11.7481	11.294	11.9153	12.1269	12.2598	12.1795	10.9898	12.7964	11.1	11.5249	13.0266	11.893	11.5273	11.4251	11.0063	11.5618	12.3076	12.2286	11.7738	10.6726	12.7351	12.2141	11.9914	12.4819	11.519	11.2211	12.2548	11.9339
167	LQK1	4.8027	4.469	2.7788	5.9029	0.886	3.2928	2.9251	5.6027	6.482	5.4233	5.4385	4.7756	6.1927	6.8205	3.7415	6.1544	6.1774	5.0247	5.6045	4.3665	3.0688	3.4932	5.954	3.4555	2.6549	4.7088	4.4548	5.297	6.4044	3.8776	6.1894	4.0495	6.1927	4.0621	6.1563	5.8888	4.2285	6.7069	5.5018	5.6959	6.4252	5.7868	5.6888	4.2329	6.6822	5.6506	4.6289	5.7174
168	SMAD6	6.0248	6.9846	6.7576	9.8689	7.0918	5.4239	5.9922	6.9594	9.5943	5.4233	4.8571	9.368	6.8572	6.4946	7.6191	7.5176	8.1433	8.0296	6.9981	7.3739	5.4475	5.9943	7.5491	5.8847	5.8402	9.4742	5.7262	5.3086	4.4303	4.4493	8.2861	8.4443	8.1687	6.1312	7.1936	8.3556	7.7581	6.6263	4.0612	5.4368	6.822	5.7992	7.0645	7.231	7.9902	5.7419	6.5588	9.4655
169	SMAD7	9.6846	9.2714	8.9638	8.4955	9.6267	8.692	8.8147	8.341	10.3601	9.2677	8.6601	11.6774	7.377	7.7044	9.9913	9.5196	9.4691	7.4192	8.5308	8.755	9.3258	9.9689	8.3395	9.5599	7.2973	7.7434	8.2484	7.2175	8.332	8.7655	9.8697	8.03	7.2793	7.4768	8.3104	7.7573	8.3295	8.4364	7.1983	8.1301	8.1582	8.2178	9.1581	9.1312	9.1176	9.7583	9.07	10.9159
170	GOLPH3L	8.2372	10.1772	10.8675	9.427	10.2576	9.0724	9.3002	9.5765	8.5863	9.4598	9.264	8.9564	9.2131	10.7122	9.8131	9.2578	10.302	11.7269	9.6066	9.851	8.9297	9.9552	9.8487	10.341	10.6743	9.6471	9.8029	10.8882	9.043	8.6988	9.5782	9.7147	9.4065	11.9465	10.3502	8.9287	10.0656	10.5346	9.7089	8.8638	10.1316	8.8746	9.1497	9.4727	9.2324	9.8294	9.0851	9.7644
171	SMAD1	9.2778	9.8203	8.4677	7.4248	9.2558	8.438	9.2591	8.5671	8.279	8.6665	8.4911	9.9133	9.0484	9.3599	9.3916	9.177	8.848	9.3167	8.9843	9.3904	9.0272	12.0326	8.8443	10.0194	8.9378	6.7501	9.1916	7.627	9.4437	9.1346	7.6637	9.0659	8.2661	8.8041	8.8029	8.3478	7.7997	8.9559	9.0346	9.7471	9.2733	8.227	8.6503	8.3564	7.2625	9.5704	8.8277	9.2527
172	AFTPH	9.8478	10.8175	10.4812	9.2925	9.7597	9.7109	10.0967	10.2357	8.8543	10.0614	10.2201	10.0193	10.4524	10.929	10.6162	10.2081	11.5573	11.6266	11.6103	9.9967	9.2279	9.7358	10.6063	9.1931	10.7175	9.8557	10.4085	11.909	10.2903	9.6508	10.1202	10.5358	10.5442	10.1094	10.5577	11.3759	10.3123	10.7233	9.6669	9.387	10.7288	10.0761	10.3773	9.8281	11.6632	9.9751	10.3235	10.245
173	SMAD3	10.3992	10.894	10.9124	11.6053	12.2158	9.5176	13.412	10.5638	9.7962	10.0209	10.8531	10.5099	12.0496	11.3697	11.7265	10.8761	10.9681	10.9313	11.4141	13.3308	10.4774	11.0585	13.2523	10.6809	11.5174	12.2575	11.7125	10.657	7.5423	9.8219	11.8176	12.0743	9.2487	9.8872	11.5627	10.7276	9.5623	10.655	8.4755	10.2571	11.2522	9.8606	11.0868	9.76	9.4706	10.3318	12.6934	11.9668
174	MUS81	8.9194	9.1692	9.0587	9.7805	11.0841	8.9954	8.913	10.3137	9.8946	9.5743	9.429	9.4383	7.781	9.0335	8.9869	9.6036	10.0109	8.9101	10.1146	9.2735	9.769	9.3604	10.057	9.0482	9.6469	9.588	8.9094	9.5563	9.5004	9.7429	9.6245	9.7465	10.6448	10.6958	9.3112	9.7611	10.4168	9.3179	9.7856	10.4657	9.1806	9.6615	9.6475	10.0882	9.9901	9.6726	9.8297	9.7188
175	AMMECR1L	9.5744	9.7821	9.274	9.2364	9.7625	9.0129	9.762	9.2961	8.8346	9.2255	9.7732	9.7333	9.0484	9.6656	9.3983	9.4779	8.9392	10.0926	8.5854	9.3247	9.2279	9.1288	9.6926	9.4578	9.0357	9.166	8.8931	9.9478	8.7623	9.7932	8.7895	8.8906	9.5749	9.4306	9.3662	9.4801	8.8129	8.6083	9.2814	10.1156	9.6622	9.659	9.232	9.9214	9.4528	9.9503	10.1318	9.5816
176	IL1RAPL1	3.4454	2.2424	0	1.1488	0	0	1.7963	0.5809	1.3612	0.5783	0	0	0	0.8068	1.443	1.474	0	3.0574	0	0.4778	0.6494	0	0.9602	0.5195	1.8675	0	2.9958	0	3.2945	0	0	0	0	0.7032	0	0	0	0	2.6034	4.0763	0	0	1.9181	0	0.5698	1.0663	0	1.0652
177	TMPRSS11B	0	0	0	0	0	0	0.4979	0	0	0	0	0	0.3921	0	2.4513	0	0	0	0.4596	0	2.7409	0	0	0	0	0	12.2552	0	0.4511	0	0	0	0	0	0.4202	0	0	0	0	0	0	0	0	0	0	0	0	0
178	IGF2R	11.6519	11.7776	11.7785	10.3387	12.6615	10.8314	12.3725	10.1776	12.3334	11.2734	11.3921	11.7419	11.9528	11.2205	11.4348	11.3624	10.7929	11.0986	10.9403	11.4332	11.3641	12.3788	10.3931	12.1032	11.0149	9.716	10.8059	11.1793	11.5642	12.1152	10.8362	11.1925	10.287	11.513	10.4624	10.2442	11.222	10.6305	10.9744	11.8208	11.1798	11.1979	10.9447	11.3415	11.3164	10.9946	11.3194	11.2697
179	TMPRSS11D	0	1.166	0	1.1488	10.0624	3.1318	1.7963	0	3.8677	2.5683	3.0571	2.7344	5.4729	0.4591	9.6356	0	0	0	0.8078	9.5725	7.5285	0.8394	1.7502	0	2.4946	3.0076	12.1813	0	0.7944	0	0	0	0	1.174	3.563	0.9127	0	0	0.5475	0	1.4108	7.5426	0	0.6075	0.9771	0	0.6464	0.6287
180	TMPRSS11F	0	0	0	0	1.5747	0	2.572	0	0	0	0.8356	0	1.9302	0	1.2479	0	0	0	0	3.5359	0.6494	1.572	0	0	4.3367	0	8.2149	0.3998	0	0.6741	0	0	0	0.7032	0.7452	0	0	0.3956	0	0	0	0.9642	0	0	0	0	0	0
181	ZC3H10	6.7475	7.4677	6.9652	7.2201	6.4971	7.2592	7.018	7.1875	8.12	7.0299	7.7265	7.6565	6.0973	7.2372	6.8514	7.3469	7.1369	6.5541	7.3024	7.2	6.8128	6.4565	7.2145	7.5861	7.0092	7.3662	6.9661	6.8965	7.5649	7.1871	7.6474	6.8676	6.8588	8.1092	6.496	6.8437	7.4657	7.6578	7.5752	8.2239	6.5632	6.4282	7.428	7.5338	7.1241	6.923	5.9422	7.7707
182	RAD21L1	0	0	0	0	0	0	0	0	0	0.5783	0	0	1.357	0	0.7549	0	0	0.6448	0	0.836	0	0	0	0	1.2169	0	0	1.3765	0	1.1317	0	0	0	0	0	0	0	1.9408	0	0	0	0	0	1.6297	0	1.6727	0	1.2421
183	IL1RAPL2	2.1895	0	3.1629	4.0012	6.9172	3.1318	0	2.3122	2.3741	3.6819	0	0	0	5.425	3.585	0	0.8084	0.6448	3.9666	2.3003	0	2.0556	0	3.8078	5.7185	0	0	5.7549	0.4511	0	0	3.6369	0	2.7341	1.4279	1.867	0	4.908	1.5091	0.6669	3.7664	0	0	0.6075	4.1658	4.5389	3.5534	2.4248
184	SLC36A3	0	0	0	0	0	0	0	0	0	0	0	0	0.3921	0	1.0224	0	0.8084	0	0.4596	0.836	0	0.4799	0	0	0	0	0	0.7125	0	0	0	0	0	0.7032	0	1.4674	0	0	0	0	0	0	0	0	0	0	0.6464	0
185	CKS1B	7.8413	9.5516	9.2691	9.9941	9.4831	10.9885	11.089	9.2973	10.9318	9.8192	10.8543	9.6779	11.3116	9.1293	8.1667	10.2087	9.8582	9.856	9.5478	9.9145	10.1195	10.9505	10.3732	11.5556	10.4184	8.5085	8.1651	10.6156	12.1211	10.4562	10.2754	9.786	11.0682	10.7298	10.0977	8.9597	11.3594	10.6388	11.367	11.0654	10.2875	11.2023	9.4857	10.5357	10.5185	11.0062	9.6383	9.2041
186	SLC36A1	7.627	9.6786	9.174	7.9382	8.4376	9.1741	9.6279	7.756	6.8652	8.3087	9.1929	8.4266	8.3256	8.3076	7.7143	8.6824	9.6034	9.5242	9.2921	9.3221	8.2125	8.9036	8.0412	8.7222	8.2144	7.8728	8.8693	10.6989	8.1778	8.7929	8.2887	8.0674	7.8526	8.2587	8.2036	8.1603	8.1799	9.6036	7.63	8.0588	9.0331	8.0852	7.9851	9.3952	9.5933	7.8388	8.6644	7.9535
187	ST13	12.8712	11.2849	11.6644	12.1379	11.8739	12.1529	11.9161	11.5243	12.2162	11.7023	11.6926	12.4448	13.3287	12.04	12.0814	11.5893	12.0988	11.3562	12.5774	11.8356	11.6738	12.175	12.0764	11.5573	11.2106	11.1489	11.903	11.3151	11.4725	11.3944	11.2097	12.6073	11.3534	11.0023	10.973	11.1703	11.8329	11.3827	12.4855	12.3768	11.3175	12.0564	11.7821	12.2942	11.8173	11.6653	12.0058	11.8046
188	RPL31P11	2.1895	1.166	2.2536	3.2511	1.4309	1.0252	1.614	2.4495	2.7555	0.99	1.3613	1.5286	1.357	2.4584	1.0224	3.097	2.2499	1.0888	2.955	1.9061	1.942	3.0185	1.2741	2.4154	0.7332	4.2562	2.2857	2.6108	1.8359	2.1933	2.7371	0.9375	1.9029	0	2.0154	3.2966	2.6017	2.6697	1.5091	2.4351	0.9967	4.1794	2.2902	1.3622	1.2944	1.829	1.4308	2.0966
189	C14orf115	0	2.0391	0	0.4914	0	1.0252	0	0.5809	0	0	0	0	0.3921	0.8068	0	4.5376	0.8084	0	0	0	0	0	0.9602	0	1.2169	0	0.828	0.3998	1.8359	0	0.6478	0.5436	0	0	0	0	0.8836	0.3956	0	0	0	0.5612	1.9181	0	0	0	0.6464	0
190	ZC3H15	10.7585	10.4258	10.1764	10.3007	10.3173	10.4136	11.5795	10.0109	10.1167	9.8748	9.4948	10.4615	11.1887	10.5917	10.3131	10.0901	10.2899	11.096	9.9818	9.7921	10.4542	10.0688	10.6511	10.0545	10.5357	8.9802	10.5132	10.0258	9.4603	10.4451	9.8732	10.1083	10.6513	10.0661	10.6098	9.3573	10.9866	9.5644	10.7329	9.9536	10.5482	10.8774	9.9454	10.1109	11.1523	10.3568	10.303	10.5513
191	TMEM213	0	0	3.0213	0	0	0	1.4053	1.3146	1.0328	0	1.0329	1.5286	0	4.0322	0.7549	0	0.8084	2.4614	0	0	0.6494	0	0	0	1.8675	1.5908	0.828	1.6938	3.8663	0	1.0932	0	0	2.0499	4.9584	1.5696	1.6381	0	6.0259	1.6121	1.7323	0.5612	1.0784	1.0337	0.5698	0	0.6464	0
192	C14orf118	8.9229	6.9916	6.9845	5.951	7.5382	6.4589	7.4302	7.0486	6.9409	6.6384	7.3888	7.1631	7.438	7.3574	7.1351	7.339	6.3063	7.7489	7.3024	7.7687	6.8978	7.9795	6.8209	7.7864	7.1094	5.4347	6.7232	8.1361	7.2329	8.3783	6.0233	7.5382	6.4852	6.9773	6.7527	6.3455	7.7123	7.4755	6.5511	8.3331	7.2253	7.6456	7.5949	7.3745	8.0308	7.2269	7.0705	7.8684
193	ARTN	3.022	4.7941	4.0801	7.2551	7.1872	6.6194	9.5243	6.2826	7.5033	3.3742	5.6105	7.7915	3.7542	3.9296	6.2662	6.7975	6.6024	5.1673	6.6662	6.2843	6.7834	7.1803	6.0601	3.6171	7.7116	4.9626	7.036	5.7634	5.517	8.2115	6.2551	7.4728	6.8009	8.7249	6.4296	7.4282	5.9603	5.0383	4.0207	6.8309	5.2287	7.7921	4.9806	4.6488	7.2761	1.6727	3.8646	5.6086
194	ART1	0	0	0.5047	0	0	0	0	0	0	0	0	0	0	0	0	0	0	0	0	0	0	0	0	0	0	0	0	0.3998	0	0	0.6478	0	0	0	0	0.9127	0	0	0	0.3717	0	0	0	0.6075	0	0	0	0
195	HRH3	0	0	0.8777	2.2178	0	0	0	1.9908	0.6069	0	0.3351	0	2.1491	3.0863	2.0334	0.9176	3.4285	4.8384	0.8078	1.1228	0	0	1.7502	1.2019	0	3.1776	1.3507	5.9977	4.2748	0.6741	2.8549	1.2466	9.1053	9.1229	0	1.867	1.6381	2.7395	0	7.2567	2.9328	0.9642	3.3065	0	6.885	0	0	0
196	ART3	4.8027	2.4206	2.3751	0	5.4112	5.1361	0	0.5809	0	1.3099	5.7642	0.9579	0.7002	0.4591	1.9069	1.8746	1.3234	0	0	0	3.5609	3.3884	1.7502	2.6326	6.0991	1.5908	2.2857	0.7125	2.7812	2.3699	0.6478	4.7593	0	0.7032	0.7452	0	0.8836	0	0	1.3041	1.2185	3.1057	1.0784	0.6075	0.5698	5.1704	4.2113	1.3998
197	HERC2P2	8.7861	10.7294	9.0632	9.1729	9.4154	7.6609	9.0958	10.7923	7.6076	8.9715	9.1303	9.5567	10.1804	9.8219	9.5113	9.989	8.6571	11.0795	9.6671	10.1952	8.2069	7.5459	10.5309	10.3221	10.4833	8.4053	9.3593	8.8638	9.3091	8.9207	10.3938	10.4473	9.8176	8.8675	10.8541	11.5889	9.2751	11.0669	10.4911	9.5503	7.8637	9.4794	10.5946	9.8322	8.8847	8.0501	10.2972	11.1451
198	ART5	1.5746	4.1019	2.591	0.8572	0.3592	2.3621	0	1.3146	7.6533	2.3059	1.6286	1.5286	1.6719	2.5535	3.2621	4.2311	2.2499	0.6448	0.8078	2.8641	1.0956	0.8394	3.5698	1.6633	4.2886	2.3289	0.828	1.6938	8.1445	1.1317	4.9294	2.0715	2.4767	1.5283	7.6252	0.9127	1.1811	0.3956	3.7005	6.8234	0	0.5612	2.9393	4.9713	3.0468	1.298	3.8646	3.018
199	ART4	2.7093	1.8024	1.174	0.8572	0.3592	6.1154	0	0.5809	0.6069	3.7887	0.3351	1.9364	0.9538	1.8571	2.9773	2.7609	1.7022	0	0	0	0	0.4799	0	0.5195	0.7332	0	1.7336	0	0	0.6741	0.6478	0	0	0	1.2341	0.9127	1.1811	0.3956	0.5475	0.912	4.5171	0.5612	1.4155	6.1846	0	7.7897	0.6464	1.2421
200	RNF111	9.0967	9.0268	8.9553	8.0704	9.4636	8.1294	9.4429	8.736	7.7616	8.7581	9.153	8.7634	9.8782	9.6563	9.0368	9.3462	8.151	9.4985	9.4074	9.7248	8.493	9.0156	9.8135	8.4793	8.8903	7.6881	9.0988	9.455	8.2387	8.9189	8.4447	9.6397	7.957	8.9723	8.624	8.3518	8.3632	9.2649	8.3748	8.5989	8.8145	9.3339	8.6993	9.4008	9.0092	8.5847	9.4931	9.3361
201	TCEA2	8.8332	9.9393	8.2918	9.4422	8.4079	8.783	9.0371	10.3731	9.5181	8.0052	8.4721	7.9702	8.7201	7.8093	8.4969	8.6071	8.196	8.0359	8.4711	7.8883	9.3309	7.3329	8.9515	8.851	8.9339	10.4276	7.3212	8.4057	9.7002	6.8122	10.4107	8.7242	8.7428	7.6538	7.8126	8.9313	9.1541	9.4158	9.2653	10.7126	7.9358	6.3713	8.6382	8.3495	6.7998	8.803	7.5114	8.9844
202	TCEA3	9.4525	8.7361	9.1	9.203	7.731	8.3469	7.1026	10.2142	8.5098	7.0299	3.7606	6.7355	8.7777	9.862	10.6625	8.6428	10.1443	8.9269	5.2249	9.6215	6.1012	9.2627	9.003	10.3492	10.3952	9.0503	9.9379	10.8216	8.3837	4.4493	9.4021	6.9339	9.7147	10.4289	10.3532	8.7569	8.9098	10.5039	7.2947	10.221	9.4168	9.7581	9.4552	9.746	5.2588	8.939	6.2832	6.8474
203	TCEA1	11.1028	9.6982	11.0248	10.414	10.1258	10.635	10.6092	8.7003	10.8954	10.6462	10.6015	10.6055	11.4661	11.077	10.0938	10.5316	10.5905	10.7412	10.6236	10.4169	10.5924	9.8671	11.0377	10.8585	10.2615	8.9394	10.5124	10.7285	10.7512	10.5634	10.1946	10.4652	10.9672	10.9368	9.9021	10.1431	10.3861	11.7901	10.1117	10.6336	10.9126	11.0341	10.2774	10.3103	10.9651	10.6258	10.2809	11.0418
204	MGC57346	7.3762	8.7423	7.4734	7.0492	7.4215	7.4717	8.082	7.9991	8.1732	8.6873	8.4322	8.8186	7.8392	7.6861	6.7619	7.3308	7.4903	8.9114	8.1185	7.4471	7.2338	7.318	7.6942	7.9539	8.0972	8.0908	7.4799	8.1605	8.3734	7.6812	7.524	8.0548	7.6565	8.2348	7.6714	7.4058	6.9438	8.1638	9.2878	8.4731	7.2632	6.6762	7.3642	6.6128	8.3718	7.983	7.3408	8.2025
205	COX4I2	5.3283	2.5791	4.5094	4.1405	4.3176	5.0027	1.614	3.9886	10.241	3.0698	2.3742	5.7235	3.9122	4.218	5.7624	4.8581	6.0359	4.0191	5.1658	7.7765	6.6752	5.2515	3.3195	2.6326	4.5144	8.9004	3.9024	4.1891	7.069	2.7982	7.0802	5.6295	5.9585	3.5458	3.0179	8.3788	4.4115	4.0949	4.5333	4.8538	4.0234	5.6155	6.2275	6.9909	3.6579	4.3963	3.3284	4.1423
206	COX4I1	12.6177	13.5012	12.8542	14.9717	12.2324	13.2927	13.1093	13.1177	13.4098	12.2381	12.3847	13.0233	13.2368	12.9795	13.0268	12.5602	13.4609	12.4763	12.788	12.5858	12.7644	12.2604	12.319	12.1393	12.3287	15.3485	13.5847	12.4188	13.1502	11.8238	13.4554	12.8511	14.2893	12.2657	12.9638	13.6457	13.0877	11.7269	14.0307	12.7876	12.3269	13.5919	12.4743	13.5005	11.8951	12.399	12.5438	12.3722
207	BFAR	9.6172	10.7172	10.4663	10.701	10.6291	10.6939	10.791	10.1936	10.2937	10.443	10.4818	10.4489	9.6159	10.1405	10.0598	10.2	9.6527	10.9683	9.9699	10.3914	10.7383	10.4944	10.4302	9.9672	9.5984	10.4117	9.6719	10.1232	10.5433	10.3377	10.3067	10.3997	11.9562	10.8525	10.2164	9.6702	10.0241	9.6251	9.9161	11.7035	10.5913	10.0078	9.9768	10.6548	10.5252	10.6772	10.3475	10.1249
208	ZC3H18	9.5563	11.2514	10.1596	9.8532	9.9828	10.0021	10.3372	10.7364	9.8021	10.2332	10.3647	10.4264	10.7143	9.8207	9.9168	10.0532	10.643	10.2295	9.9471	10.1431	9.7511	10.2717	10.6198	9.865	9.7525	9.1198	9.8216	10.9044	11.0202	9.8687	9.5793	10.5188	10.5626	10.1759	10.3097	9.8915	10.8961	9.6738	10.2412	10.885	10.1707	10.4265	10.0663	10.9534	9.86	10.0613	10.2564	10.2679
209	TMEM212	0	0	0	0	0	0	0	0	0	0	1.0329	0	0.3921	0	0.4263	0	0	0	0	0	0	0	0	0.5195	0	0	0	0.3998	0	0	0	0	0	0	0	0	0.5084	0.9608	0	0	0	0	0.6377	0.6075	0	0	0	0
210	SNORD115-13	0	0	0	0	0	0	0	0	0	0	0	0	0	0	0	0	0	0	0	0	0	0	0	0	0	0	0	0	0	0	0	0	0	0	0	1.4674	0	0	0	0	0	0	0	0	0	0	0	0
211	TCEB3B	0	0	0	0.4914	0	0	0	1.3146	0	0.99	0	2.7344	2.5843	0.4591	0.4263	0.5306	0	0	0.4596	1.567	0	0	0	0.9006	0.7332	0	0	0.7125	0.7944	0	0.6478	0	0	0.7032	0.4202	0	0	1.5324	0	1.1213	0	0	0	0	0	0	0	0
212	SIPA1	8.9323	9.8273	10.193	10.1393	10.145	10.2312	9.3755	10.6344	10.3958	10.0106	10.0097	10.0245	7.9868	9.8129	9.6362	11.2258	10.0916	10.1037	9.3346	10.1035	10.1024	10.8538	9.9046	10.3772	10.4163	12.1667	9.7853	8.3102	9.1078	10.5001	11.3222	9.0486	10.5085	11.2494	11.0566	10.5956	8.2636	9.2198	9.1398	11.0077	10.0249	10.3119	9.9926	10.8747	9.0703	10.8226	10.186	10.4249
213	CRTAM	1.369	4.7941	4.0801	1.9412	4.4908	5.8174	1.1613	1.5768	0.6069	4.3385	3.3806	3.2453	0.9538	1.3212	4.1574	6.1634	0.8084	2.1312	4.0008	3.3815	4.7629	6.5627	3.0985	6.3962	6.4877	2.8148	3.6585	1.3765	1.5037	4.3684	5.3052	0.9375	0.936	0.7032	2.8922	0.9127	4.5217	3.0995	1.2538	1.4663	3.053	5.8476	2.8308	2.3754	2.7679	5.4843	1.7054	2.692
214	EDA	7.7829	5.4152	4.6363	8.7217	3.3686	3.1318	7.2891	4.4478	7.2933	4.151	1.6286	6.7608	7.8952	5.7402	5.4357	4.6944	3.4285	7.1194	5.5007	4.3388	4.0805	4.7782	6.8389	3.3973	6.6199	6.1785	7.0015	7.6908	8.6573	4.0943	3.4107	3.7879	5.7782	8.2378	5.4123	3.6409	1.6381	5.1321	3.4796	5.3249	3.409	6.7862	6.5774	4.9223	4.7369	2.6939	4.7245	2.9685
215	OR6P1	0	0	0	0	0	0	0	0	0	0	0	0	0	0	0	0	0	0	0	0	0	0	0	0	0	0	0	0	0	0	0	0	0	0	0	0	0	0	0	0	0	0	0	0	0	0	0	0
216	CCDC116	3.022	2.4206	2.3751	2.0861	1.4309	1.0252	4.4336	2.5748	3.3061	1.7931	3.6745	2.254	2.4256	0	3.2095	1.2225	1.7022	2.4614	1.7011	1.7464	1.4359	1.9117	2.2578	2.9073	1.5786	3.4673	2.0359	2.3648	1.8359	1.1317	2.8549	2.2206	1.9029	2.0499	4.0192	3.2966	1.1811	0.9608	1.7259	2.5839	1.5805	2.2643	2.2902	2.5141	1.5543	2.3253	4.1666	1.6712
217	CADPS2	8.6884	9.2844	7.7537	8.6823	5.9945	8.4804	7.8697	8.584	8.4112	8.8302	7.7175	10.9733	7.4012	9.7727	9.5188	9.6783	5.8973	7.8755	9.1228	8.4672	7.5765	8.067	7.7044	8.2146	9.711	7.375	7.7056	8.0024	5.5958	8.0425	8.2163	8.2988	8.3693	9.3215	9.9814	9.0174	5.2707	8.4416	8.7382	8.6567	7.3062	8.1201	9.0921	7.5621	6.569	7.4266	6.9635	8.4901
218	CCDC114	3.392	3.8761	2.8642	2.6496	2.1349	3.0439	3.0013	3.3109	4.5539	3.0698	4.061	4.5619	1.8068	4.0968	2.4513	4.1611	4.0024	4.7505	3.1505	4.0276	3.4148	2.7907	3.0985	3.065	5.3715	5.9393	2.684	5.7378	5.0736	3.0263	6.2658	3.3437	3.6862	2.8642	4.6826	1.4674	3.2404	8.7398	4.8427	4.8242	1.2185	1.756	3.4602	3.6461	3.2805	4.1519	4.1666	7.1627
219	CCDC115	9.5256	10.2245	10.1014	10.9246	9.7152	9.2546	9.9275	10.4559	9.0732	9.4041	9.8565	9.3049	10.0238	10.5875	10.2404	10.2103	9.5217	10.4489	9.3388	9.947	9.7492	9.3929	11.0111	9.2851	10.7271	8.8256	10.0295	10.8605	9.0933	9.2406	10.0494	9.5518	10.4285	9.6164	10.3454	9.3573	9.2056	9.5451	11.5026	9.8118	10.3984	9.9106	9.8197	9.5603	10.0207	10.2403	9.8764	10.3791
220	CCDC112	6.7475	7.1829	6.4123	5.473	6.794	6.722	7.9585	7.4555	6.9951	6.32	6.5681	8.2942	7.7224	7.0621	6.2337	6.5666	7.7185	7.0164	6.8082	6.481	8.1874	7.8373	6.1299	7.7018	7.0955	4.5319	6.7442	7.4274	9.0943	7.6433	6.5625	5.589	8.2049	7.9895	6.4409	6.4942	7.103	7.0435	8.3505	9.7327	7.0843	7.7352	7.0219	5.2145	7.9625	7.2443	5.7126	5.2636
221	CCDC113	7.4629	7.6619	7.2926	7.1394	6.643	7.9688	7.1284	6.6245	5.318	7.0622	7.9227	4.6184	8.5893	7.9495	6.5831	7.2575	8.0807	8.4413	6.7986	6.0394	6.2701	8.449	7.8266	7.4745	6.9563	5.7996	6.0804	9.7392	9.2195	5.475	6.2335	7.4089	8.1174	7.7869	7.8256	7.2264	7.5769	6.7286	7.65	8.2182	8.0648	6.0055	8.1836	5.8728	8.1289	7.1585	7.3103	8.7177
222	CCDC110	5.1142	4.2507	2.4871	0	1.0913	1.6186	3.0738	1.9908	0	3.1521	2.049	5.9159	3.5384	1.8571	2.0334	2.6631	1.7022	4.2069	0.8078	1.3619	1.942	4.3738	1.2741	1.2019	3.4507	0	4.6003	1.1872	4.7779	1.992	2.609	0.5436	2.2182	3.3816	0	1.867	1.9846	4.3836	5.7693	4.9113	0.9967	2.6394	4.1437	1.8552	1.2944	4.1519	1.936	2.1859
223	CCDC111	8.2082	7.0287	7.0592	7.196	7.2924	6.8359	7.3646	6.9429	6.9097	7.9468	6.8696	7.7572	6.8859	6.9908	7.958	6.7805	7.5886	7.4943	7.5252	8.1565	7.2463	7.6098	7.9169	8.4137	6.0631	6.2192	6.5796	5.4325	8.5356	6.724	6.6802	7.3643	6.464	7.8482	7.1704	6.4692	7.7247	7.5094	7.5582	8.1174	7.4758	6.2272	7.4127	6.1534	6.1869	7.4473	7.0125	7.5687
224	LEO1	7.9492	8.7653	8.2207	9.1328	9.7592	9.2036	10.18	8.7984	9.1628	8.6787	8.8397	9.3904	8.669	9.2505	9.6085	8.8612	8.3233	9.2582	9.3938	9.8149	9.0963	9.2289	9.8241	8.7559	9.4949	8.7768	9.6678	8.5674	8.6228	8.607	8.9926	9.9242	9.0216	9.4822	8.1819	8.3242	8.5456	9.7519	10.8744	9.3029	9.193	10.021	8.4561	9.0423	9.5668	8.342	9.492	8.964
225	ATP1A4	3.0907	1.519	6.495	8.0984	2.1349	0.6019	0	6.6173	3.3805	1.3099	0	2.7344	0.3921	6.4765	0	7.2701	7.2833	1.0888	7.5478	2.4109	0	0.8394	6.0904	3.2072	4.1873	7.0747	0	8.7677	1.0714	0	3.7515	5.951	0	5.7486	2.1312	8.6468	4.9343	5.2324	0	0	6.4473	0.9642	8.3544	7.2411	4.1264	6.1722	2.4653	8.7187
226	ATP1A3	2.3096	2.5791	3.1629	4.4659	3.6863	3.2145	3.4453	4.5429	0.6069	1.7931	3.3806	1.5286	10.8736	3.0863	3.2095	6.4973	2.0019	8.9084	2.7287	3.9565	3.6288	5.3525	7.3122	4.358	5.0057	4.9153	2.9958	6.0263	10.6461	3.6906	4.4575	1.2466	2.8861	2.2536	7.9958	0	3.5314	1.3659	4.1762	11.1851	3.1639	4.5453	2.7134	2.0502	1.2944	4.5614	3.6861	2.692
227	ATP1A2	12.5655	4.7614	5.8145	1.5987	0.3592	3.69	2.2357	7.4099	3.1449	7.099	0.8356	8.1485	4.6467	7.2585	8.1175	7.1845	4.3062	2.73	3.7013	0.836	2.6127	1.7518	6.3212	1.2019	5.1472	2.5922	9.735	3.0044	5.2087	0	2.7371	4.3377	3.8776	0	0.7452	3.2966	2.6017	2.8697	0.9434	1.9777	1.5805	0.5612	10.4077	4.3486	0	0.7903	1.4308	3.4003
228	ATP1A1	14.0027	13.3173	12.8947	13.693	14.5653	13.4939	15.7937	12.9913	14.1541	13.0411	13.6197	15.1444	14.4353	13.7934	13.9381	13.2802	12.6791	13.3336	13.1096	14.3989	14.0599	14.2155	13.993	13.4539	13.7203	12.204	14.7223	13.536	14.3668	13.6324	12.6882	13.7196	12.9306	13.4389	14.0183	12.7842	12.9324	13.6462	14.6382	13.2888	13.4994	13.5991	13.4416	13.6499	13.0404	13.4632	12.978	13.7293
229	KGFLP2	5.3855	6.1758	5.6559	5.0851	4.8251	4.5621	6.9313	7.0886	5.3401	5.5447	7.382	4.7424	6.7993	6.6833	6.7754	5.7759	5.7395	5.5437	6.2163	6.649	6.3242	4.6376	5.3775	5.8711	6.152	5.8125	6.1735	4.1614	6.6153	5.2075	5.2656	5.9531	6.0373	5.5515	6.2925	6.7282	5.7588	5.8307	5.9185	7.8651	5.4281	3.9168	6.0162	5.456	5.1144	5.5086	4.4162	5.1205
230	MGRN1	10.691	10.8417	10.2728	10.942	10.6422	9.6574	9.9214	10.9314	10.2979	10.8081	9.6409	11.0186	9.072	10.2529	10.6468	10.2451	9.6727	10.5462	10.2201	10.2851	10.2936	10.2225	11.065	10.1724	9.9018	10.286	10.08	10.8617	10.8237	10.2613	10.3779	10.8814	10.417	9.8872	10.3303	10.6176	10.3483	9.503	10.7784	9.987	10.5469	10.0862	10.3947	10.461	10.5166	10.683	10.9843	10.6889
231	TCP1	12.1667	11.7295	12.013	12.5058	12.0867	12.2549	12.9264	11.0827	12.0768	11.7269	12.5501	12.2826	13.1657	11.8364	11.7643	11.6897	12.3227	11.59	12.2502	11.4094	12.0158	11.978	11.4292	13.4509	11.6206	10.9129	11.8887	11.7869	12.3185	12.9312	11.7339	12.562	12.3546	12.063	10.9928	11.5652	13.4491	11.3462	13.0039	13.0642	12.065	12.1705	11.6396	12.5904	11.8902	11.413	12.0118	11.689
232	CRTAP	13.5632	12.0741	11.2827	12.0837	11.2451	11.6544	11.6229	10.9178	11.7182	11.9506	11.4885	11.3015	12.4633	11.658	11.7956	12.0803	11.088	10.5026	11.4835	11.2658	12.379	12.0986	11.2703	12.4082	12.3717	12.1305	11.869	10.7821	10.4472	11.6104	12.5049	10.9272	11.0645	10.6587	11.0481	11.4826	10.1126	11.1995	10.8899	11.7095	11.1341	11.6812	12.5684	11.8141	8.6836	10.7364	10.7567	11.8147
233	CBLC	0.481	9.7376	11.3823	11.4224	9.5472	5.4064	10.4186	11.4623	9.3234	9.7172	8.0131	7.0027	7.0497	10.4357	10.0164	11.3139	11.1599	10.6126	9.5193	9.1343	9.247	9.3499	9.7195	0.9006	11.384	11.9501	10.008	10.5642	4.7971	10.0269	9.6359	9.6837	11.4126	9.865	10.4024	10.6417	8.7477	8.5789	9.4015	3.8597	10.3238	11.6951	9.52	10.2644	10.0159	10.1207	9.7276	7.8734
234	SPHK1	9.5079	10.3861	8.4893	4.827	10.0756	10.4576	9.084	7.8918	9.4514	10.116	9.407	9.2887	7.2441	5.5372	7.2531	9.0952	9.1047	4.781	6.0554	8.8101	12.0871	11.1421	7.3651	8.0735	7.5539	7.9859	8.5778	3.5714	7.8483	11.0398	10.7863	5.5476	6.3966	6.5939	9.2096	6.7522	7.865	8.0649	7.6991	6.4171	9.2136	10.1207	9.7627	6.918	6.078	8.8139	8.3177	6.9787
235	DPT	12.4994	7.4576	8.8014	2.5531	4.4908	8.5378	5.2977	5.8082	5.4728	9.3894	3.145	5.1264	2.7272	5.7899	10.4942	7.586	7.1446	0.6448	1.3224	6.5061	5.2887	11.4936	5.1695	2.5281	7.4195	4.1781	6.3645	1.3765	4.4055	7.3275	9.9823	4.2708	2.4767	0	7.0052	0.9127	6.725	5.0793	2.4895	1.6121	5.9859	7.4198	9.1567	4.9713	1.5543	7.1841	5.2808	0.8634
236	BPESC1	0	0	0	0	0	0	0.4979	0	0	0	0.3351	0.9579	0	0	0	0	0	0	0	0	0	0	0	0.5195	0	1.5908	0	0	0.4511	0	0.6478	0	0	0	0.4202	0.9127	0	0	0.5475	0	0	0.5612	0	0	0	0	0.6464	0
237	CUEDC1	10.3541	8.863	8.6917	5.9223	8.2183	8.4991	8.3678	7.6848	9.2018	9.1686	7.6702	7.5589	8.2858	9.0951	8.5692	9.8618	9.3986	6.8001	7.1993	8.053	8.8537	8.1109	7.7238	8.0211	9.01	6.0746	8.7471	8.329	9.6957	8.0906	8.0779	7.7245	6.3624	7.5704	8.5928	6.5496	8.1587	7.6912	7.3811	7.8189	7.8262	6.2046	9.4518	8.6737	6.5166	9.1342	8.5341	9.2776
238	CUEDC2	9.8959	9.4437	9.5947	11.4377	9.638	10.0071	9.6059	9.9362	11.9176	9.4115	10.6384	11.1512	10.2035	8.5733	9.6798	9.977	9.9844	9.1407	9.6863	9.6654	10.3418	8.7756	9.93	10.9214	9.1991	10.986	9.0906	8.8707	11.4736	9.1603	10.4603	10.2082	10.3038	9.4094	9.959	10.3148	10.182	9.4435	11.3566	10.3399	9.8388	9.8345	9.8487	9.6325	9.4	9.6387	9.2211	9.9246
239	CBLB	10.4396	8.9454	8.8753	8.2883	9.3742	7.6121	9.3986	8.264	8.0647	8.3064	9.7065	8.6152	7.8665	8.2974	7.8124	8.5449	8.3131	8.8672	9.0264	7.0109	10.178	9.3776	8.7572	8.3181	7.8913	8.003	7.4799	9.3607	8.1351	9.1886	9.2358	8.4367	9.2334	8.6946	7.6473	9.2167	7.7268	7.9189	8.2816	9.0529	8.7768	7.3246	9.1914	8.3995	8.6068	8.863	8.8151	10.2746
240	CPEB4	12.5173	9.0147	8.5409	6.6322	9.4273	9.3652	8.9167	8.1801	7.2543	8.1119	8.1429	7.9093	9.9768	8.9431	10.249	8.4799	7.7839	9.116	10.0461	9.1494	8.6544	8.9446	8.4313	8.7731	9.1444	6.5164	10.4498	8.6022	8.8067	8.6843	7.9382	9.4741	7.9464	7.8154	8.8523	8.9546	8.034	9.0746	6.8855	7.9703	8.5273	9.2507	10.3363	9.8891	9.0454	8.5402	8.7691	8.1382
241	CPEB1	7.6299	3.5327	1.4195	0	1.0913	2.209	2.4684	2.6901	1.0328	3.9354	0.6069	1.9364	2.3392	1.6996	4.0417	5.4632	2.4615	0.6448	1.7011	1.7464	2.1411	2.3063	2.6325	1.6633	2.4946	1.0043	3.4696	0.9693	1.0714	2.5272	2.3125	1.2466	0	0	0.7452	0	0.5084	0	1.7259	6.9454	2.4096	0.9642	5.7196	0	2.867	1.298	1.0913	0.3483
242	ZNF45	7.3083	7.2842	7.6702	7.3657	7.9693	6.0828	6.02	7.7725	6.7786	7.0728	8.6601	7.5945	7.2044	8.1567	7.8644	8.2209	7.2409	8.3788	8.0051	7.7452	7.4273	7.8398	7.8826	7.1396	8.5205	6.9034	6.8154	8.3232	8.2699	8.0843	7.0983	7.8414	7.3776	7.2515	7.6714	7.7033	9.1412	8.0153	7.1046	9.2558	7.0594	6.6218	7.9531	7.0376	8.5705	7.3481	7.2844	8.1142
243	CPEB3	8.2819	5.477	6.2392	4.3842	6.299	4.9311	5.5084	5.4638	5.0629	5.4398	6.0919	6.1056	6.6213	6.3297	7.6929	6.4468	4.3062	5.6444	6.584	7.1845	5.7514	5.8137	6.5712	5.8526	6.3999	4.5933	8.8978	6.0333	5.9007	6.003	5.1295	7.1722	5.0428	4.9612	7.8866	6.3455	4.353	7.7932	6.2611	5.1208	6.5117	6.2046	6.3106	6.7384	5.0213	7.4599	6.7299	7.0333
244	CPEB2	10.8242	7.4109	7.2093	5.1819	7.7213	7.0384	7.9197	8.1068	7.6756	8.2561	5.3672	7.1631	9.1165	8.4018	9.8054	7.6255	5.526	7.5723	7.916	7.7292	7.4925	7.5701	6.778	7.6958	7.3626	6.4843	10.0985	8.5192	8.1686	7.4505	7.5107	7.6109	5.4866	6.9845	5.0198	8.6436	4.2285	8.0432	7.7524	7.7595	7.6657	9.9409	9.144	8.1644	5.1839	7.9872	7.3307	7.736
245	BEGAIN	5.0294	3.2791	3.0213	3.1883	2.7342	2.9504	2.8446	2.1604	3.4512	2.7902	1.6286	4.378	4.1841	3.657	4.7798	3.4884	0.8084	4.4117	1.7011	2.4109	2.316	2.7907	3.3195	8.1256	1.5786	5.6524	2.4986	1.3765	5.9443	2.1933	3.7515	0.5436	4.0466	2.7341	5.615	3.1608	1.9846	2.3508	3.3549	9.1306	2.3166	9.0401	4.7317	2.222	0.5698	3.9624	1.0913	3.4003
246	RBMXL3	0.481	0	0	0	0	0	0	0	0	0	0.6069	0	0	0	0	0	0	0	0	0	0	0	0	0.9006	0	0	0	0	0	0.6741	0	0	0	0	0	0	0	0	0	0	0	0	0	0	0	0	0	0
247	OSGEP	8.9474	8.1654	8.5887	10.145	8.8279	8.5498	8.6864	9.779	9.0858	8.1221	8.9017	9.0414	8.7528	8.8049	8.7459	8.284	8.1624	8.4316	8.6271	8.8864	8.9431	9.0558	8.592	9.2058	8.0867	9.9065	9.0105	8.1163	9.8099	8.3962	8.7	9.1215	9.4315	8.7483	8.0936	9.1755	8.5666	9.2312	9.559	9.2036	8.6455	9.1625	9.2294	9.22	9.4215	8.2603	7.466	8.62
248	ABAT	6.5362	6.721	8.7671	9.2897	8.6915	7.8637	4.5397	8.4266	4.6168	6.3111	6.1674	8.4423	6.9031	10.5128	10.0691	8.2123	10.1104	9.5242	9.6691	9.7414	5.7361	8.1374	10.0558	7.2047	6.6199	9.2447	9.5034	8.9897	5.8828	7.2841	8.9765	9.6314	5.0822	9.0149	10.4884	7.2804	6.69	5.876	4.0612	8.2931	12.3639	5.139	7.2285	6.6433	9.069	6.194	9.8225	11.0838
249	LOC100129637	7.0191	9.8702	7.8208	8.6608	6.4164	7.1773	8.7924	9.2173	6.7797	6.7754	9.2028	8.0812	8.1406	8.4882	7.5879	8.4483	8.6359	8.1229	8.3864	7.9123	7.3226	7.2007	8.1462	7.9706	8.2047	8.8386	7.0225	8.6715	8.8013	7.2758	8.8961	8.2225	8.9413	7.3656	9.4297	8.1659	9.0349	7.3393	8.8253	8.2121	7.1876	8.8498	8.0216	9.3862	6.0002	7.9411	8.4985	8.4277
250	ZNF780A	6.3597	8.2563	7.8194	8.3488	7.6068	6.7007	6.779	7.8674	7.6793	6.7875	8.6413	7.1536	8.2551	8.8629	7.0441	8.1773	7.3905	8.8355	8.1185	7.5137	7.8779	7.308	8.3395	7.5926	7.3568	8.9859	7.8867	8.2373	7.5194	7.5317	8.409	7.4802	8.4878	6.4645	7.7886	8.5685	9.0906	7.7809	7.2429	11.2476	7.428	7.8791	7.9401	7.1105	9.2893	7.3383	8.1708	8.0562
251	ZNF780B	8.1149	8.3582	7.714	7.8445	7.5094	5.8821	6.6723	8.5173	6.4904	6.5801	7.2168	7.1536	7.9325	9.0211	8.0062	8.7269	8.3165	8.2216	8.9949	7.5137	6.8978	6.8312	8.5688	7.2465	8.011	7.7091	7.6731	8.8668	7.6224	7.6647	7.4926	7.8614	8.3124	6.5921	7.6053	8.0966	9.3396	7.8923	8.1796	12.3372	7.5221	6.6562	7.737	6.7384	9.3569	7.1474	8.3514	8.4445
252	TLN2	10.293	8.4119	8.1586	8.5148	7.6742	7.4464	7.6445	9.1093	6.2637	7.8718	7.0041	8.0646	9.6443	8.7976	8.4237	8.3641	8.9124	9.3103	7.3024	7.2267	8.159	8.8626	7.6679	7.8033	7.7252	8.4053	7.0188	9.734	7.2539	7.626	8.2597	10.3455	7.4396	8.1384	7.9152	8.9597	5.3019	7.2338	7.3891	9.4837	7.8262	7.9993	8.1352	7.918	8.7402	5.3617	6.5845	7.9756
253	FRG1	9.1469	9.5079	8.7206	10.1009	9.271	9.4552	9.1513	9.4916	9.9352	9.3176	9.3997	9.7633	8.3562	9.5657	9.086	9.0351	9.5509	8.9402	9.2964	9.1632	9.6948	9.0959	9.2095	10.065	9.0502	10.0407	9.1973	7.2082	10.1246	9.2674	9.3887	9.2033	9.5113	9.2622	8.772	9.2038	9.5022	9.5055	9.9722	9.8009	9.3538	8.8042	9.6017	9.2489	8.9269	9.1491	8.9299	8.8093
254	FRG2	0	0	0	0	0	0	0	0	0.6069	0.5783	0	2.254	0.3921	0	0	0	0	0	0	0	0	0	0	0.5195	0	0	0	0.3998	0.4511	0	0	0	0	0	0.4202	0	0	0.3956	2.6034	0	0	0	0	0	0.5698	0	0	0
255	RHEBL1	1.1291	6.5874	4.5357	3.1883	4.8989	6.1787	6.2405	3.5738	5.6783	4.1905	6.5072	5.1264	3.0327	3.8936	3.7039	5.2607	5.7838	5.0978	4.1301	4.75	6.0151	7.238	5.3642	5.9569	5.9213	5.0959	0.828	3.8806	7.4053	7.2785	6.2005	4.1644	5.6265	6.5149	5.4008	3.0109	4.8523	6.0781	5.8055	6.657	6.235	4.7116	4.6056	4.107	3.4175	6.3244	4.9524	4.5977
256	ZNF41	7.4908	7.2551	8.7782	6.8659	7.84	6.9262	6.4658	7.6848	5.4384	6.9226	7.5323	6.5593	6.8337	8.8193	7.8451	7.4124	7.6061	8.9906	8.1048	8.3781	6.3727	8.1515	8.4722	8.6431	7.351	5.6809	7.2421	8.9585	7.3737	7.6773	6.5363	8.5146	6.6905	6.2431	7.5621	7.7094	7.3546	8.3442	6.9299	7.4314	7.9002	6.3796	7.5991	7.5133	8.5815	7.8796	7.66	7.8868
257	IFT80	8.0128	9.8133	8.914	8.625	8.7157	8.1675	9.8922	8.9175	7.5659	8.4	9.9594	8.2963	9.4284	9.2483	8.7088	8.9953	8.5562	9.4505	9.8528	9.7428	9.01	8.6705	9.2108	9.7056	8.9987	6.9864	8.558	9.4489	9.6033	8.1617	8.5515	9.0031	9.2069	9.2239	9.8243	8.5211	8.2773	10.2268	8.9955	9.3842	8.7798	7.6485	8.6978	7.903	8.9956	9.4713	8.5591	9.4781
258	FBRS	10.3762	11.0182	10.7618	11.3073	10.7921	10.869	10.7401	11.805	10.6901	11.2564	11.22	10.8579	12.2291	10.9334	11.1275	10.9782	10.9944	10.781	11.0534	10.7118	10.7855	10.8047	11.7144	10.953	10.8564	12.1123	11.4013	11.4197	10.7015	10.2752	12.4189	11.1484	12.14	11.5077	11.3416	12.1122	11.1834	9.7785	11.0146	11.7124	11.4764	11.1672	11.1329	11.1424	11.6926	10.6335	11.6487	10.9943
259	ZNF414	6.7207	7.2073	7.5878	8.6838	7.4383	7.6083	7.5838	7.4595	9.1549	7.3155	8.2234	7.8516	7.4638	6.9486	7.4844	7.4495	6.5103	7.0164	7.6429	7.153	7.7693	6.9874	8.4074	8.4793	8.2927	8.8416	7.7003	8.0414	7.6089	7.1513	8.9235	8.3624	8.9137	8.3224	6.8319	8.5414	7.4828	7.1847	8.2773	8.9826	7.7769	7.2226	7.5443	8.2186	7.047	7.6155	7.668	8.5032
260	IFT88	8.8407	6.4298	7.2964	6.5963	7.3233	6.9076	8.3893	7.3188	7.4908	7.5308	7.52	7.7853	7.1673	7.8427	7.0591	7.845	8.3301	7.1823	7.5303	5.9322	7.6437	7.1079	7.1867	7.8636	6.9716	5.8912	7.0944	7.1542	8.6508	7.0641	7.5417	8.1038	7.6044	7.4091	6.7662	7.1157	7.8268	8.2276	8.4434	8.201	7.8451	6.7737	7.8732	7.9149	6.843	7.3926	7.7114	8.3193
261	IL10RA	7.0657	8.8668	9.1761	5.2756	6.8013	9.3572	5.2672	6.4474	6.0064	8.9828	9.1093	6.5302	5.9373	7.8285	8.77	10.302	7.09	6.1811	8.1494	8.0315	6.7834	10.1637	6.2242	9.5903	9.4076	8.2987	8.0176	7.5529	5.8465	9.7961	10.462	6.3083	4.6813	6.3358	7.8363	6.2315	7.7943	5.9142	6.6605	5.8871	7.5758	10.0697	8.4447	7.4713	5.9088	8.7539	6.3547	6.4879
262	POU5F1B	1.369	2.722	6.495	6.2337	3.245	4.5715	4.4609	4.9882	3.9676	2.8895	6.0355	3.8273	3.8749	5.4745	4.3152	4.9017	5.6819	5.1213	4.5555	4.1282	3.0688	3.6374	5.1114	4.2956	3.2644	6.4515	4.7323	3.9418	4.2525	1.758	7.631	4.6843	5.3316	5.2971	3.7559	4.9117	5.2225	5.4666	5.8173	4.5443	3.3632	2.1139	4.7317	6.0428	5.7229	3.2858	2.4653	5.0542
263	SP1	11.7123	11.6297	11.5193	11.0901	11.1428	10.5897	11.8292	11.5673	10.3589	10.836	11.0854	10.9706	11.7325	11.8209	11.7907	11.6336	10.587	12.0166	11.9401	12.3599	10.8044	11.2851	12.1798	10.364	12.1602	11.2825	11.5196	11.789	10.9437	10.7758	10.7557	11.7976	11.0315	11.1464	12.3017	11.1503	11.0632	11.8072	10.5989	10.7537	10.9749	10.592	10.8136	11.2138	11.7608	11.4891	11.4187	11.6155
264	SLC27A4	8.3395	9.4931	11.6442	10.4802	10.3942	10.9663	10.3655	12.0898	11.1086	11.21	9.6993	10.5043	9.1238	9.61	10.115	10.4368	11.6269	11.0557	9.9672	9.6207	10.5155	10.361	9.6397	9.8089	10.9361	10.8767	11.9132	9.8191	10.2107	10.3847	9.6307	9.7542	10.1441	10.6293	10.6154	11.075	11.4744	10.2741	10.592	10.6075	11.4751	11.7871	9.685	10.3115	10.5228	10.6463	11.7734	9.6518
265	SP2	9.5885	9.2612	9.3426	7.8471	9.2451	9.0129	9.098	8.6708	9.6059	9.5489	9.0719	9.4712	9.3332	8.7048	9.5221	9.4433	7.682	9.7094	9.736	9.4328	9.1764	9.4526	9.5063	9.1106	9.0981	6.2374	9.1587	9.2094	9.9705	9.3644	8.4818	9.3471	8.8438	9.8146	8.7312	7.8318	8.378	9.5254	8.8535	9.0312	8.6586	9.0749	9.1624	9.6477	9.7029	9.2733	9.4691	9.4299
266	OLA1	10.5176	10.5768	10.0865	11.3503	10.7071	10.662	11.021	10.5197	11.6759	10.726	10.626	11.2444	12.3529	11.0023	10.31	9.9991	10.1395	10.468	9.7575	10.3719	10.9977	10.2781	10.389	10.8081	10.6784	10.2411	11.2373	10.7388	10.3544	11.3543	9.9984	10.4421	11.4304	10.1338	10.4049	9.813	10.571	9.8835	11.7719	10.2791	10.7359	11.6908	10.7358	10.0559	10.6404	10.239	10.0747	10.5283
267	PNOC	0.481	1.166	4.9612	0	1.0913	4.9064	0	3.6326	3.2278	1.985	1.9549	5.1264	0.7002	4.3297	1.2479	6.0994	6.1471	1.0888	3.0883	0.4778	2.7409	5.3385	2.9297	2.0123	4.9756	4.4006	3.8256	0.9693	0	5.3542	6.9341	0.5436	2.8861	1.5283	0	0	4.3825	1.6818	0.9434	7.2732	1.5805	6.2948	5.2571	0	2.4218	2.848	0.6464	0.8634
268	CNTF	4.1864	2.8519	2.8642	2.2178	3.685	2.6268	1.614	2.5748	2.049	2.5683	3.7539	2.7344	2.6554	1.8571	2.4513	3.306	2.2499	3.9514	3.3474	4.3057	3.0688	3.4932	3.4545	4.3677	2.9303	1.0043	2.7116	3.952	3.8296	3.9332	2.7371	1.9052	2.6959	2.591	3.5414	1.846	3.4219	3.3432	2.709	3.9448	2.497	3.1057	2.8828	3.9492	3.1846	2.9193	3.1561	2.9436
269	MCM10	3.0907	7.6795	8.0693	7.304	8.1553	9.2386	8.9615	7.6281	8.5242	8.5818	8.9845	8.673	9.6788	5.657	3.8138	8.3024	8.5455	8.1172	7.5067	8.2795	7.7118	8.6845	7.1773	9.3178	8.3199	4.5319	6.8642	8.8348	9.3518	9.5615	6.9672	8.3258	8.0838	8.602	8.0279	7.5143	8.7632	8.4245	8.6679	9.0304	9.6129	8.2587	7.7631	9.1539	9.9283	8.1046	8.4642	7.6833
270	PDIA5	8.5956	9.6687	10.2237	9.0435	9.2591	8.8781	10.0203	9.0171	10.4927	9.3331	8.9544	10.2035	9.2791	9.8302	8.1753	9.4616	10.3174	9.2516	9.4598	7.9096	9.4944	10.3632	8.4094	9.3021	10.2019	6.803	7.5768	10.5655	8.5638	10.3627	9.2014	9.1647	9.1616	9.673	9.7658	8.1998	9.7818	8.5836	9.0522	8.0556	9.6275	8.8804	10.006	9.4759	8.209	9.6577	9.492	8.9852
271	SP4	7.7751	7.8172	7.1296	5.3348	7.6068	6.9076	8.1507	6.9991	6.465	6.1799	7.5444	7.3074	6.9872	7.6245	6.8254	7.2407	7.0979	7.6753	7.2851	7.5353	6.4498	8.0018	6.6883	7.4461	6.5805	3.4673	6.6471	6.8088	8.8091	7.8951	6.1087	6.2401	6.9254	7.492	5.943	5.0345	6.5343	7.9395	6.3536	9.3413	6.6081	5.3722	6.3603	6.6732	7.4176	6.7333	6.9894	7.0952
272	TMEM38B	7.7166	6.8116	6.2471	3.6743	5.7128	5.7906	7.107	6.6532	6.2832	6.6596	7.4045	6.846	8.2026	6.0567	6.6138	6.0805	7.304	5.9897	4.7491	7.5921	5.7964	7.0532	5.9867	7.279	8.6966	3.5929	6.5902	5.2614	7.9461	7.5547	5.6198	6.0136	5.6789	5.0998	6.2296	6.8326	4.2285	7.5233	5.457	8.4601	6.345	7.8879	6.643	7.9642	7.1782	7.3768	7.3103	5.5169
273	THUMPD3	9.0799	10.6264	9.0587	9.5485	9.6241	9.5197	9.0359	9.5775	9.3788	9.6265	9.9986	9.5202	10.1958	9.7801	9.7133	9.9763	10.2343	10.1666	10.2013	9.5924	9.5589	9.9003	9.8531	10.1539	10.1583	9.5747	9.5474	10.1462	9.2889	9.0848	9.6543	9.8075	9.2594	9.995	11.71	10.4301	11.0078	10.0716	8.5784	10.7032	9.4663	9.7848	9.6394	9.5473	9.6886	8.8136	9.4552	9.9391
274	IGFBPL1	5.2554	2.722	1.6294	0.4914	0	1.3522	0.8674	0.5809	1.3612	1.985	2.5775	10.1554	5.3121	0	0.4263	2.9387	1.7022	1.9326	0	4.3665	1.4359	1.3665	4.209	4.7553	3.1614	0	1.3507	2.821	9.167	3.4757	1.0932	0.5436	0	3.9493	2.6802	0	0.5084	1.8171	4.4134	6.8677	0.4134	0.9642	4.6382	0.6075	0.5698	0	0	0.6287
275	SP5	1.369	6.2291	1.174	0	2.3096	3.3671	0.8674	0	11.7056	4.9806	2.1374	11.7082	4.9534	3.5687	2.7005	3.1701	0	3.9152	0.8078	1.567	5.0372	1.7518	3.0985	3.7624	4.2886	3.1776	2.8483	3.0044	5.4937	3.0263	1.4331	0.5436	1.499	4.1153	0.7452	1.867	0.5084	4.3167	2.709	5.7203	3.5382	4.2532	4.67	0	0.5698	4.4454	0	7.6126
276	ATG4C	6.9869	6.8432	7.3567	7.0182	6.8761	8.0186	7.444	6.3973	6.6341	7.2089	7.5034	8.2942	6.9907	7.1898	7.3479	7.4311	7.1598	7.0658	7.0439	7.1044	7.2007	7.4805	7.018	7.8474	7.774	5.9627	7.1506	7.151	7.9738	7.639	6.8011	7.3527	7.5064	7.9313	7.7618	6.971	7.0349	7.6668	6.7985	8.1301	7.4473	7.55	6.8379	7.6587	7.8519	6.7627	6.6909	7.7471
277	ATG4B	9.725	10.0219	10.1575	11.1042	9.5965	10.243	9.6346	10.3541	10.8289	9.9269	10.5628	10.5376	10.2623	9.4203	10.2131	10.121	9.9574	10.5037	9.2912	9.6171	10.4763	9.2194	10.711	9.6522	10.1176	11.2477	9.6924	9.7313	10.4898	9.5785	10.9893	10.2641	11.4218	10.4387	10.4894	10.1066	10.2725	9.8728	10.8132	9.5096	10.2717	10.6513	9.6059	10.6402	9.6005	10.9173	9.5529	11.0941
278	ATG4A	8.4133	8.1994	8.1838	8.5775	8.4329	8.4636	6.8164	7.7527	7.7157	7.9342	8.052	7.5589	7.4561	7.8356	8.7037	7.2659	7.6282	8.5073	8.2542	8.7861	8.9229	7.879	8.0229	8.087	8.9857	7.9686	8.7575	8.2645	8.7708	8.191	8.1255	8.6587	7.4991	7.9823	9.1061	7.8704	7.3878	8.7162	7.9047	8.0218	8.291	8.4454	7.9137	8.4608	7.8027	7.9127	7.8237	7.6621
279	THUMPD2	7.2382	8.2266	7.628	8.9196	8.05	7.7399	7.6296	7.8365	8.0448	8.0488	8.4102	8.1096	8.4115	8.196	7.6565	7.7528	7.9465	8.6086	9.0212	7.411	8.2125	8.3908	8.6269	7.2341	8.6064	7.8095	7.8676	8.4178	8.5792	8.0523	8.4042	7.7916	8.4878	7.8194	8.2778	9.1443	7.7943	8.4495	8.06	8.0777	7.7258	8.1969	8.1884	7.7528	7.5979	8.0521	7.9345	8.5471
280	LOC441208	6.7044	5.3507	4.8186	5.0818	4.7247	4.2173	6.6897	4.7431	4.4194	4.6532	4.3471	5.6711	7.3104	5.3207	4.9658	4.8581	4.3599	5.3968	5.1808	6.3483	4.424	5.077	5.3807	4.1968	5.3246	3.7085	5.0004	3.849	4.2748	6.3042	4.3003	5.0458	1.499	3.7616	4.5639	3.6409	3.9416	5.1956	5.5018	5.0328	4.9935	4.1794	4.3931	3.2292	2.6615	4.7878	4.2113	5.6005
281	ATG4D	7.5318	8.7678	9.027	10.079	8.6779	8.8897	9.4305	8.7218	9.6887	8.6504	9.5314	9.6102	9.5717	8.9771	9.8569	8.3508	8.7105	9.3372	9.588	9.2397	9.3364	8.1454	9.2256	8.4152	9.7084	10.7346	10.0515	9.597	10.2586	9.7687	10.2919	9.6211	9.7561	9.5851	9.076	10.1847	8.9044	8.7819	10.3619	9.0709	9.0307	9.5169	8.5265	9.357	9.3071	8.3662	9.9124	9.5624
282	PHOX2A	0	1.166	1.174	0.4914	0	0	0	0	1.6286	0	0	7.8338	0	0	0	2.322	0	0	0	0	0	0.4799	0	0	0	0	0	0	0.4511	0	0	0	0	0	1.4279	0.9127	0	0	2.9861	1.1213	0	0	0	1.0337	0	0	0	0
283	PHOX2B	0.481	0	0	0	0	0	0	0	0	0.5783	0	0	0	0	0	1.6882	0	0	0	0	2.316	0	0	0	0	0	0	0	8.3122	0	0	0	0	0	0	0	0	0	0	0	0	1.946	0	0	0	0	0	0
284	SNORD114-31	0	0	0	0	0	0	0	0	0	0	0	0	0	0	0	0	0	0	0	0	0	0	0	0	0	0	0	0	0	0	0	0	0	0	0	0	0	0	0	0	0	0	0	0	0	0	0	0
285	SNORD114-30	0	0	0	0	0	0	0	0	0	0	0	0	0	0	0	0	0	0	0	0	0	0	0	0	0	0	0	0	0	0	0	0	0	0	0	0	0	0	0	0	0	0	0	0	0	0	0	0
286	LRGUK	1.1291	1.519	1.8125	4.3559	0.886	1.3522	2.6687	1.9908	2.049	0.5783	3.6447	0.9579	0.7002	4.8253	1.6148	2.0397	3.5259	4.6888	4.0008	1.9061	3.2521	2.0556	1.7502	2.6326	3.7637	4.2562	0	3.1671	2.1058	1.992	2.7371	2.3557	3.3409	2.7341	2.602	4.4128	1.1811	2.519	2.3657	2.5839	1.4108	1.2789	3.0402	0	1.2944	2.2163	3.4822	3.1121
287	MPHOSPH8	10.4462	9.8459	9.3286	8.0834	9.0534	8.8541	10.7035	10.0944	8.4046	9.904	9.1154	9.3741	9.1597	10.6453	10.058	9.4051	9.6241	10.5489	9.4459	9.7315	9.1707	8.9036	9.4263	8.5856	9.3399	8.5936	9.3179	10.5697	9.6641	8.9815	8.397	9.535	7.6511	9.2158	8.6376	8.538	9.4298	10.0447	9.2857	9.5101	9.8785	8.2676	9.8958	10.2377	8.4736	9.3615	8.9148	9.6247
288	UPK2	2.5232	10.3125	13.415	12.5902	9.2138	3.2145	0.4979	15.2251	10.6846	9.6265	2.2207	2.5141	4.6286	12.3343	11.0176	9.1136	14.8532	6.8712	13.663	6.9343	1.942	2.5199	12.0672	2.5281	6.0129	11.9545	6.8449	15.9471	2.6182	2.6691	13.3516	9.9873	14.2922	13.1549	6.9628	14.4228	12.3794	11.0277	2.081	1.6121	13.7861	6.4441	11.5416	11.6288	11.9213	8.3836	9.164	6.696
289	CFH	10.7865	11.319	10.5745	11.4087	12.6487	11.3381	10.4037	7.6848	8.779	10.8211	11.7756	10.7499	10.9285	12.8837	12.3167	10.8778	8.9611	8.594	9.1901	11.7976	11.1545	12.0312	10.4168	8.7831	11.0245	11.2796	10.6915	9.919	7.9157	11.2349	10.6589	8.6879	7.1274	7.6219	10.7373	8.2084	8.2911	8.1544	8.4923	7.9787	10.5717	8.6959	11.0971	9.0206	10.6587	11.5447	7.4844	12.233
290	CFI	9.1368	9.0506	7.8032	4.6637	10.8008	8.0386	9.0348	6.1478	6.1829	7.98	7.5545	9.1862	7.9743	7.7553	9.5228	10.7791	5.6391	5.8557	7.3194	10.0564	7.9625	8.9083	6.6817	11.9767	8.1214	6.6085	9.0384	4.2868	6.1069	7.6604	8.335	6.635	6.1188	4.5226	5.5949	6.9811	5.5035	9.6948	4.8193	5.9155	9.0194	6.9111	9.0609	7.5256	4.5104	8.0261	5.3424	9.2253
291	PNP	11.5011	10.1972	9.1958	10.5491	11.3877	11.8653	10.1172	10.1887	10.3317	10.6373	10.1418	10.974	11.1519	9.2602	9.9296	9.8911	9.3776	10.6204	10.065	10.6299	11.3077	11.7403	10.9431	10.5156	10.3007	9.2034	11.1907	8.1345	11.0857	10.3614	10.1579	10.2216	9.0392	9.351	9.6667	8.7029	10.5618	10.2854	10.7882	9.6706	9.9715	12.2223	10.9955	10.624	9.6844	10.1795	9.3678	10.0421
292	ANKFY1	10.3865	10.1927	10.5167	10.2259	10.8206	10.3703	9.8841	9.7741	9.833	11.0144	10.6732	9.714	10.3782	10.91	10.8026	10.2108	9.9007	10.9581	10.6616	10.6327	9.5976	10.3982	9.812	10.5734	10.4543	9.5804	10.1913	10.4221	10.3753	10.4032	9.5599	9.9847	9.6258	10.873	9.64	10.603	10.6645	10.8616	10.0665	8.3822	10.0354	10.2518	10.0981	10.6748	9.988	10.0896	9.2361	9.8814
293	C1orf14	0	0	0	0	0	0	0	0	0	0	0	0	0.3921	0	0	0	0	0	0	0	0	0	0	0	0	0	0	0	0	0	0	0	0	0	2.5194	0	0	0.7057	0	0	0.4134	0	0	0	0	0.4486	0	0
294	CFB	9.3901	9.7139	8.2392	8.5253	12.3698	13.4141	9.1872	7.6138	10.034	12.1032	10.9904	8.3536	7.0966	11.1847	10.8045	12.2245	9.3177	7.1675	10.0857	12.2459	8.0259	11.304	8.8982	14.4915	12.0253	15.2059	8.8717	3.7498	6.0138	10.7944	10.0584	5.5821	5.9821	11.231	12.4364	7.9904	9.421	11.1031	6.5065	3.7379	10.3775	9.604	11.8463	8.7646	7.9412	13.9944	7.2092	11.9996
295	OR5P3	0	0	0	0	0	0	0.4979	0.9939	0	0.99	1.3613	0	0.3921	0.8068	0	1.6882	0.8084	0	0.8078	0	0	0	1.5317	0	0	1.0043	0	0.9693	0	0	0.6478	0	0	1.174	0.7452	0.9127	0	0.7057	0	0	0.4134	0	0.6377	0	0	1.829	0	0.6287
296	OR5P2	0	0	0.5047	0	0	0	0	0	0	0.5783	0	0	0	0.8068	0.7549	1.2225	0.8084	0	0.8078	1.1228	0	0.4799	0.5586	0	0	1.5908	0	1.3765	0	0	0	0	0	0	0	0	0.5084	0.7057	0	0	0	0	0	0	0.5698	0	0	0.8634
297	MLLT4	11.3395	10.8973	11.1188	9.6799	9.9181	9.2374	10.5842	10.5793	10.4869	10.0944	10.4056	10.4402	9.5863	10.9813	10.5932	10.4939	10.6659	10.2899	11.3139	10.1743	9.7154	10.3081	9.476	10.4876	9.5959	9.5184	11.6778	10.2789	11.3827	10.6009	9.4934	10.961	10.5495	10.9624	10.0456	10.8691	10.9998	10.0429	10.1027	11.6901	10.3305	9.5387	9.7516	10.4572	10.3489	9.9782	10.224	10.9599
298	SNORD115-6	0	0	0	0	0	0	0	0	0	0	0	0	0	0	0	0	0	0	0	0	0	0	0	0	0	0	0	0	0	0	0	0	0	0	0	0	0	0	0	0	0	0	0	0	0	0	0	0
299	CREBBP	11.5453	11.6452	10.9686	9.9054	10.5855	9.4742	11.2444	11.0301	9.8527	10.767	10.7365	11.356	10.7253	11.1919	10.8145	11.1663	9.7678	11.0765	10.5819	11.4261	9.8654	10.8148	11.5596	10.1875	10.2051	10.0761	10.5724	11.575	10.7404	10.414	9.6492	10.7349	10.3408	10.1192	11.1613	10.6521	10.4006	10.3834	10.099	11.4125	10.7291	10.0652	10.7006	10.2137	11.344	10.6235	11.1724	10.9864
300	PNN	11.0705	11.0169	10.6338	11.2459	10.7039	10.424	11.2392	11.6224	10.4652	10.2734	11.0396	11.6931	11.8578	11.2351	11.2648	10.8672	10.9773	11.2847	11.7346	11.0552	10.3842	10.6464	11.2263	11.45	10.9482	9.5652	11.0927	10.719	11.8829	11.5008	10.17	11.6507	11.4751	10.9934	10.5906	10.7712	10.6094	11.9689	11.8132	11.5623	10.5286	10.8079	10.7943	11.5539	11.0857	11.3835	10.9364	11.2928
301	PHYHIPL	4.1041	5.6285	1.0305	2.1066	0.7102	5.6703	0	5.9871	3.9477	1.8175	2.2654	4.3516	1.964	3.2662	3.3692	5.3543	3.4103	1.4369	1.6826	2.0889	5.607	2.5209	3.4401	0	0	0	1.8987	1.9631	10.4742	2.0219	8.0002	2.5876	2.5324	0	1.5072	4.1003	2.7898	1.9205	0	9.9297	0	2.3689	3.5526	2.6551	1.6687	0	3.3112	6.9139
302	ATP6V0E1	11.2182	12.0533	11.5658	12.1641	11.751	12.4012	11.3342	11.259	12.0436	11.2581	10.8721	11.1494	11.7355	11.3746	11.7102	11.5246	10.9518	11.689	11.8009	11.785	12.3092	11.2188	11.2143	11.4567	11.8211	12.5647	11.8839	11.2927	11.2593	11.1889	12.157	11.396	10.1603	11.4128	11.5787	11.2219	11.3482	11.8146	11.2762	10.1507	11.6272	11.9155	11.8497	12.4124	11.7249	11.7426	11.1724	11.5991
303	ATP6V0E2	8.5289	9.2302	10.2689	8.7437	6.4318	9.3526	8.026	10.8849	10.0879	10.0661	9.3234	7.4386	8.0828	9.6854	8.112	9.8196	10.8242	9.2233	10.3469	8.1419	5.9235	9.4038	9.7458	9.1556	10.8461	9.7177	8.4084	10.1546	11.9503	7.6647	11.2958	10.0309	10.8642	10.7796	10.4013	10.082	10.0605	9.8709	10.4076	10.9678	9.1649	7.3289	9.3098	9.3274	9.7113	8.4853	10.1274	8.2805
304	RNF128	1.7546	4.2507	11.1071	11.2901	9.009	8.8395	8.8628	12.3434	7.8944	9.1105	6.9593	5.5014	9.2085	12.4661	10.4078	9.0677	11.7706	12.9706	12.8318	8.3713	12.1163	8.426	11.6032	8.5156	9.7647	9.3945	9.5019	11.0872	4.3285	7.6173	11.4146	12.1334	10.9399	10.9818	10.9554	11.5922	11.2985	12.6985	6.3698	6.9928	10.291	7.579	8.955	9.7058	11.7931	8.2448	12.5991	10.6109
305	CFP	5.7343	4.9474	5.6795	2.5531	4.3176	4.9311	3.2715	3.796	3.3805	4.5354	4.9455	3.0943	3.9708	5.0702	7.0921	7.1168	3.4285	4.4117	6.3115	3.3261	4.6368	6.5199	3.9245	4.358	5.9055	8.3662	4.505	4.7128	4.636	6.409	7.5373	3.9247	4.1242	3.7616	3.1881	4.288	3.9014	2.519	4.1005	4.6494	3.6942	6.0372	6.5086	5.508	1.9655	3.8206	2.9604	4.3106
306	AAAS	8.8193	9.4045	9.5308	10.6567	9.5428	9.7907	10.34	10.1261	10.7774	9.2838	9.9857	10.0452	10.147	9.6051	9.4136	9.8437	9.4522	9.5164	10.0088	9.7644	9.5644	9.6688	10.0843	9.5449	9.3991	10.1786	9.3695	10.0923	10.4389	10.2416	10.0008	9.7481	10.3296	8.8222	9.6351	9.4854	9.153	9.4643	10.6173	10.4014	9.5504	9.306	9.509	10.2772	10.0774	9.5389	9.4318	9.7295
307	HAMP	5.0467	3.3687	5.2581	9.415	0	4.1347	0.4979	1.9908	1.854	1.7931	0.8356	3.8273	0.9538	1.9991	1.2479	4.3925	3.4285	1.0888	0	2.6096	1.942	3.1526	2.6325	5.6433	3.9607	7.1984	0.828	0.9693	1.0714	0.6741	6.7025	0.5436	0	0	2.602	1.4674	6.2277	1.9408	3.4796	0	3.1095	6.2046	2.8308	5.2937	0	3.9957	2.3095	0.8634
308	ZNF394	8.3412	8.9955	8.5554	9.7123	8.5669	8.8379	9.1945	9.3563	8.6572	8.4394	8.675	8.9619	9.5295	8.8825	9.5951	9.1354	8.8597	9.4165	9.305	8.5957	8.6826	8.1734	8.9923	8.1367	9.5971	10.616	9.0191	9.1129	8.093	8.2766	9.3579	9.2288	9.5852	8.4728	9.0465	9.8466	8.9935	8.1496	8.8449	9.2731	9.1897	9.2165	9.228	9.1352	9.1075	9.102	8.8684	8.7592
309	SIDT1	4.3776	6.5008	4.9612	8.1794	8.3727	4.2954	3.2715	8.8947	5.6486	7.6489	5.9031	3.0943	6.684	9.526	9.4622	8.918	8.6328	9.2013	10.3187	9.8036	3.1634	6.2325	8.7991	5.1743	9.7962	8.627	8.299	6.7242	1.3037	6.4191	7.3793	10.897	6.0608	7.3437	8.6679	9.9672	7.8295	9.0771	1.7259	5.0328	8.045	6.7356	8.2344	3.382	7.45	6.6932	2.1348	8.838
310	SERPINA10	0	0	0	0	1.5747	1.3522	0.4979	0	0	0	0	0	0	0	0	0	1.3234	0	0	2.6096	0	0	1.7502	0	0	0	0	0	0.7944	0.6741	0	0	0	0	0	4.0778	0	1.1775	0	0.3717	0	0	0	0	0	0	0	2.7517
311	SIDT2	10.2497	9.7053	10.1848	8.9772	9.6362	9.518	8.9881	9.9532	10.156	9.6968	9.2801	9.5264	8.4794	10.1994	9.5833	11.0155	9.1986	8.2517	8.2622	9.2272	9.7414	9.613	8.7483	9.5648	9.6608	9.3593	10.2154	9.99	8.466	9.7411	10.1925	8.8163	7.9504	8.2017	9.8987	9.7143	8.25	9.3681	9.0477	9.4516	9.3321	8.947	9.4581	10.3112	7.9564	9.8056	8.4566	9.9106
312	SNORD115-7	0	0	0	0	0	0	0	0	0	0	0	0	0	0	0	0	0	0	0	0	0	0	0	0	0	0	0	0	0	0	0	0	0	0	0	0	0	0	0	0	0	0	0	0	0	0	0	0
313	TAF8	7.8878	8.7632	9.5986	9.0324	9.0473	9.0316	9.4013	8.1628	9.1309	8.7349	9.2523	9.2788	9.1319	9.1118	8.9382	9.0985	8.5221	8.7922	9.0378	9.6971	9.1947	9.1768	8.3584	8.5326	10.193	9.1508	8.6306	8.9833	8.1649	9.222	8.5201	9.1132	9.2594	9.5381	9.3393	8.5685	9.28	9.4585	8.842	8.5409	8.8606	8.5127	8.7128	8.9182	9.3495	9.1983	8.8597	9.4373
314	PISRT1	0	0	0	0	0	0	0	0	0	0	0	0	0	0	0	0	0	0	0	0	0	0	0	0	0	0	0	0	0	0	0	0	0	0	0	0	0	0	0	0	0	0	0	0	0	0	0	0
315	SIX4	4.1712	8.6913	6.8443	7.045	8.2734	7.0609	7.8748	8.8597	9.489	7.4354	8.0732	8.7059	8.046	8.5272	6.3718	7.9933	4.8851	8.5316	8.0405	8.1658	7.9789	8.5344	7.2641	6.2477	7.5729	6.9744	5.1337	8.0674	8.4549	8.8628	6.5096	8.5073	7.3617	7.9126	7.8017	8.457	7.151	8.9983	5.3468	7.3865	7.5833	6.2504	6.8657	6.3967	7.7517	8.0301	6.5845	8.3939
316	LOC283070	7.2682	7.4978	7.418	8.6723	8.9183	8.8297	8.4069	10.0852	5.9093	6.2931	4.6918	6.6433	7.0292	8.3563	8.8666	7.6512	5.5723	9.2027	8.1146	8.9892	8.4678	8.0839	8.2661	7.9821	5.8235	9.6829	8.8907	7.8767	7.1496	5.7066	7.6228	8.9031	5.2985	6.7436	9.2492	8.8032	5.2061	8.3343	6.4095	7.1443	6.9706	5.9174	7.3564	5.8856	3.9111	7.5747	10.0349	9.4184
317	SIX6	0	0	0	0	0	0	0	0	0	0	0	0	0.3921	0	0	0	0	0	0	0	0	0	0	0	0	0	0	0	0	0	0	0	0	0	0	0	0	0	0.5475	0	0	0	0	0	0	0	0	0
318	PM20D1	3.3365	0	11.9057	11.1016	5.5219	2.0377	0.4979	13.2145	0	2.1544	0.3351	2.254	0.7002	12.9285	6.4131	3.5984	13.6928	10.8968	12.7231	4.3665	0	2.8707	0.9602	1.6633	5.6818	7.4598	1.3507	11.7705	0	2.1933	9.0631	7.1904	13.0495	12.7962	5.6348	7.0785	14.2272	2.4373	0	1.7445	12.0003	1.2789	13.5891	1.3622	4.7369	0.4486	3.0616	6.3304
319	MR1	7.3047	7.0057	8.1941	8.1447	8.9517	8.2691	7.1495	8.2429	5.9827	7.8318	7.2244	6.0857	8.7518	9.0792	8.2109	8.3718	6.0025	7.5723	7.2536	9.0492	7.2977	8.0129	9.2335	7.8902	6.9792	7.0639	7.3625	7.5651	3.9022	7.4652	7.5417	7.7276	5.5157	8.2675	8.052	7.4355	4.1619	7.9133	6.6	4.3292	8.3062	8.4688	7.2445	7.8044	7.1039	9.1267	7.1814	8.4125
320	MGC4473	0.481	0.6978	1.8125	0	4.1893	0	2.7593	0	4.3095	0	0.6069	0	0.3921	0	0	0.9176	0.8084	0	0	0	0.6494	4.1027	0	1.2019	0	0	0	0	3.9372	0.6741	3.2481	0	0.936	0	0.7452	0	0	0	0	0.3717	0.9967	0.5612	0	0	0	0	0	1.5419
321	SIX3	0	0	0.5047	0	0	0	3.9083	0	3.583	0.99	3.4513	7.4464	8.9822	0.4591	0.4263	1.8746	5.3512	6.6784	4.0989	0	0	1.7518	6.008	6.5642	4.1873	4.4677	0	1.1872	5.9183	0.6741	0	0	2.6959	7.7951	0.4202	8.7715	0.5084	0.3956	4.2826	5.6117	2.9328	0	0.6377	1.6297	2.1342	6.532	1.7054	0
322	SNORD115-4	0	0	0	0	0	0	0	0	0	0	0	0	0	0	0	0	0	0	0	0	0	0	0	0	0	0	0	0	0	0	0	0	0	0	0	0	0	0	0	0	0	0	0	0	0	0	0	0
323	WASH3P	8.5026	8.734	9.0654	9.9248	8.1567	8.616	9.261	9.7765	9.2509	8.2374	8.8577	10.1779	9.4048	9.5572	9.0574	8.4138	9.5187	8.8948	9.2686	8.7732	9.2211	8.1088	9.3193	9.4044	9.8005	11.7272	8.2187	10.0272	9.5668	8.8424	10.3493	8.639	10.9264	8.8558	9.2817	10.3774	10.4002	10.1546	9.6178	9.1238	8.9211	8.7779	9.5123	8.926	8.8876	9.7782	10.0588	9.4481
324	CNPY4	8.619	9.775	8.0827	6.8709	8.5809	8.3673	7.5366	8.8191	11.5642	7.6418	9.5751	10.4996	7.6162	7.8378	7.5911	8.1795	8.5686	7.8616	7.5849	7.7609	8.5179	8.4555	8.512	8.8911	8.8842	7.2754	7.6621	8.4028	8.2175	8.0358	8.9269	7.9468	8.1456	7.0946	9.1727	8.189	7.3434	7.9469	8.1911	9.3939	8.4154	7.5754	8.3197	7.8444	8.5387	9.4064	8.2154	8.0636
325	CNPY3	9.1817	10.6886	10.807	11.7503	10.4427	11.4456	10.9033	10.6034	11.9412	10.6184	9.7907	10.7268	10.6875	9.9378	10.5768	10.8062	11.2202	10.9363	10.2128	10.4982	10.6765	10.5608	10.1234	10.8388	11.2725	12.832	10.3506	11.3678	10.8598	10.763	11.6778	10.4235	11.9193	12.0555	11.3497	10.4584	9.9594	11.1744	10.8069	10.8119	10.7866	9.8672	10.0723	10.4158	10.5746	11.4006	10.5101	11.4078
326	CNPY2	9.0883	10.8755	10.9142	11.8358	10.5947	11.522	10.1682	11.1467	12.7068	10.1561	10.5829	11.2115	10.8297	10.6412	10.0552	10.4386	11.227	10.2834	10.891	10.5338	10.9504	10.4917	11.2857	10.7692	11.019	11.0359	10.1157	11.0024	11.3069	10.7904	11.0992	11.1213	12.14	11.1193	10.6045	10.195	11.5422	10.8576	11.4483	10.3148	11.1131	10.5822	10.783	11.8797	11.2367	10.8542	10.8512	10.4493
327	CNPY1	0	2.0391	0	0	0	0.6019	0	0	0	0	0	0	0	0	0	0.5306	0	0	0	0	0	0	0	0	0	0	0	0	6.6082	0	0	0	0	0	5.6925	0	0	0	0.5475	2.4351	0	0	0	0	0	0	0	0
328	NODAL	3.5946	2.0391	2.6879	2.5531	2.3096	1.3522	2.6687	3.3813	6.8259	2.1544	4.3838	6.9596	3.1891	3.9646	2.0334	4.0101	3.2117	1.9326	4.8651	1.1228	1.942	2.1864	4.7802	2.0123	3.4507	2.3289	2.8483	3.2174	3.9372	1.758	4.3003	2.9753	3.3409	2.2536	3.7916	2.4365	2.131	3.0995	1.9143	5.0837	0	0.5612	1.9181	2.3754	0.5698	0.7903	3.1561	5.3139
329	SYNJ1	8.1373	7.5028	8.3761	6.2871	8.3801	7.6348	6.9084	7.8144	5.8052	7.5911	7.6995	7.0341	8.9777	8.8324	8.3602	7.1168	7.1674	8.3886	7.8682	8.6573	7.5808	7.9659	8.8067	6.9853	8.1214	5.7634	7.2929	8.3838	8.8162	7.747	7.4085	7.3767	6.5569	6.8258	8.4961	8.0348	7.8106	8.9858	5.6283	8.3961	7.9591	7.2679	7.9787	9.3634	7.658	8.0037	8.2745	8.2869
330	KNDC1	1.9146	2.722	0	0.8572	4.1893	1.8433	1.1613	0.5809	2.6393	1.3099	0.3351	2.254	0.3921	0.4591	3.2621	2.1878	0	1.0888	0	3.1458	1.7111	0	0.9602	1.2019	3.0505	3.7085	2.0359	0	0	1.1317	2.3125	0.5436	1.9029	0	6.2426	0.9127	0.8836	1.9408	1.5091	6.4397	1.8696	3.4576	2.7134	1.0337	0.9771	2.2163	1.0913	0.6287
331	HMG20A	8.9474	9.8479	9.0173	9.5232	9.4555	8.5458	9.7252	9.3265	9.236	8.8065	9.4917	10.448	8.957	9.9389	8.9731	9.69	8.7381	9.2382	9.5223	9.474	9.2961	9.4013	9.332	9.2741	9.5392	9.1224	9.0405	9.7803	9.4588	8.9278	9.2955	9.5536	9.1243	9.2489	8.5505	8.178	9.4912	9.4604	9.3329	10.1432	8.7834	9.6462	9.3061	9.2796	8.8653	8.9571	8.7216	9.9834
332	HMG20B	10.2468	11.1083	10.5005	11.8602	10.5128	11.0006	10.4727	10.9211	11.139	10.6541	10.4883	10.5339	9.8652	10.4145	10.4987	10.1117	11.8605	11.8139	10.8131	10.313	11.7188	10.5566	10.8805	10.5966	11.2306	12.1568	10.3203	10.1405	11.0504	10.4007	11.9203	11.0765	11.8929	10.9683	11.1504	11.6833	10.614	9.9206	11.0683	10.1033	10.7993	10.5064	10.844	10.3675	10.3087	10.8056	10.9636	10.7451
333	PHOSPHO2	5.9596	4.1532	4.4185	4.9364	5.3018	5.4583	5.3107	5.379	6.1933	4.9579	5.2782	5.5887	5.4344	6.8011	5.4585	5.0829	5.1214	4.6663	4.4355	5.0864	3.9801	5.0566	5.131	5.6308	5.1739	4.2562	4.8141	7.0976	5.9816	4.0431	4.4575	5.0005	5.6952	5.4291	5.3734	3.8318	6.5925	4.8768	6.957	5.8749	5.1051	5.5729	5.9717	4.8716	6.2119	5.837	3.0616	5.6995
334	AAGAB	9.3132	9.971	9.9417	10.2434	10.2513	9.9471	11.5333	9.5318	10.1948	9.8294	10.0487	9.8991	11.9336	10.4109	10.2724	10.1233	9.6741	9.7618	10.7018	10.3939	10.3487	9.8979	10.9159	10.0332	10.3447	10.3848	10.0883	10.9176	9.5457	9.7227	10.3355	10.3157	9.7671	10.5353	10.3607	9.261	10.272	10.2017	10.1965	10.684	10.1358	10.8568	10.2865	10.1218	10.7588	10.0687	10.487	10.3468
335	C4orf19	3.8081	7.8756	7.3438	8.1794	6.2701	6.8413	2.9251	8.5992	7.4326	6.9857	5.4298	7.8884	6.1678	8.0739	10.1332	8.8164	6.7304	6.1471	8.1393	6.7519	2.6459	2.1624	8.9272	9.9352	7.8427	9.1172	8.4325	9.0988	4.9896	5.9484	6.7701	7.122	8.4818	9.0733	9.0214	9.074	9.5308	8.3001	8.9543	5.8492	9.2331	1.1364	7.6114	11.1441	8.6665	9.4907	8.7408	10.2629
336	C3orf79	0	0.6978	0	0.4914	0.3592	0	0	0	0	0	1.2064	0	0	0	0.4263	0	0	0	0	0	0.6494	1.3665	0	0	0	0	0	0	0	0	0	0	0	0	0	0.9127	0	0	0	0	0	0	0	0	0	1.0663	0	0
337	SLC7A6OS	7.1154	7.6886	8.4395	6.8698	7.4429	7.3938	8.6972	8.173	7.821	7.3655	8.1635	8.031	8.4719	7.9915	7.3487	8.3267	8.0308	7.8571	6.8178	7.0905	7.3088	8.5041	8.1447	7.7332	7.5895	3.8369	7.1132	9.0488	7.7188	8.0195	6.5746	7.4155	7.4494	7.371	8.2033	7.0561	8.6836	6.7662	7.4836	8.8053	7.6464	6.732	7.4276	8.5174	8.8704	7.903	7.345	7.7345
338	C3orf77	0	0	0	0	0	0.6019	0	0	0	0	0	0	0	0	0	0	0	0	0	0	0	0	0	0	0	0	0	0	0	0	0	0	0	0	0	0	0	0	0	0	0	0	0.6377	0	0.9771	0	0	0
339	C3orf75	8.0474	8.8991	8.8041	10.2087	8.8144	9.2162	8.0644	9.3519	9.797	8.7954	8.1376	9.3925	8.5705	8.966	8.9331	9.0042	9.09	8.9369	9.7531	8.639	8.7489	8.6621	9.2792	10.0498	8.7619	9.5652	8.7075	7.8865	10.1232	8.4948	9.7495	9.2625	8.9831	9.6348	7.8083	9.5412	9.5098	9.7519	9.4763	10.1346	8.8554	8.8119	8.899	8.9628	8.6613	8.4957	8.5667	9.1579
340	C3orf74	0	0	0	0	1.2711	2.6268	2.4684	0	0	0	1.2064	0	0.7002	0	0.4263	0.5306	0	0.6448	0	1.3619	0	2.7907	0	0.5195	4.0208	0	2.8483	0.3998	1.0714	1.1317	0.6478	0	0	0	0.4202	0	0.5084	0	0	0	0	0.9642	0.6377	0	0.5698	0	0	1.0652
341	C4orf10	7.6345	7.2173	7.0385	8.0476	8.1795	10.5001	8.9085	8.7091	8.3723	8.4982	7.7957	8.4953	9.4943	7.854	9.1455	8.1015	7.4195	6.9243	8.711	8.5899	7.9267	7.809	8.9812	8.8348	8.5322	9.1376	7.6075	8.0166	7.2842	7.8797	7.9167	8.4652	8.5546	8.2999	7.9314	8.2314	8.0808	8.4198	8.6921	9.0771	8.4957	8.8684	8.5669	7.6457	8.7859	8.1566	7.6122	8.4658
342	C3orf72	3.1562	1.519	6.5149	0.8572	1.8255	5.3342	5.9922	0.5809	1.6286	0	6.9037	1.9364	5.7575	0.4591	0.4263	2.5581	0	2.602	0.4596	4.5469	2.8587	0.4799	2.9297	0	1.2169	1.5908	3.5671	0	0	6.6071	0	2.3557	5.8712	1.174	2.1312	0.9127	2.2638	2.8061	5.0777	3.972	0.4134	1.756	1.4155	4.8972	3.0468	1.4975	0	6.2131
343	C3orf71	3.5969	5.1163	4.1498	5.4861	3.5998	5.5341	4.9436	5.6745	6.1514	4.3385	2.5148	5.1334	4.1606	3.9988	4.3656	5.2872	6.3017	4.0246	4.7304	4.8118	4.3079	4.2007	5.2833	5.5715	5.2785	5.5631	4.4066	3.9418	5.9784	3.3184	5.8356	4.9306	5.2698	4.8156	5.2294	6.4278	4.9977	6.1139	5.3185	6.507	4.8836	5.059	5.6432	4.7778	4.6096	4.9327	4.026	5.0567
344	C3orf70	10.3954	5.894	8.1157	4.6404	3.9984	4.6026	6.7238	8.013	5.2331	6.5347	3.583	4.6727	8.1077	6.6747	7.2857	6.8595	8.3267	7.5333	6.1455	6.5491	5.9235	5.9489	7.9309	4.9296	5.0922	4.6522	8.1376	8.4002	5.4089	4.8277	7.0497	4.6584	7.8063	8.6067	3.8264	8.6814	7.965	4.8617	4.7217	9.4264	4.5785	4.763	9.8268	6.7664	9.4911	6.0021	5.3424	5.3139
345	ZNF285	5.1944	5.3725	6.7907	6.0864	5.1945	4.7486	1.1613	7.6918	4.6168	5.1899	6.8326	4.5032	3.9418	7.0822	5.1725	4.8801	7.0332	6.8074	6.3318	0.836	5.3503	5.8238	2.9297	5.9868	5.5037	6.1171	4.6896	7.3133	5.5054	4.4493	6.7412	6.5459	8.1079	5.5501	4.0781	7.2304	7.8052	5.7716	5.5594	6.4783	5.766	2.7455	5.9315	5.5887	6.8909	5.7902	5.4582	6.7074
346	MRO	5.3976	3.68	4.7529	0.8572	1.4309	4.5715	1.9581	1.3146	1.6286	4.2289	1.2064	5.1264	2.6575	2.5535	3.2621	4.8132	3.4285	0.6448	0	1.3619	4.424	4.7361	0.9602	2.9883	2.7991	1.0043	3.1296	0.3998	1.5037	0.6741	3.0648	0.9375	0	2.0499	3.563	0.9127	2.2638	1.5324	4.0207	3.206	3.5788	3.1057	2.8308	5.2743	1.2944	2.6939	3.6861	0.8634
347	ZFP82	5.4377	6.0511	6.7237	4.7747	5.8178	5.0258	3.9854	6.9068	5.4032	6.472	7.9716	6.6569	6.0907	7.2934	4.9174	7.6828	6.9391	3.9681	6.1379	5.856	6.4213	6.6446	3.5112	7.492	6.6487	6.5004	4.8533	7.0293	6.6925	3.551	5.4618	5.4896	4.629	5.2018	6.249	6.4942	7.3283	6.82	2.4895	8.5248	5.8514	5.1774	6.0207	5.7518	6.7808	5.6714	5.4766	6.8163
348	CHFR	8.8307	9.7993	9.6737	9.8576	9.7658	9.5588	8.929	9.5681	9.2247	9.3243	9.8899	9.5513	10.1541	9.2182	9.6424	9.8796	9.2373	9.7287	9.9188	9.3946	9.6465	9.3065	9.6967	9.3257	10.1749	9.125	9.8702	9.228	9.3404	8.5463	9.6573	9.3267	9.5004	9.4174	9.7602	10.7901	9.2087	9.4461	8.9617	9.6481	9.5517	9.4275	9.2532	10.6425	9.7994	9.2994	9.9293	9.0266
349	EFHA1	9.3372	9.4018	8.874	9.02	9.4004	8.9659	10.0682	9.5035	9.7213	9.744	9.3146	9.7317	9.6078	9.8724	9.6412	9.4851	9.1954	10.4594	10.0765	9.062	9.5326	8.9237	9.4988	9.0482	8.664	8.1836	9.3388	9.4957	9.9716	8.9899	9.2759	9.5279	8.875	9.4267	8.5256	8.6373	9.3311	9.8399	9.6304	8.9366	8.9942	9.7747	9.4205	9.7902	9.1597	9.4973	9.1936	9.4276
350	RTBDN	0	2.722	0.8777	1.5987	1.7055	0.6019	2.6687	0	1.854	0.5783	1.6286	1.5286	5.9001	1.6996	0.7549	2.5581	0	1.0888	0.8078	2.6995	4.0312	4.6252	6.1872	0.9006	2.4946	1.0043	0	1.1872	6.0758	4.5986	4.0763	0.9375	0.936	2.8642	4.2157	0	1.1811	4.3167	4.1762	7.1562	3.409	0.5612	3.0402	1.3622	0.5698	3.2308	3.3284	3.1121
351	EFHA2	8.7481	5.8165	3.0938	0.4914	2.5375	3.6309	5.1714	3.9428	1.0328	4.1905	5.3395	7.5444	3.1388	4.5534	5.2657	5.3733	4.2503	3.1519	3.0232	1.567	5.2887	2.9465	3.5698	2.2931	3.6157	3.1776	6.1763	1.6938	5.5848	3.1281	3.7515	2.6985	2.8861	0	2.3383	3.8318	2.131	5.4666	6.3372	6.4687	2.9328	3.0237	6.7059	5.4913	1.5543	4.4929	3.2448	5.4373
352	AAA1	0	0	0	1.1488	0	0	1.4053	0	0	0	0	2.254	0.3921	0	0	1.474	0	3.0574	0.4596	0	0	0	0.5586	0	0	0	0	0.7125	3.2945	0	0.6478	0.5436	0	0	0	0	0	0.9608	0.5475	0.3717	0	0	0	0.6075	0.5698	0	0	3.9261
353	GPR75	4.1064	4.2028	3.7163	2.6496	3.3686	2.7429	3.8682	3.237	0.6069	2.3059	4.8571	3.8273	3.1891	4.3825	4.1574	4.0494	4.3599	4.522	5.4018	3.9565	1.942	3.5429	4.2454	3.3367	3.4507	2.3289	4.3491	5.8775	3.3475	4.1438	2.7371	3.2074	3.4654	4.2642	3.926	2.6544	2.8753	4.8927	2.6034	3.379	5.1364	2.7455	3.6637	4.1502	4.2043	1.829	4.1666	5.4996
354	NUDT9P1	2.5232	0	1.174	0.8572	0.3592	0.6019	0.8674	0.5809	0	0.99	2.9634	2.5141	2.1491	1.9991	1.443	1.474	2.2499	0	1.3224	2.1805	0.6494	0.4799	1.2741	3.4555	1.8675	2.3289	0.828	1.3765	2.5293	1.758	1.0932	0.9375	0.936	0.7032	2.8922	0	0	1.3659	1.7259	4.1012	1.2185	1.756	1.4155	1.0337	0.9771	3.3388	0.6464	2.1859
355	SYPL2	8.0878	4.509	4.3106	1.3912	3.5536	2.209	3.0738	5.0105	6.6341	4.9806	3.2676	3.2453	4.28	4.1886	4.8673	7.1712	4.3599	4.373	3.2103	2.3003	6.0771	5.6758	4.1333	4.2634	3.0505	4.0956	5.5223	2.2724	4.1005	3.3964	4.4197	3.2772	2.4767	0.7032	2.0154	3.1608	2.131	2.8697	2.4895	5.3666	2.8687	2.5248	7.3117	5.6946	3.4815	2.9193	3.9725	2.8642
356	RFX8	1.1291	3.5327	1.4195	1.1488	3.0617	4.5398	2.3567	2.6901	1.3612	2.9825	2.8633	4.2409	0.9538	2.2469	1.0224	2.0397	3.5259	0	0.8078	0.836	5.3301	5.5355	1.5317	5.3685	2.1081	0	0	0.7125	3.8296	3.8179	4.0763	0	0	2.0499	1.2341	1.4674	0.8836	0.9608	2.6034	3.0095	1.8696	2.4004	2.1161	3.2292	0	2.848	2.9604	1.8995
357	ZNF222	7.0735	5.4152	6.2575	7	5.7125	4.8813	4.6855	6.0112	5.7075	4.9579	7.004	5.9967	4.6467	7.6853	6.2791	6.1401	7.3033	6.6051	6.7902	4.8693	5.8684	5.648	5.8596	5.425	5.7719	6.1171	4.9287	8.0299	6.7101	5.859	5.9043	6.96	5.8935	6.2448	4.8242	8.2279	6.955	6.8576	5.8269	6.8621	5.3655	3.3269	6.177	5.357	8.1287	5.0681	5.6872	7.0025
358	RFX4	0.8412	0	0	0	0	0	0	0.5809	0	0	0.6069	5.5014	0	0	0	0	0	0	0	0	0.6494	0	0	0.5195	0	0	0	0	0	0	0.6478	0.5436	0	0	0	0	0.5084	0	1.7259	1.4663	0	0	0	0	0	0	0.6464	0
359	OR2C3	0	0	0	0	0	0	0	0	0	0	0	0	0	0	0	0	0	0	0	0	0	0	0.5586	0	0.7332	1.0043	0	0.3998	0.7944	0	0	0	0	0	0	0	0	0	0	2.0815	0.4134	0	0	0	0	0	0	0
360	AVPR2	4.0729	2.722	3.8055	0.4914	1.0913	3.9537	0.4979	1.5768	3.3805	2.7902	0.8356	4.6727	2.8573	3.8568	6.1453	4.7902	3.0897	4.9212	3.3227	1.3619	1.7111	3.4932	2.3938	1.451	4.4283	6.4009	4.6003	2.8847	4.678	2.1933	5.4618	3.9675	3.2046	0	2.8922	3.1608	2.131	0.7057	6.6406	4.2423	1.2185	2.7455	4.1437	3.4527	1.7745	2.3253	1.4308	1.7899
361	RFX7	8.6306	9.1313	8.2899	8.4257	9.6215	8.14	9.2286	8.4817	7.9101	8.1943	8.977	9.5942	9.4278	9.5471	8.7459	9.4051	9.1618	9.4412	9.2642	9.767	8.9229	8.7704	9.7844	8.4599	9.1085	9.0721	8.5314	9.4628	8.0336	8.3149	9.0858	9.7702	8.2004	8.288	8.3513	8.2757	7.7805	9.2418	8.7521	9.5154	8.681	8.2831	8.0133	8.5279	9.5152	7.7609	9.144	9.4413
362	NRXN3	8.1333	6.0911	8.7932	6.5963	2.1349	3.505	4.1619	9.4057	7.9835	4.151	0.3351	10.3812	7.1483	4.6853	7.9907	6.6898	3.7028	7.9097	8.0156	4.062	4.5693	3.5429	6.3212	1.6633	3.0505	6.8541	4.7323	0.9693	11.1743	3.0263	7.524	6.1123	7.8063	0.7032	3.2914	7.1786	3.6815	0.3956	6.7622	2.5114	6.4473	1.537	8.8787	4.0166	8.7853	4.1519	3.6861	7.3214
363	GPR77	4.0034	3.2791	2.8642	0.8572	5.705	3.4377	3.0738	1.7986	5.0402	3.5666	3.8934	4.0072	2.1491	1.3212	2.0334	4.3616	2.9564	1.0888	2.7287	3.4863	3.1634	4.8589	0.9602	4.2305	5.2259	1.0043	2.4986	0.7125	1.0714	4.0943	5.2632	0	1.499	0.7032	3.6433	0.9127	2.2638	0.3956	2.4895	1.3041	1.7323	8.2109	4.3147	3.8693	0.5698	2.6102	3.2448	1.5419
364	NRXN1	8.7091	5.2599	2.6879	1.5987	0	2.6268	6.3611	1.7986	3.583	2.8895	0.3351	0	2.1491	2.7269	5.1447	3.4884	0.8084	0	0.8078	1.3619	1.7111	1.1269	1.9399	0	0.7332	0	5.9417	0	9.351	0.6741	1.4331	1.9052	0.936	0	0	0	0	0	5.4721	10.2376	0	0	4.4308	1.3622	0	0	0	0
365	RFX3	6.2664	3.8761	5.0731	5.099	4.8851	4.4052	6.5121	4.4478	5.1505	4.4727	6.1621	6.375	6.2996	4.9703	5.6778	4.4523	5.3775	4.72	4.22	5.7442	5.7666	5.9021	4.209	5.967	4.9449	4.6522	4.2931	4.8469	6.6027	6.8198	3.4107	5.4296	4.7318	6.4229	4.7923	5.3785	7.0067	5.4034	6.3372	6.0999	5.1899	4.8841	5.2146	5.2347	6.0631	4.6053	4.2968	5.304
366	SNORD104	0	0	0	0	0	0	0	0	0	0	0	0	0	0	0	0	0	0	0	0	0	0	0	0	0	0	0	0	0	0	0	0	0	0	0	0	0	0	0	0	0	0	0	0	0	0	0	0
367	RFPL2	0	0	0.8777	1.1488	0	0.6019	0	1.7986	0.6069	0	1.8541	5.0464	1.6719	1.8571	0.7549	1.2225	1.3234	5.9897	0.4596	0.836	1.0956	0	1.7502	0.5195	0	0	0	2.2724	0.4511	0	2.7371	0.5436	1.499	0	1.0103	1.867	2.2638	0.3956	2.3657	3.379	0	2.2643	1.6886	3.4527	3.2805	0.4486	1.4308	1.5419
368	VPS37D	4.7184	6.4504	4.6841	5.8327	6.6224	4.9311	6.6723	4.9424	7.1088	4.4403	3.6447	7.3908	6.8688	6.3229	4.9499	6.2247	6.974	4.657	6.4542	2.1805	6.3825	4.1027	7.0544	4.1269	2.4946	7.7366	4.1743	7.3104	8.2819	4.8576	6.1322	6.6678	7.6899	7.2984	6.5646	6.1797	6.9388	6.0232	7.2604	8.8501	3.8682	3.0237	5.4158	3.4527	7.442	3.8574	7.5069	5.8934
369	NLRP13	0	0	0	0	0	0	0	0	0	0	0	0	0	0	0	0	0	0	0.4596	0	0	0	0	0	0	0	0	0	0	0	0	0.5436	0	0	0	0	0	0	0	0	0	0	0	0.6075	0	0	0	0
370	APC	10.0562	9.7429	9.1875	7.4717	9.1614	8.0639	9.38	8.4411	8.3385	8.3376	8.8355	8.5694	10.1241	9.4147	9.1406	8.4509	8.1699	9.9304	9.0201	9.9972	8.7584	9.1389	8.3994	8.8306	8.4996	6.6525	9.4691	8.6557	8.5342	8.8757	7.3842	9.1036	7.3537	8.0317	9.0639	8.5033	8.6078	9.3043	8.4376	9.2531	9.1666	8.305	9.1707	8.9972	9.4999	9.712	8.4197	8.9085
371	TMEM179B	8.6912	9.5624	9.9187	11.4449	9.7885	9.9719	9.4471	10.9983	12.1427	9.9828	9.7378	10.0606	9.437	10.6014	10.2539	10.5001	10.4596	8.8462	10.1655	9.9028	10.3163	9.6806	10.5105	9.7205	10.8956	10.9216	9.7152	10.0826	9.5514	9.4194	11.4525	9.5632	9.9473	11.7566	11.044	10.5161	10.2621	10.6117	10.3796	9.4638	9.8241	10.3491	9.7765	9.9484	10.4174	9.9402	9.3826	10.5213
372	ABCE1	10.9201	10.3349	10.0708	10.4986	10.6938	9.9289	10.8014	10.5148	9.9213	10.3909	11.1235	10.8905	11.3336	10.7573	10.5686	10.4298	11.4587	10.9667	10.7365	10.4002	10.0799	14.2903	11.0977	12.2932	10.2754	8.2423	10.8483	10.1696	10.0635	11.0697	9.9839	10.4993	10.8748	10.2648	10.1079	10.8561	11.0825	10.2312	10.9184	10.6081	11.1384	10.8639	9.9958	10.3263	10.2497	10.3375	10.6557	10.4675
373	UQCRC2	12.4925	10.8466	11.4525	12.1916	11.4721	11.4467	12.2244	11.3271	11.435	11.4658	11.1756	11.7534	11.8816	12.1155	12.4501	11.6914	11.5501	11.2061	11.764	11.9497	11.5339	11.5529	11.4508	11.2074	10.8061	10.3056	12.3947	11.0753	11.7787	10.9622	10.9489	12.0915	11.7969	11.8294	11.2125	10.2421	11.9069	10.9902	12.6067	11.7241	11.7652	12.0188	11.5685	11.3842	12.3861	11.0268	11.278	11.6467
374	XPNPEP1	9.6179	9.9719	10.5717	10.3656	10.3978	9.8542	10.787	9.6199	11.2922	9.7913	10.6426	11.1277	10.8765	9.1216	10.6607	10.3748	9.3429	9.5994	10.2944	9.9407	10.2818	10.4045	10.484	9.4799	9.6216	9.6704	9.9413	9.8312	10.3693	10.5289	9.7197	10.149	9.6141	9.4068	10.5193	9.6734	9.9191	9.8419	10.2759	10.2256	9.8235	9.8133	9.7272	10.3368	10.3004	10.1804	10.29	9.8603
375	XPNPEP2	8.756	1.166	4.1834	1.3912	0.886	2.3621	0	2.6901	4.9454	7.0781	2.049	5.6711	2.9766	3.3739	6.1453	7.9157	2.646	0	0.8078	2.7841	1.4359	4.648	2.9297	2.2931	4.2886	0	5.2848	4.7814	0.4511	2.6691	4.8178	3.689	0	1.174	2.6802	1.4674	1.8218	0	0.5475	0.912	3.3159	3.1057	8.0977	2.8646	0.5698	2.4266	0	0
376	TIGD4	0.8412	2.0391	1.4195	0.4914	2.039	2.5005	1.9581	3.237	1.3612	2.6835	3.7881	2.7344	1.9302	2.8063	2.1498	1.474	2.0019	2.4614	3.7013	1.1228	2.7409	1.9117	3.6261	1.451	2.4946	1.0043	2.0359	3.2174	3.8296	1.758	1.9388	2.9753	3.0541	2.7341	2.6802	2.6544	2.9561	3.6636	3.2883	3.0095	2.9328	0.5612	2.4454	2.222	2.9597	3.0521	1.7054	4.1863
377	ZNHIT3	8.4467	9.5385	8.9058	9.8319	8.6728	9.7152	9.0616	9.6705	10.6354	9.0738	8.9749	9.6945	9.3591	9.2044	8.3245	9.3136	10.1794	9.9114	9.7859	8.7094	9.6299	9.353	9.3201	9.4635	9.3214	9.0027	8.9906	9.1558	10.3521	9.1197	9.7309	9.4461	10.4316	9.9597	9.3342	9.1584	10.7443	9.9423	9.5019	9.2744	8.9388	9.4145	9.471	9.7829	9.8751	9.5648	9.1953	9.7399
378	GGCX	8.7848	9.6045	10.7639	9.6655	9.7118	9.7198	9.651	9.7879	10.1336	9.5734	10.1148	8.4462	9.6639	10.9834	9.497	9.9865	9.5275	9.6428	10.1508	9.4021	9.3129	9.8708	9.7967	9.8193	10.7638	9.1172	9.6869	11.3965	8.3821	9.7469	9.3554	9.6297	10.4352	10.5249	10.3618	10.7268	10.0182	9.9618	9.622	8.1301	10.0553	9.7253	10.3487	10.4329	10.7998	10.1126	9.5111	9.6548
379	PAPLN	8.0815	10.5471	7.9883	7.7306	8.7324	7.3627	6.6067	5.9305	5.253	7.0462	8.0392	6.2732	8.0663	8.7657	7.3988	10.8791	6.3862	5.472	5.7424	8.5213	7.9559	7.3151	6.1684	9.9164	7.3914	7.6525	8.4601	6.3252	8.5582	8.049	8.2163	4.4923	6.3784	4.3992	8.187	6.4942	5.6196	5.9218	6.8456	6.8928	7.3856	6.978	8.2397	6.8275	4.1658	6.0663	7.2526	10.9126
380	ADNP	10.7224	11.5187	11.3238	10.3669	11.6624	10.2595	11.6576	11.6429	9.4963	10.7568	11.7058	10.6603	11.9965	11.8982	10.9925	11.2476	10.9073	12.3401	11.0076	11.5688	10.1886	11.4564	11.9358	10.3211	10.6572	8.1224	10.6524	12.2382	11.7542	11.396	9.7684	11.5563	11.0991	11.445	11.77	10.8388	11.8244	11.6407	10.5145	12.0652	11.2696	10.8163	10.6967	11.1878	11.9457	10.8806	11.8887	11.3523
381	TMEM218	7.8782	8.2236	7.9101	9.1328	7.8682	7.4634	7.4811	8.7903	8.7893	7.2839	7.7157	7.5371	7.2701	8.6996	8.3374	8.3024	7.879	7.5508	6.0425	7.8931	8.0487	6.811	8.2594	8.5173	8.692	8.3662	7.7479	7.7836	8.4729	7.5083	8.3897	8.4386	7.2536	8.6569	8.4961	8.3978	8.4907	8.5366	8.0969	7.6264	8.3942	8.4494	7.2913	7.2209	7.6718	7.8929	7.6066	8.7872
382	STXBP6	8.2616	4.918	8.722	0	0.3592	1.6186	3.7843	7.07	7.2142	3.4412	0	1.9364	1.9302	4.4082	4.7977	3.1701	0.8084	1.0888	2.13	1.1228	2.316	4.2295	3.0165	1.2019	1.2169	4.5319	5.5702	1.3765	7.3084	1.992	6.0728	1.2466	6.9575	2.2536	6.2807	2.1797	4.8095	2.2587	1.2538	8.1042	2.5794	1.756	6.4177	1.8552	2.7679	1.4975	5.4014	7.4554
383	KHDRBS1	12.1333	12.2474	12.0923	12.1209	12.1455	11.5861	12.4011	11.8464	12.0363	11.8282	12.4369	12.4054	12.4558	11.8499	11.8327	11.8047	12.2253	12.0616	11.912	11.8158	12.4142	12.1344	12.3503	12.048	12.1362	11.6611	11.779	12.0532	13.083	12.049	11.5336	11.9351	12.3151	12.4572	11.6004	11.579	12.7225	12.0085	12.5265	13.0729	11.9373	11.7145	11.7221	12.3319	12.5883	11.977	12.2219	12.1215
384	RUNDC2C	5.5638	3.9934	3.8171	0.8572	2.7901	1.8433	5.1466	5.3233	1.3612	3.5545	4.5019	3.3015	5.0671	5.4478	4.3695	5.6459	2.4615	5.4091	4.6026	3.976	1.942	4.9901	4.4431	3.0133	4.1014	0	4.3918	5.5133	1.3207	3.7557	3.2481	4.0724	2.6314	2.5637	4.7796	2.2348	2.8745	3.1127	1.628	3.054	3.2179	3.1833	5.0673	2.7035	2.9597	3.6062	4.8894	4.8627
385	KHDRBS3	7.6781	8.0785	5.3499	3.3113	4.4726	4.2569	7.8206	7.2022	9.8247	5.5039	3.7324	9.9522	4.1841	4.8061	6.1523	6.1723	5.7439	6.3698	2.8081	4.3105	7.3788	7.1405	4.9443	6.4896	5.0922	3.1776	5.2559	8.7981	10.5645	5.6733	5.1527	6.2225	9.7473	5.9671	3.5212	4.4128	6.6841	1.8171	5.457	8.7747	5.5784	5.059	7.6114	8.3838	6.1737	4.2099	7.2147	3.8185
386	GGCT	9.6728	10.5381	11.396	11.0597	9.6106	12.1604	10.814	11.6393	10.8285	10.4547	9.9617	9.7835	12.1407	10.2683	9.8941	10.6553	11.1603	11.0056	11.553	10.9452	10.293	10.7475	10.6942	10.5199	12.5871	9.4138	11.7812	10.7884	10.7367	10.69	10.664	10.3934	11.8627	11.073	9.9026	11.3945	11.1341	11.3212	10.2477	10.351	10.6104	11.6532	10.3658	11.9652	11.3875	10.9686	10.7843	9.8548
387	VPS37C	9.7999	9.9182	9.8556	9.3303	9.0193	9.594	8.6424	10.4442	9.8012	10.124	9.3317	8.9509	8.4312	9.6134	9.5436	9.726	9.8848	9.5773	9.8383	9.2926	9.6628	9.4664	9.8203	8.8112	9.8613	9.3351	10.3402	10.3915	8.5342	9.936	10.2872	9.5736	10.001	10.2153	10.1493	9.7537	10.5877	9.5224	9.8272	10.4618	9.6147	9.5859	9.7553	10.69	9.8876	8.8471	9.8642	9.7935
388	STAC2	3.2188	1.166	2.3751	0	1.2711	1.8433	0.4979	1.3146	0.6069	0.99	2.9634	3.6218	1.9302	2.3565	1.9069	2.322	0	2.1312	0	1.1228	2.7409	1.7518	0.5586	8.1588	1.2169	0	0.828	0.3998	2.1058	2.1933	4.53	1.501	0	0	3.7193	0.9127	1.4277	2.6697	11.6986	8.3079	1.8696	5.3722	2.2902	0.6075	0	0	1.936	0
389	LOC283404	0	1.519	1.8125	1.3912	0	3.8013	1.4053	2.6901	2.6393	0	2.9142	3.0943	1.357	0.4591	1.9069	1.2225	2.8095	0.6448	2.13	2.5136	0	2.1864	3.5112	2.2931	1.2169	1.5908	2.2857	0.9693	3.8296	3.0263	1.4331	0.5436	1.499	2.4322	2.0154	2.4365	1.6381	1.3659	0.9434	0	2.2171	2.7455	2.5856	1.8552	1.5543	2.3253	1.0913	1.6712
390	ZNF395	10.2473	9.2844	11.0146	9.7691	9.8629	8.9097	11.7276	10.5035	9.1374	9.7556	9.2689	10.118	9.3828	10.4766	10.2752	10.2445	10.1337	10.8998	10.6046	10.2733	9.4435	10.127	9.1216	9.9034	9.22	10.4607	10.4939	10.9508	9.9103	9.4431	10.5333	11.815	9.5077	11.0255	9.5088	10.4087	10.4142	11.414	10.5026	11.6882	10.4905	8.3158	9.6495	10.3766	10.451	9.9229	10.3516	10.976
391	STAC3	4.2026	7.3166	8.0822	6.2383	4.9518	7.5092	4.1619	6.0604	4.3837	6.198	6.9208	7.5294	5.3241	4.8443	6.1146	6.9183	5.8005	6.6793	6.0535	5.4908	4.9603	6.6839	4.9808	7.4446	7.2283	7.816	3.9024	6.3766	6.7432	6.5441	8.1688	5.9677	6.8127	4.7074	6.3348	7.359	5.859	4.5676	6.7053	3.8302	5.6358	7.1854	6.0797	6.5813	5.5299	5.9088	5.5305	5.4736
392	TBL1Y	0	0	0.5047	2.3385	0.6465	0	0	0	1.854	0	0	2.5141	4.3699	4.1886	0	1.2225	0.8084	0	0	2.6096	0	0	0	0	2.1081	0	0	4.8469	0	0	0	3.4073	0	5.5501	6.8574	0	0	0.3956	1.9143	0.3717	1.5805	0	0	0	0	0	0	0.6287
393	LHCGR	1.9146	0	0.5047	0	0	0	0	0.5809	0	0	0.6069	0	1.5231	1.0868	0.7549	0	0	0	0	0	0	0	1.2741	0	0	1.5908	0	0	0	0	0	0	0	0	0	0	0.5084	0	0.9434	1.7445	0	0	0	0	0	0	0	0
394	TMEM211	0	0	0.5047	0	0.3592	0	0	0	0	0	0	2.254	0	0.4591	0.7549	0	0	0	0.8078	0	1.7111	0	0	0	1.2169	0	0.828	0.7125	0	0	0.6478	0.5436	0	0	0	0	0	0	4.0207	0	0	0	0.6377	0	0	0	0	0.3483
395	OR1Q1	0	2.0391	2.121	1.3912	1.0913	0	0	1.9908	0	0	0	0.9579	0	0.4591	0	0.5306	0.8084	0.6448	1.0879	0	0	0	0.9602	0	0	1.0043	0	2.2724	0.7944	0	0	1.501	0	1.5283	0	0	0.5084	0	0	0.912	0	0	0	0	0	0	0	1.6712
396	TMEM127	10.7416	12.0031	11.4794	11.0456	11.3082	11.2206	10.8004	10.6808	10.6276	11.2003	11.5709	10.7212	9.882	11.4281	11.3882	11.5591	10.6558	11.5063	11.7496	11.2047	10.9118	10.9784	11.5239	11.0093	11.3256	11.6846	11.0299	11.8978	9.5171	11.2593	11.283	10.7663	10.9359	10.9088	11.5883	11.79	10.2043	11.3959	10.5942	10.6994	11.2885	11.3126	11.3413	10.5758	11.3128	11.4516	11.3656	11.5133
397	GPR78	0	2.0434	6.2128	1.3912	5.1755	6.8636	0	6.7949	1.0328	6.9898	0.3351	0	1.357	2.2469	1.8392	1.3026	3.4974	2.3057	5.7307	5.5999	2.9676	4.7185	8.7615	4.8198	8.6308	7.1674	7.1399	7.4959	0	0	2.7371	8.2657	2.2182	2.2384	3.8721	7.7716	2.4748	1.3659	0	1.7445	3.8593	6.939	5.0357	7.3036	1.2944	7.9309	7.2151	0.4266
398	TRPA1	1.5918	5.6163	1.4195	3.2511	5.8768	3.6309	10.1565	1.3146	7.8126	2.1544	0.6217	1.5286	6.9358	2.8815	6.474	4.8282	4.4618	6.9783	8.5965	5.0526	2.8677	6.8312	1.9399	4.2819	5.3246	8.6704	3.252	3.1573	3.6352	7.4538	4.124	5.6819	6.1358	4.7752	3.9086	6.0891	5.3744	1.5324	6.2086	6.2875	7.0481	4.4227	7.8668	6.9656	6.1538	6.105	6.0812	6.6824
399	VPS37B	9.9073	10.2564	9.8543	11.0103	10.7241	10.0924	10.1594	10.8341	10.5662	10.0885	10.7072	10.2399	10.2281	10.0849	10.9793	10.8764	9.5465	10.6142	10.7218	10.6606	10.9088	10.1941	10.3394	9.917	10.2474	11.8392	10.2893	10.2222	10.4732	10.3522	10.4856	10.7345	10.8006	10.9293	10.484	10.993	10.7466	10.3275	10.853	9.7808	10.1303	10.1401	10.2342	11.1034	10.1005	10.0025	11.209	10.762
400	TTC7A	8.6871	9.778	9.6994	9.1328	9.9244	11.1309	10.3367	8.6655	10.0948	11.1461	9.8492	9.7058	9.701	9.669	9.9643	10.3747	9.2605	9.4985	8.739	10.3007	9.9457	10.4305	9.5155	9.521	10.8574	9.7327	10.5834	10.3327	9.8546	10.4295	9.9397	8.2735	9.4784	9.3508	10.7595	9.0538	8.2376	10.293	8.4959	7.856	10.3906	10.9879	9.5662	10.2487	8.6596	10.5183	10.001	9.5565
401	UQCRHL	9.0619	8.3718	8.749	11.1308	9.292	10.6018	10.0214	9.4877	8.7617	8.6595	9.0422	6.3079	10.5512	9.9122	8.8026	9.1759	9.9748	10.6037	9.6843	9.0481	9.8468	9.0948	9.7106	9.0658	9.8857	9.4945	10.1466	8.7346	9.5106	9.0134	10.187	10.4952	10.6546	10.5757	8.8969	10.3898	10.7056	9.0788	10.9764	10.8362	10.149	9.2973	9.201	10.3316	9.7055	9.008	9.5681	9.222
402	ZBED4	7.7541	9.5396	9.2284	8.8299	9.4409	8.7982	10.0146	9.8325	8.8945	9.21	9.5697	10.2444	9.621	9.5252	8.6492	9.1781	9.5068	10.5418	9.6909	9.2051	8.9793	9.7457	9.5147	8.161	9.1778	8.375	9.2163	9.6516	9.5229	9.4232	8.44	9.584	9.5113	10.0804	8.1886	9.1194	10.1426	8.7194	9.8389	10.3616	8.9552	9.3178	8.7089	9.8666	9.401	8.9739	10.2179	9.2802
403	C11orf2	11.3995	10.7915	10.7976	11.9727	10.7875	10.51	10.5568	11.2226	12.69	10.9544	10.5671	11.7988	9.983	11.1067	11.3978	11.3968	9.9443	10.8592	10.9419	10.9374	11.6497	10.6321	11.0902	10.6404	10.595	12.5217	10.78	10.685	10.8117	11.2843	11.4029	10.6301	11.9642	11.55	10.5538	10.5428	11.2001	10.5909	11.3361	11.4167	10.4537	10.8401	11.2219	11.8133	10.4602	10.3776	11.1114	10.4978
404	C11orf1	7.5615	7.0057	7.2732	10.4251	7.7382	7.2977	7.6999	9.2627	9.2936	6.9285	8.0347	8.6863	8.6566	8.2463	8.6142	7.7256	8.0235	7.3758	7.9183	8.2899	7.5549	7.5456	8.0717	7.9993	7.4635	9.3924	7.9051	7.1767	8.4758	6.7237	8.2136	7.6541	9.5022	7.5219	7.9293	9.1353	8.0433	7.6818	8.1773	8.0438	8.5182	8.0648	7.4941	8.6363	7.4933	7.3154	7.3608	8.3534
405	DPYSL5	2.0586	6.9044	0.8777	0	0	0	1.4053	1.9908	1.6286	0.99	0.3351	4.9616	9.8753	0	0.7549	2.1878	0	2.73	0	0	1.4359	0.4799	5.9206	0	2.3143	0	0	1.8296	13.2282	0.6741	0	0	0.936	0	0	0	0.8836	0	1.5091	11.9019	0	0	0.6377	0.6075	0.5698	0	0	0
406	DPYSL2	13.1876	10.3522	9.7902	6.3602	9.8552	9.8994	10.4807	9.5765	9.3811	10.6638	8.1078	10.1032	9.2878	8.9562	10.1534	10.4683	9.3194	8.2052	8.801	9.2099	10.2652	10.5854	11.1518	10.0645	9.4258	9.0421	9.6623	7.2298	12.1819	10.4083	10.5272	9.9749	9.2744	7.9163	8.1428	8.5852	8.4088	9.3896	11.0242	12.506	9.1506	9.2962	11.4679	10.6913	8.3005	10.0633	8.441	8.2844
407	DPYSL3	14.9417	12.3309	11.5694	7.7334	12.2038	10.9053	11.8215	11.7988	11.1041	12.1243	10.8864	14.2399	12.6463	10.2319	11.2774	12.1899	10.7664	7.6431	7.3759	9.9436	11.8079	12.8847	12.1665	12.354	9.5238	10.4864	11.7691	7.94	13.6351	11.82	12.0352	8.0045	9.2997	8.9955	8.7708	8.2716	8.7562	10.1842	10.64	12.2778	11.4911	8.3603	14.4341	8.9942	9.5143	10.9702	8.7541	8.0035
408	OSTM1	10.7936	9.4629	9.0277	7.8748	9.976	9.7127	9.3058	8.1973	8.2911	8.8565	10.8012	8.9204	9.0552	8.8193	9.0658	9.5248	8.8527	7.5377	9.2633	8.6573	9.9189	10.2019	8.5306	9.1049	8.4675	7.7501	9.0947	8.1876	8.7769	9.5818	9.787	8.6374	8.0838	7.5512	11.2495	8.538	7.8744	8.4829	8.6547	9.6057	8.8346	10.4541	9.8873	10.4896	8.8548	8.5044	9.1526	8.8585
409	RUNX2	4.0386	8.8859	9.2769	4.1733	9.5779	8.672	9.8112	8.1016	8.3385	9.4219	8.0334	10.5621	11.6605	8.0114	9.5052	7.8808	6.7406	4.522	8.774	7.8954	9.1919	9.3029	9.0578	9.2216	10.2458	6.681	7.2858	7.4086	5.0736	8.8197	8.1914	8.4927	7.9085	6.7351	7.3211	6.9298	7.6068	5.7881	10.2597	6.425	7.3713	7.7639	7.6073	6.0879	5.203	9.2571	9.1654	9.4453
410	C11orf9	3.7298	7.139	5.3936	6.3602	5.6247	3.505	6.8058	4.8462	6.5318	5.1098	5.263	9.165	2.9182	9.1128	7.7493	7.3548	5.7236	8.577	5.7117	7.3773	6.5926	7.7711	5.943	9.382	7.962	8.1431	9.6733	6.6435	4.6985	6.439	7.8804	4.8073	7.5562	7.3548	10.3958	3.0109	4.9343	3.3432	3.9363	8.5779	5.6276	2.5248	5.5243	3.6461	6.0838	5.1408	7.9642	6.7261
411	KRTAP10-12	0	0	0	0	0	0	0	0	0	0	0	0	0	0	0	0	0	0	0	0	0	0	0	0	0	0	0	0	0	0	0	0	0	0	0	0	0	0	0	0	0	0	0	0	0	0	0.6464	0
412	KRTAP10-11	0	0	0	0	0	0	0	0	0	0	0	0	0	0	0	0	0	0	0	0	0	0	0	0	0	0	0	0	0	0	0	0	0	0	0	0	0	0	0	0	0	0	0	0	0	0	0	0
413	KRTAP10-10	0	0	0	0	0	0	0	0	0	0	0	0	0	0	0	0	0	0	0	0	0	0	0	0	0	0	0	0	0	0	0.6478	0	0	0	0	0	0	0	0	0	0	0	0	0	0	0	0	0
414	IGFBP2	8.3271	9.8351	10.2699	14.4476	8.3702	9.3331	12.4072	7.5577	12.8259	9.0635	4.2904	9.8469	10.776	9.9839	12.0688	13.0092	6.8851	12.4968	8.7541	8.978	8.4087	8.5512	7.5345	5.5396	7.2666	11.1954	12.1256	11.4185	13.7842	8.3469	9.975	8.6846	11.9042	10.0012	7.2069	9.318	8.906	7.1498	13.5822	11.7781	7.7121	7.6074	9.7034	9.0888	7.442	6.7675	8.6028	12.4499
415	IGFBP3	11.7713	12.7811	15.5416	14.1173	14.1615	12.6669	13.5556	13.7932	11.783	10.7687	9.7137	12.6468	12.7378	14.0828	12.3522	10.8846	15.5928	13.0732	15.9554	13.4031	12.3959	12.7929	16.3695	12.2651	12.5684	14.375	12.1663	13.8415	11.0781	10.424	15.5805	12.4982	13.9577	14.07	14.4102	13.4991	11.9702	14.2919	10.0383	11.7068	13.5419	8.6658	14.4567	14.9982	15.5618	15.5191	16.4202	12.1479
416	IGFBP1	0.8412	0	1.8125	0.8572	3.4824	4.5715	0.4979	0	0	6.4148	2.5775	1.9364	1.357	0.4591	0.4263	1.2225	2.4615	0	1.5242	3.3261	0.6494	3.0185	2.8373	7.4989	1.2169	1.0043	1.3507	0.9693	1.0714	0	2.1377	0.9375	0	0.7032	0	5.8228	0	4.0949	3.6484	1.1213	3.5382	0.5612	5.236	3.9691	5.0213	2.9872	1.0913	1.6712
417	BOP1	7.9399	7.5077	8.5887	9.827	9.4225	8.2569	9.9995	7.4514	10.6878	9.3925	8.8544	9.4902	10.6069	9.5464	7.9269	8.3968	9.7616	7.7452	6.744	7.8495	10.1752	8.5451	9.5901	9.4596	7.9658	8.6633	8.6723	8.9631	9.1058	10.8656	10.2833	8.9182	9.6073	7.8433	7.1869	9.9748	9.1358	8.7129	9.6881	9.7282	9.4376	10.3322	8.0977	8.0205	9.0493	8.6776	8.2876	9.1357
418	IGFBP7	14.1729	13.1034	12.2558	10.7174	12.4708	12.8523	10.6931	11.696	12.1848	12.0725	13.2544	13.8105	11.7034	12.0035	11.7459	12.7002	12.3775	11.2012	11.2979	11.5368	14.0223	13.0726	11.7605	10.6878	11.5566	11.8108	11.4129	9.879	11.8716	12.5987	12.9637	11.5986	11.4039	9.5073	10.9783	12.8519	10.6414	9.8129	11.3568	11.2982	11.5578	11.1016	14.3237	12.9973	10.324	12.8884	10.8127	13.0986
419	IGFBP4	14.5998	14.7086	13.5686	14.1449	12.9766	13.2865	10.9452	13.2937	12.5481	14.0338	15.448	13.1818	13.6963	14.3283	13.8606	15.0312	14.9445	12.5558	14.2037	12.6965	13.9937	13.7813	14.7657	15.3021	14.365	15.936	12.6716	12.5631	11.5221	13.1776	15.1876	12.6423	11.3759	10.871	13.5426	13.6714	13.8753	11.7202	10.8191	11.266	14.881	12.1489	14.9534	12.8105	13.3555	11.6934	14.4638	14.2483
420	IGFBP5	15.2264	14.3201	12.994	14.1572	14.0953	11.1465	10.6012	11.8288	11.6271	13.1197	10.4634	12.6378	13.1171	12.052	12.6584	13.1707	12.1678	11.3556	9.4358	10.5505	13.4066	14.1254	11.9016	6.9145	9.4368	7.1482	13.2627	8.3545	12.9072	12.6036	11.5119	9.6837	8.3733	9.388	10.2821	6.3455	10.1877	7.9395	12.8982	12.6538	11.3678	8.8978	14.4146	10.2881	5.7749	12.1621	9.9393	8.3985
421	SKP2	5.0977	7.4214	9.2284	7.5519	7.928	6.5809	8.0353	8.5114	6.1933	8.7265	9.5727	7.6765	9.8835	7.6887	6.5143	8.5501	9.2046	8.6065	7.6156	8.3815	5.9765	8.1832	8.2705	7.7664	7.4581	6.6233	7.4159	10.032	8.4057	8.223	5.22	7.5733	7.4991	8.7377	8.7415	7.6409	8.3295	9.6771	7.5363	9.9617	9.5024	8.1002	8.1718	10.7068	10.2277	8.3273	9.4259	7.9359
422	TTC4	8.4565	8.5831	8.8464	9.7022	9.0263	9.7286	9.6832	9.0171	9.1902	9.229	9.8302	9.0466	9.5471	9.0981	9.1377	9.1297	9.6273	8.7681	9.0953	8.8659	9.4388	9.9274	9.6033	9.9926	9.3908	8.6952	9.2173	9.1772	8.8487	9.593	9.4566	8.8208	9.7252	10.0542	9.4159	9.308	9.4768	9.0422	9.4451	10.1346	9.4006	9.8591	8.8884	9.1163	9.1585	9.2063	9.1497	9.4282
423	CYP2R1	6.8351	8.1871	7.7704	9.0279	7.0338	7.4549	7.6913	7.6638	8.5242	7.4105	7.7193	7.9702	8.5514	8.2974	8.137	7.7588	7.1899	7.695	8.4573	7.3324	7.2228	7.1959	7.501	7.9241	7.8339	8.0476	8.4182	8.0042	7.8959	8.0327	8.3626	7.4004	7.6641	7.0746	7.4466	8.5852	7.125	9.023	7.9376	8.4272	7.1566	7.953	7.6834	7.1105	6.9315	7.5857	6.9569	8.7836
424	CKLF	7.3923	8.3222	9.0811	9.7214	10.4325	9.5755	8.3624	9.5241	9.1349	9.0501	9.6376	8.5801	8.3631	8.8229	8.0043	8.6315	9.3905	7.6832	8.4418	9.1403	9.5237	9.1247	9.1204	9.1813	9.2704	9.6952	7.623	8.9238	9.9674	8.049	8.9336	9.183	8.8206	9.1455	8.8918	8.6373	9.279	8.5813	10.6466	8.6238	8.9543	7.9939	8.8615	9.3391	8.7853	9.9912	9.2576	9.4046
425	ZNF193	6.3597	8.2445	7.0813	8.6331	7.4265	7.1739	6.5944	7.3973	7.6382	7.4918	8.1694	8.1863	7.0013	7.7678	7.3721	7.3311	8.56	8.487	7.9272	7.137	8.347	7.2679	7.5455	8.2764	6.4663	8.6597	6.6802	8.3559	8.6743	7.2393	7.5977	7.5593	9.3869	8.518	7.2996	9.7945	8.5698	8.3216	8.7521	9.2172	6.8719	4.4543	8.245	7.3836	9.1388	8.0756	7.0336	8.5054
426	C15orf26	0.8412	0	0.8777	0	0.886	0	2.572	0.9939	1.854	0.99	1.0329	2.5141	0	0	0	0.9176	0.8084	1.4278	0.4596	2.1805	1.0956	2.1864	0	2.1595	0	0	0.828	2.0679	1.0714	1.4786	0.6478	0.5436	1.9029	1.174	1.7513	0	0.5084	3.0995	0	1.4663	0.9967	2.4004	1.0784	1.8552	0	0.4486	0	0.3483
427	C15orf27	2.3096	4.2507	4.9219	2.8251	3.0617	4.2569	3.5506	3.9886	2.2207	2.6835	4.0383	5.309	3.1388	4.3564	4.8842	4.0101	3.617	3.617	3.5244	3.2085	3.2521	3.6374	3.3863	4.3881	6.2321	4.1781	4.0447	5.149	5.5958	2.3699	3.6895	3.7879	2.4767	4.0621	5.605	3.9186	2.8753	3.7337	5.1545	6.0106	3.053	3.2569	4.1884	5.5408	2.5466	2.0984	4.3377	6.4343
428	C15orf24	9.9226	9.9808	9.3911	10.996	10.3032	10.7176	9.8302	9.6986	11.0154	9.7231	9.8931	10.2024	9.9777	10.1012	9.8415	9.4878	9.8022	9.5264	10.0446	10.4251	10.4929	10.0366	10.2659	9.8757	10.2403	9.9716	10.0696	9.6268	9.633	9.8905	10.8646	9.9471	10.0738	9.573	9.7881	10.0938	9.9564	10.4343	10.2592	9.7885	9.8272	10.5368	10.0693	10.7212	10.4706	9.7145	9.8007	10.1597
429	GJA3	2.4203	6.4401	5.3199	0.8572	3.1563	4.0915	8.7732	1.3146	5.5229	0	6.7648	1.9364	3.1891	3.0213	2.1498	8.5449	0	3.9152	1.5242	3.5839	0.6494	4.5298	0.9602	5.7401	3.0505	0	5.0349	1.3765	0.4511	8.0811	2.4683	1.2466	3.3409	2.2536	4.8442	3.2966	4.548	0.3956	2.8995	5.8361	8.6937	2.5248	1.0784	4.523	2.2851	5.1557	1.936	2.4248
430	APLNR	8.3146	8.6891	9.3342	6.4161	7.3182	9.05	5.8856	7.8887	8.7565	9.5035	4.4714	7.9317	9.0895	8.196	8.4831	9.1491	9.4225	7.8082	7.4397	6.9888	9.283	11.0771	7.2373	4.732	8.0761	7.2083	6.5188	7.3017	8.7365	5.2898	11.5765	8.8061	7.6445	5.7983	6.8405	9.261	5.8163	3.5899	6.5079	8.1851	8.4878	9.751	8.7963	11.2742	6.1542	6.7962	8.2876	8.1971
431	C15orf23	5.8378	8.095	8.0916	8.7546	8.5485	9.1947	9.7061	8.5615	8.8721	8.827	9.0642	9.6993	9.3894	7.2725	7.3631	8.3146	8.1997	8.0451	8.2857	9.4393	8.4302	8.8441	8.9096	9.5408	8.6307	6.681	8.4377	8.7281	9.6725	9.6216	8.9862	8.6942	9.6539	9.2637	8.5453	8.1242	9.7776	9.6146	9.8404	10.995	8.9933	8.9445	8.0225	9.2649	10.5247	8.4055	9.1338	7.9771
432	C15orf21	5.5021	5.6297	5.3199	4.9742	5.5395	5.4064	5.6334	6.0965	5.6334	4.6812	6.1248	5.8933	5.8146	5.9471	4.4798	6.7742	5.2409	4.8097	5.8866	6.4161	5.5028	6.3833	5.2069	6.6161	5.3482	6.803	5.7679	5.0826	7.325	5.7709	5.998	5.3986	5.3316	6.8959	4.9106	4.9129	6.5211	7.5862	5.7069	7.3712	5.8842	4.9959	5.236	4.8972	5.8854	6.0265	4.9524	4.6457
433	GJA8	0	0	0	0	0	0	0.4979	0	0	0	0	0	0	0	0	0	0	0	0	0	0	0	0	0	0	0	0	0	0	0	0	0.5436	0	0	0	0	0	0	0	0.912	0	0.5612	0	0	0	0	0	0
434	CYP8B1	2.0586	2.9711	1.8125	0	2.1349	4.0915	0	4.2364	1.3612	5.6386	0	0.9579	0	1.3212	1.6148	2.4449	0.8084	0	1.0879	1.1228	1.0956	0	2.1076	0.9006	5.937	1.0043	0.828	2.4515	0	0	2.1377	2.8888	1.499	3.1963	2.4317	7.1065	2.4977	3.0454	0.9434	0.3717	4.3628	4.4543	2.2902	6.3325	0.5698	5.7419	0.6464	6.2957
435	C15orf28	1.1291	2.2424	2.7788	0.8572	0.3592	0.6019	3.0738	2.6901	0	1.3099	1.9549	1.5286	2.8573	3.5224	1.7682	2.0397	1.3234	4.1622	3.3227	1.567	0	0.8394	2.5181	1.8483	0.7332	2.3289	1.3507	3.1671	1.3037	2.1933	2.1377	2.8888	0	1.174	0.7452	0	1.4277	3.6272	1.7259	0	0.9967	0	0	2.222	1.2944	2.6102	3.5534	1.2421
436	C15orf29	8.5536	8.8916	8.5554	8.4257	8.9859	8.2931	8.5407	8.6743	8.2766	8.0701	8.2509	8.9564	8.1794	8.3776	8.5146	8.5328	8.3029	8.7399	8.9595	8.8228	9.0614	8.1212	8.5724	8.252	8.5205	8.353	8.953	8.4138	8.39	8.131	9.0508	8.6473	8.7942	8.3915	8.675	8.9674	8.663	8.5194	8.7366	8.8574	8.0612	8.5698	8.3446	10.2074	9.6613	7.983	9.6373	8.3868
437	STMN1	9.0382	13.1705	12.5388	11.7859	12.5966	11.926	12.448	13.8217	13.3241	11.0359	12.5945	13.0484	13.8738	10.79	9.7626	12.026	12.6501	12.9265	11.6716	12.2176	13.5518	12.7695	12.1408	12.8304	11.9997	11.112	11.6658	12.7313	16.0957	12.4312	11.9605	12.5856	14.1871	14.0568	12.2321	11.5769	14.6328	13.2791	12.7564	15.2632	12.5019	9.9727	11.917	12.4106	13.505	13.2228	12.9076	11.763
438	S1PR2	9.4816	8.9955	7.8433	7.2241	8.0094	8.1214	7.3117	7.1325	9.2209	9.0528	8.1362	7.2098	6.8611	7.9515	8.244	8.5328	7.7937	7.4978	7.0023	7.3807	9.3103	9.02	7.325	8.4438	8.9359	8.8821	6.7954	7.966	6.4292	8.7496	8.8791	6.8844	8.1733	8.9283	6.9111	7.7864	7.8899	6.5843	7.0703	9.1524	8.6006	7.9023	8.7963	7.5621	7.4894	8.1645	8.737	7.5821
439	KDM3B	11.3485	10.7843	10.8476	10.1578	10.9692	9.9867	11.1655	9.8278	10.1208	10.2538	10.55	11.1137	11.0151	11.1428	11.0001	10.7588	10.5535	11.4053	11.2513	11.602	9.828	10.2699	10.4385	10.5169	10.1184	9.6178	10.9564	10.9107	11.083	10.4358	9.4496	11.5266	10.5442	10.8338	9.959	9.803	10.8213	10.9489	10.6316	10.7191	10.8103	9.8949	10.5429	10.9195	11.2092	10.6282	10.1944	10.9658
440	REG1P	0	0	0	0	0	0	0	0	0	0	0	0	0	0	0	0	0	0	0	0	0	0	0	0	0	0	0	0	0	0	0	0	0	0	0	0	0	0	0	0	0	0	0	0	0	0	0	0
441	STK17A	10.2478	9.3845	9.1229	8.1364	11.1673	12.0658	10.7758	7.9037	8.0477	10.204	10.9602	9.5657	9.8181	8.8779	9.7592	9.6069	8.4619	10.0487	9.3211	10.9901	10.9459	11.4123	9.4411	9.9414	9.4896	8.9973	9.7454	9.0316	8.6782	11.7351	9.0707	7.8005	9.0191	7.3041	8.1462	7.8206	7.8899	9.0542	8.5431	8.7542	8.823	10.5656	9.1284	9.9704	9.7556	9.8427	9.1683	10.2891
442	KDM3A	9.7424	10.8324	10.4884	9.6067	10.2459	9.0258	10.9328	9.8566	10.0066	10.4486	11.7975	10.5321	10.3099	9.769	9.8961	10.1708	10.1728	11.2531	10.6019	9.9075	10.4883	9.8835	10.1584	9.6707	9.8228	9.4223	10.1885	11.6007	10.691	9.8502	9.5259	11.1539	10.0291	10.2816	10.4582	9.9312	9.8167	11.0369	10.0714	10.5687	9.4978	8.9652	10.147	8.5841	10.8694	9.8242	10.39	11.0954
443	LOC401387	1.1291	1.8024	2.6879	1.5987	0.3592	1.0252	0.8674	0	0	0.5783	2.3094	0	0	2.1283	0.4263	0.6375	3.4326	0	2.13	0	0	0.4799	1.5317	0.7415	0.7332	0	1.044	2.6843	1.8359	1.1317	0.6478	0	4.6726	0.7032	1.4601	0.9127	0.5084	1.1775	0.9434	0.3717	0	0.5612	1.7872	4.1075	4.4991	1.6727	3.614	0.8634
444	S1PR1	11.6374	7.8946	8.8	5.8224	7.0338	8.0128	5.6806	7.3845	6.7225	8.2088	6.8025	8.5587	8.5466	7.5105	9.152	9.868	7.769	6.829	8.4938	6.5967	8.0763	9.5838	7.0898	6.9804	8.6664	5.366	8.3751	6.2364	7.9461	7.7023	8.5268	7.641	7.3293	6.0651	6.0934	7.6787	6.2277	5.8287	6.0462	8.7063	7.1192	8.3851	10.6426	9.7944	6.5318	7.2718	6.2189	7.1038
445	ZNF642	5.9712	7.261	6.6831	7.2319	6.4559	7.6083	6.3021	6.6532	5.6486	7.2422	6.4651	7.0341	6.7014	6.8722	5.716	6.9084	7.2265	7.7261	7.3921	6.4936	6.7759	6.2249	7.1097	6.163	8.6307	6.2565	6.0299	7.0329	7.2983	6.3576	6.954	6.4358	7.5136	7.2154	7.372	7.5689	6.2358	6.4962	6.6995	9.4641	6.8472	5.984	6.9589	6.6433	7.0731	6.6572	7.4239	6.2957
446	TMC4	3.9673	10.9495	11.6258	12.2495	10.5921	7.1212	10.0425	10.7638	10.7757	10.9587	8.052	10.7919	5.0382	12.3582	11.6155	10.3936	12.4039	11.7573	11.212	9.7295	10.4745	4.7782	11.0672	5.0665	8.4756	12.3469	10.0592	12.2475	8.3645	8.2986	10.8059	11.7092	9.8902	10.0197	11.1061	12.0315	10.4779	10.8791	11.2611	6.0559	10.4871	6.3035	10.5326	9.593	10.5914	11.1877	9.3341	11.9425
447	MYO3A	2.3096	2.9711	0.8777	0	0.3592	1.6186	8.2864	0	7.1305	0	0.3351	2.9255	7.8549	1.0868	2.1498	5.0052	0	6.7556	0.4596	0.4778	1.4359	2.5199	0	0	0	6.1785	1.7336	0	0	0	3.2481	0.9375	7.3211	8.5761	0.4202	0	0	7.2095	0	8.2295	1.8696	0	1.0784	0	1.2944	6.0974	2.4653	0
448	TMC6	7.0529	11.5114	10.5557	10.4395	11.1699	11.8329	10.3192	11.4255	12.9363	11.4746	9.1303	10.4826	11.2264	11.2153	10.4313	12.1299	10.3862	10.9877	11.8279	9.7228	10.6145	10.1142	11.7489	9.673	10.9482	12.9161	9.9481	10.8335	7.1346	10.243	12.2906	10.4796	12.1603	11.3237	10.9341	11.7759	10.3431	10.756	10.0807	9.1642	10.8803	10.5017	10.289	10.012	10.3537	11.834	11.4659	11.6482
449	KIAA1958	5.8477	3.7484	5.055	1.9412	3.3686	3.2145	6.3466	5.1379	3.8677	4.3732	3.9677	6.1056	6.1362	4.767	4.6074	4.8359	4.7706	5.526	5.0562	5.5403	3.6936	4.5298	3.9688	6.2641	4.7808	3.5929	5.5936	4.5843	5.7115	4.7339	2.9637	4.5777	3.9646	6.8959	4.1893	5.4088	5.7385	6.2008	5.5874	6.8084	6.0738	4.4853	5.3969	6.3695	5.999	5.8734	4.5265	4.9433
450	APIP	9.0795	7.6237	8.4802	7.9557	8.0433	7.8751	7.8082	7.2819	8.7744	7.799	9.4062	9.1971	9.0724	7.2213	9.2035	9.0351	7.8859	7.7548	8.9244	7.2952	7.0314	8.5611	7.8648	9.0458	8.9123	6.0746	8.6793	8.556	8.6713	8.9602	8.5327	7.6653	8.2558	7.9852	8.7541	6.1018	8.0789	9.3842	8.9181	9.4026	8.3774	8.3817	8.4149	7.8215	8.4981	8.4199	7.4336	8.6536
451	TMC1	0.8412	1.8024	0.5047	0.4914	0.6465	0	0	0.9939	0.6069	0	0.6069	0	0.3921	1.9991	2.1498	1.474	2.0019	4.373	4.22	0.4778	0	0.8394	0	0	3.0505	2.0065	0.828	0.3998	1.6793	0	1.4331	1.501	1.9029	5.0182	0	3.535	2.4977	1.1775	0.5475	0	2.7312	0	2.4454	0.6075	0.5698	0.7903	0	0.6287
452	GPR15	0	0	5.607	1.1488	0.6465	0	1.1613	0.9939	0	0	2.3742	2.7344	0	0.4591	3.7781	2.5581	3.2117	0.6448	5.2535	3.8816	0.6494	5.3385	0	2.9883	0	1.0043	3.5671	0.3998	1.0714	3.1281	0	0.5436	0	0	0	0	0	3.5122	0.5475	0.6669	2.2171	2.1139	0.6377	0.6075	1.5543	0	0.6464	0
453	TMC3	1.1291	0.6978	0.5047	0.4914	0	0.6019	0.8674	0	0	0	0.3351	0.9579	1.6719	2.3565	0	1.6882	0	2.73	0	0.836	0.6494	1.572	0.9602	0.5195	2.1081	0	0	0.7125	0.4511	0.6741	0	0	0.936	0	0.7452	0	0	0.7057	0	0.6669	0	0.5612	0	0	1.2944	0	1.4308	1.6712
454	PKLR	0.636	0.9601	0	2.0723	0	0	1.8583	0.9165	3.5113	0	0.439	2.5633	0	3.2946	0	3.3544	2.8775	3.3602	0.675	0	1.4836	0.9874	0	0	2.1496	7.2325	0	0.4845	1.9111	0	1.9366	0	0	0.9294	1.6524	3.5697	0	1.7591	2.3875	0.887	1.5317	0	4.5716	0.8531	0.7674	2.107	4.026	0.7437
455	TECRL	0	0	0	0	0	0	0	0	0	0	0	0	0	0	0	0	0	0	0	0	0	0	0	0	0	0	0	0	0	0	0	0	0	0	0	0	0	0	0	0.3717	0	0	0	0	0	0	0	0
456	EIF2B4	9.6559	9.6375	9.424	10.4913	9.2842	9.6256	9.4326	9.8773	10.9722	9.9479	10.4653	10.3283	9.8295	9.7899	9.7162	9.726	9.9661	9.664	9.7593	8.8525	8.7903	9.5014	9.7555	10.0121	10.2204	10.4935	9.7966	10.1478	10.1113	9.8502	10.3215	9.2818	10.5345	9.4936	9.5641	10.5334	9.7552	9.401	10.4364	9.7051	9.5517	10.5701	10.2481	9.6959	9.7564	9.6485	9.8377	9.4815
457	EIF2B5	9.5333	10.1577	10.8261	11.4064	10.1015	10.1026	11.2318	10.7732	10.9796	10.2052	10.5531	10.0631	11.4776	10.3042	10.7434	10.5608	10.7984	10.7544	11.0801	10.222	10.683	9.8401	11.0062	10.4911	11.0621	11.0016	10.1846	10.8057	10.0371	9.9664	11.31	11.0908	10.308	10.5631	11.0037	10.6489	10.835	10.3618	10.7919	11.3015	10.5957	10.6749	10.7577	9.5453	10.423	10.2224	10.5433	10.0939
458	EIF2B2	8.7822	9.0319	8.9938	9.7088	9.5268	9.8049	8.5279	9.2546	9.9993	9.2064	9.6012	9.3823	9.0122	8.9276	9.0197	8.6948	8.5513	9.3433	8.7275	9.0471	9.9231	9.8805	8.9139	9.84	9.4313	8.7535	9.182	9.1212	10.0675	9.7074	8.9403	9.462	9.4238	8.8162	9.0456	8.4497	10.1704	9.4733	9.9291	9.9519	9.1311	10.3819	9.0229	10.1829	8.914	9.4172	8.1623	9.5077
459	EIF2B3	9.1719	7.9392	8.6335	9.4812	8.8135	10.8112	8.9817	9.1489	9.8478	8.8702	9.4685	9.0075	9.4087	8.5006	9.0111	8.5363	9.4397	8.5876	8.774	8.294	9.6829	9.15	8.8737	9.5886	8.6758	8.716	8.6941	7.902	9.8158	9.367	9.4033	9.0196	9.5221	9.4515	9.0511	8.555	8.9959	9.0797	9.7129	9.5043	8.9339	9.461	9.0906	8.885	9.0254	8.7119	8.8771	8.1931
460	EIF2B1	10.1192	10.4206	9.6693	10.6632	10.1119	10.6528	10.1641	10.3601	10.114	9.9778	10.9334	9.722	11.3953	10.0135	10.1521	9.9896	10.5506	9.1204	10.7867	10.2211	10.2295	10.1497	10.3788	10.4294	10.4597	9.464	10.3802	10.0325	10.3515	9.9569	10.56	10.2651	10.365	9.938	10.5299	10.681	10.1312	10.2988	10.1051	11.1	10.0603	10.6686	10.0775	11.0359	10.4814	9.9819	10.08	9.8531
461	PRKAR2A	9.1993	7.5657	8.0737	4.8375	7.7632	4.9311	7.3414	6.2453	5.3112	7.6058	7.4634	7.0445	8.0357	8.5762	7.4816	7.5	6.829	8.0635	7.4366	7.7077	5.8543	8.809	7.3122	7.7227	7.2096	3.915	8.0219	7.9135	6.1817	7.8474	4.1701	6.7742	3.8776	7.2515	6.005	5.6561	5.9798	7.3639	5.7935	7.295	7.6914	6.8108	7.3117	8.3564	7.4659	5.5076	7.2948	6.7372
462	CSNK2A1P	8.5985	8.0851	9.0173	6.5026	9.6957	7.3444	9.5048	8.838	6.6417	8.4042	9.2485	8.7318	10.0602	8.8548	8.52	8.155	7.994	9.0864	7.6856	9.4409	8.2747	9.2308	9.5579	8.1955	8.4729	4.9626	8.6419	9.2402	8.3789	9.9139	6.1668	9.1036	7.0794	8.3752	7.8533	6.8547	9.4421	9.2229	8.3788	9.2621	9.6527	8.0597	8.05	8.8802	9.5987	8.7563	8.5319	8.2224
463	XRRA1	8.7622	8.2132	8.3453	8.5187	8.1974	8.8125	7.9254	9.3869	9.1875	9.3987	8.8397	9.3672	8.757	8.9877	8.7128	8.6065	9.1064	8.3549	8.8746	8.7777	9.3013	8.227	8.959	9.1461	9.0847	10.0424	8.6961	8.2216	8.1586	7.9925	9.8374	7.8832	8.3647	7.4124	8.7298	8.9463	7.736	8.7956	9.0607	9.202	8.8367	8.03	9.3419	7.8494	8.9537	8.5575	8.148	9.3934
464	C20orf56	0.481	0	0	0	2.3096	0	0	0	9.7618	0	1.0329	10.509	0	0	1.9069	0	0	1.7021	0.4596	0	1.4359	5.2957	0	0	0	0	0	0	2.9956	0.6741	0.6478	1.2466	0	0	0.4202	3.2966	0	0.9608	0	0.912	2.2171	0	1.6886	0	0.5698	0	0	0
465	C20orf54	6.2812	7.7395	9.0867	8.7881	9.2881	5.8306	8.0511	10.5699	9.1876	7.008	5.4898	7.6832	5.1182	10.1849	9.0159	8.6683	7.7888	8.7361	8.9186	10.3581	8.0268	7.8887	9.9208	3.6171	9.6155	9.7315	8.9187	8.9455	5.9443	8.3203	8.4657	8.0698	8.7054	8.513	11.2271	8.8258	8.4124	8.4906	6.7744	2.6529	8.2925	8.1002	9.3778	9.9089	7.5087	8.0834	8.8331	9.9575
466	TXNIP	14.9284	12.6621	15.5013	13.8369	13.602	14.5767	9.6554	13.2775	10.4274	13.0994	12.3588	11.1907	11.3272	13.8224	13.2774	13.4117	12.2128	12.4069	13.7193	13.1293	11.8161	14.1356	13.6222	14.1763	14.25	12.8136	12.6614	13.1747	12.5899	12.2472	12.6586	13.713	10.1945	13.6681	14.1438	13.3933	11.7659	12.9611	13.112	10.5931	11.765	11.1507	13.7097	10.8783	11.0496	14.6279	12.6616	13.2984
467	SLC36A4	8.9578	6.7546	6.347	5.5374	6.2081	7.027	6.9281	6.2641	8.5364	7.6239	7.0475	8.2186	8.2298	6.8061	6.6037	7.2364	5.1522	4.8941	6.3781	7.3671	7.9157	7.4018	6.5568	8.7133	8.7685	6.6233	6.4437	5.9389	10.5812	7.5684	6.5625	3.4073	5.4866	7.1078	7.4297	4.0778	3.7735	8.2635	6.6068	7.5056	6.4473	6.7611	7.1	5.2347	7.1391	7.2443	5.9814	7.0602
468	LOC389791	0.481	3.453	1.6294	2.0861	2.3896	1.8433	3.0013	3.6326	3.057	3.3039	2.2995	2.5141	0	2.7269	2.7005	2.7609	2.8095	3.617	3.9666	5.6794	0.6494	1.1269	2.3938	2.8214	1.2169	2.3289	3.5671	2.7543	3.3475	1.758	2.609	1.501	0.936	3.1963	3.3404	2.8436	2.131	3.699	4.248	2.2691	3.1095	0.9642	1.0784	1.3622	1.5543	4.7686	3.5534	4.7808
469	ZNF876P	5.4377	2.722	3.4103	3.3691	3.3686	2.3621	1.614	4.1584	3.5186	4.151	3.187	6.2555	6.2881	5.2656	4.0113	5.1017	3.4285	3.9681	5.4766	3.8427	4.7928	3.3884	3.6261	5.2254	4.1873	5.6809	3.1296	3.2174	5.3582	1.992	2.1377	2.6985	3.8776	5.5109	1.2341	3.6409	4.5992	5.7378	2.2304	2.8422	5.6179	3.5773	4.05	6.2849	3.5427	3.3388	2.3095	3.7322
470	MLF1	9.2282	8.6359	9.3426	8.4577	8.2156	9.0143	10.6333	8.3541	7.9503	8.7809	9.786	6.6433	10.8178	8.196	6.1027	8.7285	8.5856	7.7029	5.722	8.2958	8.8214	9.1379	7.9448	9.635	9.1427	6.6525	7.4547	8.8449	9.1058	8.8178	7.6186	7.9388	9.5575	9.6518	8.961	8.8863	6.8831	10.1096	8.5502	10.2678	8.8749	7.8704	8.9453	9.4609	7.8367	9.6327	8.4894	6.0019
471	QPRT	8.6175	7.4879	10.2237	2.9054	5.8033	7.7572	2.6687	9.5015	11.4448	6.3289	7.4972	7.3074	9.2784	9.1399	8.1718	9.292	7.4537	5.6766	6.2909	5.6458	8.0362	6.5445	5.1114	10.0784	7.1902	7.7702	5.9048	10.4338	6.36	7.47	7.7946	8.0426	11.0252	10.6497	9.1272	8.889	10.2739	8.5633	8.7583	10.5659	10.1088	6.3463	9.1096	11.9423	10.5723	5.5076	9.2669	10.6046
472	IFT140	8.4316	9.3925	10.6293	10.7233	9.0898	7.7045	8.8856	10.524	9.185	8.9926	8.5446	8.5694	7.3441	10.7663	10.2064	9.2388	9.08	10.0746	9.7499	8.1074	8.4491	8.4441	9.6909	8.5921	9.3531	11.0828	8.0932	9.9332	10.3592	7.1812	8.5179	9.6488	9.7851	9.4986	10.4227	10.6209	9.5477	8.7599	9.3796	8.5879	9.2309	6.7799	8.8838	8.0831	8.7468	9.0009	9.0347	11.856
473	MLF2	11.8777	12.0917	12.1858	12.5668	11.9457	13.0062	12.5428	11.9561	12.6652	12.5674	12.0266	12.4837	12.2139	11.4967	11.8089	12.5403	12.293	12.204	12.6572	11.9498	12.4857	12.1033	12.9627	11.6358	12.3841	12.2964	12.4949	12.3296	11.9743	11.9404	12.1758	12.2772	13.4383	12.2827	12.3218	12.4244	12.2588	11.7544	12.5043	13.4198	12.6996	12.5024	12.2279	12.204	12.1661	11.9992	12.6833	12.1202
474	TMEM14C	10.9183	11.1661	10.2816	11.7225	10.5075	11.8421	11.0144	10.5089	11.441	11.3917	10.9926	10.8876	10.4166	10.5294	10.635	10.8342	10.8667	9.9932	10.0482	10.2366	11.5935	10.6478	9.5552	11.5271	10.1046	11.1231	10.8171	10.0676	10.9769	10.4623	10.4262	10.2026	10.7999	11.2318	11.3953	10.4539	9.3197	11.7619	10.5633	10.4738	9.7681	10.8083	11.4265	10.6459	10.4989	11.0451	10.3222	10.8246
475	FAM157A	2.7941	4.509	1.4195	2.6496	2.3096	1.3522	6.9571	4.603	1.854	2.3059	4.5379	3.2453	2.5071	4.3564	3.7781	2.7609	1.7022	4.6888	4.8651	4.4466	2.7409	3.4417	2.7385	2.5281	5.1472	1.0043	5.8282	3.5675	4.1005	3.551	1.4331	2.8888	1.9029	2.8642	5.7205	3.8318	4.7876	3.8953	3.6484	3.4192	3.6942	2.1139	2.5856	4.9713	2.1342	3.8206	4.8429	3.7903
476	FAM157B	0.481	3.2791	0.5047	0	1.2711	0	3.2715	2.7969	0	0.5783	2.4452	0.9579	0	1.5228	2.3576	0.5306	0	1.0888	1.5242	2.1805	0	1.572	0.5586	0	2.4946	0	2.2857	1.1872	0	1.1317	0	0	0	1.174	2.8922	0	0	1.6818	1.2538	1.3041	0.7343	1.537	0	0.6075	0.5698	1.6727	0.6464	1.2421
477	FANCF	4.2633	9.3547	8.4067	8.8324	8.3959	7.1212	8.9805	8.1924	8.7704	8.1247	7.7354	9.3241	9.1629	8.783	7.7812	8.8249	8.2253	9.3668	8.8709	7.0669	7.6801	7.8693	8.6542	7.9622	8.2431	8.3124	7.8628	9.1716	9.2863	9.5512	8.2025	7.5058	9.9829	8.1059	8.782	8.3711	9.3443	8.7086	9.0597	10.2463	8.0755	8.0232	7.6873	8.3633	4.3484	8.597	7.7724	8.9821
478	MECOM	7.9283	11.2485	10.8752	11.363	11.0652	8.6349	10.2651	10.4847	6.1725	7.8192	9.6893	7.6361	10.9338	11.7884	11.6487	10.4303	9.9823	12.7679	12.0867	11.9099	10.4745	9.2719	12.6398	6.524	10.628	9.9629	10.4799	10.9311	6.507	7.1812	10.6447	11.3296	9.0836	10.0003	10.8178	11.0966	9.8003	10.8742	4.5042	9.3685	11.1724	5.9511	10.0246	8.5279	10.625	8.5682	9.2415	10.6195
479	ITGA2B	2.95	4.1019	1.4195	2.0861	3.0617	5.0709	3.9474	3.8466	5.8186	2.7902	3.7324	5.471	3.0868	2.7269	2.1498	3.8855	1.3234	3.6817	2.13	4.7288	2.6127	3.5429	2.6325	3.1379	6.6676	4.0081	2.4986	4.8941	4.9928	1.992	4.0763	0.9375	3.4654	6.2431	6.6152	2.8436	1.9846	6.82	2.709	7.0093	3.4533	2.2643	2.5856	2.5141	2.1342	5.387	4.3377	2.5645
480	RSPH1	2.8741	3.1836	4.9417	4.6637	3.2874	4.047	3.6953	4.7431	5.1505	1.3099	3.2676	2.7344	4.2329	5.6245	5.3773	5.025	5.1214	5.4536	6.3911	2.9399	1.4359	2.5199	5.3136	4.1269	5.5246	4.0956	3.252	4.3102	7.7286	1.4786	6.3683	5.0053	7.1367	7.886	5.9509	0	2.3855	7.5478	5.8173	4.1967	5.6658	3.6879	4.8477	2.757	3.2067	5.0485	1.4308	6.9402
481	IFI16	11.7835	12.022	10.3746	12.8173	12.1874	11.689	12.5348	8.9347	8.1172	11.1284	13.0554	9.9781	13.2816	10.5429	12.0878	11.4667	8.5513	9.4656	10.4336	13.3703	12.0777	12.9983	10.5931	13.4169	13.502	11.2381	12.1897	7.4328	8.2802	12.4408	10.85	7.6801	8.3083	9.8004	13.0731	10.2577	8.0933	11.2797	8.9617	11.6219	10.7958	11.767	10.748	9.912	8.8891	11.2	8.6784	10.8848
482	SOX6	6.3174	6.6151	2.121	1.7801	7.7038	2.6268	6.8682	2.3122	3.3805	1.7931	6.8942	0.9579	7.5238	2.8063	3.9802	4.5097	1.3234	4.5569	4.5783	3.7191	7.3739	3.3329	4.0534	4.5029	2.9303	4.7632	6.9114	4.4432	8.7227	2.1933	1.9388	2.593	3.2046	1.5283	1.0103	6.1261	1.1811	2.3508	5.6011	7.4533	0.9967	0.5612	5.236	3.4527	4.5996	5.496	2.8516	3.6716
483	LOC440944	7.4489	9.3791	7.47	7.9286	7.0888	7.3212	7.4199	8.6335	7.6645	7.2185	9.0775	7.4619	7.8742	8.4224	7.7424	8.1817	8.8171	8.1317	9.0884	7.8421	7.2392	6.8706	8.1887	9.4956	8.5514	8.1067	7.376	9.0334	8.6052	7.2336	8.7464	7.9388	8.3533	8.1255	10.2283	9.8016	10.1955	9.0805	8.2092	8.9253	7.291	7.3956	8.1635	7.8145	7.6614	7.9193	8.6864	8.818
484	TTC1	9.9558	9.7186	9.2424	10.5377	9.6986	10.722	9.5539	9.5933	10.1249	9.4302	9.74	9.7835	9.6848	9.7634	9.8203	9.4032	9.3808	9.342	9.6651	9.9624	10.1545	9.8841	8.8766	10.29	9.538	10.7909	9.9504	9.3195	9.6423	9.5489	9.8957	9.7912	9.1243	9.865	8.9948	9.7239	10.0921	10.2349	10.2307	10.0217	9.1699	9.9741	10.046	10.2863	9.934	9.6446	8.4268	9.8407
485	C9orf128	0.481	1.166	0.5047	3.4782	0.3592	0	0	0	1.0328	0	0	0	0	1.0868	2.5392	0.9176	0.8084	1.7021	3.7013	1.1228	0	0	1.2741	0.9006	1.8675	2.5922	0	1.1872	1.3037	0.6741	0.6478	4.6051	0	0.7032	0.4202	0	0	0.7057	0.5475	0.912	0.9967	0.5612	1.0784	1.0337	0	1.6727	0	1.0652
486	C9orf129	6.6188	5.9303	6.6625	2.7677	6.5604	3.2928	7.029	5.844	2.1561	6.1658	5.9157	5.7095	6.2346	5.8963	6.6105	5.2926	5.6452	6.829	5.4513	6.6314	4.821	6.7152	5.6488	5.6888	5.8451	0	5.5966	6.4112	3.9895	6.5068	2.2724	5.6548	3.8144	6.3891	5.1086	2.9903	5.0639	5.6408	5.5787	5.1723	6.7031	5.5037	5.0152	6.3229	6.1821	6.4672	5.777	6.0327
487	MYT1L	5.4895	0	0.5047	0	0	1.8433	1.1613	0.9939	0.6069	1.3099	0	0	0	0.4591	1.0224	1.2225	0.8084	0	0	0	0	7.0617	0	0.5195	0	0	2.9958	9.2999	9.0865	0	0	0	2.2182	0	0	0	0	0	0	9.3282	0	0	4.8752	0.6075	0	0	0	0
488	C9orf125	6.7098	7.8946	4.5357	8.8528	3.7176	4.4052	9.6969	4.9189	7.0812	4.6812	3.8934	7.5516	8.8634	7.7147	9.6034	7.9933	4.6023	5.6924	3.3227	9.2374	6.7908	7.7072	7.8739	5.0287	7.9232	8.8635	9.4243	2.3648	4.2472	7.5224	6.7259	4.4015	5.8021	4.0621	6.9861	2.1797	2.6988	7.0435	7.8217	9.9373	6.7213	4.4853	6.2487	3.8166	5.5547	3.6634	4.1205	7.6425
489	C9orf122	0.8412	3.8761	3.2919	3.1883	3.2013	4.4741	4.289	2.9893	0.6069	2.1544	6.5681	7.7351	6.1927	0.8068	3.6257	5.4632	0	2.9563	1.5242	4.9647	5.5386	1.1269	0.5586	6.6724	4.6347	3.915	5.8084	2.2724	7.325	5.5318	5.792	1.501	2.2182	0.7032	4.5844	0	0	2.5963	7.795	7.3687	2.497	0.5612	1.4155	0.6075	1.7745	4.8978	0.6464	4.4791
490	CEPT1	8.4756	9.1054	9.3491	8.8792	9.2691	9.0429	9.5323	9.4088	8.6251	9.8215	9.1024	8.8096	9.6578	9.7351	9.4594	9.358	9.6567	9.1903	9.7252	9.0799	9.3846	8.7665	9.4518	8.8591	9.1495	8.4557	9.0906	9.2456	9.039	8.7753	8.9552	9.6364	9.1384	8.699	9.6302	9.4032	9.7166	9.5758	8.7797	9.4465	9.0683	8.9221	8.7468	9.3286	9.6895	9.7369	9.741	9.3793
491	KIAA1267	9.9983	10.4568	10.0848	9.0872	9.8041	8.9599	10.3954	10.1621	9.5637	10.0092	9.8755	10.7834	10.5227	10.3497	10.1612	10.0526	9.6172	10.8314	10.3931	9.9658	9.8016	9.7603	10.4968	9.2811	9.7972	9.0503	9.7072	10.0495	10.5455	10.0045	9.4165	10.3183	10.3245	10.3168	10.0621	9.9259	9.0873	10.3748	9.7894	10.0824	9.8759	8.8629	9.8574	9.1566	10.3526	9.9855	10.1069	10.8365
492	RTCD1	8.5941	9.2859	9.6431	9.3484	9.9353	9.8091	9.8809	9.2345	9.6347	9.6821	10.1897	9.6012	9.2108	9.1079	9.3827	9.4985	9.4256	9.4295	9.6348	8.751	10.1334	9.5386	9.6277	9.3198	9.8005	9.2303	9.7389	9.1922	8.815	10.4389	9.6328	9.5892	9.71	9.0009	9.9283	9.6765	9.5289	8.9263	9.5331	10.1033	9.6485	9.3716	8.8071	9.738	10.0486	9.2441	9.0548	8.5978
493	CFHR2	0	0	0	0	0	0	0	0	0	0	0	0	0	0	0	0	0	0	0	0	0	0	0	0	0	0	0	0	0.7944	0	0	0	0	0	0	2.8436	0	2.519	0.5475	0.6669	0	0	0	0	0	0	0	0
494	CFHR3	1.7546	2.0391	2.9449	1.3912	3.516	4.4401	4.2269	1.3146	3.3061	1.985	5.1399	0.9579	8.5893	4.3026	3.9802	4.3925	0	4.2502	0.7478	2.9399	2.9676	2.1864	3.9245	1.6633	4.3367	1.0043	2.2857	3.0607	0	2.3699	2.1377	2.593	1.9029	3.1963	1.8894	4.4714	0	2.8061	5.655	3.7693	2.7312	1.537	2.4454	1.0337	1.9655	2.3253	0.6464	3.1121
495	CLIC4	15.5161	12.6364	11.4684	6.6203	12.0464	11.1547	11.6009	10.6536	10.3952	12.3431	11.7679	11.301	12.0534	10.0003	10.9078	11.5669	11.4479	10.1609	9.1827	11.2593	12.5842	12.9832	10.4571	12.6396	10.1347	7.6453	11.8922	10.1429	11.9313	12.0263	10.9069	10.1981	10.567	10.7405	11.4677	10.0404	11.0051	10.8834	10.7931	11.6132	11.1324	11.1217	13.5037	11.9733	11.163	11.3577	11.43	11.0894
496	CLIC5	8.2047	6.1927	7.3231	4.8779	4.926	6.2491	3.6486	4.5119	8.6232	7.3895	5.1612	10.9821	5.8619	6.7267	7.2698	7.202	5.4782	2.73	6.2909	6.048	3.8151	6.1059	4.6504	5.5124	6.7048	5.6524	5.6165	5.5637	5.6175	5.6733	5.4618	2.6985	4.4597	5.0998	8.3348	4.8258	5.5169	4.4476	4.9107	4.4112	5.7394	5.139	7.0824	5.6651	2.9597	10.044	3.4822	5.5759
497	CLIC2	8.8444	7.6305	7.7283	5.5991	6.0136	7.6719	3.7843	7.1875	6.1829	8.0964	7.8379	4.8244	7.9454	6.6587	7.7167	8.0524	6.1162	6.6381	7.0023	6.4095	6.3223	7.8223	7.2597	6.93	9.7558	5.7364	6.8253	6.99	6.1448	7.0959	7.5107	6.6149	5.9155	4.6363	6.6496	8.4016	6.8934	5.7632	7.0148	5.8727	6.8555	7.5426	8.0918	7.505	5.5094	6.4916	5.3424	4.9433
498	CLIC3	3.022	6.241	12.608	4.5433	8.9048	11.2924	5.8956	11.8495	10.5933	10.1054	6.4306	7.0851	8.0306	8.7138	9.6009	9.0545	9.4177	5.0738	7.2571	6.6427	8.8466	5.6073	8.3953	6.8563	10.3029	9.6197	12.3372	8.4551	4.8531	5.7866	8.1401	9.7565	7.6641	5.4079	9.6358	7.2472	6.9585	6.7456	4.9543	3.1593	9.3574	10.1242	9.3187	10.0819	2.2851	10.7846	11.1657	9.6756
499	CFHR4	0	1.166	1.6294	0	0.3592	0	1.1613	0	0.6069	0	1.9549	0	2.3392	0.8068	0	1.8746	0	1.7021	0	0	0	1.3665	0	0	0.7332	0	0	0.9693	0	0.6741	0	0	1.499	0	1.8894	0	0.5084	0	0	3.2951	0	0	0	0	1.7745	0	0.6464	0.3483
500	CFHR5	0.481	0	0	0	0	0	0	0	0	0	1.3613	0	0	0	0	0	0	0	0	0	0	0	0	0.5195	0	0	0	0	0	0	0	0	0	0	0	1.4674	0	0	0.5475	1.7445	0	0	0	0	0	0	0	0
501	KRTAP2-2	0	0.6978	0.5047	0	0	0	0	0	2.8632	0	0	2.254	0	0	0	0	0	0	0	0	0	0	0	0	0	0	0	0	0	0	0	0	1.9029	0	0	0	0	0	0.5475	0	0	0	0	0.6075	0	0	0	2.0966
502	KRTAP2-1	0	0.6978	0.5047	0	0	1.0252	0	0	5.6783	0	1.0329	4.378	0	0	0	0	0	0	0	0	0	0	0	0	0	0	0	0	0	1.992	0.6478	0	0.936	0	0	0	0	0	0	0	1.5805	0	0	3.3076	0	1.0663	0	3.5081
503	CXorf1	0.8412	0	0	0	0	0	0	0	0	0	0	0	0	0	0	0	0	0	0	0	0	0	0	0	0	0	0	0	0	0	0.6478	0	0	0	0	0	0	0	0	2.7188	0	0	0.6377	0	0	0	0	0
504	KIAA0020	9.8845	8.8802	8.8957	10.2087	8.7023	9.6275	9.9121	9.279	9.6786	9.4073	9.7329	9.6812	9.775	9.2951	9.5011	9.0926	9.9962	8.7793	8.6216	9.9251	10.1091	10.256	9.2141	11.1044	9.8837	8.6704	9.3474	8.7898	8.7708	11.6767	9.2042	9.5332	9.1196	10.3719	8.4702	9.1032	11.9771	9.151	10.1759	9.581	9.8304	9.9465	9.9632	9.0337	9.5548	9.5361	8.9498	9.5126
505	KRTAP2-4	0	0	0	0	0	0	0	0	1.3612	0	0	0.9579	0	0	0	0	0	0	0	0	0	0	0	0	0	0	0	0	0	0	0	0	0	0	0	0	0	0	0	0	0	0	0	0	0	0	0	1.8995
506	TMEM147	9.5638	10.5168	11.4722	12.3603	10.158	11.2368	10.9089	12.5273	11.9088	10.7658	11.4058	10.4692	10.6293	10.9365	10.2664	11.5246	12.8417	10.8473	11.0608	9.2374	11.325	10.7259	10.3845	11.5746	11.4116	11.4655	10.7355	12.0289	10.2508	11.7808	12.1144	10.6756	12.8961	10.5316	10.7767	12.4551	14.3511	10.055	11.0969	12.1568	11.8063	12.1857	11.5809	10.265	12.4868	10.3819	10.8683	10.624
507	ASGR1	3.7298	5.2832	4.3992	2.8251	4.297	5.4412	2.2357	3.7436	4.9207	6.1198	5.1612	4.3111	3.3743	2.8815	4.1007	5.4189	2.9564	5.7388	2.13	4.0955	4.8221	5.2365	2.3938	5.3836	4.9136	5.8912	4.6456	5.2493	5.5054	4.7013	7.1738	2.2206	6.263	5.177	3.9888	5.2506	5.7835	4.5287	3.2185	7.1973	3.5788	4.8607	4.8195	5.44	3.4175	4.3963	4.4906	1.8995
508	ASGR2	2.5232	3.0813	3.3523	0.4914	2.2249	3.9537	1.7963	1.5768	2.5128	4.0686	2.1374	3.2453	1.8068	1.9991	4.1293	3.7006	0	1.0888	1.5242	2.3003	1.4359	5.1104	0.9602	2.9883	3.6157	5.6524	2.684	2.2724	2.6182	3.7557	5.4051	0.9375	1.9029	0.7032	1.5987	4.7331	3.4219	3.699	0	0.912	2.3166	4.6583	4.5033	4.6488	1.5543	2.9872	1.0913	1.8995
509	PCDHA1	2.1308	2.402	1.9994	3.3312	1.4233	3.2821	3.2466	2.2045	4.0605	1.869	2.5128	2.0458	4.9942	0	2.1397	3.2396	2.7908	6.4401	0	0.9518	0	1.7686	4.3578	4.0479	5.9771	0	0.828	5.5926	7.4684	4.1467	4.484	1.1187	3.6614	2.0499	0	2.1797	6.4936	0.0359	3.8004	7.5318	1.1118	2.2614	2.1308	2.9115	6.6893	0	0	0
510	FOXL2	1.9146	3.0813	7.2849	3.8871	4.7553	7.8701	7.5869	1.9908	2.3741	1.985	6.4041	0	8.1384	1.5228	0	4.0494	0	3.7437	2.13	6.2549	3.4897	0.8394	5.2069	0	0.7332	3.8154	5.7883	0.7125	1.3037	7.2393	0.6478	3.689	7.6379	2.8642	2.5194	5.6306	3.6815	5.1451	5.8977	5.4071	3.053	0.9642	2.2902	6.099	5.7876	2.0984	2.3095	7.1682
511	RIT1	9.0262	9.9357	8.6366	8.6286	9.4624	9.0793	10.7106	9.2298	8.8802	8.5668	9.4631	8.7759	9.2364	8.3313	9.8888	9.3908	8.8291	9.965	9.7149	9.1906	9.0552	9.5666	10.1343	9.7793	10.179	8.9394	11.1014	9.5734	8.6322	8.8775	9.4601	9.5736	8.5594	9.2725	9.9867	9.6935	9.8969	10.4783	9.9085	9.1709	9.0674	9.027	9.6791	9.4927	9.2312	9.1974	9.6965	9.3422
512	TMEM141	8.071	8.816	9.9212	10.1014	9.5274	10.3821	10.5811	10.9104	11.285	9.932	8.7487	9.9807	9.5591	9.0335	10.1724	8.9586	10.8638	8.2985	10.2905	9.6868	10.397	8.6121	9.2106	9.1791	9.2858	11.2889	10.6441	10.2833	9.8991	9.2321	10.0625	11.1646	10.0565	9.9699	9.9462	10.5873	9.0054	10.2125	10.7581	8.8675	10.172	10.6414	9.4835	10.2433	9.6184	11.3563	9.9309	11.0239
513	FOXL1	4.1392	6.4298	6.1139	2.5531	10.9089	7.7399	10.0759	7.8705	7.1886	4.6812	9.2817	9.3741	4.8941	5.7997	5.9823	4.0876	5.2971	5.9108	5.4766	6.7413	11.5526	5.5956	7.6374	0.9006	5.2761	8.4265	3.8256	2.7543	3.3475	7.1693	6.2551	3.1341	4.1242	2.2536	7.817	5.2836	3.1744	3.1516	3.9363	7.061	5.6276	7.649	5.6888	5.6502	4.1658	4.1519	10.2213	5.4996
514	SF1	12.6753	11.9254	11.9168	12.0916	11.9252	11.7479	12.1556	12.4648	12.3668	12.2535	12.4075	12.4554	12.2114	12.2359	12.5045	12.1958	12.0209	11.9959	11.8599	12.1765	11.9741	12.5421	12.3904	11.9566	12.2522	12.0111	11.8624	12.0601	12.6855	12.4252	11.9201	11.8364	12.2531	12.5018	11.6885	12.1469	12.6937	12.1552	12.4795	12.8418	11.852	12.1675	12.3155	12.3138	12.2209	12.1687	11.702	12.4563
515	PCDHA6	2.483	3.2003	2.3528	2.1639	0	2.0895	5.7001	3.0682	0	1.7215	3.047	2.9057	5.8196	1.7852	2.9474	3.5445	0	2.9584	1.4086	0.943	3.6168	6.8796	8.0914	1.8741	5.036	0	0	6.6849	3.8539	2.7858	0	2.9928	0	0	1.8343	4.0824	7.2357	0	5.5903	4.4617	0	1.5418	3.9472	2.5141	2.549	0	2.496	1.0652
516	PKIB	2.4203	4.8574	5.6316	5.4464	7.863	7.0097	8.6259	3.8466	9.9259	8.2421	6.3026	7.5075	4.475	6.8395	6.459	7.1352	4.0024	7.2318	8.0009	4.4976	6.6095	5.8925	4.7551	4.7553	7.1163	4.6522	5.8477	6.8573	10.7009	6.3365	7.1042	9.1624	6.9469	6.0239	8.0335	9.3804	3.7282	8.1844	8.0969	7.6091	4.8843	9.22	4.1884	8.0321	9.1888	4.7295	3.6213	4.7808
517	TMEM149	6.4266	7.5222	7.338	7.2801	6.5657	7.4458	6.8035	7.1826	6.5262	7.9869	8.2099	6.3504	6.4768	6.9677	7.1301	9.0279	7.0314	7.0625	7.5826	6.6526	6.9754	8.3899	7.2868	9.3943	8.6803	6.2475	6.8242	6.9906	6.9239	9.0294	9.955	6.6442	6.6514	6.5847	8.5962	6.3858	8.1949	6.46	6.808	8.3674	7.315	8.8603	8.1274	7.1071	6.1403	7.1177	6.8046	6.9941
518	API5	11.2556	11.2496	10.6467	10.7205	10.7341	10.636	10.7495	10.1477	10.3293	10.7552	11.4225	11.2041	10.64	10.3191	11.0097	11.083	10.2891	10.4489	11.2473	10.8536	10.306	10.9516	10.0742	10.9793	10.4793	10.3418	11.0186	10.2016	11.1318	12.0898	10.9456	10.2943	10.5928	10.1257	10.3097	10.3832	10.9809	11.012	10.9538	10.9661	10.2737	11.0761	11.1817	10.7881	10.9276	10.6951	10.3412	11.0921
519	KRTCAP3	0	9.0675	8.0259	11.8704	5.8745	7.4634	10.0671	9.287	8.7354	9.8854	7.8817	9.8934	9.2252	9.479	9.322	7.0888	9.7313	9.7739	10.136	8.8241	5.6242	5.8438	9.4547	6.7324	9.2233	10.9585	9.2497	8.8835	8.196	7.9201	9.0212	8.899	10.4985	9.3314	10.692	9.238	9.7686	5.6499	10.2412	8.3449	9.0728	3.8865	8.5296	8.0407	8.374	5.0163	8.6503	7.5718
520	NUMBL	10.8984	9.2061	9.748	8.8528	9.4094	7.8378	9.8828	10.1286	8.6193	9.3978	9.529	8.663	7.3606	8.0404	8.8804	9.6338	9.7678	8.9418	7.2357	7.9673	8.7239	9.7338	8.7397	9.4543	9.2184	7.674	9.7891	9.6602	10.3237	9.3004	9.5036	8.0199	8.5594	8.1448	9.8315	7.5889	9.5022	8.5585	9.6271	13.7854	9.023	8.8761	10.2012	7.8607	8.8773	9.2134	9.5178	8.7737
521	RTKN2	1.9146	7.4879	7.6462	5.9223	9.579	7.6901	7.4199	7.1016	8.0618	7.7614	6.54	8.039	8.4597	8.0908	6.5986	8.9892	8.0235	6.1239	7.9138	9.243	10.4043	8.0391	8.8384	6.1975	8.4783	5.2939	8.5583	7.4247	9.3591	5.6733	6.8516	7.2173	8.7273	7.1908	7.8299	8.9725	8.4034	7.945	7.4702	8.7814	9.012	5.8357	6.8024	8.7875	9.3376	8.4392	9.628	6.9498
522	RNF180	9.1449	5.9818	5.5306	4.6404	2.606	3.69	6.3611	5.1174	4.8175	7.8318	2.4452	5.7741	4.6286	5.1935	6.0057	5.3577	4.1922	5.8972	3.2676	3.7191	5.2461	5.9672	5.429	5.0287	4.0784	6.468	6.8738	5.3431	7.6062	4.7971	5.4985	3.4682	4.8277	4.4826	2.9564	4.634	3.1052	5.2683	5.1914	4.431	4.2416	3.1057	7.4557	5.0645	3.9568	3.2308	2.1348	3.6404
523	P2RX7	6.53	4.2971	5.5306	0	2.9072	4.0011	2.8446	3.0767	0	4.5955	5.213	3.5069	3.2377	4.7061	4.0715	5.4039	2.2499	1.7021	2.8834	3.8026	2.8587	6.3696	1.2741	6.5839	5.0351	1.0043	4.965	3.7836	1.8359	5.2676	3.5568	1.501	0.936	2.7341	4.7015	2.6544	3.9808	2.2587	1.9143	3.8302	3.7664	4.7376	4.3147	4.107	1.5543	3.7043	2.4653	5.9455
524	SECISBP2L	10.8176	9.3144	8.8532	7.5643	10.0986	8.1792	9.1249	9.1248	8.9444	8.8333	9.0557	9.6134	9.0441	9.759	9.9382	9.2314	8.0926	9.5773	9.9967	9.5386	8.7791	9.5993	9.3171	8.5224	9.0484	7.3395	9.8833	9.4615	8.9991	9.1407	8.4657	9.9424	8.4202	9.0867	8.2715	8.9156	8.0364	9.5782	8.7319	9.2257	8.9329	8.1102	9.4689	9.8986	9.6032	8.8483	9.981	9.4144
525	SBF1P1	1.5746	0.6978	0.5047	0.8572	0.3592	0.6019	0.8674	0.9939	0	1.3099	0.8356	1.5286	0.3921	0.8068	0.4263	0.9176	0	0.6448	0.8078	0	0.6494	1.9117	0	0.9006	0.7332	2.3289	0	0.3998	0.4511	0.6741	1.0932	0.5436	0.936	1.174	0.4202	0.9127	0.5084	0.9608	0	2.8422	0	3.2569	0.6377	1.0337	0	0.4486	0.6464	0.6287
526	LOC100128811	0	0	2.0557	0	0	1.6186	0	0	0	0	0	0	0.3921	0	0	0	0	0.9775	0	0	0	0	0.5586	0	0	0	0	0	0.5666	0	0.6478	0	1.228	0.8562	0	0	0	0	0.0394	5.4555	0.262	0	0	0	0	0	0.6464	0.3483
527	HAS2	9.4657	7.5104	8.5036	2.2178	12.1785	6.1991	7.6519	4.5327	8.5056	6.3465	8.1963	7.8878	8.73	5.2795	7.9643	8.1765	4.6889	3.2996	6.7411	8.9024	9.4073	8.6231	8.8131	10.1092	6.0991	2.8148	6.2479	3.2174	3.9022	9.8585	10.4238	3.8805	3.4654	5.5766	3.3404	6.2145	2.7898	4.0268	5.1914	6.4673	7.3222	5.8236	7.655	8.208	3.7122	5.6872	6.5577	6.6562
528	KIAA1199	3.7298	8.1338	8.995	6.0067	6.8338	8.1714	8.9864	5.6462	9.893	8.5517	8.5667	12.6172	11.0378	7.3308	4.6672	7.9342	8.0966	6.829	8.5938	9.3123	6.4213	12.8849	6.9698	4.1968	5.2001	6.468	6.8154	7.6975	5.4089	7.7981	9.1987	7.3446	3.2046	6.0786	5.6735	5.0728	6.4461	5.3147	9.731	3.7693	7.9782	8.3624	8.5828	6.7454	5.1251	7.4449	10.8177	9.4179
529	HLA-DPA1	11.1082	11.614	12.7966	9.6481	10.8372	13.9113	8.8081	8.8048	9.0233	13.9274	11.3011	9.8747	9.322	10.2687	12.3086	13.012	10.4254	8.6334	11.5429	13.8471	9.9121	12.8058	9.3405	14.6241	12.6122	9.9438	11.31	7.9715	9.3607	13.3483	13.464	8.7273	7.8412	14.9071	12.085	8.424	10.4941	12.8533	9.5474	8.166	12.9863	12.567	11.2884	10.6023	9.3148	14.0402	9.2266	10.8178
530	ZSWIM3	4.6966	6.9987	6.4123	7.1682	7.3535	6.1579	5.3999	7.2358	6.8973	6.781	8.2247	5.7741	4.6103	8.0009	6.0134	5.9518	6.5912	7.6268	5.4766	7.2968	5.4662	6.3206	8.2279	6.8936	6.5193	7.9275	6.0127	7.7064	7.4961	6.9644	7.0122	6.3	6.7771	6.9916	6.1834	6.6289	6.1002	7.5356	6.9354	6.1781	6.6227	6.2948	6.6669	5.8203	6.1639	5.9604	7.1123	6.7629
531	FAM32A	9.9523	11.5698	10.8848	11.3628	10.8042	10.7699	9.8765	10.4951	11.5016	10.522	10.4449	10.6919	10.5051	10.5114	10.7382	10.3534	10.8338	11.608	10.7547	10.5045	11.0777	10.2201	11.324	11.0617	11.375	11.3513	10.5201	11.3189	10.913	10.7142	11.7732	10.9356	11.3902	11.4405	11.3301	11.6818	11.0912	10.0984	10.7547	12.4248	10.7631	10.4595	10.9304	10.6487	10.6698	10.9241	10.9298	10.475
532	KIAA1191	11.5292	11.0225	10.6747	10.8028	11.0065	10.4987	11.3611	10.56	10.6026	10.5583	10.8151	10.6116	11.357	10.9986	10.9852	10.2524	10.3617	11.1631	11.3419	11.258	10.8584	10.3357	10.0049	10.8639	10.0252	10.1521	11.3581	10.6276	11.0584	10.6207	9.9471	11.3431	9.7806	11.1355	10.1685	10.714	11.2332	11.8067	11.2353	11.2929	10.6766	10.0614	11.0411	10.6849	11.0819	10.8068	9.8153	11.2631
533	FER1L6	0	0.6978	0	2.5531	6.559	0	1.7963	0	0	0	0.3351	0	2.7272	5.2514	1.0224	1.474	0	0.6448	4.4847	2.5136	3.9801	2.7907	4.9443	0.5195	1.2169	1.0043	1.3507	3.8167	0	1.758	0	2.2206	0	1.5283	1.2341	0.9127	0	0	0	0	0.4134	0	0.6377	1.3622	0	0	0	0
534	ALOX12P2	0.481	5.306	3.466	5.6583	6.0509	0	7.6206	2.1604	1.854	4.7356	4.0151	7.8158	0.7002	6.196	5.1587	0	5.2409	0.6448	6.1758	6.8872	5.6407	3.9266	6.8973	5.4423	7.2479	6.1171	6.1131	7.3812	1.0714	5.4942	5.4432	6.7188	6.4998	3.2919	7.6521	0.9127	1.4277	6.6537	8.0373	4.8391	5.8093	3.7402	2.7134	6.2555	3.4175	6.3569	7.2948	6.0621
535	FER1L4	2.95	10.0271	11.9937	12.7958	10.6534	10.0451	3.9854	13.5344	8.5922	10.27	8.1051	5.376	4.2329	12.5334	10.8907	11.6811	12.4309	11.4338	13.6707	10.2819	9.3993	6.0208	13.7418	10.6123	10.3172	13.6288	5.3952	12.8819	3.2945	8.7255	13.0235	13.446	12.9919	12.2075	9.5348	14.4302	11.8036	12.7659	8.6514	6.4735	11.4426	7.6179	11.8495	8.9582	12.1332	11.8888	8.884	11.6478
536	FER1L5	0	0	0	0	0.3592	0	0	0	0.6069	0	2.7556	1.9364	0	1.3212	1.7682	0.5306	0.8084	0.6448	1.3224	0	0.6494	1.7518	0.5586	0.9006	0.7332	0	0	1.1872	1.0714	0.6741	1.0932	0.9375	1.499	0.7032	1.4279	0	0.5084	0.3956	3.2883	2.7188	0	0	0	2.0502	0.5698	0	0	3.018
537	CA5B	7.9797	7.1369	7.3217	6.4589	8.2808	6.3756	6.7572	7.6453	6.7744	6.6647	7.427	7.5891	7.4871	7.1381	7.5252	6.8696	6.6938	6.7411	6.2985	7.9051	6.9251	6.7113	6.3203	6.8033	7.2096	6.201	7.5958	7.4444	7.0646	6.6004	6.6073	7.3931	7.5366	6.1184	7.1768	7.0168	6.2891	6.9174	5.9903	6.066	6.5221	6.3909	7.3044	8.2419	7.8609	6.4037	7.3458	6.9175
538	ZNF559	8.5153	7.6964	8.2268	7.9852	7.6824	7.4844	7.5366	8.0566	6.9653	6.9857	8.6005	8.4993	8.3909	8.7861	8.3869	7.7482	8.3797	7.4754	8.1869	7.8446	7.7843	7.859	8.6695	8.6194	7.5779	8.1431	6.7081	8.4449	6.866	7.0118	8.0098	8.0442	8.7489	8.4671	7.1183	9.6545	8.6483	8.2176	6.5885	9.4653	6.8472	6.4282	8.0875	7.6639	8.8009	7.6529	8.061	9.0203
539	VWA1	12.9201	10.8898	12.052	9.9849	11.5831	10.7703	10.3294	12.4644	12.7006	12.7927	8.6969	10.102	10.5935	11.4851	10.299	11.7024	11.005	10.1264	10.5889	9.5386	11.2117	11.1788	11.2234	10.4727	11.1463	11.5819	11.1743	10.1062	9.8234	10.0683	11.6187	11.4478	11.8309	10.5745	12.1645	12.6361	10.6395	11.5778	9.1886	9.0449	11.21	12.0429	12.7948	12.6355	10.0592	13.079	13.9202	11.5789
540	C19orf22	11.0963	11.11	10.8807	11.7168	10.9746	11.0338	11.2541	10.2546	12.0041	10.8656	10.2383	11.0586	11.5642	11.0017	11.2091	10.6968	11.2578	10.6973	10.9622	10.5242	12.16	11.0575	11.6954	10.5457	10.8351	12.5604	11.2901	10.327	10.297	10.2034	11.9933	10.6804	11.608	11.1599	11.1655	11.5397	10.0668	10.0951	11.3354	11.4349	11.1464	11.4831	11.0974	10.4103	10.3802	10.9316	11.7653	11.4189
541	C19orf23	5.0977	3.68	3.2919	4.0725	3.9198	4.9311	5.9639	4.6607	5.292	4.4071	3.2278	4.378	4.0814	4.218	4.6672	3.7006	3.7028	3.7437	4.3584	3.9195	4.4985	4.2295	4.4149	5.1393	6.1804	5.0084	4.111	3.2174	3.2945	3.4757	5.4803	3.2074	5.2646	4.8399	3.7193	3.6409	3.7735	4.4053	6.1716	5.7521	4.1092	3.3269	3.5312	3.8166	4.0441	4.4694	5.2808	4.5648
542	C19orf20	6.6823	8.6672	6.3246	7.3514	7.5338	7.2592	7.0408	5.1174	10.0599	5.8132	5.9768	8.4771	4.9822	5.8093	6.5883	6.9863	7.9243	7.2586	5.8866	5.1831	8.0854	6.2699	7.1147	7.9846	7.4689	9.0366	6.1291	5.7464	6.3664	6.4877	8.8061	6.3655	8.1127	7.556	5.4574	6.9402	5.6803	5.5945	8.4491	7.4509	6.9553	4.9742	7.1517	6.6205	6.4301	7.0555	6.2936	7.1461
543	C19orf21	1.1291	9.5847	10.3452	3.7633	10.5189	9.4541	9.2047	10.0492	11.639	10.6791	6.3634	12.9509	6.016	10.9078	11.3198	10.3262	9.8535	6.9522	9.5814	10.8313	10.3506	4.0691	11.4368	4.0535	5.5655	11.6846	7.0944	3.4031	10.2694	6.3784	11.3203	8.8382	6.6118	5.0182	9.8181	11.3415	5.7612	7.6305	7.3811	4.1734	9.174	8.4236	5.9958	4.0625	5.1839	9.589	7.153	9.5018
544	C19orf26	5.0977	3.3687	4.6118	0.8572	5.504	3.505	4.8179	1.7986	4.8175	6.0571	3.7881	4.8716	4.9388	3.8568	2.7005	4.7902	2.8095	3.0574	3.7822	3.2684	3.8722	4.7146	6.3382	4.4467	2.7991	2.0065	3.9024	1.9537	4.4055	4.8576	3.1594	4.9636	4.0466	3.2919	4.5431	4.2213	5.4763	3.4718	7.2776	7.384	5.3743	6.0055	5.0788	4.7078	5.3812	2.0984	7.1299	4.6457
545	ZMAT4	0.8412	2.4206	0.5047	0	1.2711	0.6019	1.7963	0.5809	7.1782	0.5783	0	1.5286	0.7002	0	0	0.5306	8.1472	3.4031	0	1.1228	2.1411	0.8394	0.9602	0.9006	0.7332	2.0065	0.828	0	6.7722	1.1317	0.6478	0.5436	1.499	4.3992	0.4202	0	0.5084	0	0.9434	4.8391	7.0737	0.5612	0	2.8646	5.9433	1.298	6.4037	3.5081
546	C19orf24	8.1087	9.7491	9.0196	10.8828	9.2138	10.5263	9.5975	9.8773	10.5094	10.0865	8.8289	9.5621	8.4208	8.9789	9.5548	8.9167	9.5724	9.7363	9.5289	8.9277	10.4271	9.5591	9.7276	10.0813	10.709	12.5592	9.2552	8.2585	8.5971	9.3194	12.0949	9.4221	10.8421	10.3923	9.7952	10.8051	9.4656	9.067	10.6558	9.8916	9.3383	9.9957	9.4541	9.956	8.8442	9.5039	10.1916	9.4738
547	C19orf25	7.3683	9.3353	8.8202	9.4108	8.8288	9.5459	8.8147	9.4287	9.7531	9.4748	7.8608	9.0311	8.4775	9.6576	8.5938	8.6855	9.5319	9.5053	8.8755	8.2722	9.8107	8.5205	9.5945	8.2924	9.7268	11.4026	8.2447	8.6761	9.9826	8.1703	10.5453	9.2133	10.2068	9.7413	8.8321	10.208	9.1051	9.0627	9.8294	10.5056	9.2925	8.3006	9.1426	8.9688	8.7238	9.408	9.4668	9.553
548	MYBL1	6.1745	5.497	6.6046	3.9261	5.5483	7.1104	6.6067	6.0965	4.8175	3.7887	7.6922	4.6727	6.6619	5.7503	4.7977	6.0126	5.8034	4.8665	5.5007	6.9203	6.8055	7.2642	5.8276	7.6806	5.2259	3.7085	6.3914	6.4673	9.7103	8.2057	6.0728	5.1424	6.989	7.6582	5.5848	5.6811	4.353	9.1104	6.544	7.596	4.5379	5.8357	6.0812	7.1376	4.4795	6.9615	5.4395	6.1085
549	NR1D1	7.6968	9.7813	8.1615	7.6162	9.4332	9.6735	10.3249	9.0132	10.1847	10.4512	7.6097	9.4063	8.3344	8.3537	8.5815	8.6417	8.1571	8.8565	8.2861	9.8968	10.7696	9.1242	9.1711	8.117	7.9579	9.6609	9.7036	7.7247	8.5378	9.2218	8.9781	6.6963	8.9568	8.0558	10.471	7.8646	7.8317	11.1914	8.2233	7.3419	9.0876	9.3818	9.8596	7.7544	7.8266	10.3438	8.8927	8.8132
550	C19orf28	8.6262	10.3321	10.0264	10.8336	10.6327	11.6599	10.0436	9.6135	10.7302	11.1332	10.5257	10.2127	9.6761	9.7509	9.566	9.75	10.2646	10.952	9.7188	10.4517	11.8893	11.0824	10.4479	10.6305	10.7867	11.9802	9.1271	8.9048	10.388	11.1013	11.8976	9.6104	10.8058	9.8186	9.9634	10.6289	9.2916	8.7879	10.9291	9.8263	10.6981	11.5927	10.1213	10.4285	9.5047	10.493	10.6802	9.6747
551	C19orf29	8.526	9.4229	8.8906	9.5969	9.3828	8.9837	8.7485	8.9836	9.4355	9.2654	9.0328	9.4978	9.0628	8.9053	9.1441	9.1881	10.1231	10.0821	9.0704	8.5451	9.5557	9.3733	9.7396	9.0135	9.6903	9.8144	8.4505	9.0937	8.7757	9.3605	10.485	9.3841	10.1934	9.9315	9.0666	10.1874	8.9851	8.4311	9.4828	9.7127	9.4189	8.9639	9.1096	9.0665	9.0922	9.2354	9.9656	9.6035
552	ITGB1BP1	10.0749	9.6273	10.1324	10.1777	9.9432	10.5319	9.8752	10.0492	10.014	9.5355	10.6208	9.2001	9.7253	10.0197	9.6566	10.0954	10.7898	9.5973	9.9144	9.4163	10.2518	9.9575	9.6827	10.8872	10.7027	10.1418	9.6302	10.0685	9.8985	10.5365	10.6236	9.5332	10.3429	9.5966	10.1753	9.9454	10.1914	10.0408	10.2134	9.7252	10.4034	10.4865	9.9592	9.6505	9.6996	10.3435	9.5311	9.4985
553	ITGB1BP3	0.8412	0	0	0	0	0	0	0	2.2207	0	0	0	0	0	2.4513	0	0	0	0	0	0	0	0	0	0	0	0	0	2.4345	0	0	0	0	0	0	0.9127	0	0	0	5.271	0	0.5612	0	2.0502	0	0	0	0
554	ITGB1BP2	8.5536	4.4279	3.2919	3.4247	1.9362	2.0377	1.7963	5.7562	3.2278	3.8393	2.6987	3.382	3.7204	4.1281	5.697	5.1202	4.1317	4.4117	3.3759	2.7841	4.0312	2.6159	4.9219	2.1595	3.7637	4.0081	5.8282	1.3765	4.6985	2.5272	4.8747	3.5829	5.7044	2.9836	3.0179	5.6561	5.6803	3.9256	4.7467	2.9001	3.053	3.2569	7.8174	2.222	2.867	3.1737	4.1666	3.2005
555	ZNF7	7.6373	8.8431	9.4321	8.9452	8.3508	8.5935	9.0774	8.5114	9.3132	8.374	8.806	8.9463	9.0231	9.8751	8.6582	8.8442	8.3836	8.9331	8.8077	9.2785	8.5649	8.5888	9.4854	8.8871	8.3772	8.4965	8.2073	9.2756	9.1678	8.6431	8.6366	9.0591	8.8667	9.4962	7.5513	10.0413	8.8593	9.6946	8.7981	9.7352	7.9675	8.9497	8.7285	9.0158	8.7706	8.9078	8.2732	8.965
556	ZNF2	5.2703	7.2013	6.4815	7.1641	6.4926	5.7906	6.4317	7.0912	6.3861	6.6526	7.7926	7.2638	5.2424	7.6703	5.8162	6.8977	6.8002	7.4428	7.1042	6.3621	6.5582	6.7382	6.7339	7.3343	7.2541	7.1276	6.4565	7.503	6.8886	6.5532	7.1452	6.4585	7.7152	7.2456	6.7299	7.2304	6.3373	7.434	6.5511	7.1017	6.5479	6.0885	6.9328	6.5816	6.8968	6.1795	6.5845	7.0894
557	ZNF3	8.0836	9.8162	9.4107	9.4604	8.8489	8.8027	9.3434	10.4137	9.4925	8.7222	9.183	9.7881	9.6309	9.4008	9.1045	9.296	9.6157	10.2073	10.0384	8.7175	9.0922	8.5005	9.6662	8.4395	9.5326	10.0075	8.8043	10.3386	10.1738	8.2995	9.6658	10.139	10.324	9.6495	8.9083	10.4666	10.3232	8.4364	9.6941	10.7059	9.266	9.1498	9.4323	9.3483	10.2677	9.3365	9.3542	9.3943
558	CTCFL	4.3468	4.7013	3.6179	4.3633	4.1559	3.59	5.4534	3.7366	3.921	3.678	3.1965	11.2769	4.4171	3.8102	2.862	4.3919	4.431	5.0369	3.8651	3.5197	3.8939	4.4018	4.7898	3.3563	2.887	0	3.9831	4.3378	4.8341	4.0837	3.0382	4.167	4.5469	4.7615	4.5965	2.2102	3.8895	4.6596	7.9209	11.1496	2.6367	3.3466	3.6452	4.1158	4.5628	4.0016	4.5649	3.8904
559	PHLDA1	11.9707	10.5656	9.2444	9.539	13.6567	12.7392	10.36	8.5877	11.2165	13.2017	11.6532	13.2375	11.824	8.3612	13.8811	10.1013	9.7004	9.5504	11.751	11.6285	13.5974	12.26	10.9645	10.0421	11.5626	9.5823	11.2219	7.3756	10.8607	12.4699	10.4286	10.4989	9.7163	9.7381	9.8877	10.3278	8.773	9.3766	11.8781	11.1636	12.4964	12.5617	11.3722	11.4781	11.942	11.8589	12.2242	13.2738
560	RPL31	13.7081	13.4464	12.9786	15.6874	13.4846	13.6906	13.7649	13.834	14.7214	13.2687	13.3296	14.5216	13.1527	13.8572	13.8097	13.5671	13.8998	13.1253	14.736	12.9811	14.1228	13.5419	12.7875	14.1019	14.2814	15.6653	14.4973	14.1149	12.8313	13.1915	14.6448	13.4053	14.793	13.1635	12.3549	14.5151	14.6867	13.6706	14.794	14.3986	13.5563	14.5657	13.9896	13.5245	13.2992	13.4269	13.9761	13.4992
561	ZNF8	5.69	5.9492	6.4706	6.5506	6.3551	5.7797	7.2079	6.5611	5.9305	5.7925	7.2871	6.9167	6.9304	6.7031	6.0311	7.5716	5.9007	7.4293	6.5609	6.805	6.7783	6.3211	6.4606	6.7805	7.2209	7.4034	5.867	6.823	7.4869	6.9314	5.9195	6.1687	6.51	6.5222	5.5546	7.4919	5.8775	6.548	7.2563	7.0391	6.5456	6.0323	6.2873	6.6183	7.3293	6.2262	6.6772	7.4602
562	PCP4L1	8.2466	2.722	3.4103	9.5469	5.5912	6.8441	4.3775	7.7887	6.947	2.6835	2.8633	1.9364	8.1352	9.5427	12.173	5.7401	6.0025	5.3378	11.0204	9.9355	1.7111	3.1526	8.6217	1.451	12.1386	8.8944	10.5412	9.88	5.5625	1.4786	8.8808	10.4364	3.3409	5.4909	9.4234	2.4365	2.8753	11.3329	2.8074	5.26	8.6491	7.9912	3.4602	5.3317	10.4666	1.97	4.2113	6.4388
563	C11orf17	8.0147	8.6269	8.2065	8.6895	9.009	9.0971	8.017	7.9822	8.8296	7.7712	9.7431	8.663	8.9231	8.2626	8.2906	8.6994	7.4599	7.6713	8.7199	8.6531	8.8696	8.2332	7.8115	10.7425	8.5666	9.0988	8.2594	6.7839	8.9139	10.3627	8.8599	7.261	7.9833	7.3155	8.4495	8.5242	7.002	9.0763	9.1943	8.0699	7.8388	8.7857	8.4561	8.8962	8.0626	9.5649	8.1451	8.3132
564	C11orf16	0	4.2971	0.5047	0	0.3592	0	0	0.5809	2.3741	0	1.2064	5.5887	0	0.4591	0.4263	1.6882	0	0	0.8078	0	0.6494	0	0.5586	1.6633	2.3143	0	0	0	2.5293	0.6741	0	0.5436	0.936	1.174	0.4202	0.9127	0	1.6818	8.3927	0.6669	0	0.9642	0	1.3622	0.5698	1.0663	0	0
565	ZAP70	2.7941	7.2013	6.8908	4.4922	5.3724	7.0097	3.6486	5.2735	9.6878	6.4396	7.444	11.1907	2.6575	6.5301	6.8685	8.6218	4.3062	4.0684	7.3889	6.1631	4.1743	7.7207	5.2789	9.1508	8.5691	8.0255	7.4093	3.8806	4.6145	7.9758	8.7616	4.2008	4.9606	6.1312	5.4685	5.2836	6.4391	5.1831	4.3164	7.5241	5.4853	8.2765	6.7363	4.3853	5.3473	8.2824	2.8516	7.0273
566	SNORD115-9	0	0	0	0	0	0	0	0	0	0	0	0	0	0	0	0	0	0	0	0	0	0	0	0	0	0	0	0	0	0	0	0	0	0	0	0	0	0	0	0	0	0	0	0	0	0	0	0
567	C11orf10	9.6908	10.2983	10.4225	11.9995	10.3237	10.6289	9.8727	11.6997	12.4532	10.3098	10.589	11.2902	9.3135	10.5762	10.0728	10.5743	11.2556	10.0723	10.4464	10.2892	11.0819	10.4467	10.4883	10.3777	10.7152	11.6939	10.4736	10.5257	10.7034	10.5474	12.2631	10.5071	12.07	11.4218	10.3987	10.7018	12.0337	10.9004	10.7353	11.6633	10.3589	10.5638	10.1463	11.0374	11.0081	10.5029	10.7049	10.4569
568	ZCCHC13	0	0	0	0	0	0	0	0	0	0	0	0	0	0	0	0	0	0	0	0	0	0	0	0	0	0	0	0	0	0	0	0	0	0	0	0	0	0	0	0	0	0	0	0	0	0	0	0
569	UFSP2	9.6567	8.6846	8.1118	8.9328	9.1835	8.9658	8.7848	8.4713	9.198	8.659	8.2737	9.4827	8.7353	8.5822	9.1913	8.3493	9.2098	8.4734	8.1327	8.3023	9.2632	9.0146	8.4675	9.4767	8.6546	8.9142	9.1733	6.7101	8.1667	8.6004	8.7301	9.0128	8.3931	8.9578	7.8162	7.8736	8.3743	9.1698	9.0512	9.3914	8.6652	8.0766	9.0959	7.7617	7.4693	8.8833	8.2236	8.7865
570	OGFR	9.265	12.3799	10.407	11.106	11.5005	11.693	11.0572	11.4151	10.6395	11.5242	11.1279	10.2091	10.4146	10.4318	10.9413	10.7427	10.4972	10.8224	10.8424	10.6494	10.5256	10.8542	10.6452	11.0792	10.8569	12.5488	9.6728	10.1978	9.7995	11.5768	11.6272	10.0811	11.1215	10.4285	10.4461	11.0898	10.465	10.9419	10.9164	9.7506	10.6317	10.6331	10.3198	10.958	9.8686	11.9876	10.8592	10.6305
571	EPM2AIP1	9.2003	10.0661	8.8571	9.4125	8.7043	8.1214	9.0573	10.4523	8.8247	8.235	8.4013	9.6029	9.5751	9.6529	9.5215	9.4406	9.5652	9.1013	9.7951	8.8241	8.8412	9.0057	9.2945	9.0075	8.9495	8.8882	9.6089	9.8063	9.731	8.1703	9.3802	9.6479	9.6073	9.1229	8.7731	10.5496	8.7191	10.0976	8.5905	10.5966	8.9191	9.1493	9.1969	9.3356	9.7757	8.2114	8.958	10.1553
572	CDC5L	10.3506	9.8203	10.5146	9.5516	10.0948	10.1006	10.207	9.1003	9.9009	10.1673	10.363	10.0946	10.515	9.7218	9.9503	9.5187	10.0827	9.522	9.9645	10.3981	10.3988	10.8415	9.4884	9.7308	9.8654	7.5164	9.8191	10.1351	10.297	10.2494	8.9453	10.0799	9.3948	10.8338	9.8591	8.6875	10.1587	9.7365	9.8656	9.8023	9.6972	9.1383	9.8933	9.7495	10.3344	10.1557	9.3542	10.0339
573	RAC2	8.2182	9.6398	9.2334	8.3179	10.8989	10.4327	10.0094	9.9148	7.1413	10.9597	10.5902	8.5766	6.9801	10.1017	9.3655	10.7455	8.1923	10.649	9.8757	10.5648	9.9819	11.6118	10.0868	10.8961	10.977	11.2278	9.7545	8.5466	5.8918	11.346	11.1905	9.4657	8.5024	8.8041	9.9041	6.8874	8.611	8.9894	9.6767	6.7583	10.2959	10.9562	9.1269	7.3141	6.5089	9.8811	10.2597	10.4422
574	RAC3	2.5232	6.7956	8.3869	7.2004	7.1096	6.1579	6.6067	9.3376	11.1188	6.3639	7.2593	8.892	7.7892	5.7402	5.9586	6.1087	9.3126	7.8154	5.6045	6.0307	7.6519	8.8204	5.6758	8.1345	6.2573	8.0199	5.7679	6.8088	10.8096	8.2739	8.564	6.9339	9.6358	10.1061	8.312	7.5689	9.6665	9.0257	10.987	9.7382	5.1767	6.2414	6.093	10.4307	5.613	8.5556	7.9869	8.3583
575	RAC1	12.3897	12.7495	12.9477	12.8537	12.6864	13.5256	13.2467	13.231	12.3307	13.251	12.7915	12.0541	13.0716	12.2302	13.0995	12.6405	12.2657	12.7224	12.9499	13.7331	13.2568	13.1619	12.7117	12.8236	13.1448	13.7694	13.4008	12.3182	12.3434	12.7775	12.7671	12.6155	12.7381	12.5084	12.9435	12.3361	12.6126	12.9042	12.5774	13.0893	12.6273	12.996	12.124	12.361	12.1049	13.0462	13.623	12.6211
576	SBDS	12.7643	10.1292	10.0012	10.4015	10.6723	11.4313	10.3564	10.2622	10.3223	10.964	10.77	9.6812	11.2576	10.4501	10.9962	10.2676	10.2388	9.5868	10.6431	10.1967	11.2176	10.5821	10.4002	9.842	10.3388	9.0171	11.3065	9.9052	9.4996	11.2374	10.2648	10.2641	9.3967	10.1192	10.5843	10.5614	10.3257	10.4652	9.7704	9.5632	10.5562	11.4807	11.7907	10.6496	10.3403	10.0877	10.4373	10.7184
577	RCL1	8.3674	7.5799	8.1565	9.4159	7.5793	8.392	8.3015	8.5821	8.3126	8.2838	8.9695	8.8949	9.3464	8.4841	8.5731	8.1346	9.5407	8.4339	7.9405	9.4295	8.3596	9.342	8.146	10.5722	8.7751	7.3032	8.169	8.0845	7.9632	10.2266	8.3897	8.5885	8.1595	9.7264	7.8148	8.1603	11.1944	8.5549	8.882	8.073	8.9161	9.664	8.9157	8.6495	8.6492	9.1125	7.6919	8.6942
578	SBK2	0	0	0.8777	0	0	0	0	0	0	0	0	0	0	0	0	0	0	0	0	0	0	0	0	5.5924	0	0	0	0	0.4511	0	0	0.5436	0	0	0	0	0	0	0	0	0	0	0	0	0	0.7903	0	0
579	MRPS18A	8.7835	9.3186	10.2792	10.9679	9.4905	10.642	9.673	9.4736	10.7298	10.0352	9.7083	9.4635	9.7082	9.3358	10.4499	9.3403	10.1756	9.4165	9.7424	9.9022	9.9549	9.8238	9.1459	9.1866	10.0325	10.9831	9.8821	9.204	9.8022	9.8474	9.5707	10.0029	10.7977	10.7557	9.8454	10.6087	11.2435	9.9871	10.3292	8.6054	9.8606	9.9389	9.7139	9.8795	9.9658	10.5	9.4092	9.6504
580	CPLX2	2.3096	0.6978	2.121	2.4498	0	3.7467	4.1283	1.9908	5.7219	0.99	0.3351	11.1422	4.9822	0.4591	0	3.02	0	3.4031	4.6874	0.4778	1.7111	1.1269	0	0	0	4.1781	1.3507	2.1738	12.8414	0	1.708	0	2.4767	0.7032	0	2.6544	0	0	4.0207	11.9136	0.4134	0	1.6886	1.0337	2.4218	0	0	2.9685
581	CPLX3	1.369	1.166	0	0	0.3592	0.6019	0.4979	0.5809	0	0	0	7.4206	0.3921	0.4591	0	1.474	0.8084	1.4278	0.8078	0	0	0.4799	0	0.5195	5.5587	0	0.828	2.3585	3.2394	0	1.9388	0.5436	0	0.7032	1.0103	1.4674	1.9846	0.9608	2.7931	10.3532	0.9967	1.2789	1.4155	0.6075	0	1.0663	1.4308	1.5419
582	ORC3L	8.6759	8.7042	8.8982	9.2178	8.5475	8.3097	8.8969	8.5075	8.8029	7.7809	9.4896	9.0285	9.8146	8.836	8.7723	8.4157	8.9933	7.2586	9.0347	8.89	8.4087	9.154	7.8768	9.5273	8.4594	7.9916	8.299	7.7455	9.2477	9.0958	8.2025	9.2244	9.381	8.4076	8.378	8.9261	8.8855	8.5019	8.9536	8.9589	8.8616	8.2699	8.0621	9.4791	8.732	8.2892	8.0218	9.0483
583	CPLX1	5.8177	4.509	4.1498	4.5682	3.0617	4.9553	4.6622	5.7159	5.8319	5.3024	4.8701	5.2387	8.2343	5.6024	5.6874	6.6392	5.0248	6.36	4.6874	3.4863	4.879	4.8589	7.5271	4.0907	6.3539	6.9511	4.505	4.1891	8.2439	3.6225	8.0627	4.7097	7.0198	4.6723	5.9974	6.2145	6.3448	3.7337	7.4127	9.23	5.2159	4.2887	6.4271	6.4752	4.7105	7.1363	4.2968	5.7023
584	AP2A1	10.9986	11.4578	11.5667	11.6	11.7822	11.5091	11.7822	11.8142	11.2022	11.8515	12.1427	11.179	10.7014	11.1895	11.1727	12.0328	10.9203	11.8773	11.0179	11.1517	11.8169	11.7003	11.2129	10.8823	11.9665	11.1734	11.3231	11.7306	11.098	11.728	11.9635	11.38	11.5239	10.5271	11.8084	10.7637	10.75	11.0918	11.2384	10.5823	11.2442	11.8941	11.455	11.4546	11.2474	11.1851	11.7348	11.4554
585	CPLX4	0	0	0	0.4914	0.3592	0.6019	0	0	0	0	0	1.5286	0	0	0	0	0	0.6448	0.4596	0	0	0.4799	0	0.5195	0	0	0	0	0.4511	0	0	0	0	0	0	1.867	0.8836	0.7057	0.5475	0	0	0	0.6377	0	0	0	0	0
586	AP2A2	10.7823	10.2746	11.3931	10.336	10.2948	10.4032	10.2579	10.1905	11.4724	10.6368	10.3066	10.899	10.3876	10.7663	10.8899	10.9408	9.6034	9.8088	9.9699	9.6978	10.4366	10.3175	9.6992	11.1834	9.7929	11.1855	10.1127	10.2241	10.1827	11.1726	11.282	9.8148	10.2583	9.7445	9.6388	10.1123	10.6101	10.4297	11.1323	10.4519	10.3625	9.7398	10.5234	11.4238	9.8119	10.3516	9.7391	10.4269
587	LOC389333	5.8477	5.894	5.6193	4.2054	5.902	4.633	5.9447	3.3109	4.0609	5.5803	5.6411	4.6727	5.3568	5.3607	4.9337	6.4394	4.8479	4.657	4.8082	6.5247	5.1338	6.3488	4.0534	6.8936	4.5957	2.8148	4.8915	4.7475	3.1227	5.9203	4.697	4.9636	4.4597	5.5693	4.2673	2.6544	4.8095	4.6055	5.6011	6.1365	6.7167	2.9368	6.7438	7.0491	4.9777	5.9176	4.8142	6.2755
588	LILRB3	6.1482	6.7756	6.9755	3.417	5.574	7.7869	4.2445	3.4679	5.0853	7.169	7.4048	6.0329	4.1975	3.6622	5.9265	7.1286	5.1907	2.2246	5.2999	5.3466	6.182	8.0808	3.7919	6.8079	6.2074	7.4009	3.8169	3.2	3.3333	8.4083	9.0886	2.3685	3.6862	4.5855	5.7277	4.6539	6.4685	2.7877	5.925	3.917	6.9802	8.0649	6.5655	5.5873	2.837	6.1768	5.9647	3.78
589	CADPS	4.1064	4.1019	3.466	0	2.1349	1.8433	0.4979	0	4.7349	2.443	0.3351	6.6836	2.7272	2.5535	2.5392	3.4884	0	0.6448	2.4602	2.3003	3.1634	2.6159	0.9602	0	1.2169	1.5908	0.828	0	9.6874	1.1317	2.4683	1.2466	0	0.7032	0.4202	1.4674	1.1811	0	1.5091	9.1494	1.5805	1.537	3.6637	0.6075	1.5543	0.4486	1.7054	2.5645
590	FIGNL1	6.5484	8.404	8.3779	7.2665	7.6999	8.3469	9.045	9.1337	7.737	8.2608	8.2546	7.6154	8.4009	8.0051	6.8298	8.1527	8.6811	8.4779	8.8107	9.7134	7.4742	9.7477	8.4509	9.0244	8.3698	6.096	8.0176	9.3195	8.8185	9.8153	7.5196	7.8356	8.4163	9.0254	6.9745	8.0493	8.1459	9.7008	7.804	8.6672	8.0101	7.8378	7.7028	9.0308	9.0533	8.3836	8.3313	8.7233
591	KDM4DL	0	0.6978	2.121	0	0	0	0	1.3146	0.6069	0	0	4.378	0	0	0	0	0	0	0.4596	1.1228	0	0	0	0	4.1873	0	0	1.6938	0	0	0	0.5436	0	0	0	0	0	0	0	2.1783	0.4134	0.5612	0.6377	0	0	0	0	0
592	PBX3	10.4766	8.7776	8.4728	7.5108	9.1599	8.3786	8.5359	8.527	6.1933	9.117	8.7364	7.9149	7.2933	7.8308	8.9966	8.9727	8.7682	8.487	8.4023	9.4748	9.2307	8.6509	8.5652	8.9517	7.6978	8.5085	8.4018	7.5892	10.064	8.5781	8.5246	7.8269	6.989	8.6388	8.6667	6.1972	7.683	10.008	7.0403	10.9563	8.6105	7.4198	9.4123	8.3928	7.6159	9.9865	8.9613	7.6106
593	PBX1	13.5603	11.2917	11.8189	10.7639	10.8985	11.0259	10.0042	11.1439	9.5273	9.5677	3.7881	7.3074	13.436	10.9298	11.9239	11.2137	9.9432	10.8039	10.4476	11.4153	8.976	9.0068	11.7805	10.2495	11.7008	10.1508	11.1425	10.7488	11.854	6.9436	9.2385	10.55	10.9345	9.5802	10.9939	8.897	10.5435	9.7976	10.0764	13.1933	10.6539	7.3874	11.4625	9.4393	10.7038	9.8461	11.8742	10.9809
594	AIRE	1.1291	0.6978	0.8777	0.4914	0.886	0	0	1.5768	1.0328	0	0	3.7282	0	0	0.4263	1.474	0.8084	0	1.3224	0	0	0	1.2741	0	0	1.5908	0.828	0	0.4511	0	0	0	0	0.7032	0	0.9127	0	0	0	4.5075	0.7343	0	1.4155	1.0337	0	0.4486	0	0
595	TMOD2	9.4704	8.6292	7.9691	4.0373	8.4587	7.2096	7.2622	8.231	4.7062	8.3064	8.0899	6.7355	9.2123	8.3195	7.6317	7.9104	6.4119	7.7261	7.6591	8.4815	7.3837	9.0854	8.3625	6.8069	8.0902	6.2565	7.7685	7.6059	10.0611	8.3834	8.6418	6.6547	6.7406	5.7316	7.8804	6.2815	6.7648	8.7797	10.6011	9.2545	8.5695	6.1765	7.5443	9.5094	6.9986	7.7968	8.1988	7.2299
596	MFSD11	8.2513	8.8873	8.7923	8.8623	9.1825	9.8855	9.2304	8.8967	11.9087	9.3474	7.5163	8.96	9.8145	8.6945	9.0598	9.5271	8.3619	7.9512	9.6976	9.2175	9.0479	9.2061	9.6466	8.2174	9.5401	8.5446	9.1631	9.4103	9.1949	8.2793	9.1616	8.8375	8.1161	9.4891	9.8052	9.1225	8.699	9.8724	8.2411	9.8069	9.499	8.8008	9.0183	8.9998	9.1651	9.3722	8.8258	9.5877
597	NSUN2	10.537	11.274	10.2347	10.5143	10.5388	11.1641	10.8592	10.3204	10.1877	11.3917	11.6318	10.6861	12.5635	9.9466	10.7106	11.2675	10.5066	11.7488	10.8964	10.7508	10.2851	11.1506	11.065	10.467	10.3527	9.2684	10.7511	11.5141	10.8836	11.1562	9.6704	10.5912	10.8727	11.2883	11.4261	11.386	10.7899	11.4658	11.3028	11.6198	10.9708	11.8763	11.2382	11.4899	12.043	10.4923	11.4578	10.4791
598	NSUN5	8.0688	9.844	9.3267	10.6925	8.8324	8.1869	9.8612	10.0018	10.6717	10.0366	9.317	9.5495	9.6426	8.8733	8.9096	9.6003	9.6873	9.3742	9.7201	8.7471	9.8539	9.4599	9.8946	9.6334	9.7908	10.9701	8.8281	9.5794	10.8796	10.4327	10.5681	9.1	10.3809	9.6841	10.0626	10.2763	10.273	8.9008	10.4426	10.4488	9.5795	10.6534	9.3669	7.0433	9.4205	10.2555	9.2184	9.3776
599	NSUN4	8.7964	8.8687	8.722	9.8689	8.7524	9.5598	9.5704	9.3758	9.4344	8.6925	8.2972	9.0568	9.2342	9.3868	9.3931	8.7862	9.0249	9.9395	9.5007	8.8948	9.2087	8.8723	9.6992	9.3325	8.387	9.6142	8.8765	8.6292	8.5971	9.0737	9.4774	9.3379	9.0467	10.0804	9.0502	9.2485	9.1476	9.1341	9.3646	9.1471	9.3107	8.7716	8.8684	10.3192	9.3376	8.846	8.8313	9.6601
600	NSUN7	3.8924	6.1555	6.495	7.5797	2.8518	4.9792	4.3775	7.4099	7.0302	4.8135	6.9502	3.5069	6.1298	7.6051	7.0214	6.7506	7.6006	6.8218	7.162	6.7984	1.942	5.8925	7.4076	6.9248	6.1671	6.5477	5.1653	7.4539	7.7509	4.9439	6.5451	2.6985	6.3941	7.5512	6.4521	8.0826	8.5874	8.3414	7.4513	7.6477	7.4307	2.9368	6.033	8.7388	6.389	7.0984	6.2514	7.2114
601	NSUN6	6.9318	7.5127	7.5203	10.2186	7.5491	8.7135	7.9024	8.8643	7.9625	7.2469	8.1201	7.9756	8.2507	9.0672	8.925	7.2491	8.0276	9.8142	8.6119	7.2823	6.991	6.4369	7.4551	7.5466	8.6427	8.8974	6.6132	9.5154	8.6442	7.1513	8.6702	9.3349	8.2138	7.8073	7.4825	9.5816	7.7997	8.3512	8.4046	8.3012	8.981	7.2364	8.6896	7.0318	8.8243	7.3513	8.1393	8.8267
602	PRAMEF4	0	0	0	0	0	0	0	0	0	0	0	5.0869	0	0	0	0	0	0	0	0.4778	0	0	0	0	0	0	0	0.7125	0.4511	0	0	0	0	0	0	0	0	0	0	0	0	0	0	0	0	0	0	0
603	PRAMEF5	0	0	0	0	0	0	0	0	0	0	0	2.5141	0	0	0	0	0	0	0	0	0	0	0	0	0	0	0	0	0	0	0	0	0	0	0	0	0	0	0	0	0	0	0	0	0	0	0	0
604	PRAMEF6	0	0	0	0	0	0	0	0	0	0	0	5.0046	0	0	0	0	0	0	0	0	0	0	0	0	0	0	0	0	0	0	0	0	0	0	0	0	0	0	0	0	0	0	0	0	0	0	0	0
605	TUBG2	8.9896	8.3306	7.47	10.62	8.7842	9.3584	9.0027	8.185	9.3398	8.27	8.372	8.0697	7.7871	8.6892	9.1203	8.8818	7.994	7.8226	7.8565	8.6146	8.8323	8.7348	9.2956	9.3698	8.8138	9.4844	8.4664	7.1894	8.3353	7.9378	8.7464	8.0966	9.0909	7.6582	9.262	8.4091	6.425	8.1399	9.239	7.4962	8.0861	7.6994	8.9743	6.1949	7.8367	8.2992	9.3923	10.021
606	FAM71F1	0	3.3687	0.8777	0	0.3592	1.6186	0.8674	0	1.0328	0	0.6069	0	0	0	0	0	1.3234	1.9326	0	0	0	0.4799	0	0	4.5957	0	0	3.6796	0	0	0	0	0	0	2.4317	0.9127	0	0	1.5091	0.912	0	0	1.4155	0	0	0	0.6464	0
607	PRAMEF1	0	0	0	0	0	0	0	0	0	0	0	4.7756	0	0.4591	0	0	0	0	0	0	0	0	0	0	0	0	0	1.3765	0	0	0	0	0	1.5283	0	0	0	0	0	0	0	0	0	0	1.5543	0	0	0
608	PRAMEF2	0	0	0	0	0	0	0	0	0.6069	0	0	4.442	0	0	0	0	0	0	0	0	0	0	0	0	0	0	0	0	0	0	0	0	0	0.7032	0	0	0	0	0	0	0	0	0	0	0	0	0	0
609	FAM71F2	2.0586	1.519	2.121	2.3385	1.2711	3.0439	2.4684	0.9939	1.854	0.99	2.5775	2.9255	1.1695	2.9531	2.7748	2.4449	1.3234	4.373	3.2103	3.4348	1.7111	1.1269	1.9399	3.2734	6.2698	4.5933	0	6.331	1.0714	2.7982	1.4331	1.501	3.0541	1.5283	3.926	2.8436	2.7898	1.5324	4.6171	3.4192	1.8696	0.9642	4.4675	2.222	2.6615	1.97	3.5534	3.4371
610	PTCH2	6.4669	4.3856	4.4554	4.8578	1.8255	3.1318	2.2357	3.3109	4.3837	3.0698	3.6447	7.7542	2.1491	4.8996	5.6083	5.3887	2.4615	3.7437	3.5707	3.2684	3.3357	1.7518	3.0165	2.9883	5.5856	2.5922	4.2349	3.1671	5.5625	2.3699	4.2582	2.4793	3.58	2.9836	5.2551	3.7395	2.3855	2.7395	2.709	5.4171	1.8696	2.2643	4.7909	3.8693	1.2944	2.6939	3.9196	5.5082
611	OR7G1	0	0	0	0	0	0	0	0	0	0	0	0	0	0	0	0	0	0	0	0	0	0	0	0	0	0	0	0	0	0	0	0	0	0	0	0	0	0	0	0	0	0	0	0	0	0	0	0
612	PCDHGA2	6.7219	4.2028	5.0182	1.1488	3.2874	1.0252	5.0864	3.237	1.0328	2.9825	5.5555	3.5069	3.8194	3.1486	4.0629	4.0876	2.7751	3.9918	0.8078	3.3815	3.3357	6.8995	3.3195	2.2931	6.2065	1.5908	3.6585	4.2868	3.8663	3.3964	1.0932	2.593	0	1.174	1.0103	1.867	2.6988	4.4005	2.709	4.3079	2.8016	4.1016	4.8195	4.088	3.2805	1.829	1.4308	1.6712
613	PRAMEF9	0	0	0	0	0	0	0	0	0	0	0	3.2453	0	0	0	0	0	0	0	0	0	0	0	0	0	0	0	0	0	0	0	0	0	0	0	0	0	0	0	0	0	0	0	0	0	0	0	0
614	PRDM9	0	0	2.121	0.4914	0	0	2.6687	1.5768	0	0	2.2995	0	0	0	0	3.02	0	5.5779	0.4596	0	0	0	0.5586	0	5.6818	0	0	0.3998	0	2.1933	1.9388	0	4.3986	2.7341	0.4202	0	1.1811	0.3956	0	6.6443	0	0	0	0.6075	3.4175	0.7903	1.936	0.3483
615	SGK269	10.6879	9.6687	9.7009	7.9619	9.2972	8.4141	9.3021	9.1714	8.1758	9.2849	8.8722	11.1861	9.1343	9.5961	9.1685	9.6633	9.0537	9.4805	8.9518	9.6019	9.1778	10.4015	7.8883	9.0482	8.3899	9.2471	9.117	9.0095	9.0084	9.266	9.3691	9.231	8.0091	8.4287	8.1184	8.0202	8.4719	9.4777	8.9141	8.589	8.8188	8.9403	9.9125	10.0658	7.4258	9.4386	8.4386	9.2636
616	FAM108B1	7.7803	9.3129	8.6873	8.1048	9.4196	7.7538	8.7107	8.8349	8.6327	7.6021	8.4191	8.9969	8.14	8.5861	10.5955	8.5586	8.9719	10.3639	9.4475	9.0168	8.3521	7.4677	8.6095	8.2479	8.9514	6.7501	8.7806	8.6523	8.9367	7.8172	8.0719	9.7542	7.7944	8.9849	8.0204	8.6212	9.1858	8.5378	8.1727	9.5655	8.756	8.7996	8.1324	8.4151	9.949	8.2238	8.8331	8.3045
617	TBC1D1	12.8371	10.0476	11.3153	10.2782	10.2208	10.6528	9.146	11.5155	10.4647	10.8595	10.7734	11.631	9.4298	10.8229	10.0815	10.5155	12.1175	11.758	10.9893	10.3425	10.2213	10.475	10.5419	10.0254	9.8827	10.9924	10.0518	12.1773	9.7471	10.3718	11.4191	10.2105	11.371	12.0877	9.6619	11.5664	12.9855	11.5213	10.5022	11.1271	11.8435	8.8088	11.3813	11.7522	10.8927	10.3264	8.8491	10.1782
618	ZXDA	5.7556	4.7614	5.3936	4.2675	5.0169	3.8013	5.6093	4.9655	3.4512	4.9806	5.0172	4.378	4.7508	5.45	5.1725	5.5616	5.2409	5.0978	4.9017	6.5849	3.5609	5.1267	4.595	5.5662	5.2259	3.7085	4.505	6.1087	4.8893	5.1516	4.124	5.8743	2.2182	5.126	4.0192	3.6409	3.86	5.0521	5.0173	5.6117	5.0809	3.5187	4.7012	4.7364	5.145	4.8438	4.2113	5.5923
619	PAMR1	9.7793	8.6178	7.6492	5.2906	7.0554	5.6638	4.0939	5.7954	7.4908	6.1897	3.5186	6.3419	6.684	7.3932	9.0053	6.5324	6.3063	7.5245	7.2886	7.2859	6.312	6.6101	4.8048	3.9359	7.053	8.7966	6.2069	5.8697	6.2319	7.0641	8.2597	7.6443	5.7782	4.5615	5.3298	7.0208	5.8694	4.5483	7.2073	6.0496	6.3032	6.3463	9.278	8.3214	6.1833	6.7481	6.4787	8.0203
620	RAD9A	5.7877	8.959	9.0501	10.0927	7.8585	8.5003	7.767	10.2969	9.0384	8.5802	9.2549	8.0548	7.5839	8.504	8.822	9.4595	9.0339	9.0713	9.9883	8.9349	8.4232	9.1061	8.9825	8.9311	9.313	10.0733	8.1051	8.5192	9.1471	8.796	12.0269	8.8645	9.2324	9.5404	10.5421	9.8564	9.2825	9.2147	7.9458	9.2218	8.276	9.5908	8.1438	9.3136	8.5507	9.0417	10.4584	9.056
621	ERGIC2	9.8447	9.2743	9.8072	9.4664	9.8353	9.5538	9.5797	9.0885	9.5517	9.8884	9.8026	8.5658	9.072	9.0842	9.606	9.7343	9.2301	9.8339	9.7939	9.921	9.4944	9.8805	10.2742	10.1528	9.9236	9.5165	9.7751	9.775	8.673	9.8134	9.1875	9.6627	9.5131	10.0249	9.7947	9.4163	10.6618	9.6331	8.8607	8.4804	10.4206	9.6298	9.5068	9.009	9.708	9.7854	9.9508	9.1627
622	ERGIC3	11.5298	12.1871	12.4398	13.5031	12.873	12.9833	12.441	13.0182	13.9692	11.9973	12.6694	12.4159	12.0664	13.3889	12.2345	13.261	12.1947	12.2419	12.0468	12.1022	12.7771	12.299	13.2307	12.6099	12.4782	13.4189	11.9521	12.8791	12.4639	12.5674	13.0719	12.55	13.7025	13.036	12.8708	12.4364	13.3432	13.2292	12.373	12.5367	12.9234	13.0252	12.3177	14.0749	12.2073	12.3326	11.7603	12.247
623	CDR2L	9.0229	11.0117	10.1074	8.4971	8.7851	7.9356	10.3628	10.4956	10.4911	9.6968	8.5697	9.3535	10.2419	9.6809	10.211	11.8828	10.988	10.3169	9.7335	9.2251	9.6938	9.3429	10.1343	9.7056	5.983	9.2423	9.8437	10.0382	9.2124	8.8006	10.775	9.2332	12.0864	10.6068	10.2973	9.8186	11.1586	8.8845	9.0672	10.6081	10.7426	6.6356	10.3493	10.2699	10.6259	9.6267	10.9079	8.8198
624	ERGIC1	11.5501	11.4775	11.4977	11.1974	11.6369	11.3433	11.7951	11.0322	11.3328	11.7286	11.5741	11.0939	11.2573	12.0831	11.5398	11.1635	10.9816	11.1964	11.5462	11.5536	11.2526	11.3598	10.8963	12.3773	11.1122	10.8967	11.4413	11.6022	10.3645	11.4856	10.686	11.6099	10.3439	11.5988	10.5186	10.9531	11.0472	11.8171	11.6293	11.951	11.4926	12.1637	11.6429	11.0771	11.3783	12.1251	10.6838	11.1918
625	CLEC14A	8.6995	8.0517	8.7235	7.1185	6.8586	8.5438	5.5343	7.7823	7.8361	8.2792	6.1985	8.2458	8.3214	7.7678	9.4019	8.6508	8.2716	7.5421	8.423	7.0711	8.6985	9.6526	6.9644	6.6662	8.7104	8.7091	7.6399	7.0364	8.5984	6.6071	9.8618	8.5182	8.393	6.3908	6.3541	8.706	6.7478	6.6537	6.7804	7.5515	7.428	7.9419	9.3559	9.4361	6.4382	7.5885	6.9829	7.9787
626	PDF	5.075	7.8742	7.2204	8.945	7.4584	8.5942	7.7766	7.7396	9.1426	7.6864	6.8612	8.2615	8.2869	7.1924	7.3652	7.6763	8.4116	6.7574	6.7897	7.0134	7.7537	7.8177	8.3733	8.1182	7.5603	8.4244	7.5543	7.9276	8.0258	7.1435	7.7346	7.2336	8.4064	7.7929	7.9825	7.4931	8.5955	6.5947	9.1895	9.6352	8.1689	8.4727	7.9158	9.4571	8.2809	7.9533	7.7108	7.2468
627	B3GAT3	8.9182	10.1195	8.9468	10.6421	10.0012	9.9196	9.47	10.1546	12.3497	9.9188	9.3561	9.6272	8.8341	9.4004	8.9562	9.69	10.7831	7.5112	9.9699	8.9992	10.717	10.3679	9.2549	9.6875	9.9834	11.2483	8.5731	8.7518	11.2767	10.0343	11.7048	9.6446	10.1383	11.5033	9.9561	9.5326	9.7887	9.4675	11.603	10.3834	9.2428	9.6203	9.438	9.22	9.4031	9.5354	9.6115	9.553
628	B3GAT2	2.8442	3.0295	2.2862	2.1587	2.0868	1.6593	3.6267	2.8593	0.6266	2.226	2.6087	3.2723	2.6141	4.155	3.6461	3.1962	3.7734	2.6377	3.8498	1.9783	2.1959	2.7532	2.8731	2.1873	3.1235	6.9139	4.2937	2.6414	6.8242	2.936	1.7523	3.2566	3.1178	2.6442	2.8562	3.5868	2.9363	3.6202	3.7199	5.9328	2.2446	1.5652	2.7436	3.349	0.9912	3.3939	3.6488	3.3193
629	B3GAT1	2.95	4.342	5.9863	1.9412	0.3592	3.2145	0.8674	9.1515	4.015	6.5424	3.4513	2.5141	6.71	1.9991	3.8138	4.1248	9.2445	0.6448	3.7013	2.0498	0.6494	4.6706	2.1076	8.4	5.7003	6.4843	2.2857	6.9459	6.2178	3.8179	7.5107	0.5436	3.58	9.4319	2.2385	1.867	3.6815	1.3659	2.3657	9.2669	5.4959	1.946	6.2592	1.0337	6.8671	2.0984	1.4308	8.2012
630	FAM66E	1.369	0	0	0.4914	1.2711	0	1.4053	0.5809	0	0	0	0	0	0.4591	1.0224	0	0	0.6448	0	0.4778	0	0	0.5586	0	0.7332	0	0.828	0	0	0	0	0	0	0	0.4202	0	0	0	0	1.9777	0	0	0	0	0.5698	0	0	0.3483
631	FAM66C	5.6797	4.2507	4.8815	3.3691	2.1349	2.5005	3.2715	2.9893	2.6393	2.443	3.9433	3.2453	5.2062	3.9296	3.8827	4.7902	2.8095	3.2406	4.5087	4.062	3.0688	3.5909	5.5357	3.8517	5.6053	2.5922	2.4986	4.5255	4.7779	2.3699	4.6651	2.0715	3.0541	4.3556	5.6445	0.9127	0.5084	4.4476	2.6034	6.9693	3.4964	1.756	3.8969	2.6407	2.4218	2.6102	2.9604	5.2007
632	PER1	12.7246	9.1985	9.2223	10.627	10.9273	10.4935	11.258	8.7659	9.0927	9.9407	9.6395	9.509	9.4736	8.5418	11.9443	10.9734	9.1561	7.7565	9.1497	10.7276	9.606	10.8233	8.5849	9.4534	10.1011	10.5155	11.8714	7.9679	7.9245	10.6616	9.5237	8.585	8.4619	9.3974	10.0162	8.5346	8.1329	10.4872	9.7089	9.3096	8.4486	9.6783	11.6948	9.9361	8.75	9.56	8.2771	8.0768
633	CPPED1	9.8057	9.1071	7.7759	4.2054	8.3302	8.0386	8.0101	10.1502	9.2095	9.1574	7.6231	10.1756	7.1547	8.4582	7.9187	7.9316	6.5912	8.1941	6.6064	6.7254	9.5859	9.6312	6.0804	11.4395	8.7685	8.418	7.4159	9.8287	7.4022	8.8006	9.2398	6.6547	10.2079	9.33	8.1836	6.667	6.7307	7.3776	10.1099	9.2887	12.2026	7.4437	8.5511	9.7202	6.4138	9.3226	8.7389	8.3607
634	OR10A2	0.481	0	0	0	0	0	0	0	0	0	0	0	0.3921	0	0	0	0	0	0	0	0	0	0	0	0	0	0	0	0	0	0	0	0	0	0	0	0	0	0.9434	0	0	0	0	0	0	0	0.6464	0
635	UXT	9.675	9.7912	9.8937	11.7536	9.6599	10.6817	9.474	10.3361	10.7991	10.0337	10.3118	10.5189	9.4925	9.897	10.0551	10.0277	10.6893	9.3579	9.8575	10.4686	9.9937	9.4384	9.6494	10.3109	10.0999	11.4488	9.9454	10.0416	10.3472	9.8337	10.8608	10.4225	11.0238	9.0061	9.637	10.1625	10.6855	9.9875	10.3237	10.3129	9.9215	10.2109	10.0598	10.1601	9.7482	10.2616	9.9117	9.7998
636	CALM2	14.118	13.0257	12.8059	12.5476	12.8793	13.6325	12.6203	12.4087	12.7057	13.067	13.2183	12.6701	13.3822	12.5694	12.5481	12.996	13.2681	12.2254	12.938	12.3806	13.4832	12.9388	13.0909	12.8625	12.9337	11.9353	12.9333	13.3709	15.0462	12.9917	12.7817	12.1527	13.4909	12.7558	12.935	12.5889	12.9587	13.4981	13.1317	13.3441	12.7283	13.0313	13.1326	12.1164	12.5743	13.3511	12.6306	12.4529
637	CALM3	13.2243	11.8998	12.7895	12.4924	12.8338	12.1074	12.2279	12.6943	13.1757	13.021	13.1305	12.386	11.4757	12.3945	12.5953	13.2654	12.7091	12.9552	12.1661	11.9267	12.2116	12.497	12.8664	12.6081	13.2165	12.8386	12.2869	12.8476	12.9937	12.8662	12.6256	13.1451	12.0016	12.2039	12.3628	11.8096	12.2708	13.2241	12.5884	12.081	12.1211	12.4054	12.7871	12.8953	12.4582	12.5858	12.1879	12.3127
638	SPG21	10.9984	11.0846	11.2622	10.9755	10.8604	11.1232	11.3193	11.5725	10.6266	10.9147	10.7111	10.7687	12.1032	10.9765	10.8426	11.4925	11.3901	10.7182	11.1635	10.4658	11.1589	10.6967	10.7451	11.1469	10.8895	10.0734	10.6222	12.0427	10.2258	10.3975	11.731	11.0661	11.503	11.5151	10.82	10.4002	11.6384	11.3394	11.0883	11.6236	10.8567	11.682	10.7893	11.2754	11.3451	10.9464	10.9193	10.9591
639	CALM1	14.1057	12.1871	12.8213	12.9783	13.1512	12.9662	12.1746	12.5393	12.7703	12.471	11.7866	12.5927	13.2206	12.2514	12.4188	12.7676	11.9542	12.3742	12.7841	12.7162	13.2999	13.3144	13.1612	12.0579	12.0775	12.9986	13.602	12.2885	13.0418	12.9716	12.695	12.3548	12.8379	10.8108	12.0512	12.9742	12.8087	12.9059	13.653	12.1395	12.9625	13.6726	13.2011	13.2016	12.0622	12.9989	12.097	12.8664
640	GSDMA	3.2789	3.68	5.3646	3.5796	3.7483	9.4032	2.9251	1.5768	3.9185	4.5354	1.0329	5.0464	1.8068	6.1203	1.9069	4.6181	2.2499	7.1484	6.9018	4.1603	0.6494	5.5108	6.9479	5.5396	5.2259	4.7632	6.8154	5.4204	1.5037	5.8174	6.2443	4.0495	7.7944	6.8097	2.1312	7.7155	2.9561	3.0995	2.709	1.3041	7.2601	5.2149	4.9289	2.6407	3.8639	4.8067	1.7054	2.7517
641	GSDMB	2.7093	8.8668	8.148	10.8077	8.1653	8.593	6.4248	7.8887	7.9775	9.3626	7.5565	6.8695	6.6663	9.5355	10.9884	7.7288	8.7457	10.6388	12.2365	10.2887	6.9846	7.7995	8.9124	8.9755	9.5558	12.7266	9.383	9.2118	7.548	7.6519	10.2278	8.0869	11.2333	10.0491	10.1732	10.1329	9.7382	9.4961	6.7436	5.629	9.2833	6.8823	8.6159	7.8992	7.6051	10.853	8.3006	10.0278
642	GSDMC	4.3776	4.2028	2.3751	2.0861	9.0349	8.7259	5.6806	4.1584	3.6446	7.8411	6.229	1.5286	6.5982	5.8093	8.2025	5.025	4.2503	1.4278	3.8957	9.1858	7.7	7.5938	4.595	3.5114	8.2774	4.4677	10.6427	3.5675	4.636	8.995	4.124	3.4682	1.499	5.4291	8.4368	2.1797	2.2638	7.336	1.7259	0.3717	5.1634	8.8643	2.2902	1.8552	1.2944	8.3773	5.5654	3.2427
643	GSDMD	9.7357	10.996	12.1759	11.6735	10.646	12.1502	10.7632	10.3109	12.2123	11.3819	10.7967	10.8049	7.0497	10.752	11.1473	11.3116	10.752	10.263	11.0457	10.6526	11.0505	10.0587	11.0912	11.749	11.3167	12.9414	9.6089	9.818	8.4104	12.1581	12.1249	9.9841	9.253	11.6476	10.7792	11.2582	10.4024	11.9069	10.9511	10.2764	10.7708	9.9423	11.1254	10.4064	10.1024	11.9568	10.1106	10.9914
644	HRH4	1.1291	0.6978	0.8777	0.4914	1.0913	0	1.4053	0.9939	0	0.5783	1.0329	1.5286	0.3921	0.4591	0	0.5306	0.8084	1.4278	1.7011	0	0.6494	3.0871	0	0.9006	0	0	0.828	0	0	1.1317	1.9388	0.5436	0	1.174	0	0	0	0.3956	1.2538	0.3717	0.7343	0	0	1.0337	0	1.298	0	1.6712
645	UPK1B	3.4454	8.3907	15.1412	11.6821	11.3039	5.4919	2.1035	13.4407	8.7824	12.5858	4.5216	6.8811	11.8549	12.5067	10.0988	11.5255	13.399	1.7021	12.3469	10.8009	8.2042	3.0871	14.3796	1.8483	1.5786	9.7966	10.5819	2.2724	8.2404	3.6906	0.6478	11.668	10.9163	12.1592	4.2924	13.1286	14.482	11.7767	3.5943	3.0612	14.6076	2.2643	10.8584	13.501	10.8709	13.6783	13.6708	11.716
646	DLGAP2	2.7941	1.519	0.8777	0	1.2711	1.0252	1.614	2.4495	1.6286	0	0	0	3.5384	0.8068	1.9069	2.7609	0.8084	0	0	1.3619	0	0.4799	0	1.2019	0.7332	2.0065	0	0	0	0	1.4331	0	0	0	1.7513	0	0	0	0	5.6375	0	0	1.0784	0.6075	0	0.7903	0	0
647	DLGAP3	3.7722	3.1836	2.6879	3.1883	1.8255	3.1318	4.4058	2.7969	2.6393	2.3059	2.2207	4.0072	6.71	2.3565	1.443	7.3151	2.4615	5.0495	2.8081	1.7464	3.1634	5.4338	7.3335	3.7156	3.5356	6.7365	2.9958	1.3765	8.5778	4.6679	5.22	2.2206	3.4654	2.8642	3.7559	4.2213	1.8218	2.1603	3.2185	9.1222	7.779	2.1139	3.3065	1.8552	1.5543	2.0984	3.8075	2.4248
648	DLGAP1	1.7546	1.166	4.9995	0.8572	3.8648	1.0252	5.0147	0.5809	3.6446	0.5783	6.249	8.9754	0.9538	1.3212	2.2574	2.6631	0.8084	5.8557	0.4596	0.4778	1.0956	1.572	0.9602	0.5195	3.4507	2.0065	0.828	1.3765	0.4511	0.6741	0	1.2466	6.765	4.7417	0.4202	0	2.9561	0.3956	0.5475	3.0612	0.7343	0	2.1161	5.0187	5.3812	0.7903	6.4787	3.3237
649	DLGAP4	11.6414	11.8593	11.4819	10.2225	11.8683	11.7034	11.1112	12.1445	12.1232	11.8051	12.2388	11.6408	9.6199	11.1509	10.9045	12.0134	11.0654	11.0807	10.4023	10.804	11.6888	11.2688	11.6473	10.9333	10.8875	11.9446	10.6144	11.5635	11.1898	11.5773	11.2141	11.2872	12.4099	11.3364	11.5694	11.6208	12.1292	11.287	10.5063	10.9061	11.5344	10.2043	11.5748	11.7844	11.1979	11.8454	10.8081	11.382
650	DLGAP5	1.1291	7.3735	8.0849	7.616	9.3877	8.9969	9.7125	8.6299	8.4201	9.6301	9.3057	10.0631	9.3745	7.3541	4.5661	8.6087	8.3233	8.5491	7.9339	10.1361	9.232	10.0393	8.0177	10.5693	8.6617	5.6232	8.2336	8.499	10.5416	9.9228	7.1907	8.7987	9.2723	9.7902	8.0757	7.7094	9.1117	9.9822	9.6033	10.0435	9.4656	9.5276	7.856	9.2351	10.9863	9.3349	8.386	8.2512
651	BRDT	1.369	0	0	0	0	0	0	0	0.6069	0	0	0.9579	0	0	0	5.5479	4.6023	0	0	0	0	0	0	0.5195	6.6863	0	0	0.9693	0	0	0	0	4.0466	0	0.4202	3.0109	0	0	0.9434	4.1497	0	0.5612	8.1774	8.2161	9.1176	0	0	0.6287
652	HRH2	3.4968	4.4279	3.4103	3.0537	3.0617	4.4052	2.9251	1.9908	1.0328	3.8393	3.145	4.0894	3.7542	4.0968	2.7748	4.1611	1.7022	4.522	1.5242	5.1986	3.4148	5.6869	2.2578	3.1379	3.1614	2.3289	2.2857	0.7125	1.9771	4.7339	3.2481	2.2206	0.936	5.0182	5.7839	0.9127	1.1811	4.6605	3.7005	4.3501	3.1095	3.2569	4.1437	3.2292	0.9771	3.2858	1.4308	2.1859
653	MBNL2	12.0286	10.7535	10.9276	9.7509	10.6978	9.7923	9.4386	9.714	8.5526	11.2175	10.0005	8.9063	10.301	10.8922	10.6759	9.6625	10.2433	10.6606	10.2948	10.5372	10.1378	10.2945	10.605	10.1451	9.2828	10.1028	10.0242	9.9732	10.3745	9.5762	9.7589	10.075	9.0812	9.1519	11.1657	9.8144	10.1431	10.2391	8.6793	9.2419	10.1324	9.1371	10.8361	10.5027	10.0493	10.6785	11.0809	10.4453
654	MBNL3	9.286	3.1836	5.8877	4.4922	5.2491	3.8539	5.204	5.9187	2.6393	4.3732	4.9577	4.378	6.064	6.9573	5.6874	4.719	4.9213	5.3577	4.9551	7.1649	4.0805	6.3969	5.2069	4.358	6.3539	4.0956	6.4437	7.5431	4.9928	4.4881	2.609	5.367	3.4654	4.3992	4.6245	3.4207	4.4398	5.1579	4.1388	5.9295	7.6444	4.3904	5.7043	9.5703	5.5398	5.0485	4.1205	7.3165
655	PLK3	9.7948	8.5924	8.0305	9.2766	10.23	11.7648	8.4467	7.4015	8.6232	9.4506	9.2584	8.7696	8.3548	7.5771	10.8274	8.9675	8.0807	7.1654	8.211	8.7245	10.121	9.3784	8.4665	8.8042	8.3347	8.9156	8.9507	5.3544	7.5649	9.7439	9.2679	8.2627	9.0317	8.4366	10.0143	8.6373	8.1044	7.4627	8.3788	8.2809	8.3582	9.2808	9.5013	8.4217	8.1488	9.0091	9.8894	9.1565
656	A1BG	4.5795	5.4593	5.6051	4.2675	4.0932	5.6189	5.9129	4.3631	8.7819	5.1303	7.4469	6.2195	6.4036	5.4147	4.5023	7.4889	5.8404	3.8563	4.9117	3.8026	5.963	6.0543	6.1098	5.0637	7.0463	7.4844	5.0349	2.6901	6.8263	5.6955	8.8702	4.2362	4.8956	3.0938	5.3703	7.8084	5.1901	4.5634	5.4518	7.9513	6.4799	5.3512	5.1917	4.3111	3.2203	4.3792	4.0195	5.5674
657	TTC8	8.728	7.9824	8.447	8.8554	8.8261	8.252	8.1147	8.7984	7.2091	8.0024	7.3523	8.3369	10.0264	9.0591	8.3797	8.5363	8.608	9.2	9.6115	8.5144	8.3036	8.7374	9.7696	8.9555	7.1025	8.1786	8.1416	9.8834	8.5038	7.9378	7.5017	9.0806	9.1799	7.8975	8.3483	8.5918	8.742	9.3725	9.0635	7.9954	8.9961	8.463	8.9566	8.1405	10.1499	8.056	7.5511	8.9458
658	PLK2	8.5597	10.2245	10.0737	7.919	11.3524	12.3063	9.6584	9.5877	9.0913	12.6221	10.9512	9.6928	10.195	10.3012	11.1277	9.0938	9.7578	7.6911	9.0933	11.205	9.913	10.9637	9.3562	12.3079	9.3266	8.0855	10.6895	8.5771	9.8199	11.4322	9.3059	9.7956	8.0395	9.2264	9.9722	8.7946	9.313	10.23	12.7637	9.6908	10.2096	12.9878	9.582	10.5564	7.8089	10.5952	9.1163	10.4516
659	ZNF720	7.4908	8.6605	8.8623	7.4214	7.8311	7.3259	7.444	8.2334	7.2294	7.5114	7.493	8.3242	8.0646	8.7719	7.8559	8.2102	7.9553	8.1913	8.6848	8.2237	8.0487	7.347	8.8723	8.0662	7.0458	6.9393	7.9514	8.513	8.1869	6.9917	8.4376	8.7853	9.1005	8.5155	8.6461	8.5346	7.7805	7.4882	7.7117	8.3475	8.3197	7.2272	8.1035	8.5542	9.815	7.7849	8.5667	7.7975
660	OIP5	2.69	6.2198	6.0243	6.4351	6.5129	7.1938	7.5794	7.0367	7.5007	6.2368	7.3079	8.1161	7.6174	5.4721	3.4666	7.6861	6.8413	5.9336	6.0534	8.2173	5.8826	6.5932	6.9199	7.2891	7.2851	2.6877	6.5674	6.9141	7.2256	7.4678	6.8982	6.8096	8.4911	7.4956	6.7647	5.7915	8.3508	7.5574	7.6907	8.3199	6.6909	7.2767	6.1871	8.1153	8.7706	7.1919	7.4701	6.8084
661	CLCN3	9.3239	9.5612	9.9557	9.971	10.7107	7.9447	10.0765	9.4797	9.284	9.5133	8.7782	9.6443	10.4547	10.5765	10.4122	9.4833	9.6727	11.0945	10.8155	9.9568	8.8643	9.5193	11.489	9.8556	9.7052	8.8096	10.9491	10.102	9.2213	8.6048	9.0431	10.6622	8.4506	10.01	8.6703	9.7626	10.3114	9.6699	9.5259	9.6607	10.4345	8.8702	8.6281	9.0264	9.7254	9.4226	10.0153	10.6946
662	CLCN2	5.7973	6.5107	7.5528	7.1227	6.934	6.1991	8.5035	7.1427	6.9773	8.1524	7.3454	8.0286	8.641	7.0211	5.697	8.0835	8.3301	7.4192	7.6935	7.0584	6.3427	7.0229	7.9857	7.6467	8.1007	5.9393	6.0804	7.8962	7.0371	6.6246	6.2335	7.043	7.7523	5.6971	8.8877	6.6544	6.5732	7.1076	8.8037	9.3308	7.6775	8.7221	7.4648	6.8604	7.6786	7.724	7.5812	6.6418
663	CLCN1	1.7546	2.2424	1.6294	2.8251	1.8255	2.5005	4.0939	3.4483	2.049	1.5716	1.6286	0	0	4.8061	5.028	2.4449	0.8084	0.6448	2.955	4.9465	2.9676	2.4171	4.6504	2.8214	6.2321	4.3302	4.7738	2.821	1.0714	2.1933	2.3125	1.7172	1.499	1.5283	7.3026	0	0.5084	1.9408	2.6034	4.8684	2.4096	1.2789	1.4155	0	0.5698	0.7903	1.936	0.3483
664	HRH1	9.8037	8.4813	8.3743	7.9334	9.621	8.3167	8.1104	7.6099	6.572	8.8959	11.4309	8.177	8.7549	9.0702	8.8846	8.1323	8.0767	7.5808	6.4907	9.6293	9.5337	9.1379	8.3542	10.1401	8.4292	10.0324	7.0944	7.3895	5.4337	9.5512	7.6556	7.163	7.0499	7.5268	9.7803	6.9608	5.7271	8.3706	5.487	4.8242	9.3115	8.2475	10.7183	6.5973	7.7838	9.0293	7.2948	10.0058
665	CLCN7	10.1161	11.2186	10.9186	10.9013	10.612	11.1215	10.5362	10.907	11.3323	11.0295	10.742	10.9719	10.1577	10.6581	10.3749	11.3822	10.1756	9.9868	10.3055	10.6245	10.9304	10.7893	10.7657	10.9665	10.8533	12.0948	10.2568	11.3329	11.2539	10.5155	11.556	10.4402	11.1493	10.4517	11.3164	11.8241	10.6171	10.1157	10.6379	9.8314	10.8004	11.1266	10.5988	10.4727	10.7966	10.7274	10.9924	11.1304
666	CLCN6	9.1399	8.7235	8.3724	7.5011	7.8347	7.0721	8.5327	8.7822	7.694	8.4818	9.1168	7.9593	8.1887	8.0948	8.2635	8.7465	7.9288	8.1913	8.4938	7.8297	8.1532	8.7911	8.5213	8.793	8.559	7.6453	7.9423	9.0308	8.6573	8.1703	8.3146	8.2147	8.5871	8.7754	8.2604	8.2256	8.8894	8.9531	7.9047	9.5119	7.9877	7.7481	8.5121	7.6587	8.19	8.17	9.1767	9.7833
667	CLCN5	7.1803	7.6707	8.4384	7.2241	7.8542	7.1158	7.6145	8.5462	6.9286	8.5555	8.6777	7.1148	9.1068	7.0044	7.234	8.5049	9.2193	8.6757	5.9667	7.598	6.3325	8.252	7.2686	9.114	8.8515	6.1984	8.5992	8.8207	8.5888	7.8286	7.6103	7.5095	8.5418	5.862	8.3196	9.0174	9.1476	7.5282	7.2733	8.2781	8.2011	8.1614	7.5226	8.9643	8.6954	6.9658	8.8277	7.2403
668	CLCN4	5.3976	7.8172	6.5346	2.3385	7.1816	6.722	5.8239	5.3279	6.8717	6.3465	8.0175	4.442	5.513	6.7216	5.7985	6.5185	3.0897	5.9108	4.5555	7.3429	6.0023	7.1243	7.3503	6.2641	8.6851	4.7088	6.3645	3.8167	7.9003	7.354	5.4803	4.7835	8.0983	4.5226	8.1219	4.0778	5.2225	7.2668	7.798	6.9591	8.0413	5.2149	6.1163	5.2937	6.3295	4.6267	6.9237	5.8531
669	FBXL19	7.8537	10.7204	9.2847	10.2988	10.3908	9.8306	10.077	10.576	10.278	10.0734	9.6276	10.1241	8.8459	9.6421	9.8458	10.3152	9.7198	10.0693	9.488	9.1897	9.7859	9.207	10.4508	9.9452	9.2965	10.8989	9.633	9.7485	9.0379	9.3915	10.5311	9.9776	11.3981	11.0509	10.002	10.2557	10.3866	9.1301	10.2499	11.5771	10.5578	8.714	9.5167	10.4923	11.0513	10.115	11.017	10.2698
670	BRD8	9.5699	9.6731	9.0347	9.699	9.5854	9.5074	10.5465	9.3726	10.0941	9.2849	9.8622	10.5976	10.0753	10.3405	9.823	9.7515	10.0004	10.158	9.8318	10.2446	9.5381	8.999	9.4788	10.1988	10.0605	9.8898	9.5264	9.0698	11.0076	9.3059	9.0948	10.4483	9.958	9.6176	9.202	9.2631	10.3133	10.7891	10.4621	11.1503	9.4965	8.9556	9.6253	9.7283	10.2662	9.4018	9.0347	10.7403
671	BRD9	9.455	10.1942	9.3839	10.326	9.8982	9.794	9.9402	9.8411	9.6638	10.3109	11.1356	10.2886	10.3233	9.8273	9.8815	10.2451	9.4209	10.8908	9.6031	9.5225	9.8513	9.751	10.2917	9.6958	9.0339	10.2649	9.1704	10.7431	10.7085	10.3994	9.5577	9.6104	10.1821	10.4627	10.3299	10.6265	9.2652	10.2622	10.0764	11.1538	9.6341	10.0453	10.052	10.0272	10.3043	9.2459	11.1453	9.8557
672	PCDHGA1	4.629	1.519	4.4554	2.2178	6.2068	3.3671	5.9056	2.1604	2.049	1.7931	3.4853	2.5141	4.9679	3.7403	2.2574	4.3301	0.8084	5.0978	3.2676	5.2139	3.7556	4.648	2.1076	4.3271	5.3715	0	3.5671	4.4642	3.7132	2.6691	0.6478	4.6051	0	3.3816	2.8922	2.4365	3.4777	4.8512	2.709	4.8684	3.3632	4.7376	3.2231	3.2292	3.7646	1.6875	1.936	2.4248
673	FBXL18	7.9399	8.9955	7.6966	7.7112	8.3566	9.28	9.3684	7.9878	7.888	9.4445	9.986	8.511	9.187	9.5164	6.9788	8.2188	7.0081	9.7646	7.1544	9.1109	9.3673	10.5207	7.4276	9.8283	8.4512	7.8095	8.1095	9.9061	9.2641	8.9883	8.7059	6.8216	8.4469	8.6748	11.3429	7.9753	7.5031	7.9413	9.6808	10.0788	8.5142	9.1088	8.2556	8.2512	7.8639	7.3737	9.2496	9.0371
674	BRD4	11.5484	10.9039	10.3705	9.6401	10.7813	9.7348	11.2146	10.5845	10.7056	10.7674	11.066	11.598	11.1988	10.6587	10.3846	10.6766	10.262	10.9602	10.3217	10.7753	10.9037	11.114	11.2742	11.5256	11.1505	9.1861	10.7615	11.2074	9.9046	11.0927	10.297	11.0105	10.717	11.3493	9.9968	11.1447	10.6682	10.1705	10.4701	11.9652	10.9718	10.4255	10.8497	10.9457	11.8722	10.5843	11.4508	11.2149
675	BRD7	9.7741	10.8611	10.3023	10.5155	10.1683	10.0855	10.5753	10.7452	11.4064	10.2385	10.6301	12.3117	10.9564	10.0087	10.5113	10.2613	10.7393	9.7997	10.3427	10.4813	10.2465	10.1627	10.7836	10.1859	10.7916	10.3044	10.5063	10.6746	11.2128	9.8696	9.5718	10.7522	11.0347	9.9545	10.7142	10.027	10.7107	9.7655	10.4999	11.4467	10.2321	10.0289	10.2826	10.1705	10.3408	10.1635	10.1325	10.4504
676	BRD1	9.982	9.6632	9.6804	9.543	9.789	9.2728	10.0643	10.0039	9.2209	9.7448	9.1993	10.5033	10.0844	10.1159	10.2864	9.4396	10.0837	10.3992	10.6363	10.0323	9.2045	9.6269	10.6081	8.15	9.5495	8.1328	9.869	9.9276	10.5197	9.1145	8.9436	10.8126	10.0316	10.1845	9.5648	10.2315	10.1714	9.6158	10.1736	10.6094	9.054	9.8232	9.4869	10.0609	10.1431	9.6459	10.4331	10.1584
677	BRD2	12.3216	11.7141	12.4823	12.3433	12.1485	11.6673	12.9124	11.7861	11.4912	12.6644	12.0941	12.5478	12.4932	12.3673	12.7478	12.2935	12.2673	12.2167	12.4626	12.61	12.4023	12.0269	12.2995	12.4085	12.1941	11.0469	12.1145	12.645	12.5026	12.1792	11.2295	12.7362	12.1069	12.9435	12.3707	11.7774	12.3744	13.0874	12.8012	13.549	11.8174	11.5569	11.9811	11.94	12.1131	12.609	11.4064	12.4923
678	BRD3	10.0487	10.5003	10.4985	7.9225	9.8181	8.4369	10.3292	10.5596	9.0476	9.6584	9.6062	10.8762	9.8007	9.2801	9.6688	9.7458	10.0148	10.2211	9.4458	9.9717	9.2286	9.2457	9.4357	8.4344	9.6643	9.9191	9.5678	10.7819	11.0784	9.0019	9.1085	9.4142	9.6006	10.8151	9.3736	9.5578	10.4461	9.9706	9.826	11.4472	9.5877	8.8287	9.488	9.9161	9.9281	10.0977	9.9832	9.9407
679	DNAJA2	11.085	10.9792	11.0343	11.0459	10.7334	10.8754	10.8627	10.7502	10.3907	10.368	11.0224	10.7726	11.4463	10.8982	10.943	10.3878	11.0254	10.9322	10.9359	10.845	10.5465	10.5109	11.1631	10.3182	10.2411	10.6179	11.303	10.7364	10.652	10.7259	10.0686	10.7162	11.1435	9.8484	11.0197	10.0762	11.3758	9.8199	11.3219	11.1954	10.5523	10.314	10.8051	11.3947	11.6232	10.8289	10.7025	10.4836
680	DNAJA3	9.8284	9.6375	9.9995	10.5396	9.8658	9.6693	10.9877	10.7601	9.8786	10.3019	9.9647	10.3208	10.4146	10.3575	9.8857	10.1007	9.8227	9.9503	10.3402	10.4011	9.7606	10.279	10.7692	10.0586	10.1699	9.112	10.0381	10.4745	10.3661	9.9139	9.4968	10.6703	9.9659	9.707	10.4592	10.1498	10.4672	9.9392	11.0489	9.0954	10.4373	11.4633	9.934	9.9704	10.7316	10.2503	9.9484	10.2531
681	DNAJA1	11.9666	11.5804	10.932	12.0893	11.0009	12.2047	10.9027	10.8973	11.8972	11.8526	13.2773	11.4164	10.6902	11.3452	12.1589	11.5762	11.5516	11.9712	11.7648	11.8796	11.0743	11.0617	11.4383	13.3753	12.02	11.1629	10.6969	11.0836	12.112	13.1609	11.2155	11.7245	10.8929	12.6191	10.3303	10.9582	11.952	11.9929	12.4088	12.8913	11.8372	11.6243	11.902	12.0307	11.7646	12.2767	10.319	10.6605
682	TGFBR3	13.1538	7.8251	10.4578	9.1286	5.5219	6.9139	6.4317	9.9156	5.5064	10.3915	6.9833	5.5014	9.7253	11.1404	10.0369	10.7038	9.658	10.61	11.0826	8.4446	6.1938	8.539	9.9835	7.1037	8.0511	9.1405	9.8738	9.4719	9.3404	5.8624	7.9482	9.5044	8.8438	7.3325	7.4438	10.4448	9.076	9.9392	4.9966	7.654	8.9504	5.1774	11.7375	10.2545	10.2468	9.1058	7.8628	9.5929
683	DNAJA4	9.1748	9.6819	10.0533	11.2522	10.2745	8.6065	10.6501	10.5472	8.3315	9.9849	7.7211	10.1977	10.6471	11.8708	11.5494	9.5038	10.835	11.7495	11.9663	10.9443	9.9948	8.431	11.9841	10.0061	9.3531	10.6271	10.6989	11.6301	10.7873	9.1959	12.0944	12.1554	10.1511	10.4678	9.8454	11.2304	11.7715	10.8608	10.5122	10.4191	10.1636	10.3135	10.4633	8.3633	10.9337	7.9451	10.5762	10.5578
684	GLG1	12.0643	12.8367	11.9858	11.8234	12.6425	11.7875	12.4003	11.7749	12.6242	10.9633	12.3188	12.4489	12.1046	12.1285	11.6011	11.9819	11.755	11.1111	11.0501	11.8756	12.4232	12.45	11.8075	11.8845	11.5096	12.264	11.3362	12.7493	12.2762	12.1229	11.8101	11.0559	11.3006	10.8608	12.3602	11.4133	11.25	10.2361	12.184	12.2053	11.5418	11.4179	12.0918	12.39	10.3838	11.4052	12.3611	12.2457
685	LOC643387	5.2252	5.7843	5.5043	6.2102	5.392	5.8436	5.4952	5.9422	6.1408	5.7747	5.7004	6.1056	6.3166	5.58	5.7254	5.5885	6.0025	5.297	6.2417	5.1355	6.3628	5.4599	5.8749	5.9468	5.8402	5.2179	5.6392	5.6939	6.7674	5.6563	6.5797	5.4296	6.765	5.7983	5.9743	5.2836	5.7724	5.3926	6.3454	6.3951	5.2911	6.286	5.4345	5.4744	6.2306	5.4486	5.697	5.5593
686	PTPN12	11.1445	11.4069	9.9822	8.4393	11.6599	10.9258	11.1681	10.7246	9.8239	11.1005	11.2382	10.9726	9.6324	10.2766	9.8982	10.7852	10.643	9.7123	9.9205	10.2801	11.4493	11.4979	10.1967	11.0075	10.8961	8.2471	10.7505	10.7485	10.3911	12.2995	9.7944	10.5697	10.2311	9.8958	10.8122	10.7617	11.5697	9.7687	9.9669	11.0008	10.5892	10.8919	10.397	10.7421	10.1163	11.3904	11.7438	10.7034
687	PTPN11	12.9643	10.6024	10.7184	9.6612	11.143	10.9479	11.4196	10.4741	9.6657	10.4445	12.1132	11.3482	11.8345	10.7305	10.7124	13.2791	10.4007	10.7652	11.4479	11.5536	10.5591	11.5516	12.1901	10.5808	11.5073	8.7834	11.0886	10.8667	10.9372	11.9661	9.9928	11.1848	10.6717	10.6525	11.1952	10.5385	10.5209	10.8933	10.5877	11.4299	11.1636	10.5229	11.5183	11.1626	11.7399	10.5105	11.437	11.0576
688	LOC84931	0	0	0	0	0	0	0	0	4.0609	0	0	6.0033	0	0	0	0	0	0	0	0.4778	0.6494	0	0	0	0	0	0	0	0	0	0	0	0	0	0	0	0	0	0.5475	0.6669	0	0	0	0	0.5698	0	0	0
689	LOC100192379	0	0	0	0	0	0	0	0	1.1326	0	0.6069	0	0	0	0.4263	0	0	0	0	0	0	2.3848	0	0	0.7332	0	0.828	0	0	0	0	0	0	0	0	0	0	0	0	0.3717	0	0	0	1.3622	0.5698	0	0	0
690	LOC100192378	4.3216	0	2.9449	0	0	1.0252	0.8674	2.1604	5.5713	2.9825	0.8356	0.9579	0.3921	0	0	2.6631	1.3234	0	0	1.567	1.942	2.9465	1.2741	4.95	4.9136	0	1.7336	0.3998	1.6793	1.4786	2.1377	1.501	0	0	0	0.9127	0.5084	6.2253	8.7872	4.8829	0	0.5612	3.0402	0	0.5698	1.829	0.6464	0.3483
691	MYCBP	8.5063	9.5847	9.6487	10.438	9.7436	11.1648	9.7503	9.5722	9.2452	9.8496	9.5578	9.4883	10.0749	10.0519	9.7869	8.9574	10.8556	10.2722	10.3049	9.5131	9.6607	9.349	9.9989	9.0197	12.0372	9.4827	9.9172	9.2537	9.3783	9.2148	9.6624	10.1555	10.3049	10.4838	10.5955	9.5507	9.4562	9.9293	9.2209	9.5358	10.1001	10.7875	9.7385	11.5815	9.5603	9.9495	10.1563	9.7207
692	PTPN14	8.6073	6.4607	7.9883	6.4896	7.2177	7.0721	9.0096	7.1068	6.8125	8.1846	9.2786	9.0285	7.7139	7.958	7.0328	6.8373	8.3601	6.35	6.7186	7.9876	8.5312	8.5436	5.7153	7.2423	8.0403	7.5555	6.2516	7.8044	4.0048	8.6526	6.5185	6.4809	5.8485	7.4615	7.3026	7.9343	7.2624	6.9764	6.8456	5.5315	7.737	7.093	6.9197	8.5722	6.8791	7.4297	6.6014	7.8064
693	GALR3	0	0	0	0.4914	0	0	0	2.6901	0.6069	0.5783	0.3351	1.5286	0.7002	0.4591	1.0224	0	1.3234	3.2406	0.4596	1.1228	0.6494	1.1269	0	0.5195	1.5786	2.0065	0	0	1.0714	0	1.4331	0	0.936	0	1.0103	2.4365	0	0	0.9434	1.3041	0	0	0	1.0337	0	0	0	0
694	GALR2	0.481	2.0391	2.9449	2.3385	1.4309	5.1572	1.7963	3.3109	3.3805	1.5716	0.8356	2.254	3.0868	1.8571	2.3576	1.8746	3.7837	5.9108	0.8078	3.6754	2.1411	3.9266	5.7911	3.2734	2.4946	3.1776	3.5671	0.7125	0.7944	3.0263	1.708	1.2466	3.58	4.5615	5.7205	4.288	4.2921	1.6818	2.3657	5.629	4.1366	2.7455	2.8308	3.6461	3.8151	1.829	5.3221	0.8634
695	GALR1	2.4203	0	0.5047	0	0	0	0	0	0	0	0	0	0	0.4591	0.4263	0	0	0	0	0	0.6494	0	0	0	0	0	0	0	0	0	0	0	0	0	0	0	0	0	0	1.3041	0	0	0	0	0	0	0	0
696	SETD1B	11.0161	10.3767	10.0153	9.5984	9.8797	8.8765	9.8897	10.0376	8.5159	9.5928	9.7775	9.4616	9.8236	10.1178	10.149	10.2918	9.4979	10.0564	9.8843	9.9063	8.7297	9.2012	10.5109	9.2414	10.3202	9.6453	10.3141	10.2958	9.4384	9.6804	9.7768	9.6941	9.6989	8.7483	10.5683	10.3572	9.1379	9.6228	9.8272	9.353	9.3287	9.4745	10.2749	10.0609	9.3896	9.3979	9.9393	10.1728
697	LYAR	8.9601	7.8487	8.0142	9.3502	8.3702	10.1302	8.929	8.2847	9.1954	9.4188	9.7422	10.1217	10.0069	7.9339	8.0081	8.5432	9.3954	9.0834	8.4832	8.1559	8.5962	9.0233	9.1068	9.3726	9.2407	6.8541	8.8058	8.4165	8.3419	9.9112	8.7895	8.9466	9.9816	8.132	8.2887	7.9027	10.2789	8.5415	9.8006	9.4532	9.9319	10.2257	9.0729	9.53	9.5133	8.4722	9.1866	8.2382
698	PCDH20	7.0784	2.8519	1.174	1.7801	0	1.3522	5.6572	2.8963	6.1083	1.7931	7.5302	1.9364	2.2473	3.1486	3.9802	5.2938	2.8095	5.9242	0.8078	1.3619	1.942	0.8394	2.6325	0	5.8402	0	2.8483	0.7125	1.9771	3.3124	1.4331	0	2.8861	1.174	0.4202	0	0.5084	6.2494	8.9141	5.88	4.3155	0.5612	6.4547	0	1.5543	0.7903	1.0913	0.8634
699	C8orf30A	7.4812	9.0199	10.1124	10.3726	8.9384	10.2074	9.2296	10.0074	10.3658	9.9025	9.417	10.2689	10.2798	10.3047	8.0868	9.3353	10.126	10.1918	8.9375	8.8599	9.6081	9.403	10.4878	10.1544	9.105	10.1824	9.3353	9.9233	9.2266	9.9843	9.6613	9.3369	11.3454	9.6083	9.3581	11.7056	10.0311	10.1361	10.2307	9.1942	10.0549	11.3697	9.232	10.6149	9.6518	9.4402	9.6444	9.1648
700	CH25H	12.7056	8.0483	5.5043	3.4247	4.7092	7.7293	4.7751	4.8462	9.5171	6.2656	3.9677	5.5014	5.7322	7.054	7.2074	7.7167	4.7303	5.5608	5.8774	4.3665	5.5905	4.9353	4.8762	6.2963	5.8568	6.1378	8.0768	1.1872	2.9276	6.2823	6.5363	5.4748	4.3347	2.7341	3.7916	4.7331	3.4219	2.0547	4.5042	3.7058	5.351	5.6014	8.5786	4.9952	5.7229	4.122	4.1666	4.6614
701	C16orf74	3.2188	8.1306	9.2721	11.2309	8.6331	8.7171	9.7455	9.9843	7.0757	9.042	8.4963	6.6297	8.1995	9.1916	9.0462	7.3231	9.6873	7.5023	7.958	9.1383	8.1329	8.8103	9.1387	7.1919	9.4803	11.9534	8.993	7.7477	3.9714	8.2144	8.8946	10.1455	6.9145	6.9701	9.7133	9.524	7.9128	7.5575	2.9861	6.2633	9.2221	9.9465	8.0039	4.5873	7.5688	9.101	9.2388	10.4524
702	C16orf75	2.4203	8.5038	9.431	9.0256	7.5338	8.9837	9.6657	10.6752	9.2972	8.9615	7.3569	9.2546	9.7944	8.2957	7.357	9.4433	10.1709	8.6876	8.996	10.4773	6.4117	9.3673	8.6008	9.9452	9.7313	9.2399	7.8628	9.1628	10.9764	8.6675	9.3592	9.7686	9.8147	10.7505	10.3147	6.6289	10.6532	9.1566	8.8792	11.2269	11.9475	8.075	8.1607	10.4669	9.7986	9.9625	8.7312	8.3655
703	MRPL27	8.886	10.2372	10.5898	11.3568	10.0214	11.3311	9.5867	10.3753	12.0138	9.8854	9.6276	9.4693	9.322	9.9575	9.9608	10.2692	9.3244	11.0553	10.7491	9.6827	10.5048	9.6469	10.4128	9.6311	10.9085	12.2892	9.9795	9.6732	10.4461	9.8696	11.0215	10.9986	11.2327	10.4269	10.0363	11.5337	9.6269	10.5217	10.5912	9.3163	10.325	10.2917	9.73	11.4754	10.6681	10.1235	10.449	10.6046
704	CSF2RA	5.2099	8.4938	7.7082	4.1069	4.8144	7.9016	2.9251	3.237	4.1906	8.4476	6.1778	4.8244	4.924	6.1886	6.7117	7.9781	4.0685	3.1519	6.8179	7.1249	5.062	8.1232	4.7802	6.9402	8.6137	7.616	5.1961	1.3765	3.4479	7.3275	8.4162	3.0569	1.9029	4.5615	10.5106	3.7395	5.5691	5.3926	3.7995	3.8001	5.7483	7.35	6.3505	9.9499	2.4218	5.5305	4.6289	5.0542
705	DMD	13.2138	7.6926	8.5538	1.9412	4.4354	4.2569	6.7125	8.0673	5.8711	8.0271	6.2341	4.8244	6.3335	6.5006	8.1563	8.5207	6.5103	6.5191	5.4018	3.3261	5.7361	9.0353	7.2282	4.5834	8.7531	3.5929	9.4128	9.6413	5.0418	8.1156	5.6527	5.5613	7.2008	3.2919	6.2426	6.4942	4.4115	3.2976	2.6034	9.9664	5.6658	4.4543	10.5837	8.9337	7.2349	4.6687	7.3256	7.5593
706	C16orf71	2.0586	3.9359	2.2536	3.0537	2.8518	3.2145	2.2357	3.237	3.5186	2.8895	1.0329	1.5286	2.3392	2.7269	3.4554	2.4449	4.4118	2.602	2.8834	2.6096	2.7409	2.5199	2.7385	2.7301	3.2644	0	2.0359	3.849	4.6145	1.4786	3.0648	2.7968	3.6862	3.6213	4.8777	0.9127	2.6017	3.5516	3.7005	4.1257	2.8016	1.946	2.9393	2.6407	2.4218	4.3711	2.4653	4.1423
707	C16orf72	10.2468	10.9257	10.6323	9.3457	10.448	10.0079	10.9024	9.4004	9.5557	9.5249	9.6865	9.6561	9.7109	9.9295	9.8815	9.9159	9.8675	11.425	9.5891	10.2516	10.5361	10.3675	10.0519	10.8261	9.1274	9.4495	9.9628	9.8488	9.3712	9.9023	10.2741	9.8786	10.782	10.3692	10.6016	8.3634	9.2251	8.9393	9.4518	10.1399	11.5551	10.3194	9.8966	10.4626	10.1119	9.4812	9.9947	9.6232
708	C16orf73	0	0	1.643	0	0.6569	0.6019	0	3.2626	0	0.5783	0.3351	0	0	0.8068	0	0	0	1.1227	0	0	0	0	0	0.5326	0	0	0	2.9125	0.7944	0	0	0.5571	2.6959	0	2.783	3.0109	0	0.7334	0.5475	4.8182	0	0.5612	0	0	0	0	0	0.3483
709	GAB4	0	0	0	0.4914	0	0	0.4979	0	0	0	0.6069	0	0	3.6136	0	0	0	0	0	0	0	0	0	0.5195	0	0	0	2.2724	0	0	0	0	0.936	0	0	0	0	0	0	5.3355	0	0	0	0	0.9771	0	1.7054	0
710	LRFN4	6.7894	7.8291	7.1595	10.7034	10.1196	8.3167	10.5831	7.7887	9.881	7.5153	10.4272	10.7664	7.9779	7.9139	7.4394	7.4385	10.2126	9.9337	5.3363	8.1318	9.7076	10.2153	5.3969	10.8234	6.2573	11.488	7.5532	8.2281	8.9259	10.3149	10.0556	5.7074	11.278	9.7963	10.3853	6.3455	8.6957	8.1828	12.0566	10.3668	9.5789	7.882	8.7317	7.9792	9.9784	9.0273	11.0385	8.9906
711	C16orf78	0	0	0	0	0	0	0	0	0	0	0	0	0	0	0	0	0	0	0	0	0	0	0	0	0	0	0	0	0	0.6741	0	0	0	0	0	0	0	0	0	0	0	0	0	0	0	0	0	0
712	C16orf79	2.8031	5.8715	5.6258	6.3789	4.1862	5.1056	4.6681	7.0417	6.5686	5.0043	3.5295	6.1162	4.1096	4.863	4.7864	5.2975	5.0377	6.3165	5.733	5.306	5.0347	3.1011	6.308	4.9471	6.835	7.8426	3.1474	5.5509	8.7989	3.2278	7.1452	6.4988	7.5831	4.4167	5.8271	6.638	6.9478	6.1278	7.2239	4.8457	5.2641	5.2452	5.7719	4.3337	5.5413	6.3177	6.4237	6.6626
713	GAB1	9.9871	8.3472	8.4728	6.423	8.2156	7.8312	8.3875	9.6469	6.8391	9.1967	7.7669	6.8578	8.0167	9.1944	8.9452	8.9207	5.8227	8.6896	7.6348	8.6016	8.0142	10.8133	7.9722	8.495	8.2774	7.053	9.6203	8.565	7.8182	7.9826	7.5721	8.5555	6.1927	7.7411	8.3483	8.8032	9.1637	9.0352	6.7059	9.1138	8.9407	7.55	8.5121	10.4685	7.6265	9.0243	8.0982	9.5944
714	C2orf81	3.3314	7.2032	6.5847	8.3215	5.5693	7.2079	6.387	8.4042	7.0602	5.7781	4.5447	5.885	3.8548	6.9219	6.1962	6.2483	7.8508	8.076	7.8014	4.5498	6.8908	6.5178	7.2021	7.2784	6.0808	9.6265	4.5443	7.0528	9.0042	5.6975	9.0722	5.8234	9.0132	8.7911	8.2727	7.8653	8.8292	7.7698	7.1067	8.0548	7.296	3.801	7.3581	5.2925	6.4324	7.223	6.1647	7.7016
715	C2orf80	0	0	0	0	0	0	0	0	0	0	0	0.9579	0	0	0	0	0	0	0	0	0	0.4799	0	0	0	0	0	0.3998	0	0	0	0	0	0	0	0	0	0	0.5475	3.379	0.7343	0	0.6377	0	0	0.4486	0	0
716	C2orf83	0	0	0	0	0	0	0	0	0	0.5783	0	0	0	0	0	0.5306	0	0	0	0	0	0.4799	0	0	0	1.0043	0	0	0	0	0	0	0	0	0	0	0	0	0	0	0	0	0.6377	0	0	0	0.6464	0
717	C2orf82	0.8412	0.6978	0	2.5531	1.2711	2.7429	0	0	4.015	0.5783	1.5012	9.7804	0.3921	2.2469	0.7549	1.2225	2.0019	1.7021	0.8078	1.1228	2.1411	0	1.5317	1.451	3.0505	5.2939	0.828	0.3998	1.6793	0	2.4683	2.593	5.2646	2.8642	1.0103	4.0778	1.8218	0.3956	2.6034	1.6121	2.1103	0	1.4155	1.6297	2.2851	1.829	1.4308	2.3495
718	C2orf85	0.481	1.519	1.174	0	0	2.0377	0	1.3146	0	0.5783	0.6069	0.9579	0	0.4591	1.2479	3.4884	0	0	0.8078	0	0	1.572	0.5586	2.0123	2.1081	1.0043	0.828	0	0	2.9168	3.1594	0.5436	0	0.7032	0	0	2.131	0.7057	0	2.1783	0.9967	1.756	2.2902	0	1.2944	2.6102	0	0.3483
719	C2orf84	4.6744	3.1836	2.2536	1.5987	1.5747	2.5005	0	0	1.0328	1.5716	1.3613	3.8273	0.7002	2.5535	1.443	2.8526	2.4615	4.1622	0.8078	1.3619	2.7409	2.0556	1.7502	2.5281	0.7332	0	6.8642	2.0679	3.2945	2.3699	1.708	1.501	1.9029	1.5283	0.4202	1.867	1.4277	0	0.5475	2.9558	7.7098	1.2789	2.7134	0	1.2944	1.298	1.936	1.3998
720	HABP2	0.481	0	0	0.4914	0.6465	1.6186	0.8674	2.5603	2.5962	0	0	3.1627	0.9538	7.255	0.4263	5.5885	0	2.7288	0.4596	4.5225	0.6494	3.0185	1.2741	0	0.7332	4.0956	2.2857	1.1872	8.5312	0	1.708	0.5436	0	0	1.7513	5.1102	0	2.5963	0.5475	0.6669	0.4134	1.2789	1.6886	0	4.1264	0	0	9.2403
721	C2orf86	6.6023	5.909	4.9612	3.3113	5.3121	3.4377	6.2561	4.9882	4.1906	4.0686	6.1139	5.5887	6.1038	5.6024	5.2785	5.342	6.5685	4.8665	5.9405	5.2139	4.7928	5.7304	5.8865	6.3887	5.644	3.4673	5.9048	6.9607	5.9951	5.0515	4.9023	5.233	4.7318	5.5109	5.6543	4.634	4.6965	6.5652	5.3303	6.8857	5.4308	4.141	5.5924	4.4898	6.0941	5	4.8711	5.534
722	C2orf89	3.6411	6.6778	4.6604	2.3385	4.097	3.4377	4.59	3.5738	2.8632	4.0256	8.1496	2.7344	2.7272	4.6426	4.2901	6.5255	2.2499	3.9681	5.2393	4.2523	3.1634	7.6143	4.0117	7.6055	4.6347	6.1785	4.5534	2.1738	2.4345	8.8647	6.7938	1.9052	6.8474	8.3504	2.5194	4.3517	2.7898	5.7207	0.9434	4.9935	3.409	4.3904	4.6382	2.5141	3.6579	4.1812	0.6464	2.1859
723	C2orf88	9.1867	5.2123	4.9018	6.963	2.9606	3.9047	4.4058	3.8955	6.6642	4.4071	4.6918	4.0072	5.7491	5.8845	6.9905	9.7358	7.1446	6.1922	3.8588	4.7073	3.6936	6.2173	4.623	4.5029	5.8065	5.2939	6.8351	5.4204	2.7812	5.69	6.6788	4.4324	5.0428	4.2163	5.6639	5.0345	4.9737	3.4718	5.2798	6.2743	5.4638	6.4282	6.0812	3.1464	6.6054	4.6053	4.6289	5.0423
724	FLJ46361	0	0	0	0	0	0	0	0	0	0	0	0	0	0	0	0	0	0	0	0	0	0	0.5586	0	0	0	0	0	0	0	0	0	0	0	0	0	0	0	0	0	0	0	0	0	0	0	0.6464	0
725	NDRG3	9.6055	9.9448	9.8782	9.8582	10.3151	10.5569	10.4844	10.1177	10.2152	10.0037	10.6741	10.4075	9.1486	10.6637	9.7494	10.9968	9.9651	9.9747	9.863	9.8256	10.2988	10.4212	10.6142	8.7486	9.3691	10.0016	10.7698	9.9247	10.7774	10.3853	10.15	10.0428	9.8451	9.8862	10.9588	9.261	9.3795	11.5626	10.6779	9.904	10.4366	9.739	9.2493	9.8495	9.8608	10.8562	8.6278	9.8822
726	NDRG4	5.7556	9.2302	8.9394	7.842	8.8413	6.679	10.9273	10.1571	7.3313	5.6242	8.1798	6.6569	9.5904	9.4289	8.6293	7.5658	6.2071	10.4737	8.2506	9.5784	8.6886	7.1959	10.0325	7.1037	7.1368	10.6169	11.1151	8.8115	12.8232	6.3887	7.062	7.1257	9.6653	7.492	8.434	5.496	8.5842	8.8612	8.33	11.0986	8.998	5.499	5.5757	7.6992	8.1214	5.8553	11.0091	9.5191
727	TBC1D9	10.3188	10.2468	10.214	8.9613	9.6719	8.0667	9.403	10.4406	8.2814	7.9225	9.3981	7.9702	8.078	10.5356	11.167	9.8479	11.2033	11.8403	10.8473	10.1112	9.3809	9.5286	10.0435	10.02	8.8741	9.4349	9.4405	10.1302	8.7696	9.4615	10.5222	10.3373	10.0528	10.6091	8.8094	10.3178	10.9334	10.7642	9.0038	9.0632	10.0679	8.3954	9.3814	9.8388	10.3284	9.5869	8.7119	10.2151
728	ZSCAN2	6.4008	8.2356	7.9811	7.5736	7.56	6.4504	7.4943	8.1777	8.1732	6.7081	7.5465	8.1485	6.6485	8.0809	6.7855	7.3704	8.7582	8.805	8.097	6.8336	7.8027	7.1685	8.1556	7.1173	7.0815	8.5439	6.2807	8.3657	7.073	6.676	8.5444	8.0575	9.0392	8.846	7.1148	8.217	9.7332	7.9133	8.5609	9.1775	6.8472	7.3289	8.3446	7.7101	8.5143	7.0154	8.5231	8.3267
729	PRAP1	1.9146	1.166	8.0259	0.8572	0.886	0.6019	0	7.7293	8.315	0	0.3351	2.7344	0	7.8045	1.7682	7.8997	5.2971	8.9745	3.0883	0	0	0.4799	2.7385	7.1037	4.4283	2.8148	0	10.3666	4.4786	0.6741	8.4447	6.2488	8.2618	9.3073	2.0154	10.5715	10.52	6.1946	1.7259	7.3584	8.4251	0	4.9806	0	7.4258	1.0663	1.936	1.5419
730	CHD1L	9.2462	9.5754	10.5026	10.1157	9.1391	9.879	9.5805	8.9507	9.6814	10.1642	9.6357	10.3482	9.5956	9.8261	8.8688	9.8395	9.1331	9.8079	9.0347	9.1672	9.4853	10.7676	8.9474	10.8528	10.0169	8.4138	9.0865	9.5673	10.3994	10.0906	8.7969	9.8417	9.5239	10.0987	9.5801	9.049	8.3219	9.6932	11.1225	10.6742	9.1839	10.169	9.7747	8.7858	9.1935	8.5709	9.0655	8.8871
731	HOXA6	3.4359	4.5517	4.6582	0	4.3686	1.2206	4.59	3.1591	2.5128	3.1521	2.75	1.9364	5.2428	4.8809	4.2258	2.8001	1.3234	6.2786	4.3864	5.3526	1.0956	2.1776	6.1054	5.6126	4.5265	0	3.6035	3.6432	4.0008	2.739	2.0731	2.3231	2.26	4.8011	2.7544	4.5813	2.039	6.3173	4.3741	4.7508	4.2209	0.5612	3.3041	1.0337	2.1342	3.6032	4.7168	4.8232
732	HOXA5	4.558	5.8005	6.0964	2.2178	6.1053	4.5715	7.7505	6.6814	6.6265	5.4722	5.4644	6.3079	6.4255	8.1774	7.4871	6.5462	4.3599	7.9265	6.9551	7.4633	6.4021	4.7988	7.5528	7.831	6.8934	4.3302	6.5066	5.136	6.9711	6.2823	6.5185	5.8401	6.1188	6.219	5.5746	6.5631	4.3229	9.7598	7.2163	7.6728	6.7213	1.756	5.8916	3.8693	5.1049	6.1353	6.2832	7.6146
733	SNORD38A	0	0	0	0	0	0	0	0	0	0	0	0	0	0	0	0	0	0	0	0	0	0	0	0	0	0	0	0	0	0	0	0	0	0	0	0	0	0	0	0	0	0	0	0	0	0	0	0
734	DNAJB13	0	1.8024	2.9449	1.5987	1.2711	1.3522	0.8674	3.9428	2.049	0	3.7038	6.8811	4.348	6.1125	4.1293	4.7902	5.5949	2.3057	5.8401	0.836	0.6494	1.1269	6.3549	7.656	2.4946	7.9744	0.828	2.1738	1.3037	0.6741	7.4971	3.1341	1.499	1.174	1.5987	1.4674	3.4777	2.8061	2.081	1.1213	4.216	0.5612	2.1161	1.6297	1.7745	0.4486	4.3775	8.1632
735	DNAJB12	9.8742	9.4346	10.622	10.8113	10.2619	10.2337	9.9299	9.7003	11.1583	9.8869	9.8377	10.2024	10.2027	10.4176	10.2202	10.4661	9.3986	9.6326	9.9322	10.3403	10.0768	9.8213	10.6116	9.9797	9.6938	11.0975	10.2686	9.7975	9.7154	10.3183	10.425	10.351	10.1135	9.5527	10.5352	10.7683	9.7776	9.9767	9.9695	8.9262	10.5751	10.0433	10.2012	10.6567	10.8831	9.8143	10.1216	10.3622
736	DNAJB11	9.484	10.9805	11.2221	10.8908	10.7745	11.4485	11.3563	9.9398	11.6901	11.1564	11.2436	11.1356	11.9	10.0129	10.2498	10.7263	11.1461	10.2742	10.7762	10.7567	11.2713	10.7696	10.8934	11.2336	11.0176	10.4925	10.3718	10.3035	11.092	11.3069	10.9832	10.5057	10.8607	11.2937	11.7881	10.815	10.8283	11.2678	10.9886	10.8982	11.1819	10.7793	10.8229	11.3571	11.1499	11.3238	10.6748	10.3962
737	HOXA4	6.0235	5.5145	5.552	7.3312	4.844	6.4886	7.5707	6.9901	5.8812	6.5796	6.4032	5.5865	6.7769	7.3798	6.3963	6.4874	5.5004	6.8248	5.9809	6.7755	6.493	5.4389	6.0735	6.8252	7.364	6.6131	5.8787	6.283	7.2602	7.2894	5.963	6.3308	5.9985	7.0932	5.8759	5.7961	3.7735	8.0935	6.1203	8.8508	5.8567	2.6394	6.0879	5.9373	5.2405	7.0448	5.0041	6.6928
738	HLA-DQB1	9.6839	9.6454	11.7217	9.9757	9.9743	14.2813	7.7282	7.5915	9.4091	11.541	10.8443	5.8702	9.2623	8.3596	12.2352	12.6835	8.1395	5.8697	10.9941	10.2301	7.6641	12.9206	8.8968	12.4892	11.8345	10.0612	10.0924	6.7242	7.1496	12.0047	12.2372	8.3981	6.4251	11.7128	10.1158	8.897	10.1888	13.2993	9.7168	6.1365	10.7328	10.764	10.7025	9.5743	9.4902	11.7584	8.6154	10.8502
739	MSMB	0	3.68	7.1763	14.2659	2.8518	8.3191	0	2.3122	0	0	0.3351	1.5286	6.684	3.4746	5.1587	6.3791	2.2499	5.1897	10.3585	4.6854	0	1.572	4.8528	0	0.7332	2.8148	4.6896	10.0236	1.6793	0	0	9.8023	6.0608	4.4826	6.0862	1.867	0	6.1758	0.5475	0	7.8596	3.6879	2.5856	0	6.8968	0.4486	2.734	2.3495
740	UPF0639	1.7546	0	0.5047	1.1488	0.3592	0	0.4979	0	1.3612	0	0.6069	0	1.1695	1.0868	0	1.6882	0.8084	0	2.0007	0.836	0	0.4799	1.2741	1.2019	2.1081	0	1.3507	0.3998	0.7944	1.1317	1.708	2.0715	0	1.8125	2.0154	1.867	0	3.9843	3.5943	2.1783	0	0	1.0784	0.6075	1.9655	0.7903	0	2.0014
741	DNAJB14	8.3412	7.4879	7.507	6.7886	8.1029	6.509	8.4398	6.6674	6.7009	7.5725	7.8559	7.2901	8.4584	8.151	7.6216	7.7558	6.9479	8.0265	8.2	8.2886	7.6841	7.6629	8.0719	7.4098	7.9113	6.0746	7.8772	8.1524	6.5973	8.1881	6.6465	7.7975	6.5143	6.6292	7.3423	7.3678	7.0986	8.3315	7.2118	7.9516	8.2956	7.047	7.6032	7.505	7.755	7.6368	8.0218	8.0562
742	RNF138	9.2915	8.3799	7.8796	7.7927	8.8642	8.4053	9.2898	7.6281	7.8816	9.3176	10.9384	8.8186	9.3793	8.6208	9.0292	9.3432	8.4023	8.0906	8.6092	9.2744	8.2641	8.8904	8.722	10.0152	9.0339	6.1984	9.2788	8.4312	10.9913	9.0349	7.7649	8.2169	9.157	8.6614	9.2524	8.1012	10.0854	9.7842	8.9238	10.1183	8.3361	8.379	9.0936	8.1749	9.3979	9.7553	9.0685	8.1714
743	HOXA3	6.1263	7.2073	7.2456	7.0362	6.6511	6.679	8.1879	7.0486	6.8125	6.8566	7.493	5.7235	6.9549	8.1774	7.9491	7.7588	4.2503	7.6391	7.214	8.1136	8.0974	6.1059	8.2282	7.8902	6.7849	8.1736	6.8738	5.8697	7.8159	7.5997	6.9408	7.4986	6.0608	8.1448	6.1495	6.9087	3.3035	8.7419	6.8686	8.2713	7.8262	2.7455	6.7135	6.1637	4.9553	7.8706	7.3382	8.1312
744	ENOSF1	7.919	9.3287	8.0025	9.5171	8.7818	8.5154	8.9807	9.5332	8.8871	8.8822	8.5739	9.4397	7.1898	9.1681	9.0698	9.5817	9.2105	8.8777	10.219	9.0075	8.6825	8.017	9.7236	9.3557	8.8748	10.0405	9.417	8.2037	9.3266	7.3409	8.8087	9.2421	8.5573	10.1912	9.2412	9.9949	9.1218	10.2601	9.4012	6.7733	8.5379	9.2479	8.015	8.193	9.1089	10.353	8.8226	9.326
745	HOXA2	4.0386	4.728	4.3703	2.74	3.4075	4.3696	4.8595	4.3103	4.1906	3.6254	4.8441	2.5141	3.851	5.2082	5.5878	4.1611	1.7022	3.7437	4.4847	5.3027	6.4021	3.5429	5.2433	5.0477	4.6726	5.8665	4.3491	3.7836	6.4776	4.5986	4.565	3.4073	5.0023	5.8463	2.7544	5.1102	0	6.0371	4.5897	7.7517	4.5785	0	4.05	3.0584	2.5466	4.6267	6.1169	3.9261
746	CISD2	8.1911	9.0268	8.557	9.5032	9.1355	9.2872	9.0371	8.985	9.6117	9.5191	9.2664	9.2116	9.067	9.0772	8.5626	9.3462	9.2355	8.6313	9.1667	9.1692	9.8414	9.0145	9.8722	9.5187	9.4695	9.3507	9.1723	8.7835	10.7101	9.266	9.12	9.488	9.2594	9.8853	8.991	8.457	9.1721	10.5251	10.0659	9.4676	9.8795	9.4493	8.5912	8.9476	9.4185	9.7704	8.8438	9.3728
747	CISD3	9.2309	9.5014	8.7875	11.2845	9.1285	10.891	9.3764	10.0041	12.3464	9.868	9.8937	10.0458	8.5861	9.7584	9.8732	9.7927	10.8039	10.6682	11.6064	8.8914	10.3967	9.6584	10.1298	9.8838	10.4023	11.5821	9.6579	10.638	9.867	9.4126	12.21	9.9442	11.4668	11.4565	9.8383	10.8966	11.0138	10.5494	11.0514	10.3359	10.4535	10.2037	10.4042	10.0732	10.7821	10.6687	10.0831	9.6132
748	CISD1	9.6445	8.4458	8.1983	8.9136	8.0438	9.833	8.929	7.8239	9.7266	8.5016	9.2461	8.5221	9.72	8.7228	8.4706	8.906	8.1586	8.0665	8.1417	8.6961	9.1082	8.8904	8.9195	8.8361	8.1687	8.3033	9.0906	6.563	9.102	8.9933	8.454	8.0199	7.528	6.9186	9.0317	7.36	7.4237	7.7726	9.5861	8.4828	8.6669	9.1322	9.2493	9.2771	8.5086	8.1386	7.9378	8.0126
749	CLNS1A	9.7283	10.3834	9.8923	11.2816	10.3685	10.6425	10.4133	11.3066	11.6865	10.278	11.0856	11.5164	10.3408	10.9162	10.7509	10.9379	11.1302	10.8233	9.985	11.5833	10.9484	10.0762	10.9077	10.4688	10.6643	10.8055	11.0999	10.4474	10.5176	10.9242	11.0041	10.4975	11.9301	9.9053	10.95	10.0572	10.7882	10.8949	10.927	12.0532	10.8711	10.0361	10.1778	10.5001	11.1156	10.3025	9.3777	10.6421
750	HOXA1	2.0586	6.7956	7.2215	7.5108	6.8516	7.6792	8.1082	6.9991	6.1192	7.0886	6.9502	3.2453	6.7566	9.4963	6.821	7.6796	4.1922	6.9391	8.1436	7.7346	6.6671	6.5627	7.9503	5.0287	7.0885	7.79	6.2219	7.627	4.5482	7.5638	6.3782	7.9415	4.3986	6.0786	6.6974	3.9186	2.2638	7.3885	5.6812	6.0559	7.746	1.946	6.6106	7.2901	3.6015	6.5823	7.4191	7.0029
751	FLJ44635	6.1345	2.2424	4.2163	6.0778	3.4075	3.505	4.1619	5.8209	4.8175	3.8393	3.583	4.6727	2.7938	4.5534	4.3642	5.1567	3.5259	3.6817	4.4603	4.2817	3.6936	5.921	2.7385	3.1379	2.9303	7.0198	4.965	3.446	2.9956	3.4757	5.3856	2.593	2.4767	3.0938	4.4345	4.4128	3.9808	4.7646	3.4186	3.1111	3.2164	6.8411	4.1884	3.3076	1.7745	3.3388	3.7481	4.9305
752	R3HDML	0	0	0	0	0	0	0.4979	0	2.7555	0	0	6.325	0	0	0	0.5306	0	0	0	0	0	1.1269	0	0	0	0	0	0	0	1.4786	3.0648	0	0	0	0	0	0	0	0	0.6669	0	0	0	0	0	0	0	0
753	TSHZ2	7.0003	5.6478	5.8775	6.0864	5.5742	3.2928	6.557	4.5429	1.6286	4.8875	2.4452	5.7235	6.7398	5.0377	6.1242	6.2417	2.9564	6.289	3.5244	7.8297	3.2521	7.1606	6.8625	1.6633	3.6157	6.79	6.3092	1.9537	4.0693	4.4094	3.923	3.2772	0.936	5.0731	2.4317	2.6544	2.131	6.0982	2.081	5.2264	6.3914	3.5187	5.2985	4.8716	1.7745	3.3388	2.1348	6.17
754	TSHZ3	10.203	8.5476	7.6462	3.4247	9.401	7.0996	8.2768	7.3672	5.2129	8.3529	5.6259	7.6224	7.0188	6.6426	8.1423	7.7996	7.5083	7.2533	5.8018	6.277	9.1289	8.9237	8.1144	6.3042	6.3656	6.9744	8.2447	3.7836	6.4231	9.3447	7.3891	4.9636	5.2646	6.219	5.4903	5.3476	5.4347	3.8953	5.4264	12.6842	6.7571	5.9399	9.6889	6.9487	3.129	6.7084	5.4766	6.0443
755	EIF4E1B	0	0	0	0	0	0	0	0	0	0	0	0	0	0	0	0	0	0	0	0.4778	0	0	0	0	0	0	0	0	1.0714	0	0	0	0.936	0	0	0	0	0	0	0.912	0	0	0	0	0	0	0	0
756	MRC2	12.0744	12.4318	11.3238	9.5939	11.8929	12.6674	10.0272	9.8473	12.1535	11.9347	11.629	12.2189	8.8788	10.3187	11.3618	11.4103	11.1117	9.4295	8.6622	10.8603	12.5663	12.7948	9.1745	13.2986	9.8968	10.4138	10.2113	7.3756	7.7534	12.6963	12.9571	9.1286	8.6864	9.721	11.2662	8.4128	9.5222	7.3858	9.7049	11.0535	11.4921	9.8011	11.2279	10.1082	7.2534	11.0848	9.8756	14.7237
757	FOXS1	2.5232	6.3105	6.1569	4.1733	6.1229	5.8174	2.3567	5.8209	6.5399	5.4561	5.2432	8.2724	4.2329	5.7997	5.7806	4.985	6.3063	5.297	2.955	4.4976	8.7489	7.3781	4.7551	3.4555	4.3832	7.1067	4.0447	4.1891	5.6705	5.7866	7.3191	5.6161	6.0608	2.0499	4.4345	7.5756	4.9737	2.6697	6.199	5.0712	5.1767	5.4837	5.0788	6.0313	3.8639	5	5.5305	6.0797
758	PABPC1P2	0.8412	0	1.4195	0.8572	0.6465	0	1.9581	0.9939	0	0	0	0	0.3921	1.3212	0.4263	1.474	2.0019	2.1312	1.0879	0.836	0.6494	1.3665	1.5317	0	0	0	1.3507	0.7125	0	0	1.0932	0.5436	1.499	0	0	1.867	1.6381	0.9608	0.9434	0.3717	1.7323	2.1139	0	1.0337	0.5698	1.0663	0.6464	0.6287
759	ZNF581	6.999	8.8298	8.3467	10.1627	8.8361	8.74	8.8994	9.1055	10.4657	9.3119	9.6723	10.1119	8.083	8.8788	8.0177	9.2168	9.4241	9.2301	7.7773	8.3101	9.6938	8.72	8.3604	8.832	9.0962	11.5209	8.5964	9.244	8.4859	8.7496	9.6814	9.1173	9.8593	7.8433	7.7788	8.8496	9.6932	8.272	10.4239	8.5779	8.439	9.5552	8.5187	8.6306	8.6152	8.5159	8.5646	8.6611
760	IGLL1	0	0.6978	0.5047	3.1226	0	0	0	0	0	0	0	1.5286	0	0	0	0.5306	0.8084	0	0	0	0	3.0871	0	0	0	0	0	0	0	0	1.0932	0	0	0	0	0	0	0	1.5091	0.3717	0	0.5612	0	0	0	0	0	1.2421
761	MCOLN1	8.6277	9.3899	9.3712	9.2393	8.9124	9.9955	8.5051	8.6952	9.7204	9.2596	9.7788	8.5766	9.0347	8.7964	8.7779	8.9955	9.3362	9.0439	9.2058	8.1379	9.7886	9.7304	9.1265	9.3266	9.6938	9.4722	8.4569	9.3495	9.6912	9.4663	10.9921	8.7673	9.7488	9.3866	8.7243	10.027	9.7665	8.3883	9.2135	9.5888	9.114	9.2664	9.278	9.1204	8.8442	8.9864	9.5573	8.7961
762	ZNF582	5.1787	5.7176	5.3936	4.8977	4.7852	4.8813	1.9581	3.5124	5.253	4.3732	5.1075	4.6184	3.7872	5.3342	5.8424	5.6408	6.0359	6.2252	6.2201	1.9061	3.4148	4.2889	4.1333	2.7301	4.472	5.6524	3.7445	4.7128	5.0093	1.4786	4.4942	4.8986	5.23	4.6723	4.2418	5.496	5.7612	5.7799	1.7259	6.0875	4.5584	3.7402	5.5068	4.523	6.3032	2.3253	4.1666	4.7951
763	TIPARP	11.8749	9.1424	10.0263	9.0633	11.6195	9.0358	11.8608	8.312	7.4482	10.0332	10.9784	9.7057	11.3851	8.6098	12.3805	9.2546	8.8243	10.2576	10.4119	10.351	9.398	9.905	9.2001	10.1998	9.456	8.8698	10.7977	9.2815	7.6881	10.7228	8.2991	9.2677	8.126	11.1231	9.5342	8.6016	8.973	9.1959	7.9883	8.6236	10.4975	9.8847	9.2831	8.4367	10.6201	9.3846	8.9531	8.6028
764	ZNF584	7.5438	7.5657	6.6292	8.3252	7.7348	7.1893	7.6296	7.341	7.1197	6.4396	8.2018	6.5005	7.6791	7.2264	7.2503	7.7014	6.5912	7.7973	7.2921	7.4308	7.9789	7.3504	7.9503	7.8902	7.4635	7.042	7.4737	6.102	7.5395	7.3168	8.1716	7.8978	7.1274	7.2154	7.0353	7.2639	5.9505	7.8156	7.3891	6.864	7.4582	7.4037	7.9401	5.6043	7.4012	7.4143	6.2832	7.9989
765	ZNF587	8.2144	9.3373	9.8894	8.7321	9.3094	7.4555	8.9817	9.5995	7.672	8.1586	10.1894	8.2274	8.9125	9.8072	9.2089	10.0504	8.7589	9.9667	9.5282	9.2765	8.974	8.3637	9.7106	8.3474	9.4859	8.2245	8.5347	9.8394	8.3692	9.0511	8.632	9.7167	10.133	9.0253	8.9466	9.3768	10.0474	9.4555	8.4195	8.7235	8.9569	8.594	8.8331	9.0477	10.2665	9.0733	9.4476	9.891
766	HAPLN4	0.8412	4.6349	2.8642	0	0.886	3.505	2.1882	2.5748	3.2278	2.443	0.8356	4.0072	1.1695	2.1283	2.9773	2.7609	2.646	2.73	1.7011	0.836	3.3357	2.7907	2.2578	2.6326	1.8675	3.1776	0.828	1.8296	1.5037	3.3964	4.6387	1.2466	1.9029	0	3.1151	1.4674	3.1744	1.2073	3.5943	9.8928	2.1103	0.9642	2.8308	2.3053	0.9771	3.0647	3.3284	1.7899
767	ZNF589	8.1394	8.5994	7.8086	7.6337	7.2582	7.5417	7.9172	7.5878	8.1653	7.4436	7.1034	9.4577	6.7936	9.0802	7.3109	8.4306	8.8338	9.2246	7.8705	6.9888	7.2554	7.8148	7.8651	8.1544	8.208	8.2423	8.3581	7.863	9.3518	7.1574	8.6682	8.3543	7.864	8.4702	7.3837	8.375	7.8295	8.9983	8.8535	8.5623	7.0157	7.5968	8.2634	7.8736	7.5125	6.7481	7.7153	7.9787
768	U2AF2	11.1653	11.7358	12.1825	12.2864	11.8662	11.5217	11.6513	12.3335	11.8087	11.8307	11.6829	12.3886	11.8723	11.6838	11.7271	12.1341	12.4332	12.7166	12.0045	11.5137	11.875	11.5476	12.5181	11.7811	12.4827	11.1736	11.7122	12.8068	12.507	12.143	12.0536	12.5628	12.6488	12.0549	11.8313	11.6058	12.7321	12.1564	12.5296	11.8816	11.8778	12.5829	11.8471	12.0837	12.6438	11.7183	11.8558	12.1064
769	THSD1	5.4111	6.1428	6.3836	5.1819	8.9995	8.1971	8.5894	6.0103	4.9454	6.3725	9.8839	6.0244	5.6084	5.657	7.1561	7.2742	6.6024	5.6606	6.0425	8.2994	6.8701	8.3372	4.9879	5.9769	5.9213	6.3484	6.9481	4.9696	6.246	9.3045	7.7306	5.6161	6.0409	3.6932	8.8353	7.4574	4.831	4.1727	5.1545	7.3712	7.8841	8.1566	6.2487	7.2057	4.8135	5.6506	8.8331	9.1336
770	SGK494	3.3365	7.5176	6.5281	6.6614	4.8851	6.1787	6.6131	6.9363	6.0639	4.5657	6.7188	5.7235	5.2424	6.2818	5.7985	6.2586	8.383	7.0883	7.0905	4.871	5.2461	6.2292	6.3382	4.9899	8.292	6.79	5.7049	6.9625	6.8152	5.1272	6.8157	5.5299	8.7732	5.9526	6.3633	6.7283	7.7206	6.0642	6.2698	6.8457	5.9003	6.1184	6.7287	6.5088	6.9258	6.3888	7.3153	8.3006
771	TMEM115	9.4647	10.6551	10.4079	11.1151	10.3993	10.5439	10.0748	10.4746	11.1	10.6847	9.9688	10.3524	10.047	10.4165	10.4078	10.5243	10.9665	9.889	10.6441	9.5843	10.1494	10.1582	10.2753	10.8702	10.2801	11.5927	10.1117	9.5034	10.1827	10.0195	11.0641	10.4984	10.254	10.5408	9.7017	10.8981	10.1533	10.4571	10.4441	11.0916	10.3582	10.2217	10.478	9.8795	10.115	9.8306	10.3778	10.5801
772	ZFP161	8.0731	8.007	7.714	7.6915	7.8959	7.8669	8.8055	8.4554	6.6642	7.8899	8.4235	8.7318	7.3824	8.6358	8.0685	8.7117	7.9465	8.014	8.7403	8.3367	7.7954	7.9772	8.6078	8.6258	7.9998	7.4433	7.6731	8.3699	9.0369	7.8474	7.7573	7.6574	8.3693	8.6614	8.4592	8.0966	7.8188	8.8671	7.9752	8.8298	7.7834	7.5609	7.9914	7.57	8.4775	8.5723	8.1479	8.1714
773	RELA	11.6492	11.0759	10.9806	11.287	11.1664	10.7928	10.6542	11.8653	11.3783	11.483	11.2744	11.065	10.5061	10.942	11.3943	11.3232	11.5505	10.7768	11.2206	11.024	11.2914	11.4448	11.3744	10.8571	11.0952	11.4318	11.1004	11.1496	10.4902	11.6492	11.3355	10.8599	11.6925	12.3808	11.2644	10.9823	11.6667	11.0022	11.0363	11.1985	11.0674	11.2199	11.2929	11.3975	11.2909	11.2832	10.5805	11.5634
774	?|26823	0.481	0	0	1.1488	0.3592	0	0	1.3146	0	0	1.5012	0	0	1.5228	0	0.9176	0.8084	0	0	0	0	0	0.5586	0.5195	0	0	0.828	1.3765	1.9771	0	0.6478	0.5436	1.499	0	0.4202	0	0	0.9608	1.5091	0.6669	0	0	0.6377	0	0	0.4486	0	0.3483
775	LPAR6	8.0058	10.4342	8.5047	9.677	9.1847	9.0903	9.5735	7.3143	9.0549	7.67	9.7899	10.1977	7.0013	10.7222	10.649	9.5711	11.446	9.7084	8.801	9.6985	8.8835	8.7454	8.0018	9.1106	8.1146	9.8112	10.8967	8.1637	6.9282	8.7596	9.4877	7.4653	7.2449	6.2431	10.2904	10.266	8.3834	7.5909	6.3778	5.6204	9.3054	7.8586	8.8231	8.2287	9.6395	8.5584	7.1644	11.9186
776	LSM12	9.2546	10.0493	9.8412	10.5537	10.1583	11.0028	10.3423	10.1139	11.0422	10.666	10.4773	10.2897	10.346	9.7173	10.0797	10.2964	9.9476	10.4794	10.4964	9.9051	10.5929	10.2818	10.175	10.1284	10.373	9.8729	10.4705	9.8583	9.6919	10.4816	10.0762	9.9016	11.2838	10.3678	10.0937	10.2567	10.007	10.2312	10.7298	10.1563	10.4203	10.1088	9.8924	10.1054	10.8986	10.7807	10.2637	10.6887
777	PSD	13.1633	7.5657	5.4774	6.4023	3.8925	5.9681	4.6144	8.7774	6.7578	8.953	2.6987	6.8101	7.6769	5.3342	7.7767	7.9024	6.6245	7.0779	5.8018	4.3937	7.3133	5.1267	8.9734	4.1269	6.477	6.218	10.2568	3.7151	9.9074	4.9157	7.631	4.2362	3.4654	3.466	5.6249	3.9186	5.7945	2.3508	5.0579	9.6343	4.4961	4.763	11.2339	5.109	3.9111	4.8067	4.785	5.7397
778	UXS1	8.9601	10.0219	10.1389	9.7884	9.893	10.1053	10.0621	10.6496	10.3422	9.6821	9.8173	9.6203	8.6033	9.8057	9.8967	9.6151	10.262	10.6188	10.3915	9.1343	9.341	10.0767	9.9618	9.9105	10.5123	8.1014	9.5504	11.2289	9.8116	10.2543	9.3997	9.5492	10.3286	10.8133	10.4446	10.2743	11.0527	8.8315	9.6661	9.3076	11.6464	9.4765	10.5748	11.112	10.7572	10.8214	10.1649	10.5975
779	CAMKK2	11.4622	10.8808	10.0931	10.2592	9.7578	10.1813	10.2525	9.999	9.9103	10.3723	10.6891	10.5603	11.0376	10.5287	10.1257	11.018	9.7541	10.3111	10.2926	10.0738	9.7615	10.1863	9.4779	10.428	10.1055	9.96	9.9695	10.6346	10.3503	10.0053	10.1002	9.7942	9.9218	10.235	10.4302	10.5972	9.8859	9.8684	10.4393	10.3824	10.0896	9.77	10.608	9.8569	9.6945	9.657	11.0733	9.99
780	CAMKK1	8.6605	8.2996	6.7464	8.4393	7.3156	7.6197	8.8538	7.8613	7.495	8.204	6.9833	6.0244	7.548	8.1434	7.9531	7.6448	8.218	8.6916	8.0323	7.4471	6.2487	8.2798	6.721	8.2984	7.7387	6.8666	8.7549	7.6774	6.8796	7.4797	7.8274	7.2217	7.5908	6.2551	7.7506	8.2041	9.3471	8.4994	9.481	7.4702	7.0594	9.4175	9.351	6.5577	6.8968	7.6888	8.1306	6.2653
781	P2RX2	1.369	1.519	2.4871	0	0	1.3522	0.4979	7.7327	3.3061	0	0	3.382	0.3921	1.5228	3.1549	3.796	3.617	0.6448	3.2103	0.4778	0	0	0.9602	0.5195	4.0208	3.1776	0.828	0.3998	1.8359	1.4786	5.1755	1.7172	2.4767	1.174	0.4202	4.2213	3.5314	0.3956	2.2304	8.5511	0.4134	0.5612	1.0784	1.3622	1.2944	1.298	0.6464	7.8151
782	HOXA9	6.0849	9.6554	8.3014	6.5903	5.1945	10.0223	10.4448	4.8462	8.8559	7.5036	4.7349	7.3989	9.5344	5.7703	8.5521	6.1271	4.6889	6.5627	4.9724	9.1964	5.3703	7.1202	10.0319	9.4444	10.444	4.4006	9.0234	3.5675	10.4362	9.2032	8.0779	3.4073	7.5492	3.6932	3.9888	9.1821	2.6988	3.0995	9.3975	10.5831	6.6081	3.7906	6.9907	4.6786	3.5427	8.9885	9.8333	5.6795
783	LOC84856	3.8134	5.3285	8.7932	8.4308	6.2623	5.0486	6.5379	2.1604	2.6393	3.23	8.2435	6.1637	9.7216	8.8524	3.6654	3.306	9.6607	4.0684	6.3251	3.3261	8.342	3.8887	0.5586	8.7163	8.1786	7.8478	2.9958	9.1644	2.4345	7.3903	8.8895	3.5829	7.3374	1.5283	7.0756	3.1608	8.657	8.7535	8.3627	7.0831	8.1632	4.5156	7.1058	9.2844	7.8759	2.6102	7.8557	8.9003
784	OR8U1	0	0	0	0	0	0	0	0	0	0	0	0	0	0	0	0	0	0	0	0	0	0	0	0	0	0	0	0	0	0	0	0	0	0	0	0	0	0	0	0	0	0	0	0	0	0	0	0
785	LPAR5	4.1392	8.2796	9.5324	6.5026	8.9979	6.4332	9.1228	8.0673	8.3616	8.4374	7.2934	5.8468	6.4515	8.83	8.693	9.8234	8.6995	9.3803	9.8912	7.9809	6.5669	6.8948	9.7743	7.5331	7.9734	8.3351	10.0466	8.9511	3.753	8.3937	9.0585	8.1718	9.4258	9.0444	9.2778	9.5981	9.1183	7.3247	5.1545	2.0815	8.6105	8.4136	7.1116	4.9952	8.5028	6.105	8.3237	6.3206
786	ZP3	6.9221	7.2955	7.0941	8.3755	6.5541	10.641	8.2418	8.2914	5.7361	7.8748	8.0647	7.891	7.8234	7.4711	7.0921	6.8139	10.1867	6.8563	7.1159	7.8642	6.0402	8.0877	4.5042	8.2413	9.278	9.3396	6.8253	8.6502	7.9093	8.1084	9.5057	7.9034	6.5124	9.0078	6.9409	8.8451	6.3739	6.6401	7.9589	8.5322	8.4511	8.8296	6.8996	6.2643	4.4154	8.645	5.0767	6.7088
787	LOC441046	4.3498	6.4298	2.7788	4.7091	3.4075	3.505	2.4684	2.7969	2.6393	4.762	4.1273	3.6218	4.8634	4.1886	4.5661	4.7669	2.4615	4.7804	2.0007	4.6178	2.6127	5.206	5.1695	6.1454	3.0505	4.0081	3.1296	3.3132	3.6723	3.6225	1.4331	1.9052	4.8733	4.7752	3.7916	4.288	0.8836	4.4683	5.2095	6.6984	4.8348	3.7906	3.6637	3.1464	4.7105	3.4869	3.8075	4.0262
788	ZP2	0.8412	0	0	0.4914	0	1.3522	0	0	0	0	0	0	0	0	0	0	0	0	0	0	0	0	0	0	0.7332	0	0	0	0	0	0	0	0	0	0	0	0	0	0	0	0	0	0	0	0	0	0	0
789	TMEM123	11.8405	12.7548	12.4122	11.7993	12.6191	14.8455	11.872	12.3981	11.9441	12.2106	12.376	12.268	11.9178	13.1494	12.741	12.5946	12.0284	11.5793	11.7729	13.0485	12.1358	11.7413	12.4558	12.214	13.2007	9.9512	12.2561	12.3583	11.4554	12.2285	11.3634	12.7972	12.008	12.5129	13.0892	11.5138	11.8346	12.9933	11.6976	10.6806	12.6717	12.1949	12.573	11.0924	13.089	12.9941	11.4136	12.4233
790	MTRF1L	9.8893	7.5704	7.7425	8.3161	8.0789	7.6083	8.2826	7.0964	8.0159	7.2422	8.408	7.9205	8.0219	7.5164	7.8451	7.7528	7.4288	7.4751	7.9383	7.4275	8.5246	7.9817	7.3628	8.8168	7.9113	8.8759	8.0973	8.3	7.9223	8.5208	7.6916	7.7307	8.506	7.502	6.8532	7.691	8.034	7.2156	8.5015	9.1679	7.8821	7.2856	7.9977	7.7493	7.7452	7.2718	7.187	7.666
791	MYO1H	0.8412	2.5791	0.8777	0.4914	1.7055	3.6309	0	1.5768	2.8632	0	2.049	5.5014	1.1695	0.4591	1.2479	2.9387	1.7022	1.4278	1.8586	1.3619	0	1.572	1.2741	1.451	3.0505	2.3289	3.9753	5.7719	6.3405	0.6741	0.6478	1.9052	3.3409	0.7032	1.5987	2.6544	1.4277	0.3956	0.9434	4.1967	2.1103	6.6007	1.9181	1.6297	9.2405	1.0663	1.4308	0.6287
792	MYO1G	5.4638	8.311	7.8719	4.2367	6.4744	8.9372	5.7149	5.6745	5.7641	7.8657	8.8954	6.8926	5.3568	6.7669	7.4308	8.9456	6.3862	2.4614	7.5391	6.7984	6.7069	9.4453	5.6075	8.5905	8.3139	8.6952	6.8449	2.7543	4.7388	9.1886	9.6824	4.2362	2.6959	6.4439	6.8447	4.288	7.0162	5.9878	6.7186	3.9448	6.9971	8.7716	7.5443	6.4921	4.4478	8.3469	4.9258	6.369
793	MYO1F	6.4733	8.757	8.9283	6.4765	7.1125	9.2619	6.0108	6.3543	7.5803	8.8824	9.1079	8.0848	5.9665	7.0662	8.5561	9.4743	7.1136	5.6924	7.8957	7.9284	7.6478	9.6204	6.2779	9.6358	9.1695	9.3902	7.4354	4.5453	4.7388	9.3748	11.036	5.6161	5.8935	6.9987	7.8384	7.3831	7.9153	6.3754	6.834	5.2151	7.9933	9.8561	8.0651	7.9397	4.7369	8.6789	6.6671	7.0836
794	MYO1E	9.9876	10.4277	10.1431	9.2518	10.8916	11.0302	10.351	9.3715	9.9747	10.9612	9.6224	12.5914	10.6075	10.7003	10.2868	10.6449	9.2211	9.3091	9.86	11.2782	10.5305	11.2143	9.3352	10.6063	9.681	8.6307	10.7276	9.2786	9.0952	10.5702	9.7646	10.6108	8.6343	9.3412	10.073	8.8426	7.877	10.3562	10.2861	7.7057	10.6847	10.5836	10.6714	11.1353	9.4834	9.4871	10.5937	10.6192
795	MYO1D	10.9516	11.1905	11.1497	10.8722	11.7126	11.6901	11.9787	10.463	12.2529	11.7875	8.8738	11.4323	11.0595	11.2635	11.6333	10.8055	12.2511	10.1473	11.1382	11.3208	12.042	11.8978	10.9487	10.3819	10.7101	10.1508	11.3449	11.5671	11.3402	10.7486	10.751	11.3159	9.71	11.1372	11.7208	8.823	9.3721	11.1056	11.2097	9.8244	11.4863	10.3932	10.2401	9.8528	12.1428	11.1148	11.2404	11.9806
796	MYO1C	13.2551	11.5698	12.3213	12.2159	12.6917	12.073	11.936	11.8431	11.9812	13.2489	10.2871	11.6753	11.8707	12.4021	12.2535	11.7993	12.2719	12.4603	11.9543	11.6903	11.9808	12.2393	12.0225	12.7342	12.1006	13.1973	11.9867	12.4297	9.9993	12.0864	12.0818	11.3291	11.6414	12.2648	12.1699	12.43	10.3478	12.5098	12.3252	10.0615	11.8844	11.9428	12.6644	12.4923	11.3034	11.7698	11.2052	11.7357
797	MYO1B	9.4171	10.7613	9.0755	8.4775	11.9514	12.3793	12.2922	9.4141	10.1058	10.6265	11.6449	11.0094	11.05	10.4454	10.1082	9.2981	8.3927	9.6161	8.598	12.2531	12.5223	12.7216	8.9612	10.1945	9.0928	7.5164	11.2116	9.3967	11.8216	13.0261	8.8457	9.6438	10.7571	10.4524	11.9572	9.4801	9.4963	10.2323	10.6404	10.3098	11.9933	12.4401	9.3693	10.6482	9.7475	9.9364	10.8525	10.4744
798	MYO1A	0.481	1.8024	2.2536	0.4914	0	1.0252	0.8674	0	2.9633	0.99	0.8356	1.5286	0	0.8068	1.2479	7.5725	0	0	2.13	1.9061	0	1.1269	0.9602	0.5195	1.8675	2.8148	1.7336	1.6938	7.2608	1.1317	2.4683	1.501	0.936	0.7032	2.3383	3.4207	0.5084	0	1.2538	1.1213	0	0.9642	2.4454	1.0337	2.5466	1.0663	0.6464	1.0652
799	GRN	11.8057	14.5076	14.0764	14.8209	14.0077	14.1113	13.9198	13.1059	15.3771	13.6061	13.4978	12.8771	13.3597	14.1617	13.9415	13.756	12.2908	13.1394	13.2816	13.5384	13.6363	13.9263	13.4343	13.7358	15.0503	14.0918	14.3458	14.7557	12.6536	13.6775	14.7053	12.8661	13.2068	14.2562	14.3808	12.0412	12.6496	13.7682	12.5089	11.5342	13.2903	14.541	13.0249	13.4665	12.6075	14.0678	13.7458	14.1266
800	LCN6	5.6524	0	0	1.3912	0.3592	0	0	0	0	0.99	0.3351	0	1.1695	1.9991	4.6376	2.7274	0	0	0	0	0	0	0.9602	0	0.7332	1.5908	1.7336	0	0	0	1.9388	0	0	0	0	0.9127	0	0	0	0	0.7343	0.9642	5.3251	0.6075	0	0	0	0
801	LOC100128640	5.5638	4.509	5.8358	4.327	3.9198	4.1347	5.7813	7.0647	4.7062	3.0698	3.4513	5.7987	6.8058	5.5686	4.8329	4.1248	7.4225	3.5491	6.3183	4.8903	2.9676	3.2153	4.8048	4.8667	5.2512	5.0084	3.9024	5.7204	6.5244	2.3699	6.2551	5.656	5.7044	5.5501	3.8603	5.7057	6.9288	6.6761	5.363	6.9176	4.3155	3.8394	5.7646	3.7052	5.6272	3.8206	5.0784	5.2533
802	RPL36AL	12.1263	10.8659	11.1492	13.353	11.2507	11.8286	11.3025	11.6231	12.407	11.3055	10.8232	11.6374	11.702	11.8204	11.1114	11.6836	11.0629	12.0981	12.0987	11.7198	11.9005	11.2789	11.6272	11.7758	11.6129	13.0551	12.072	10.6542	11.5382	11.6175	12.0691	11.3227	12.4982	11.6331	11.2123	11.9084	11.262	12.0604	12.2032	10.6224	11.4546	12.0114	12.154	11.9699	11.5353	11.4684	10.7572	11.0745
803	RAET1G	4.3216	2.4206	6.2941	8.0812	6.8688	7.0039	5.0688	8.9033	4.4882	5.1504	4.1686	6.5448	6.0221	7.7476	7.6491	5.5869	8.34	3.6817	5.4271	7.672	4.9337	5.1748	6.6274	4.2208	8.995	8.0558	8.8403	3.6377	3.0838	5.0515	4.9821	7.4033	3.9382	6.219	8.6643	4.2213	3.7695	6.2849	2.3657	3.5671	7.7789	10.4003	4.3544	2.6407	3.6015	3.6634	8.0466	7.3381
804	KIAA0391	8.3832	8.0292	8.7112	9.8316	9.5048	8.897	9.6646	8.6964	8.791	8.7989	8.6138	9.7876	11.2675	9.0534	9.294	8.9496	7.5259	7.8422	8.8401	9.6856	9.1362	9.8997	8.8815	9.2078	8.6596	8.7894	9.231	7.9591	8.7632	9.1506	8.2076	9.1574	8.8003	8.5165	8.2654	8.1182	7.4943	9.5012	9.6015	9.0404	9.116	9.4705	8.8926	8.9008	9.915	9.0794	7.5513	8.8662
805	CHMP7	10.3524	9.8342	9.511	10.2136	10.0343	10.1631	10.0825	9.4736	10.5037	9.4415	8.5497	10.6935	8.4377	9.5961	10.0741	10.2248	9.2798	9.9836	9.9438	10.0366	9.7859	9.6744	9.3982	9.6646	10.1633	10.9446	9.7738	9.4218	9.3527	9.7012	10.7444	9.8482	9.5783	9.6472	9.7625	9.2103	9.5583	9.3165	10.3385	10.8371	9.4507	9.1685	10.0693	9.4229	9.6673	10.4177	9.4886	9.9363
806	CHMP6	8.5552	8.8239	9.1508	10.095	9.3581	10.4283	9.0245	8.1502	10.6243	9.7985	8.9912	9.3304	7.4866	8.9176	9.4209	9.6159	9.1991	7.6872	9.4705	8.395	9.4564	8.8404	9.5524	9.9118	9.3281	10.5565	9.3003	9.0852	9.4215	9.1253	10.0016	9.061	9.946	9.8075	9.7996	10.3168	8.4301	9.3594	8.9292	8.0871	9.5757	9.1481	9.3362	8.7512	8.6751	9.2605	9.6657	9.4616
807	BCR	10.3157	10.2912	9.9672	11.0003	10.9015	10.7462	10.8057	11.1789	11.0614	11.3041	12.1421	11.0852	11.3102	11.2858	10.8068	10.5299	10.1614	10.9796	10.0685	11.1207	10.8483	11.3026	10.7324	10.4608	11.1221	11.6736	11.2187	11.2327	9.4528	10.4549	10.4753	10.6396	10.4276	11.7347	11.0753	10.161	10.3427	10.2163	10.8857	10.851	10.9715	11.6614	10.6699	10.6766	9.9595	10.6275	11.3837	10.9711
808	OR52N4	0	1.166	0.5047	1.5987	0	0	0	0	0	0	1.5012	0	0	0.8068	1.2479	2.5581	0	0.6448	1.7011	0	0	0.8394	1.2741	0.5195	0	0	0.828	0	0	0.6741	0	0	0	0	0.4202	0.9127	0.5084	0.7057	0	0	0	1.537	2.7134	1.0337	0.5698	2.0984	0	0.6287
809	OR52N5	1.369	0	0	0	0	0	0	0	0	0	0	0	0.3921	0	0	0.5306	0	0	0	0	0	0	0	0	0.7332	0	0	0.7125	0	0	0	0	0	0	0	0	0.5084	0.9608	0	0	0	0	0.6377	0	0	0.4486	0	0
810	OR52N2	0	2.4206	0	2.6496	0	0.6019	0	0	0	0	1.2064	0	0.9538	0	0	0.5306	0	4.4494	0	0	0	1.1269	0	0	0	2.0065	0	0	0	1.1317	0	0	0	3.6932	0	0	0.5084	2.2587	0	2.0815	0	0	0	0.6075	0	3.8206	0	0
811	CTPS2	8.8369	8.9289	9.2183	9.6104	8.628	8.7573	8.2845	9.4605	9.2559	9.2549	9.3305	9.6134	8.9461	9.1972	8.8224	8.9101	9.8894	9.0347	9.0316	9.4352	7.9592	7.7763	8.8561	8.9542	8.5075	9.3328	7.8532	9.3346	9.8626	8.8178	8.3601	9.8603	10.1004	8.3167	8.7608	8.7686	9.4165	9.0361	9.1586	9.6539	9.2068	7.8105	8.7468	8.9072	9.8457	9.339	8.7293	8.937
812	NDC80	4.7612	8.0381	7.4002	8.2329	8.6994	9.6037	9.4974	8.6244	8.12	9.2028	10.192	9.0695	8.8112	7.0662	5.1587	8.5889	8.855	7.9198	9.0002	9.5294	8.9825	8.4194	8.8037	11.3117	8.9951	7.1584	8.1573	8.8318	10.9179	8.9225	8.0443	7.7796	9.7716	10.2997	8.2363	8.6468	8.7674	10.1316	8.9907	9.2545	9.3287	9.0112	7.8421	8.6438	9.7303	10.1352	8.9249	8.5011
813	OR52N1	0	0	0	0	0	0	0.4979	0	0	0	0	0	0.3921	0	0.4263	0	0	0	0	0	0	0	0	0	0.7332	0	0	0.3998	0	0	0	0	0	0	0	0	0	0.3956	0	0	0	0	0	0	0	0	0	0
814	SULT6B1	0	0.6978	0	0	0	0	0	0	0	0	0	0.9579	0	0	0	0	0	0	0	0	0	0	0	0	0	0	0	0	0.4511	0	0	0	0	0	0	0	0	0	0	0	0	0	0	0	0	0	0	0
815	LY6G6C	0.481	5.2599	3.2919	1.3912	5.7886	9.3121	2.1035	2.4495	10.176	8.7744	0.3351	9.909	0.3921	7.406	4.4347	2.5581	6.4742	1.0888	3.3759	4.2817	0.6494	0.8394	3.176	0.5195	3.0505	0	9.032	3.7151	5.4089	0	3.1594	5.3346	3.7851	1.8125	3.9577	5.496	2.6988	2.6697	0	2.5114	7.5064	6.2414	2.1161	7.655	0.9771	4.2657	3.0616	3.5081
816	HOXA13	7.9653	7.5562	7.9643	6.3744	7.361	4.5398	6.8733	5.9069	4.6168	6.4314	2.7556	4.0894	7.2256	7.2372	8.2259	8.3484	5.0899	6.9522	8.1777	8.4068	3.0688	3.5909	8.1484	8.7944	4.9449	3.1776	7.4924	6.4251	3.2945	5.7229	4.7885	7.5628	4.0466	2.8642	3.6433	7.815	3.2404	5.6317	6.5369	4.0763	7.642	1.756	7.7594	4.1502	8.4598	6.2845	6.9034	9.1279
817	LY6G6E	0	0	0	0	0.3592	0	0	0	5.0065	0.99	0	6.1735	0	0.4591	0	0	0	0.6448	0	0	0	0	0	0	0	0	1.7336	0	0.4511	0	0	0	0	0	0	0	0	0	0	0	0	0	0.6377	0	0	0	0	0.6812
818	HOXA11	6.5114	8.9362	7.6065	7.0227	7.0798	6.6643	7.5525	6.1069	9.1092	7.2422	5.4558	7.0851	7.2436	5.9818	7.425	6.7565	5.2971	7.7565	6.1224	7.705	6.312	7.7126	9.6818	8.5577	6.4112	6.3124	7.2198	5.6021	7.5194	6.9917	6.8865	4.37	7.5908	5.0731	5.7112	9.322	4.0189	6.0915	8.6431	8.3252	7.4418	3.3269	7.9851	5.0645	5.5398	7.1363	8.7541	6.8406
819	HOXA10	9.3213	9.6687	9.5226	8.2465	7.6109	8.7625	9.8548	6.6173	9.4474	9.7921	8.2069	8.2095	8.4181	9.137	9.2449	8.6234	8.5996	10.253	9.8768	9.4636	6.6752	7.9452	10.3117	10.0462	9.3414	6.5632	9.182	3.9418	10.8334	9.0942	8.6397	7.8471	8.996	8.7033	8.7506	9.7945	5.49	8.1828	10.1225	10.7289	9.2076	4.4543	8.9223	5.8203	7.7223	9.6367	9.7467	9.006
820	KRTAP19-2	0	0	0	0	0	0	0	0	0	0	0	0	0	0	0	0	0	0	0	0	0	0	0	0	0	0	0	0	0	0	0	0	0	0	0	0	0	0	0	0	0	0	0	0	0	0	0	0
821	KRTAP19-3	0	0	0	0	0	0	0	0	0.6069	0	0	0	0	0	0	0	0	0	0	0	0	0	0	0	0	0	0	0	0	0	0	0	0.936	0	0	0	0	0	0	1.7445	0	0	0	0	0	0	0	0
822	PPIAL4C	5.0294	4.9762	4.4826	6.1619	5.1261	5.649	5.7705	6.1778	5.7916	4.0256	5.4385	5.9603	6.5889	5.425	4.1007	5.025	5.4287	5.7838	5.6698	5.7859	6.1249	6.1224	4.829	6.0161	5.7003	4.1781	6.0804	4.5649	5.4459	6.0685	5.22	4.5777	5.4266	5.5693	3.8264	5.2836	5.0119	5.7378	5.4721	5.4944	5.6373	5.3216	4.6382	5.1732	4.9777	5.4365	4.6289	4.3303
823	KRTAP19-1	0	0	0	0	0	0	2.3567	0	0.6069	0	0	0	0	0	0	0	0	0	0	0	2.6127	0	0	0	0	0	0	0	0	0	0	0	0	0	0	0	0	0	0	2.9001	0	0.5612	0	0	0	0	0	0
824	KRTAP19-6	0	0	0	0	0	0	0	0	0	0	0	0	0	0	0	0	0	0	0	0	0	0	0	0	0	0	0	0	0	0	0	0	0	0	0	0	0	0	0	0	0	0	0	0	0	0	0	0
825	KRTAP19-7	0	0	0	0	0	0	0	0	0	0	0	0	0	0	0	0	0	0	0	0	0	0	0	0	0	0	0	0	0	0	0	0	0	0	0	0	0	0	0	0	0	0	0	0	0	0	0	0
826	KRTAP19-4	0	0	0	0	0	0	0	0	0	0	0	0	0	0	0	0	0	0	0	0	0	0	0	0	0	0	0	0	0	0	0	0	0	0	0	0	0	0	0	0.3717	0	0	0	0	0	0	0	0
827	FAM188A	9.7424	8.6472	8.2822	8.1301	8.6187	8.3605	8.5455	8.4976	7.9442	8.4798	8.5557	8.2899	8.5729	8.8501	8.9612	8.0476	8.254	9.1057	8.567	8.373	8.5899	7.5057	7.8326	8.3181	7.4195	7.247	8.7182	8.9585	8.5957	8.5394	8.44	8.2883	7.4244	8.0317	8.2934	8.0054	7.4094	8.9402	8.4848	8.7012	8.9552	7.8762	8.9806	8.1324	8.9096	8.0639	8.6523	8.2329
828	FAM160B1	9.9402	8.863	9.6033	8.3234	9.0641	8.2248	9.3429	8.0431	8.8705	8.2861	9.8148	9.0821	8.7029	9.3892	8.67	9.3082	8.7176	8.319	9.3678	8.093	8.4444	9.0439	8.1095	8.1053	8.3347	9.3102	8.6669	9.1393	8.5943	9.0299	8.5268	8.5182	7.9303	7.1721	9.6141	9.6338	7.3472	7.9743	7.8538	8.5956	8.7201	8.5877	9.1749	9.8363	8.4873	8.3241	9.5947	8.8163
829	KRTAP19-8	0	0	0	0	0	0	0	0	0	0	0	0	0	0	0	0	0	0	0	0	0	0	0	0	0	0	0	0	0	0	0	0	0.936	0	0	1.4674	0	0	0	0.3717	0	0	0	0	0	0	0.6464	0
830	FAM160B2	10.3321	10.1187	9.9858	11.0613	10.1277	11.0395	10.738	10.0397	10.1457	9.8595	8.9306	10.7942	8.3044	9.6894	11.0503	10.1674	9.602	9.9103	10.7532	10.6349	10.1443	9.5801	9.4997	9.6921	10.4556	11.4417	10.3743	9.7432	9.3091	9.4964	11.5704	10.1303	9.6258	9.454	10.6938	11.1575	9.1562	9.6354	10.3695	9.4077	9.5682	10.0024	10.483	9.3013	8.9624	10.6437	10.804	10.7156
831	RAD54B	3.9089	6.8078	7.9591	8.5809	6.7808	7.4594	7.5158	6.2455	6.756	6.719	6.9046	7.1567	8.2406	9.0081	5.8116	7.3224	7.2196	7.6757	7.2465	7.8159	6.0334	7.07	7.4636	8.3793	6.1804	7.1984	5.4216	8.753	8.6795	7.0382	8.0334	7.631	8.1549	7.7378	6.5542	7.5889	8.1974	8.4266	7.0495	7.1377	8.159	7.249	7.2394	7.5285	8.783	7.27	6.3225	10.8347
832	GALNTL5	0	0	0	0	0	0	0	0.5809	0	0	0	0	0	0	0	0	0	0	0	0	0	0	0	0.5195	0	0	0	1.5438	0	0	0	0	0	0	0	0	3.4219	0	0	1.9777	0	0	0	4.4898	0	0	0	0
833	GALNTL4	7.9446	9.71	7.425	5.843	7.2528	7.7399	7.6593	6.5878	8.3934	6.9285	4.554	8.6461	8.9044	6.1886	7.9391	9.5507	7.9726	7.1253	6.8835	5.856	7.3338	8.628	7.0389	6.0161	7.2541	7.7768	7.4483	6.9118	8.3155	9.4119	8.1488	8.3422	7.4845	5.2502	8.6486	6.5631	5.5691	6.9398	8.5413	8.1967	9.4279	8.879	8.7963	7.9941	7.0149	6.0184	7.1299	8.0621
834	TSSK4	3.5946	3.0813	3.4103	2.9815	3.0617	1.0252	3.6953	3.237	1.6286	2.443	3.4513	2.254	3.4991	4.3564	3.4094	3.306	2.4615	3.6817	4.0008	4.4723	0.6494	3.9266	4.4149	3.4555	2.6549	1.5908	3.6585	4.1113	2.9956	3.0263	1.708	4.0888	0.936	2.7341	2.0154	2.4365	2.8753	4.7135	2.3657	2.9558	2.5794	1.756	3.1346	2.757	3.0468	3.5778	4.5956	3.8733
835	GALNTL6	0	0	0	0	0.3592	0	0.8674	0	0	0	2.2207	0.9579	0	0.8068	0	0.9176	0	0.6448	0.8078	0	0	3.3329	0.5586	0.5195	0.7332	0	0	0.7125	0.4511	0	0.6478	1.2466	0	0	0	0.9127	0	1.1775	0.5475	7.1109	0.4134	0	0	0	0	0	0.6464	0
836	GALNTL1	8.5642	3.68	3.9687	2.0861	3.245	2.209	1.9581	4.076	5.8582	5.0029	0.3351	4.8716	3.4587	5.2228	6.3293	7.4569	4.1922	0.6448	3.2676	4.2523	3.7556	4.9538	5.131	3.4555	3.5356	4.4006	5.1653	1.8296	9.3879	3.3124	3.4107	2.8888	4.1978	4.99	5.2294	3.535	2.9561	10.1657	2.8995	7.6893	1.995	0.9642	7.2759	2.8646	0.9771	3.5331	2.6059	3.018
837	LSM11	10.9787	7.9134	7.4215	7.5827	7.7136	7.3536	8.3516	7.8016	7.036	7.7114	7.4591	7.6699	7.8952	7.5194	7.0516	7.5826	7.1522	7.4705	7.6883	7.7687	7.432	7.9219	6.9644	7.6776	7.3568	7.6525	8.0643	6.817	8.8441	7.4988	7.0435	7.3324	6.4404	7.4768	7.3837	6.7283	7.656	8.1953	7.0403	8.7093	6.8555	6.967	9.2387	8.2758	7.0203	7.0984	7.498	7.553
838	ZNF323	7.5407	8.121	6.7798	7.0227	6.9767	5.9681	7.8544	7.1727	4.9207	6.8256	5.7985	6.375	6.8918	7.8614	7.858	6.1271	6.7099	7.7184	6.2488	6.543	5.4475	5.5599	6.7015	7.0946	7.8422	7.2566	9.9195	6.9718	7.7993	4.7013	5.2844	6.7062	7.957	6.1695	7.6762	7.2388	7.5494	8.2576	9.3131	7.679	5.8842	6.396	7.6717	5.1307	10.9074	4.6893	5.5995	6.6769
839	GALNTL2	7.9236	8.7445	7.5431	3.0537	2.6715	5.1572	3.3318	4.2364	4.4882	6.3111	3.2278	3.7282	4.6103	4.0322	8.1175	7.8309	4.3599	2.9563	3.3227	5.0696	5.7964	7.3781	3.9245	3.2072	3.6157	5.0084	5.6392	2.6843	4.0048	6.5624	7.5505	4.8986	3.2046	2.4322	3.563	1.4674	2.2638	5.3033	3.7995	4.8391	4.618	5.0794	8.5055	5.5887	2.1342	4.3455	4.4539	3.2838
840	SNORD114-3	0	0	0	0	0	0	0	0	0	0	0	0	0	0	0	0	0	0	0	0	0	0	0	0	0	0	0	0	0	0	0	0	0	0	0	0	0	0	0	0	0	0	0	0	0	0	0	0
841	SF3B1	12.2039	12.7193	12.488	12.3741	12.5367	11.7451	12.7553	12.325	11.5138	11.8319	12.167	12.6224	13.7107	11.9288	12.627	12.5105	12.0706	12.7932	11.8934	12.2639	12.2121	12.1927	12.7725	12.0115	12.1483	11.2047	12.1978	12.6464	11.8418	11.9887	11.7001	12.506	12.3652	12.4032	12.7744	11.394	12.5156	11.9235	12.178	11.7834	12.3906	12.2157	12.0555	11.7806	12.7458	12.2699	12.1812	12.721
842	TUSC2	8.4448	9.0956	9.3286	10.122	9.0943	9.6218	8.0887	9.2369	9.8347	9.2951	8.8139	9.1626	8.4507	9.2847	9.4928	9.517	9.5809	9.1219	10.12	8.6045	8.7394	8.9142	9.4401	9.1386	9.6728	10.8289	9.0616	8.8043	8.9193	8.861	10.0198	9.3782	9.7836	9.9816	8.3363	10.4106	9.4552	9.4847	9.4355	10.4437	9.5581	9.961	9.5588	9.8021	9.286	8.8194	9.886	9.22
843	SRI	10.4359	10.9951	9.7738	11.7406	11.4574	11.3375	10.6386	10.7284	10.8722	11.0216	10.9375	10.5458	10.7122	11.8903	11.0827	11.5843	10.7886	10.5138	12.4828	10.1451	11.8277	10.1681	11.633	10.1307	10.8461	11.2613	10.2375	10.9424	9.3215	10.7009	11.2027	11.4256	11.1141	10.6212	11.0403	11.3547	11.4232	10.0009	10.434	10.8369	10.8904	11.0021	10.6962	10.2545	11.3378	11.2891	10.4554	10.4055
844	SUN1	11.0776	11.5445	12.0838	9.8968	11.1337	10.8606	12.2021	11.3001	9.9483	11.7334	11.3494	10.8461	11.7202	11.3972	11.0509	11.245	10.9687	11.9253	12.205	11.481	11.0766	12.1159	10.9848	11.232	11.2725	8.9335	10.8034	11.7902	12.4033	11.7665	10.9497	11.4046	11.1063	11.0212	11.5664	12.225	11.3244	11.8614	11.2233	10.9971	10.4751	11.0321	10.8823	11.5326	11.423	10.8295	12.5629	10.8831
845	SRL	8.3074	2.8519	3.6696	2.5531	2.039	3.1318	0	3.6326	2.6393	3.1521	1.3613	5.7741	3.851	5.3071	6.3293	5.0052	2.8095	2.4614	3.2103	2.3003	3.9272	3.2753	3.0165	1.6633	2.7991	2.0065	4.0447	1.9537	2.8563	1.4786	3.976	3.689	2.6959	0.7032	3.0179	3.7395	0.5084	0.7057	0.9434	2.7818	2.2171	2.4004	5.1928	4.3111	1.2944	2.4266	1.7054	2.5645
846	SRM	9.9667	10.5879	10.3123	12.2068	10.6478	10.9782	10.8783	11.1486	11.3413	11.096	11.2143	11.538	11.5048	9.9394	9.7948	10.9085	11.7233	10.8398	10.2246	9.3239	11.5336	11.3489	10.7531	11.4282	11.2698	11.4265	10.5032	10.2636	9.8327	11.1028	12.2604	10.4331	12.2995	10.2925	10.6272	11.2706	11.5845	9.3656	11.6831	11.608	11.2114	12.4268	10.841	11.1222	9.939	10.1635	11.3236	10.2191
847	SRR	8.5854	7.426	7.2875	7.7666	7.6417	7.0125	5.3694	7.4235	7.4005	7.8987	7.3131	8.6563	7.2106	6.5813	8.1119	6.5617	6.9271	7.5707	7.6238	7.6242	6.47	7.791	6.1964	8.4281	7.413	7.5158	7.5557	7.3224	9.5101	6.2129	7.0384	6.5122	7.9634	7.6027	5.8574	8.2322	8.3143	9.1859	6.9897	6.3925	6.5277	6.7958	7.9479	7.483	6.0956	6.904	5.9719	6.7851
848	LGALS9	8.4627	10.7441	11.6657	12.5678	11.1602	11.1671	7.4777	8.9765	9.5109	11.0013	11.1366	9.3638	7.5164	9.5296	11.568	10.7889	8.8829	11.5088	11.4565	10.4525	9.8034	10.4625	10.0653	10.3664	11.7261	13.4096	10.0434	6.6889	7.7211	10.8683	11.8474	7.3688	11.13	11.9614	11.8578	9.4658	9.9385	9.6536	8.1842	7.0578	11.0513	10.9059	10.608	9.6876	8.6887	13.0914	8.1904	10.463
849	LGALS8	9.9706	9.4779	10.2407	9.6546	9.5196	10.4745	9.553	9.7938	8.5631	9.5854	9.7958	9.0466	10.4421	9.4637	9.9815	9.4666	8.5677	9.6036	9.3833	10.2239	10.2144	10.0402	9.6396	10.1245	10.1003	9.9773	9.7018	9.1875	7.8435	9.8132	8.8177	9.8948	9.0487	8.8401	10.7178	9.6321	9.3092	9.3135	10.0813	8.9569	9.6484	8.8522	9.6435	10.3163	9.4516	9.9842	10.0441	9.8712
850	LGALS3	12.4659	10.7654	13.1285	12.1302	11.9178	12.7413	10.2603	12.9693	15.1424	11.9947	10.4658	13.9616	11.2192	12.1023	13.3443	12.5634	11.8529	10.6235	12.6323	12.7973	11.3368	12.0954	11.0409	12.1335	10.9194	11.2157	12.723	10.7987	10.0978	11.4366	12.3108	12.4064	11.6619	11.74	11.1211	13.0106	10.2299	12.7705	11.906	7.4986	11.0955	13.1624	11.8256	12.1176	13.2073	12.9887	8.8133	11.0869
851	LGALS2	3.022	2.8519	5.7373	0.8572	0.6465	5.093	0.8674	1.9908	0.6069	2.7902	2.1374	1.5286	2.4256	3.657	5.9345	6.0805	0.8084	2.3057	3.7013	0.836	1.0956	5.5719	2.7385	3.1379	4.3832	7.0854	1.3507	0.3998	4.0048	2.7982	8.5201	2.4793	3.3409	2.9836	2.7544	3.2966	5.4205	0.3956	0	1.3041	1.995	7.047	4.5033	3.2292	0	2.4266	2.1348	2.4964
852	LGALS1	13.2079	13.2787	12.0771	9.3528	14.0533	14.184	11.6833	11.2689	13.2159	12.7714	11.9786	12.9349	9.9664	10.2409	11.481	12.0947	12.7032	11.2235	9.5208	11.2018	14.7528	14.02	10.9137	12.8328	11.1459	12.862	11.0246	8.7856	11.0222	13.338	14.6426	11.3586	10.4141	11.001	11.1626	11.954	10.8456	10.7463	12.3977	10.1304	12.4203	11.844	13.2201	11.7452	8.9901	13.879	11.691	11.9342
853	SRY	0	3.8761	0	0.8572	2.5375	0	0	0	1.0328	2.3059	0	1.9364	0.3921	1.8571	0	2.0397	0	0	0	1.3619	0	0	0	1.2019	1.8675	0	0	0.3998	0	0	0	3.0569	0	0	5.6445	0	0	0	0	0	0	3.6337	0	0	0	0	1.0913	1.5419
854	LGALS7	0.481	2.4206	0.5047	4.3559	4.7852	7.4378	11.2897	4.8211	3.057	0.5783	1.2064	8.8776	6.1866	2.6428	8.8268	6.0805	2.2499	3.3241	0	11.2637	3.1634	5.7517	0	0	0	2.0065	13.6916	0.3998	8.691	0	2.1377	2.593	7.2877	5.126	8.2298	1.4674	0.8836	1.8171	0.5475	0.3717	1.5805	14.172	1.4155	0	0.9771	0.4486	3.0616	1.2421
855	LGALS4	2.1895	2.8519	5.7373	7.4914	1.5747	1.3522	0.4979	4.1584	6.9531	0	2.9634	4.9616	0.3921	5.7301	10.2784	11.3296	2.646	5.7388	8.6434	3.4863	1.0956	1.1269	4.595	1.6633	2.1081	5.2564	3.4696	1.1872	4.3285	0	5.4803	4.37	6.1562	3.3816	2.0154	9.1755	4.5738	4.6605	1.7259	1.9777	7.2157	2.4004	3.8969	3.0584	5.0427	3.2308	1.936	4.7951
856	NMU	0	6.2291	4.9018	6.1943	3.9984	7.0886	6.0472	5.4143	4.7349	7.5231	5.8968	2.254	8.5038	3.8936	5.4697	7.9653	1.3234	5.1213	3.8588	8.8303	4.0805	5.5838	6.5784	8.8497	9.0928	2.8148	9.5474	2.0679	8.287	2.5272	5.0077	6.451	1.9029	6.9111	9.2291	3.535	2.3855	8.5119	9.3391	7.6328	5.9859	7.152	0	1.3622	2.4218	6.4561	1.0913	6.0739
857	RNF114	9.8385	11.2726	10.6139	10.417	10.9485	11.7176	10.7574	10.7802	10.1734	10.7147	11.3606	10.1069	11.3293	11.0927	10.6139	10.7566	10.0605	10.5843	10.2612	11.2081	10.2672	10.9885	10.9875	9.842	10.6998	10.5908	10.2991	10.0651	10.4193	11.0564	10.3766	10.8694	10.5389	10.5414	11.2822	9.6656	10.3567	11.5285	10.2257	10.417	10.4851	11.5782	10.4633	10.36	10.3927	11.3873	10.9754	10.4672
858	AKIRIN2	9.5714	9.3409	9.4415	9.2737	10.0997	9.4218	10.4142	8.741	10.3789	8.9298	9.9613	10.7412	9.6426	9.1513	9.9996	9.357	9.5407	8.6476	9.142	9.0556	10.0068	9.5993	9.0423	9.7963	9.6131	9.5244	9.2442	8.2266	10.358	10.1939	9.3912	9.21	9.3591	9.2066	8.0446	8.3826	9.6559	8.6722	10.7616	10.6643	9.6681	10.0906	9.2387	9.3771	9.4853	8.8799	9.2589	9.8996
859	AKIRIN1	11.2185	10.1873	9.864	9.2158	10.3294	11.4137	10.0509	9.2178	10.3398	10.7531	10.8375	9.9577	10.7979	9.6802	10.4453	10.2676	10.693	10.3908	9.9121	9.5702	10.2281	10.2004	10.3462	10.3034	12.0546	6.4515	10.2028	10.9252	10.3096	10.4864	9.2533	9.393	9.5041	11.1639	10.3871	9.3259	9.5445	9.4949	10.6541	11.5282	10.2671	10.3476	10.6924	10.6101	10.5501	9.6609	10.3525	10.2323
860	EIF2AK1	10.1155	12.0528	12.1209	11.9529	11.3969	12.2373	12.3846	12.5722	12.277	12.2517	11.3616	12.0958	12.402	11.5728	11.3871	11.8328	12.5026	12.1216	12.2818	12.1327	12.0765	12.2375	12.0786	12.3567	12.3376	11.7786	11.333	12.516	12.1407	12.1935	12.1073	12.0018	12.5871	12.4285	12.172	11.0352	12.1999	12.1931	12.5092	12.8854	11.7834	11.8329	11.1315	11.7473	12.1677	12.4291	12.4618	11.7034
861	ERCC6L	2.0586	7.2254	7.2376	6.8355	7.3079	7.105	7.2506	7.3322	6.2735	6.9969	8.442	6.7733	6.8178	5.5686	3.4554	7.1488	7.5319	8.3442	6.5555	8.909	6.1012	7.7789	7.3335	8.1367	7.9232	5.0084	6.8253	7.2206	8.0676	8.9029	6.1439	7.8269	7.6835	7.3931	7.5387	7.0879	8.7463	7.8981	7.397	7.6178	7.8262	7.0102	6.1392	7.2805	8.0335	7.3895	7.6149	6.9305
862	EIF2AK3	8.6829	9.2046	10.7594	8.9305	9.1442	7.9477	8.9459	9.321	7.9685	8.6787	8.052	8.2458	8.5223	10.3649	10.1217	9.1648	9.7004	10.959	10.363	9.0298	8.3621	9.1288	9.4093	8.7428	9.9644	7.3395	9.6484	11.5236	9.4588	9.3301	8.886	9.6446	9.5557	10.2514	9.6516	10.8347	10.077	9.3807	7.7647	9.0344	9.658	8.227	9.6879	9.5842	10.5823	9.0553	9.6062	9.3764
863	EIF2AK2	8.5521	8.0381	9.0811	7.7579	9.0302	9.6265	8.9699	8.0593	8.0953	9.27	10.2277	8.573	9.9099	7.7427	8.5268	8.7906	7.774	7.8118	9.0065	9.4652	8.3267	9.6448	8.5507	9.6216	10.373	7.4433	7.7685	9.8073	7.8825	10.2056	7.3344	7.5663	8.3891	9.1693	9.2572	8.8997	7.6889	8.9849	8.2337	8.4173	10.1636	8.7511	8.9885	9.5653	9.911	9.9321	8.3338	8.4411
864	TDG	9.0746	9.6217	9.0438	8.6108	9.3394	9.0056	9.3402	9.1776	8.7495	8.2398	9.4048	9.622	10.6851	8.8687	8.9188	9.1502	9.086	9.2368	9.628	9.3819	8.6089	8.9201	10.2249	8.4828	9.2136	8.053	9.6443	9.8042	9.6536	9.0349	8.2053	9.6272	9.5886	9.1582	9.6816	9.6031	9.4147	9.4777	9.1446	9.2785	8.9772	9.2731	9.0921	10.3043	11.0793	8.4039	10.1972	8.844
865	EIF2AK4	10.0286	10.4619	9.9031	10.0745	10.7626	9.7453	10.5881	9.8924	9.4002	9.7506	10.5821	10.4835	10.1985	10.591	10.0718	10.5454	9.1156	9.6078	9.7612	10.4634	10.0669	10.0533	10.1926	10.1762	9.9018	9.5165	9.5233	10.6567	8.1332	10.2759	9.6037	9.6062	9.9829	9.5308	9.8289	9.4801	8.2892	9.7566	9.9057	10.4851	9.9141	9.6367	9.6324	9.852	10.7402	9.0131	10.1965	9.9371
866	HN1	7.8388	11.852	12.0937	11.7923	12.0917	13.9968	12.0821	12.6432	12.8612	12.7256	11.4293	11.1277	13.6256	10.7879	11.0288	11.7883	12.3206	12.033	11.2914	11.9422	12.752	11.6248	12.7186	12.0627	11.9659	12.8593	12.0301	11.1751	13.6076	12.154	12.4853	11.6544	13.2877	12.3176	12.0125	12.7147	13.2109	12.1092	12.9539	12.4207	13.2108	11.9651	11.6011	11.9893	12.6133	13.1899	12.6504	11.859
867	SMS	10.8737	9.8044	10.5689	9.7543	10.9002	11.4732	10.3785	10.3315	10.6639	12.1096	12.2714	12.3686	10.0221	10.0072	10.1954	9.199	11.3533	9.7562	9.8757	11.1261	11.0069	10.8918	9.9583	11.0114	11.691	10.3418	9.9583	11.4141	11.6604	12.1632	10.5288	11.7959	11.3126	11.5606	10.1407	10.1565	11.9603	11.5579	11.7895	11.6549	11.0814	11.105	10.4819	11.7203	11.1109	10.8666	10.8573	10.3544
868	NMB	6.1263	6.4607	8.447	8.9869	7.7213	7.7433	10.4303	7.1376	8.1227	8.1015	6.3725	8.3242	6.8416	8.1066	7.2857	7.401	8.0807	7.6061	9.4358	7.6609	8.5445	7.4995	10.1926	7.492	8.2927	8.7735	7.7737	8.9105	5.5625	7.4157	8.5422	8.0325	7.7276	9.4631	7.3211	8.6751	8.163	7.6668	10.3503	7.9837	8.7582	8.9652	9.0519	7.2805	6.8369	4.8254	9.1977	7.5572
869	EREG	5.8378	2.9711	1.174	1.7801	10.4474	5.4583	6.858	1.5768	4.1906	12.4237	8.7791	6.5593	9.0645	1.0868	8.4859	4.0494	4.8098	1.4278	6.1224	8.1697	7.8639	11.185	2.9297	11.1373	4.9449	2.8148	8.0559	0	2.8563	10.2815	3.976	8.8976	5.2985	3.9493	6.287	7.5756	0.8836	5.3598	0.5475	2.4351	13.1992	7.3668	8.1857	7.0604	7.4619	2.6939	4.9785	3.4003
870	LOC729467	0	0	0	0.4914	0	0	0.4979	0	0	0	0.8356	0	0.7002	0	0	0	0	0	0	0	0	0.4799	0	0.5195	0	0	0	0	1.0714	0	0	0	0	0	0.4202	0	0	0.3956	0	0.3717	0	0	0	0	0	0	0	0
871	AVPI1	7.3923	8.1178	8.6213	9.3466	9.8313	10.7427	9.8439	7.9907	8.8461	9.3978	8.9376	7.3497	8.2595	6.8061	11.5895	9.2703	7.2693	7.1767	9.9919	10.1229	9.1835	9.6175	9.0919	8.1588	7.9033	10.112	9.3073	7.3729	6.4776	8.4265	9.3136	9.5943	8.1079	6.7604	9.5972	8.0826	6.0551	8.4126	7.1286	6.7544	8.5169	11.1861	8.4074	7.9702	8.3527	9.9153	9.1411	8.74
872	MYO16	2.0586	3.5327	1.6294	0	2.6715	1.6186	5.3424	1.5768	1.854	1.985	3.3062	1.5286	1.357	1.9991	1.7682	4.1611	0	1.0888	0	0	2.1411	1.3665	3.0165	0	4.5144	1.0043	0.828	0	0.4511	2.3699	0.6478	0.9375	3.58	0	1.4279	0	0.5084	0.7057	2.4895	4.8684	1.2185	1.2789	1.4155	1.3622	3.129	1.4975	0.6464	0.6287
873	FAM136B	0	0	1.174	0	0.6465	0.6019	0	1.7986	0	0	0	0.9579	0	0	0	1.2225	0	0	0.8078	0.4778	0	0	0	1.2019	0	1.0043	0	0	0.7944	0	0.6478	0	0	1.174	0	0	0.8836	0.3956	1.2538	0.912	0	0.9642	0	1.0337	0	0.4486	0	0
874	TRNT1	8.0239	8.1358	7.553	8.1079	8.3602	7.9698	7.2243	8.1752	7.7012	7.9388	8.181	7.9721	8.4315	8.5836	8.161	8.1859	9.062	8.5281	8.6878	7.6136	8.6564	7.6788	8.0383	8.9265	8.4004	6.816	8.2544	8.7663	8.2569	7.4273	7.7408	8.3983	7.5976	8.2572	8.6392	8.9143	10.364	8.5478	8.5524	8.7879	8.3311	8.0795	7.5476	8.6191	8.8092	7.7576	7.78	9.1909
875	ASAP1	10.5355	10.374	10.4448	7.0887	9.34	10.4826	10.2145	8.4036	9.6271	10.2426	10.7445	9.863	10.5753	9.9156	9.282	10.064	9.6741	9.7142	8.4355	10.6423	9.6769	11.0381	9.0831	10.6901	10.2188	6.4843	8.6475	11.2757	9.8099	12.649	9.1215	8.7459	8.0445	9.7371	9.1659	9.9634	8.4231	9.921	9.1886	10.7199	10.3885	9.4354	9.5747	10.9296	10.9914	10.462	9.6444	10.3301
876	ASAP2	9.554	9.5847	10.5302	6.5657	10.5281	9.7915	9.8478	10.5891	8.7669	10.6856	10.5136	8.7882	10.3772	10.4878	10.2064	9.9039	10.481	10.1778	10.181	10.8173	9.7634	10.6689	10.2329	7.8255	9.9422	7.8852	9.3161	10.7578	10.3046	10.6191	8.5134	9.607	10.44	10.6771	10.7398	9.6858	10.1241	10.4815	9.0282	9.6079	10.8033	8.4316	9.0503	10.6748	9.5408	11.088	10.2007	9.6346
877	ASAP3	8.5475	9.9302	10.3792	7.3334	8.7879	8.4741	5.8239	10.5299	8.5546	7.7147	6.9952	6.4547	8.4863	9.5038	9.8491	8.6153	8.6163	10.1595	7.5877	8.7083	6.5318	8.539	8.2727	10.2769	9.9187	8.317	10.7315	10.663	7.1718	7.694	8.4657	8.0966	10.2431	8.7608	10.3185	8.8146	9.282	8.8864	5.4721	10.5322	9.3727	8.0153	8.9727	9.9606	9.3665	8.1405	9.5584	5.3722
878	OCRL	11.3086	10.0992	10.0448	9.9392	10.117	9.0344	9.2639	9.8535	9.2484	10.5859	10.4714	9.3782	9.1246	10.1314	10.2768	9.5786	9.631	10.2125	10.3659	10.3425	10.4217	9.6291	10.1307	10.02	10.3542	9.1482	9.8845	11.3288	10.0491	10.1583	9.2903	11.4609	9.5131	9.5707	9.8289	9.8888	9.7231	9.7074	9.4413	10.246	9.8759	8.7779	10.4925	9.6561	10.0592	10.0239	9.5244	9.7333
879	?|441362	0	0	0	0	0	0	0	0	0	0	0	0	0	0	0	0	0	0	0	0	0	0	0	0	0	0	0	0	0	0	0	0	0	0	0	0	0	0	0	0	0	0	0	0	0	0	0	0
880	VSIG10L	6.7207	5.0593	8.2308	6.9345	6.8086	6.7911	10.6273	6.2359	6.6642	5.911	4.3096	5.4084	5.0518	8.2591	5.8596	8.0882	9.5275	1.9326	5.3228	6.6427	6.4117	5.8732	5.9206	4.8009	8.3956	5.5631	13.7539	7.5381	2.9956	5.6392	6.1668	5.6026	7.6706	3.6213	7.1701	7.3208	7.6621	3.9256	11.4724	7.5806	5.2287	11.7838	5.2571	5.5887	6.4779	7.0154	7.7498	7.3312
881	PLAUR	10.7392	11.0924	9.2798	8.0638	11.4279	11.6383	8.1735	8.1094	10.6648	11.4509	11.4914	9.7804	9.2645	6.9832	11.4536	9.69	9.088	7.5551	8.2559	9.5784	12.3085	11.4339	8.3933	10.3216	10.3945	9.8208	7.4027	7.5431	8.9867	11.9108	11.4635	7.6866	7.7885	8.3476	10.7792	7.8759	9.5098	8.7248	9.2324	8.201	9.7817	12.0167	10.25	9.2784	6.4622	9.4447	10.5476	8.4978
882	XIST	11.9229	4.929	1.1387	0	1.9362	9.4571	4.3585	14.7915	2.2207	2.0823	0.9918	1.8931	2.1931	2.1283	12.0809	12.2992	4.0152	9.0791	10.1367	0	2.9676	4.5542	0.5586	1.8483	2.171	0	12.8008	0	12.7824	11.7229	1.3099	0.5436	0	0.1049	2.1412	11.3913	0	1.9289	0	10.7731	2.9328	1.4718	3.9151	14.173	8.7167	3.3889	0.6464	0
883	KRT28	0	0	0	0	0	0	0	0	8.0953	0	0	8.5147	0	0	0	0	0	0	0	0	0	0	0	0	0	0	0	0	0.4511	0	0	0	0	0	0	0	0	0	0	0	0	0	0	0	0	0	0	6.3057
884	TBX2	9.1758	8.2055	10.7108	10.6523	8.7121	8.0888	6.1344	11.7939	9.8063	8.2585	7.0446	12.4501	7.3958	12.0144	9.1336	8.2549	13.3475	12.1727	11.8469	6.7466	10.0646	8.1068	8.8143	12.724	8.0655	12.8027	7.6731	11.5079	7.878	8.5646	14.2149	11.9243	13.7008	11.0988	6.7068	13.7301	11.8617	5.7963	8.2248	10.3584	12.2659	7.3246	11.1723	10.8803	13.1	10.6584	11.2545	12.954
885	LOR	0.481	0	3.0213	0.4914	1.2711	2.0377	0.8674	0.9939	6.0863	0	0	0	5.5519	0	0	0.9176	1.3234	0	0.4596	0.836	0	0	2.2578	0	5.7544	1.5908	9.3763	0	0.4511	0	2.1377	0	2.4767	0	2.602	2.4365	0	0	0	2.1783	2.9941	1.537	1.0784	0	2.5466	0.4486	4.5265	1.0652
886	LRRC26	0	3.9359	0.8777	0	0	0.6019	0	4.9424	0.6069	2.5683	0	1.5286	0	2.5535	1.443	2.6631	4.2503	1.9326	3.0232	1.3619	0	0	2.7385	0	0.7332	3.4673	3.5671	0.3998	4.4055	0	1.4331	2.3557	5.6265	5.2502	2.8249	3.8318	4.2606	5.208	3.9791	3.6393	0.9967	2.2643	1.9181	0.6075	2.9597	3.3388	1.7054	0
887	KIAA1524	6.3245	7.6485	8.3888	6.8559	8.1778	7.5457	9.7864	7.2119	6.7153	8.4957	9.1708	8.6152	9.6617	5.8474	5.1997	8.042	7.9898	6.9653	7.7823	8.7497	8.3819	8.6692	8.1364	9.1038	8.7375	4.0956	6.5902	8.9787	7.9091	9.8613	7.1336	7.5417	8.0838	8.1608	8.3348	6.7987	8.4354	8.4414	8.3423	9.6401	8.4609	7.8104	7.8664	8.8412	9.3049	8.4825	7.9997	7.1265
888	LRRC24	3.6068	3.5883	4.835	2.977	0.5634	2.1173	5.6801	2.3617	8.1198	4.4653	3.0795	4.6123	5.8108	4.0153	3.5642	4.245	5.9684	1.9389	4.6371	0	2.2189	0.9437	5.5925	4.4048	2.4072	5.3508	2.9284	5.892	4.4174	3.4804	5.0211	5.9384	0	2.3349	2.734	4.3221	5.0632	5.6352	5.5277	6.1356	4.6083	4.3716	4.8593	2.6895	3.5564	6.0258	3.3668	5.5961
889	KIAA1522	9.0661	13.4841	12.6638	13.0491	12.3554	11.5151	12.723	13.2129	11.6255	13.1765	11.3324	11.8861	12.6107	13.3163	12.8061	12.6896	11.9413	13.4466	12.7645	12.7247	11.8266	11.6845	12.7862	12.0879	13.1363	13.3456	13.124	13.4509	11.1857	10.5237	12.4305	12.515	12.6164	13.4486	13.5083	13.271	11.5058	12.9184	11.7337	10.8551	12.931	12.2399	11.1906	12.4321	11.6165	11.9777	13.7357	13.1102
890	MPDU1	8.9428	9.1877	9.9429	11.7394	10.3838	10.8477	9.7253	10.2927	11.5515	10.5654	9.8859	10.4855	10.5889	10.9439	10.767	10.3247	9.2658	10.1786	9.704	10.3944	10.2424	10.8063	9.7452	10.8217	10.8018	12.2471	10.6738	10	10.9706	10.0691	10.6148	10.31	10.9292	10.8368	9.7518	10.4448	10.1872	11.2359	11.2234	10.2316	10.09	11.1461	10.3437	10.9674	10.132	9.962	9.4977	9.2796
891	KIAA1033	9.8941	10.0176	9.451	8.0329	10.0941	9.766	10.0526	9.0976	8.5586	9.3441	10.8144	9.3638	10.3649	9.3672	9.396	9.7656	8.862	9.145	9.9866	9.8897	9.6546	9.8357	9.8881	9.0506	10.0169	7.9686	9.5974	10.0276	8.6756	10.1939	9.0165	9.4231	8.7792	8.632	9.8056	9.7478	8.802	9.5806	9.2577	9.0473	9.4486	9.3758	9.33	10.146	10.0506	9.2936	10.0066	9.4963
892	LOX	8.6857	10.1538	9.5663	5.2906	9.1456	9.3809	9.5178	7.1325	9.5507	9.2792	10.7363	9.4441	8.111	6.0486	7.8897	8.9047	8.7557	5.9242	5.8774	9.6799	9.2777	11.6178	5.9093	8.045	8.162	4.5933	5.7883	4.3102	6.7129	10.3892	9.5761	5.589	4.7318	4.2163	7.5902	7.3831	6.9683	8.4508	7.6334	8.2931	8.5895	6.742	8.6422	7.2853	7.6922	8.6517	7.7269	5.6717
893	LPGAT1	10.4556	10.8945	10.9752	9.9982	10.3442	10.6313	10.1584	10.0308	8.7068	11.3394	11.1225	10.5476	9.9826	11.403	10.3727	10.9727	10.8267	9.9916	10.7083	10.1615	9.9507	10.7459	10.2077	9.9292	10.5999	10.1584	10.2037	11.1349	11.7259	10.377	9.8154	10.3209	9.4123	9.8996	11.3618	10.1643	7.9674	11.0314	10.7673	10.7946	10.6955	11.2492	9.9784	10.0882	10.2976	10.2559	10.6582	10.5021
894	LOC284661	0	0	0	0	0	0	0	0	0	0	0	0	0	0	0	0	0	0	0	0	0	0	0	0	0	0	0	0	0	0	0	0	0	0	0	0	0	0	0	0	0	0	0	0	0	0	0	0
895	SEMA6D	7.4619	5.5362	5.5436	1.5987	4.7703	4.1766	6.0561	3.5738	3.057	4.8386	2.1374	4.0072	10.1071	5.3071	6.1027	4.719	4.1317	4.4494	4.7491	4.4723	6.0151	5.3101	3.4501	2.2931	3.6916	3.3297	5.9953	4.4432	8.0477	3.551	5.4432	5.2847	3.6862	4.3106	2.6802	4.3517	2.2638	3.0454	3.0678	8.1149	3.9006	3.9322	5.9831	6.4495	4.4154	3.2308	3.9725	5.0893
896	LRRC29	4.74	5.5362	6.0424	7.093	5.2275	6.1683	6.2483	7.0647	5.693	5.6946	5.7362	4.5032	5.3568	6.1047	5.6083	5.342	6.1318	4.0191	5.7322	5.9597	4.7012	5.7831	5.8749	6.3199	4.472	8.2941	5.2559	6.2425	6.3007	4.6336	6.3383	5.1046	5.6529	3.2919	7.4988	5.6047	4.6728	5.5945	6.544	6.2355	5.7213	5.0794	5.4891	5.5408	3.6015	5.7517	5.8603	6.159
897	KIAA1529	6.4408	4.6226	2.7788	5.7039	3.2874	3.5694	3.0738	2.9893	4.5539	3.7887	6.8126	3.9201	3.1891	4.2749	4.7246	5.5062	3.0897	4.9212	2.5553	5.0181	5.4662	4.8976	3.0165	5.4848	3.6157	6.4009	3.8256	6.1739	5.8186	4.9716	6.2335	3.835	2.8861	5.2971	3.3404	1.867	3.0326	6.2374	6.7925	6.4783	4.618	3.2569	5.3583	3.5201	0	4.4211	2.1348	1.0652
898	SH3D20	2.95	3.1836	4.7752	3.6277	5.9556	4.1347	5.236	4.3807	5.8052	5.1504	3.1017	2.7344	2.7272	3.5687	5.2265	4.0876	4.8851	3.5491	2.8834	3.1458	5.5734	3.9636	5.0916	4.8231	4.8815	6.9744	5.0004	4.2388	0.7944	5.1516	4.0763	5.7932	6.2283	5.1517	4.1348	6.603	4.3825	4.0949	3.2185	0.912	4.8348	4.141	4.0976	3.9201	3.6015	5.6295	6.3143	5.8325
899	GCNT4	6.7791	2.2424	7.4563	4.796	4.1439	6.038	3.8682	7.5803	2.049	3.1521	3.9433	2.7344	5.4107	7.4219	6.9748	5.4486	8.1084	5.6116	8.943	5.5644	3.7556	4.7361	4.6504	6.5375	6.1267	4.5933	5.9417	8.5016	1.8359	4.0943	4.7281	8.1086	6.0003	5.3199	4.6046	5.6306	7.286	6.9398	1.9143	1.3041	7.6891	4.6029	6.7287	9.2563	9.4185	4.6053	6.5414	9.6986
900	GCNT7	0	1.519	0	0.4914	0	1.3522	1.4053	3.237	0	0.5783	0.8356	1.5286	0.3921	0.4591	1.6148	0	1.3234	1.4278	0.8078	2.0498	0	0.4799	1.5317	0.5195	1.8675	0	0.828	3.6058	0	0.6741	0.6478	0.5436	0.936	0.7032	0	0.9127	0.5084	0.9608	0	0	1.7323	0.5612	1.0784	0.6075	2.5466	0.4486	1.4308	0
901	PRKX	7.6008	10.3398	8.9431	4.2367	9.071	9.3921	9.982	9.7518	7.7651	9.6708	6.5721	9.3618	8.2727	8.5973	9.2692	8.6604	9.7826	9.8304	8.7018	9.1454	8.1789	8.431	8.9543	8.2125	8.6234	9.0476	10.1278	9.2599	9.9347	9.0544	9.1023	10.2635	9.9725	8.6136	7.9531	9.0916	10.2784	8.7398	11.4715	9.8718	8.5286	9.2541	8.0681	9.5115	10.3765	8.7612	8.9953	9.8805
902	C14orf138	7.0312	7.3681	7.2416	7.2512	6.7643	6.8244	7.6084	7.2358	6.6716	6.4148	6.8226	6.7857	8.148	7.3705	7.6711	7.2364	6.8667	7.321	7.4272	7.3841	7.2925	7.0829	7.2191	7.1083	7.2225	6.9511	7.2929	6.1866	8.221	6.9713	6.8445	7.3608	7.9729	7.6402	7.2427	7.6021	6.8251	7.6097	6.8968	7.3004	6.4905	7.6422	7.4419	7.1851	7.6406	6.7184	6.97	7.3458
903	C14orf139	7.0657	5.497	6.4473	3.3113	5.705	5.4064	3.3896	4.4478	4.1486	6.2186	4.8571	5.2743	4.7508	6.5705	5.9745	7.4495	5.0577	3.617	4.3046	3.7615	5.4475	6.3969	3.783	5.7046	4.9756	4.3302	4.8141	6.9421	5.2649	5.7229	6.436	5.1793	3.6862	3.2919	4.2924	5.1821	4.2285	1.9408	4.3164	5.9974	3.8682	5.3216	5.8643	7.6437	3.6579	3.9282	4.8142	5.2429
904	GCNT3	0	3.1836	0.5047	1.3912	5.3625	7.179	7.5334	0.5809	6.9224	5.4398	2.6987	3.7282	3.2377	5.1177	10.4093	6.3558	2.0019	2.4614	3.7013	7.9002	0	4.1988	1.5317	2.9883	1.5786	5.6524	10.0634	3.446	2.1058	1.4786	1.4331	3.7879	1.9029	0	3.9888	0.9127	0.8836	2.2587	10.3162	0.3717	7.3626	5.9621	3.4602	3.4527	4.9096	0.4486	3.0616	5.2324
905	GCNT2	6.6712	9.3353	4.2799	8.1915	8.1681	8.1895	4.4609	5.0542	4.9697	7.4958	7.3431	3.2453	6.8017	4.3297	8.3204	9.1681	3.5259	5.0247	5.3363	9.008	7.0786	6.3558	6.7656	5.4987	9.2168	6.7768	8.7471	6.1351	7.9157	7.6562	5.6848	5.5752	4.3986	8.1796	10.0242	3.9186	3.2404	7.0943	4.4746	7.6371	6.1431	5.3887	5.9704	7.1954	3.2067	5.9001	3.2448	6.5732
906	C14orf135	9.0704	8.5619	8.7192	7.5394	9.5661	7.9568	9.0573	8.2429	7.5644	8.9587	9.4372	9.2876	8.8192	9.0138	8.6954	8.9967	7.6061	8.4126	8.383	8.6531	9.1665	9.673	8.5598	9.55	8.3169	5.2564	8.625	8.5066	10.325	9.9139	7.5977	8.5432	7.7152	8.0037	7.9313	7.5823	8.5666	9.4784	9.0346	9.8485	8.8398	8.623	8.6896	8.7335	8.8197	8.9708	7.466	9.6066
907	LOC440957	7.2076	7.9319	7.4802	9.524	6.9928	8.1187	7.491	8.0377	8.7513	7.311	7.2862	6.6703	6.8688	7.2934	8.1974	7.619	8.8574	7.4287	7.5736	7.0542	7.9225	6.4303	8.2073	7.5432	7.8792	9.9394	7.8239	6.4931	7.1041	7.4845	8.9829	7.6541	8.806	7.2575	7.6904	9.4421	8.4319	7.4882	9.2793	7.6307	7.5682	8.0571	8.6261	7.9762	7.8818	7.3768	8.229	8.1128
908	C14orf132	7.6528	9.0473	6.8495	2.9815	8.0438	5.7906	8.5279	5.9305	6.9036	8.4415	2.1374	7.5444	8.3438	11.2852	7.975	7.9342	6.5912	5.7838	4.4603	5.623	6.8701	6.856	5.3475	1.2019	4.2886	7.031	6.7649	7.6819	12.3336	5.6218	7.9906	7.163	7.0794	8.6343	4.4345	5.9101	7.6859	4.1213	7.0148	10.631	7.928	4.1016	8.8035	6.099	6.7291	4.1519	5.4948	7.7562
909	ZNF165	2.8741	6.0845	6.7507	7.9337	5.8487	8.4406	6.2186	7.2373	7.0337	7.0551	5.9259	7.2159	7.5225	6.6709	6.9819	6.8573	8.2208	7.747	7.0773	7.5583	7.3631	6.9851	5.7048	6.5614	6.7437	8.7126	6.53	7.4053	6.8629	6.8129	6.3997	8.3709	8.3765	8.9162	6.8806	9.1715	8.2249	9.4632	7.5791	7.5764	7.277	5.989	6.8772	7.2259	8.7197	7.6633	5.5941	6.6532
910	LPCAT4	8.4267	9.0388	10.1292	11.6876	10.8338	9.4846	10.2791	10.8254	10.0022	10.4858	9.7061	8.2768	9.0139	10.8562	12.2783	9.653	9.4584	10.4082	11.3378	11.5502	10.0784	9.6498	12.6592	8.8374	10.0906	11.2501	10.7348	11.0753	8.6534	9.7369	11.4819	9.9977	9.6989	9.5197	9.1523	9.9181	10.2269	9.8103	10.2802	9.7966	10.6111	9.1898	9.4217	8.5919	10.6027	10.1107	11.2114	9.6391
911	LPCAT2	9.0163	9.2656	10.0089	7.9141	11.2956	9.7745	9.6488	8.7494	7.4611	8.4021	11.9233	6.6019	10.2895	9.9455	8.925	8.6251	9.463	6.9975	8.1758	9.8168	10.7097	9.2884	10.2094	8.3453	9.2812	6.4009	9.0299	8.5951	7.3479	9.2235	7.9515	7.2173	7.2961	7.855	10.9321	6.4942	5.6563	8.3883	6.208	8.6525	8.0304	8.6282	7.6951	7.8145	7.6545	6.2295	10.9151	9.6597
912	LPCAT3	9.7999	10.2905	12.0942	11.2255	10.428	10.7492	11.1338	11.4135	12.1093	10.6306	9.8831	10.82	11.2275	11.2198	10.9104	12.1375	9.7715	11.8894	11.8824	11.0552	9.9868	10.3383	12.2513	9.7793	11.5905	10.3881	11.2322	11.9104	9.4498	10.8292	10.4304	11.483	11.3022	10.7282	12.1037	10.8671	10.7519	11.7184	9.1504	10.0765	12.0579	10.7313	11.0772	9.3703	11.8572	10.644	11.0377	11.3514
913	LPCAT1	9.6566	10.4034	12.0041	9.7386	10.7713	9.5237	10.9325	11.3951	10.2658	11.1505	11.8498	10.4303	11.3439	10.7697	9.1371	11.3714	12.7747	11.8509	10.6848	9.5469	9.7056	11.0692	10.0673	11.4638	10.2831	10.9874	9.1859	12.2843	12.7401	11.4856	10.2434	9.8243	12.6861	12.3965	10.911	11.8423	12.0855	11.7223	11.5446	12.3319	11.023	10.497	10.844	12.4178	12.5516	11.0346	13.7719	11.2249
914	SPNS1	8.9757	10.5421	10.1412	10.5563	10.4022	11.0663	10.3253	10.6582	11.8425	10.7071	10.5263	9.9753	12.4083	9.7709	9.8536	10.5943	9.9279	9.941	9.5971	10.4003	10.5722	10.6097	10.74	10.8093	10.6759	10.8659	9.621	9.9989	10.6025	10.108	11.9208	10.498	11.2421	11.2782	10.6379	10.4099	10.7056	9.5474	10.0133	10.6451	10.829	10.8232	9.967	10.5734	11.1946	10.5357	10.7811	10.0039
915	KRT20	1.9146	0	10.4313	12.45	2.039	0.6019	0	0	6.3309	7.6094	0	6.2195	13.7326	10.2564	8.2142	1.474	14.0165	12.7317	13.3313	5.5403	0	1.3665	11.867	5.3224	9.9538	1.5908	7.1348	11.4808	13.1384	1.758	10.2989	11.5118	14.0488	12.6964	2.602	14.805	14.8383	6.481	1.7259	1.6121	12.7955	0	12.5993	12.7533	13.4707	0	12.155	6.7809
916	MID1IP1	11.9306	11.3936	9.3473	11.4171	10.9483	10.5766	10.1321	10.8954	9.7705	10.3989	7.8559	8.779	9.902	8.9692	12.6129	9.3243	11.174	10.8211	10.2727	11.2449	9.8645	9.2185	11.084	10.7085	11.4263	8.9335	11.0596	9.8109	10.199	9.0234	10.451	11.6082	10.977	9.2652	12.574	9.939	11.5083	10.2342	11.3939	10.0694	10.7476	10.4989	10.3357	9.025	10.6329	10.1935	9.7712	10.494
917	TAS2R42	0	0.6978	0	0	0	0	0	0	0	0	0.3351	0	0	0	0	0	0.8084	0	0.4596	0.4778	0.6494	0.4799	0.9602	0	0	0	0.828	0	0.7944	0	0	0	0	0	0	0	0	0.3956	1.2538	0	0	0	0	0	0	0	0	0.3483
918	PIGA	8.6787	8.0035	8.2763	8.3069	9.0137	8.1714	8.3443	8.2847	6.9951	8.5536	8.5933	8.4617	8.5235	7.7553	10.0865	7.7319	8.3765	8.6272	8.9551	9.7434	8.1064	8.6579	8.4034	7.6988	9.1679	7.9453	8.5877	8.4939	8.401	8.6738	7.314	9.8366	7.7214	7.9313	8.4397	7.9854	8.407	9.2137	7.1142	7.5009	8.4486	8.3093	7.9003	8.3143	9.9197	8.0481	9.808	8.1714
919	PIGB	7.1522	7.9818	7.7781	8.7045	8.1521	7.4591	7.3171	7.175	7.9232	7.7631	7.5334	8.3765	6.9925	8.2438	8.0013	7.895	8.2071	7.4351	8.6049	7.8025	8.5329	7.5262	8.2725	8.1732	8.1848	7.7319	8.3213	7.9807	6.2683	7.5173	8.6688	8.2347	7.6614	7.307	8.2636	7.7897	6.2805	8.3657	7.851	6.5044	7.911	8.3432	7.4645	7.2001	7.8849	7.3165	7.6319	8.4628
920	PIGC	8.4659	9.9932	10.1383	9.5359	9.1136	9.9158	8.9758	9.852	10.0754	9.1131	8.8122	9.4864	9.1723	8.7842	9.0509	9.2848	9.8593	9.2714	9.0367	8.8377	9.8289	9.4355	9.3655	9.926	10.2839	9.3507	9.0967	9.9351	9.5471	9.2003	9.2111	8.9264	10.2068	9.3716	9.5667	9.4144	9.4596	9.2869	9.3329	10.7814	9.6955	9.1163	9.0803	9.3634	10.026	9.7734	9.1949	9.6146
921	PIGF	5.9478	8.3529	8.4967	9.4767	7.7849	8.5386	8.581	8.0733	8.6118	8.3046	7.9172	8.5082	9.0837	9.0232	8.7671	8.062	9.0791	9.0876	9.7788	7.5369	8.514	7.997	8.881	8.3272	7.8895	8.7774	7.6501	8.9087	9.1361	7.5988	8.8629	8.5921	9.0376	9.0092	8.9984	9.2127	8.4715	8.7624	8.9496	8.0439	8.9195	9.0305	8.2715	7.6007	9.2351	8.6409	8.3788	8.3304
922	CALCRL	9.6135	8.2176	8.9296	4.5926	7.2394	7.5417	9.3319	6.9304	5.4557	7.8596	8.5567	8.0077	9.3367	7.5164	7.7331	8.4727	8.4277	7.2745	8.2073	6.4999	8.2641	10.2273	7.0232	5.7861	7.962	5.2179	7.924	6.331	7.8345	6.3989	8.166	8.1182	7.3211	5.3864	6.401	8.4016	5.7039	5.8207	6.208	7.1017	7.5038	7.2679	9.2105	10.0847	6.5089	7.2581	6.8689	7.3482
923	PIGH	7.7517	7.425	8.3194	9.0962	7.6822	8.0607	6.9263	7.8706	9.2985	7.2484	8.0455	8.6449	8.3553	8.6605	8.205	8.9939	8.0371	8.4263	8.5422	7.6261	7.562	7.865	7.5078	8.0047	7.7373	9.0616	8.1043	7.9468	8.4205	8.4898	8.2055	8.391	7.9104	8.5663	7.7161	8.3494	7.5886	8.8284	8.0498	8.1785	8.1878	8.7793	8.1301	7.9241	8.1889	7.7042	7.4136	8.6674
924	TBC1D3	7.6638	9.4568	8.0014	9.4481	8.8079	7.7584	7.5232	10.3392	9.9108	8.6228	9.4726	8.3888	7.1567	10.1178	9.8477	9.0741	10.1672	9.8806	10.761	8.2491	8.4878	6.2077	9.1564	9.1618	8.6709	9.0448	8.5536	9.6055	9.8233	7.8332	9.3641	9.6072	9.3967	9.2817	9.3936	10.3377	9.4394	10.6992	10.2311	7.4213	8.7056	7.0261	8.1494	9.1463	8.7567	9.2987	9.3683	10.2534
925	MGC70857	8.5414	8.8821	9.1088	10.0338	8.3603	7.8572	9.7245	8.8239	10.789	8.3572	7.0589	9.5782	10.0648	9.6489	8.7238	8.7584	8.1433	9.1072	8.9353	8.7719	9.4979	8.3651	9.3043	8.6586	8.9782	10.7802	8.8428	9.0681	9.055	8.7112	10.1017	8.7733	10.1956	10.2206	8.8877	10.7807	9.7637	9.6337	9.7613	10.1644	8.7526	9.4434	8.9306	9.3356	9.1911	8.79	8.2928	8.9012
926	PIGK	9.7344	8.7192	8.6213	8.3737	9.104	8.5949	9.0926	8.3498	9.0219	8.5211	9.388	8.5872	10.0631	9.4956	8.8919	8.6524	8.56	8.3934	8.79	9.1926	9.1507	9.5845	9.3748	10.1501	9.0858	6.709	8.3341	9.3795	9.2667	9.3709	7.9809	8.7101	8.6767	8.6547	10.0359	8.4857	8.6464	9.3594	8.5697	9.4778	9.6335	8.7074	9.1997	8.9041	9.7548	9.0293	9.0191	8.9232
927	PIGL	5.1944	7.1579	5.6557	6.9908	6.1346	5.8174	5.2516	7.0432	6.0064	6.1401	6.1193	7.1631	6.5509	6.2467	5.4585	5.5341	5.2119	6.7556	6.5381	6.8286	6.4213	5.8338	6.5784	6.6785	5.5856	6.294	5.9776	6.1286	6.1744	6.1793	5.6689	7.7369	7.4012	6.9482	5.927	8.0873	6.642	7.5034	6.0361	5.1804	6.291	6.6494	5.9958	7.2658	6.2764	6.683	7.4048	6.2755
928	PIGM	7.6414	8.3166	7.5878	8.8091	8.2878	8.1946	8.4278	9.4666	8.753	7.8411	7.4397	8.5147	9.3575	8.8985	8.604	8.6218	9.0939	9.2609	8.3518	7.8714	7.3184	8.8904	8.2683	9.4399	9.1223	8.5709	8.2739	9.2126	8.9593	7.5501	8.3897	8.0501	9.3889	8.7462	8.3333	8.5068	9.1952	9.1874	8.8492	9.6964	8.8972	8.5913	8.4447	8.6419	10.5973	8.5073	8.3237	9.0364
929	PIGN	8.3639	8.8878	9.5283	9.1359	9.456	8.4551	9.7336	8.024	8.6346	8.0024	7.9102	9.044	9.6375	9.0001	9.7262	9.3764	8.4742	9.0789	9.6902	9.7546	8.9596	8.4425	9.8938	8.8014	9.0664	8.9004	9.8412	8.5576	9.1325	8.2627	9.26	9.0721	9.4391	8.6792	9.1566	8.8619	9.1216	9.559	8.3382	8.5544	9.126	8.2919	8.0561	8.4779	10.1609	9.0324	9.9517	8.8049
930	PIGO	8.425	8.8239	9.3938	9.9528	9.2591	9.9127	10.2486	9.5347	10.4442	9.6066	10.3547	9.8776	9.9401	10.3784	9.8485	10.2419	8.6191	9.7804	10.0025	10.5304	9.4186	9.4189	9.632	10.1025	10.277	8.9035	9.3508	9.7761	9.8292	10.552	9.2746	9.9657	8.4125	10.8298	9.1685	8.457	8.5192	10.4329	9.9175	9.4653	9.6598	9.77	9.5449	9.9338	9.8735	8.9507	8.1335	9.1244
931	PIGP	8.1555	7.2551	8.1941	9.0851	7.6296	9.0612	7.717	8.751	8.6497	7.4105	7.3384	8.1243	7.7993	8.5748	7.7699	7.7852	7.9898	7.6593	8.4166	7.8883	7.4509	8.2332	8.5343	7.3987	7.5829	7.4844	8.0262	8.5367	8.7901	6.7174	7.8346	8.1603	8.8264	7.6447	8.4744	8.2757	9.7282	8.9421	9.0282	6.9827	8.0576	7.8166	8.5425	8.1931	7.8759	8.407	7.4889	7.6562
932	C20orf185	0	0	0	0	0	0	0	0	0	0	0	0	0	0	0	0	0	0	0	0	0	0	0	0	0	0	0	0	0	0	0	0	0	0	0	0	0	0	0	0	0	0	0	0	0	0	0	0
933	C20orf186	0	0	0	2.3385	0.6465	0.6019	0.4979	0	0.6069	0.99	0	0	0	2.8063	0	4.5097	0	0	0	0.4778	0	2.3063	2.1076	0	0	3.7085	0.828	3.3132	0	0	0.6478	0	0.936	0	4.1067	0	0	0.7057	0	0	0.9967	0.5612	0.6377	0	0	0	0	2.692
934	PIGS	9.5471	10.9617	11.069	9.6891	10.7066	10.7479	10.9154	9.8932	12.0339	10.5297	10.1504	9.835	11.4859	10.9469	10.6294	10.3524	10.7507	10.774	10.6168	10.3333	10.7087	11.1433	11.192	10.2046	11.978	9.5478	10.081	10.8251	11.854	10.6098	10.4469	10.2216	8.7273	10.7202	11.0703	8.9597	10.2896	10.4875	10.3533	10.2933	10.537	9.8898	10.7975	9.2784	11.1046	10.7738	11.2575	10.8143
935	ILKAP	8.8992	8.3664	8.7518	10.0713	8.8686	9.7548	9.5998	9.1489	9.7487	8.6364	9.2355	9.4674	9.4634	8.0869	9.05	8.9325	9.2445	8.227	8.1436	8.6824	9.3347	8.6565	9.4223	8.7972	9.4709	10.3125	9.119	8.1296	10.4743	8.7987	9.2772	8.8411	9.8493	8.8656	8.4771	8.6875	9.0452	8.7387	10.0634	8.9992	9.1464	9.8576	9.0743	9.5613	8.7581	9.3671	8.478	9.826
936	PIGU	8.0036	9.5104	10.327	10.4559	10.0092	9.6453	9.8112	10.9119	10.6108	9.2291	10.0206	9.4165	9.9114	10.3715	9.1274	10.6166	9.8131	9.8205	9.6922	9.3861	9.6668	9.8238	11.0012	9.3914	9.3892	11.0599	9.5415	10.059	10.3216	9.7519	10.2127	10.3934	11.4616	10.3422	10.2323	10.0307	10.8855	10.9254	9.3381	9.4943	10.4462	10.4595	9.5233	9.9361	10.2542	10.2576	8.8667	9.2014
937	PIGV	7.4522	8.2055	8.1962	7.4551	8.4505	8.8813	9.6882	9.0116	9.4366	8.5574	8.1051	8.5405	8.7276	9.0712	8.732	8.05	7.9465	8.0665	8.7579	8.896	8.6605	8.6761	8.5652	8.2188	7.7297	8.3837	8.3581	8.0777	8.1704	7.4797	8.564	8.4631	8.4506	8.6479	8.7057	7.7395	8.7491	8.7312	8.6646	8.6259	8.9552	8.3748	8.1994	7.0773	8.329	8.9141	7.8732	9.2121
938	PIGW	6.8451	8.1466	7.1078	8.1133	8.0714	8.6517	8.5471	8.321	8.0647	7.8255	7.3101	7.3414	8.6455	7.7553	7.6881	8.4491	8.9523	7.7862	8.2683	8.1775	7.9157	8.9515	8.4684	8.3776	8.1283	5.7364	8.1055	8.0006	8.8917	8.6202	7.6877	7.4275	9.3143	8.148	8.5002	7.6021	8.6555	7.8614	8.0969	8.8427	8.4013	8.1494	7.9819	8.828	8.7837	8.5682	8.5208	8.3583
939	PIGX	9.7101	8.2415	8.4031	7.6915	8.4919	8.7931	10.088	8.9274	8.8079	9.1906	9.145	8.8719	10.2438	8.7138	8.2521	8.7435	8.7099	8.1633	9.2113	9.2089	8.6706	8.8317	8.8309	9.5927	9.7972	8.7933	9.1665	8.2779	9.4566	8.8349	8.6842	9.3007	8.393	8.5327	10.2872	8.6147	8.1904	9.3021	8.6825	10.6509	9.0931	8.7638	9.1327	8.8754	8.2555	9.0473	8.6462	8.1086
940	PIGY	10.8676	10.9146	10.0798	11.2658	10.5581	10.0352	10.2235	10.3063	10.4426	10.2906	10.2483	10.2897	10.507	10.2705	10.3611	10.3456	11.0785	11.0075	10.6545	9.7787	10.9067	9.7766	10.8263	10.6817	10.5543	9.5025	10.8046	10.5201	10.4346	9.5762	10.6725	10.2468	10.5687	9.8045	10.6016	10.7807	9.3555	10.2905	10.6083	10.7381	10.2003	10.8087	10.4404	9.4513	9.5714	10.3456	10.3235	10.2963
941	PIGZ	6.8099	5.5743	5.6193	8.044	6.6266	5.3887	6.8111	8.7919	6.7717	6.6312	6.5761	6.2195	7.1766	8.4961	7.5493	6.7083	10.6956	8.123	7.192	6.4095	5.5386	6.5566	6.215	6.6476	8.6593	8.627	6.6582	8.1047	5.0578	6.1064	7.5151	8.4687	4.4597	6.4849	6.7973	8.9495	7.7268	7.4806	5.1545	7.4265	7.3302	7.3668	7.4783	3.9201	7.742	6.815	5.7884	10.2711
942	KRT25	0	0	0	0	0	1.0252	0	0	0.6069	0	0	0	0	0	0	0	0	0	0	0	0	0.4799	0	0	0.7332	0	0	0	0	0	0	0	0	0	0	0	0	0	0	0	0	0	0	0.6075	0	0	0	0
943	TMEM80	7.9607	8.1994	7.1763	9.5976	8.0369	7.677	6.1925	8.6299	9.6795	8.3042	7.0952	8.4922	7.3104	8.549	7.7767	7.7498	8.5133	8.1604	8.1244	6.7466	7.7765	7.0272	6.7798	7.9007	8.0229	7.7021	7.7889	7.352	8.5212	6.6246	8.461	7.6514	8.8861	6.9186	8.6917	7.691	8.8787	8.7961	9.5524	8.221	7.4622	8.0622	7.7778	8.0465	7.8507	8.1925	6.6509	8.4445
944	NDFIP2	8.8419	10.4245	10.788	10.5106	10.7985	10.2534	10.1877	9.9715	9.408	10.5602	12.1143	9.6012	10.5862	11.4783	11.2714	10.6425	9.9607	10.367	11.8308	10.7465	10.6885	11.415	12.0691	9.0855	10.0623	9.2941	10.7446	10.4842	7.9968	9.9281	9.6152	10.3485	9.2024	10.4504	11.3456	10.038	10.9538	11.2063	9.3524	10.1843	10.833	9.7589	9.2883	10.2277	10.6522	10.4239	12.5375	11.4454
945	ELAC1	6.097	6.7124	6.4711	7.228	6.7549	6.8437	6.253	6.2071	7.336	6.6944	4.6574	7.1725	5.8226	6.8095	6.9862	7.4822	6.9303	6.9783	7.2355	6.9396	6.6007	6.0334	6.5495	7.6201	7.0165	6.5004	5.9039	5.4588	8.6644	5.8639	7.1336	6.0401	6.989	6.5921	6.4239	7.011	6.7115	7.2119	7.4851	7.8357	6.3183	6.1282	6.5657	6.4408	6.2399	6.2912	6.5501	7.0892
946	ANKLE1	2.6193	5.7843	6.0786	4.2054	2.3896	5.3156	1.9958	2.1604	5.8689	4.0256	6.3102	7.6012	5.2893	5.7899	2.7748	5.6408	5.4287	5.3378	2.2486	3.6304	2.472	5.0255	4.1333	7.4519	5.5123	3.0076	3.8256	4.7645	4.3285	3.551	5.1295	3.2074	5.2646	3.2919	6.1767	5.0345	5.2864	2.6697	5.7935	8.543	4.8983	3.7906	7.2759	4.7645	4.6441	3.6212	3.5534	5.2636
947	OR52R1	0	0	0	0	0	0	0	0	0	0	0	0	0	0	0	0	0	0	0.4596	0	0	0	0	0	0	0	0	0	0	0	0	0	0	0	0	0	0	0	0	0	0	0	0	0	0	0	0	0
948	OR10A7	0	0	0	0	0	0	0	0	0	0	0	0	0	0	0	0	0	0	0	0	0	0	0	0	0	0	0	0.3998	0	0	0	0	0	0	0	0	0	0	0	0	0	0	0	0	0	0	0	0
949	ALPP	0.481	5.2832	8.9626	3.1226	2.9072	9.9426	1.9581	4.6321	11.0786	4.3029	0.8356	5.7987	2.2473	6.6042	1.7682	8.8953	5.526	0	1.7011	4.1282	0.6494	3.2153	6.9589	1.2019	3.7637	3.4673	0	2.1738	1.5037	1.4786	0	0.9375	1.9029	5.7145	5.943	0	3.2404	4.6424	1.9143	0	2.6573	8.2632	0.6377	5.0869	1.2944	12.5544	3.2448	1.3998
950	RHPN1	4.629	9.2729	10.2181	10.4753	6.3697	7.6386	8.2201	6.9935	10.9383	8.713	5.0854	7.144	7.1547	9.5008	8.177	7.8025	9.1618	10.6245	10.4123	8.8303	6.7759	6.6949	10.247	9.8304	9.2549	11.8039	7.4674	9.4271	9.9195	6.1433	10.6247	9.1333	10.4304	10.2138	9.9005	10.8595	8.0224	11.0044	10.7041	9.0489	9.1277	6.3796	8.4607	7.578	8.4114	10.1031	7.6024	9.9201
951	INPPL1	11.397	10.9694	10.6527	10.596	10.9423	10.4348	10.6888	11.5569	11.629	11.254	10.9095	11.5808	9.2161	10.6697	10.8545	10.8788	10.7886	11.4146	11.5473	10.7488	11.1524	10.2982	10.9576	11.6174	10.603	10.9759	10.2884	11.8174	11.4663	11.0451	11.0328	10.5736	10.4266	12.1824	11.4797	11.6887	10.5674	11.0293	11.8585	12.2363	11.0203	11.1168	11.3047	11.16	11.3265	11.1516	11.1077	10.7098
952	OLR1	2.7941	8.5404	9.8213	3.1883	4.5616	12.0545	3.0013	4.5119	2.8632	9.0148	3.8152	5.2387	5.6892	5.2082	6.2791	11.7529	4.9213	2.602	8.2648	6.369	6.3223	11.3198	5.051	8.0615	11.2772	4.1781	4.6896	6.7285	0.7944	7.6519	8.3921	1.9052	2.8861	6.3358	10.9226	3.6409	4.7427	7.8943	2.8074	2.9001	9.4006	9.7848	9.33	12.2618	4.2781	6.1576	7.2948	11.3722
953	RHPN2	2.95	8.6782	10.0287	7.7741	8.6218	8.4678	8.0353	9.7072	9.2608	6.7081	7.6038	7.5297	8.792	9.4722	9.7552	10.4101	8.9805	7.6019	7.7322	9.8436	8.0078	7.0489	9.1179	11.0384	8.9398	8.0585	5.9598	8.6929	7.4544	9.5547	7.1681	10.7863	8.5312	8.2587	9.4792	7.4861	10.2421	10.244	8.7948	8.7756	8.7303	8.5443	9.0198	11.1184	10.0274	9.8178	9.4874	8.0768
954	SRRM1	10.2775	10.9761	10.5996	10.6188	10.9153	9.8058	11.1978	10.9857	10.1812	10.7768	11.0464	11.051	11.2882	11.1585	10.9158	10.5927	10.7701	10.9638	11.2764	10.8712	10.4566	10.7255	11.2805	10.2915	10.5104	9.7451	10.9491	11.368	11.1419	10.6037	10.4357	11.4661	11.0061	11.4398	10.5276	10.9081	10.9324	11.2803	10.9794	10.8241	10.7779	10.6779	10.8015	11.5847	11.0075	11.046	10.9289	11.3151
955	ITGAD	0.481	1.166	1.4195	0.4914	0.886	0.6019	0	1.9908	0	0.99	0.6069	0	1.1695	1.3212	0	5.5062	0.8084	0.6448	0.8078	1.567	0	4.5542	0.5586	6.6225	4.0784	2.0065	3.8256	0.9693	0.7944	1.1317	2.1377	1.2466	0	0.7032	0	0	2.6988	0.3956	2.8995	0	0.4134	2.1139	1.0784	2.5141	0.5698	2.0984	0	1.7899
956	MGST2	9.103	10.1074	9.2254	12.229	9.9494	8.6757	9.8954	10.5803	10.9013	9.368	8.6969	10.2578	10.935	11.0289	10.8794	9.2817	10.7387	11.0777	11.3745	10.613	10.0708	9.1379	10.4783	10.4657	10.4543	12.2554	11.7122	9.4497	6.9837	8.5394	11.8347	11.1103	10.8168	10.8042	9.8438	11.2706	11.6795	10.3486	10.7666	7.8301	10.9576	9.798	9.2065	8.1775	9.2301	10.4905	11.304	10.7465
957	SRRM2	14.1359	13.6816	13.1787	12.663	13.0535	11.5912	13.7353	14.272	12.2716	13.0115	12.7862	13.4723	13.2218	13.5942	13.6536	13.2039	12.4403	13.3769	13.3264	13.7591	12.5193	12.9057	13.5907	12.8975	12.6947	12.9303	13.4098	13.9364	13.5546	12.7733	12.0891	13.9895	12.8821	12.5208	13.2617	13.6777	13.2028	13.1362	13.3691	12.3253	12.772	13.0586	13.0658	12.5184	13.2765	12.9666	13.3153	13.0449
958	RAET1L	0	0.6978	2.7788	0	6.559	2.3621	3.9474	5.6027	2.049	0	0	9.6392	5.0653	2.4584	2.2574	2.1878	0	0	0.8078	5.2737	3.9801	4.7782	4.0117	1.2019	4.8152	0	8.6136	2.1738	3.753	2.3699	1.4331	1.2466	2.4767	0	4.7201	0	0	0.3956	0.5475	2.1783	2.1103	3.4576	0	0	0.5698	0	2.1348	2.9685
959	SRRM4	0.481	0.6978	0.8777	5.8016	0	1.0252	0.4979	0.5809	0.6069	0	0	0	1.5231	0	2.1498	1.2225	0	0.6448	0.8078	0	0	0	0	0.5195	3.4507	1.0043	0.828	0.3998	8.916	0.6741	1.4331	5.2504	2.6959	0	1.7513	0.9127	0.5084	0	0.9434	7.9686	0	0.5612	0	2.222	1.7745	0	1.7054	1.0652
960	ITGAE	7.6414	7.9282	8.3034	8.8667	8.1467	8.4991	7.374	6.7294	8.4354	8.1247	8.7748	8.2985	8.6877	7.6381	7.6857	8.5738	8.0886	8.2855	8.3862	7.992	8.011	8.4796	7.8504	8.7631	9.1645	8.6987	8.3375	7.5988	9.0659	8.4948	8.4258	7.8443	8.4988	9.0564	7.7886	8.7361	9.6799	8.4586	8.4605	7.5982	8.1515	8.335	8.6877	8.1775	7.8818	9.4783	7.4568	6.6731
961	PDK1	8.4546	8.007	8.4453	8.3013	8.8449	7.2297	10.3478	8.7774	7.8027	8.9122	9.0234	9.4902	10.6355	8.6304	7.5493	7.7881	9.2989	9.0547	7.6017	7.8147	9.1579	9.1659	8.4274	8.5036	7.6076	7.2083	8.9118	9.374	7.8712	9.0721	8.1886	9.7618	8.6409	9.5061	8.2636	5.6306	8.5921	9.6042	9.0722	9.1709	8.3062	9.1637	8.3122	9.3203	9.4863	9.0778	8.9905	9.3306
962	SEPX1	9.5848	9.8292	10.4164	10.0327	10.1845	9.2932	10.7893	11.5593	9.6233	10.2792	8.4202	9.1603	8.0946	9.4044	9.8566	9.3203	8.2925	9.512	9.5743	10.3516	9.4341	10.0645	9.5378	8.939	11.0065	11.2536	10.8109	8.9696	8.9291	9.9059	9.8879	9.0684	10.0087	8.9973	11.0124	10.0185	9.3024	9.103	10.1908	8.1301	9.7098	12.268	10.2221	9.4896	9.7749	9.7686	10.2308	9.019
963	PDK3	7.8878	6.9044	7.1425	7.6426	8.2786	7.5457	7.461	7.7327	7.7651	8.4125	7.2789	8.555	6.5461	6.7419	7.4899	6.8705	7.9812	6.3698	5.7624	8.6573	7.2714	7.7528	7.4236	8.6226	9.4843	7.2083	7.517	8.4178	7.1791	7.7708	7.3545	9.3215	7.5771	6.8177	7.0315	7.8036	7.6948	8.6223	6.9835	7.9081	7.9181	7.1472	7.8456	7.2411	8.9426	8.058	7.4798	9.3627
964	PDK2	10.4984	9.5789	9.451	9.3786	8.2668	9.033	7.767	10.2499	10.8101	9.4547	9.2057	9.0746	8.2829	10.3297	9.6022	10.1059	9.158	9.7439	9.8169	8.8253	9.1037	8.8904	9.2289	8.5393	9.9383	10.1367	9.2788	9.8373	9.7052	8.4708	9.5425	9.3702	9.3122	9.9591	9.9313	8.2798	7.2098	9.9457	8.2069	8.9934	9.0869	8.7934	10.1378	9.3286	9.6465	9.5254	9.51	9.6376
965	EBP	7.6356	9.5336	9.8031	11.2575	9.6241	11.2843	9.8045	11.21	10.8926	10.78	10.577	10.2556	10.2449	9.4669	9.4935	9.3965	11.1398	9.87	9.5193	11.0708	9.9155	10.0809	10.1548	10.8095	11.215	10.8063	10.9519	9.9309	11.2371	10.5668	10.7372	11.1405	11.4667	9.938	11.0886	10.7588	10.5873	10.9821	10.8305	10.3031	10.2628	10.9778	9.7101	10.2989	10.5022	10.6077	10.8249	9.6699
966	PDK4	13.7377	8.6583	10.922	8.1611	7.6439	7.9924	6.8005	9.8489	5.8711	9.3517	5.8452	7.1913	8.4273	9.725	10.4524	10.2676	7.5436	7.5766	8.3943	5.0355	7.2007	7.3609	9.0856	6.0064	8.6734	7.042	10.0903	8.6454	7.315	6.1064	7.9647	8.0918	7.1367	7.1784	7.6053	7.3445	6.0823	9.0914	7.3116	7.7847	5.6469	6.363	10.6279	8.588	10.2012	7.1548	5.054	6.7952
967	SUN3	0	0	0	1.1488	0.3592	1.0252	0	2.8963	0	0	3.8152	0	0.3921	0	0.7549	0.9176	0	0	0.4596	0.836	0.6494	3.2153	0.9602	1.2019	0	0	0	0.3998	0	4.3684	1.0932	0	1.499	0.7032	3.3404	2.4365	0	0.3956	1.2538	2.8422	0.9967	0	1.4155	6.6732	1.2944	0.4486	0	0.3483
968	LNPEP	8.7181	6.2171	7.6761	6.4903	7.7684	7.5377	8.4914	5.3804	5.8241	6.5193	7.5505	6.4233	9.0752	8.2585	7.0149	6.6898	5.7029	8.4596	6.5087	9.017	6.3727	8.0649	6.1684	7.441	7.8411	5.2179	7.2122	6.8313	5.7345	8.2027	4.956	7.0551	4.2079	5.6617	8.8532	4.9129	5.3843	7.5461	6.2259	6.0875	7.8591	6.4441	7.3267	7.1734	7.5943	6.3823	6.8897	6.7701
969	MYO5C	7.3955	8.8643	7.8528	7.2847	7.8991	5.895	6.7454	8.8822	8.3172	9.8146	4.5924	10.3656	6.6376	9.5464	9.9795	9.1174	7.1439	8.2219	9.2484	10.3053	6.1824	8.8587	8.0984	6.9068	8.7635	6.4348	10.0146	8.6359	6.654	6.9132	7.996	9.6864	7.8856	8.8939	8.8234	8.2419	6.1165	10.6123	9.0278	7.4371	8.531	9.7303	7.3285	9.2221	10.0036	9.3986	4.5745	8.7649
970	ALPI	0	0	0	0	0	0	0	0	1.3612	0	0	2.254	0	0	0	2.322	0	0	0	0	0	0	0.5586	0	0	0	0	0	0	0	0	0	0	0	0	0	0	0	0	0	0	0	0	0	0	0	0.6464	2.0014
971	ZNF292	10.1207	10.2431	9.7052	8.0834	9.3368	7.5695	10.1563	9.44	7.6306	7.9996	9.8807	9.3389	9.8901	9.8237	9.3655	9.2055	9.463	10.2063	9.8276	9.4779	8.8696	9.4181	9.0844	8.8415	8.8923	8.2941	9.277	9.0448	9.932	9.1422	8.1773	10.2774	9.0114	8.688	9.2872	9.5395	9.5114	10.1445	8.8391	10.0314	9.0027	7.5933	8.7242	10.2022	9.3948	8.5231	10.1412	11.0028
972	SEC61A1	11.8703	13.4604	14.1137	13.2265	13.6127	13.1046	13.1265	12.7652	13.5828	13.3467	13.5639	12.9238	13.4949	13.192	12.8157	13.6233	13.6155	12.889	13.2403	12.7788	13.6032	13.5263	13.4883	12.6039	13.4816	13.7277	13.0292	13.7613	12.4258	13.507	13.6268	13.0766	13.1009	13.6176	13.9343	13.0235	13.4278	12.7656	12.9709	13.2697	12.9566	13.3303	13.0129	13.4309	12.7077	13.1572	13.4752	12.7492
973	SEC61A2	6.1714	7.5905	6.8589	6.6904	6.5668	7.7321	6.3034	7.1478	7.7568	7.4327	7.7517	7.1187	6.8612	7.2433	6.5001	7.9815	6.4757	7.9619	7.2607	6.1216	6.4926	6.3058	6.6212	7.2849	8.833	6.7915	6.819	8.1501	9.7932	7.892	7.1933	7.0428	7.9001	7.2795	8.6914	8.2262	7.0663	7.7562	7.2309	8.0478	7.8791	7.1717	7.1781	7.7112	7.5603	6.1875	7.8201	7.3151
974	ALPL	5.6908	6.7379	8.3485	7.3973	6.8726	8.1558	5.1878	7.6172	10.7069	7.9167	4.3656	10.8365	7.5139	6.4018	6.2791	9.9441	8.1699	6.4464	8.9397	6.0901	7.4695	10.2717	4.4775	8.7088	7.4526	9.1041	8.428	6.957	8.7611	8.9401	10.8146	6.6482	9.0114	5.6255	9.6816	9.1644	6.3221	2.5963	14.1728	9.3653	7.4473	7.8287	9.4299	7.4281	6.4542	6.1722	4.785	6.5649
975	PTGS2	14.98	13.1275	7.6523	5.3492	13.7045	11.2519	6.8477	7.584	9.8601	10.829	10.4348	8.7665	11.2931	6.4145	10.9428	11.5003	8.4496	4.72	9.55	9.113	10.2706	8.9721	7.0898	5.8741	7.2096	9.5401	10.5155	10.0386	3.5867	8.5301	10.8593	6.553	8.8693	9.91	9.7249	5.6811	4.9929	10.4181	6.2348	8.0918	13.378	7.732	12.1776	9.1513	10.0592	11.4695	11.6051	10.8962
976	PECR	7.2866	6.0926	7.1733	5.8531	6.4135	7.5417	7.3955	6.7456	7.3173	7.1351	6.6307	6.0656	6.0907	5.8093	6.1027	7.955	6.0392	4.558	6.0177	6.3343	6.4776	7.0142	6.4929	7.3654	7.6839	6.6951	6.5066	2.4515	6.8707	7.3009	7.251	5.4296	7.7152	7.5801	7.2298	4.634	6.9188	7.6056	7.5894	6.1425	7.5252	8.108	5.2985	8.5682	6.0098	9.3768	5.6162	8.7447
977	DDHD2	10.8134	9.4514	9.1979	8.461	9.1663	9.1806	9.3273	8.751	8.5262	10.904	9.4394	10.223	10.2783	8.5705	9.216	9.7396	11.1674	7.466	8.7288	9.1038	9.6628	10.5676	8.6303	9.1319	8.265	7.54	9.0299	11.2262	9.6529	9.0974	8.7858	8.9113	8.4656	8.7334	8.6546	6.8874	9.8173	9.3172	9.593	10.153	10.129	8.4296	9.5145	9.7739	8.6665	10.1021	9.4529	9.4385
978	TBC1D5	10.2858	10.2327	9.5397	9.9941	9.9593	8.9852	10.3127	9.7393	8.8657	9.975	10.1764	10.0946	10.5941	10.783	10.1194	10.4679	9.9726	9.7065	10.512	9.5063	9.7587	10.4601	9.6422	9.7829	9.1761	9.4965	9.3266	11.0648	10.2767	8.9471	10.0579	9.425	8.7489	10.1216	10.4975	10.5782	8.5423	9.8209	9.8309	10.8091	9.2189	9.4985	9.4483	10.0791	9.2679	8.7454	10.1979	10.7268
979	NAPRT1	7.6328	9.9557	12.0781	11.9727	9.9173	11.0697	11.9979	10.969	10.8775	10.4353	9.6695	10.3974	6.3937	11.8709	11.5115	11.9534	10.8038	10.4284	10.3842	10.5904	10.9961	10.617	11.4346	10.2215	10.3759	13.0048	11.5844	10.6858	8.3884	10.424	11.6394	8.7227	12.1229	10.4117	11.191	11.889	11.0555	11.831	11.1541	9.9978	9.4069	7.8497	10.0083	10.0359	6.3638	11.8784	9.9697	11.1943
980	MGST3	10.947	11.0307	11.7464	10.9006	9.3419	11.1016	10.2422	10.59	11.4814	10.3512	10.0614	10.5684	10.346	10.4788	9.8109	10.7929	11.397	11.0859	10.5648	9.0556	10.7626	10.3312	9.3686	11.6847	10.7333	10.309	10.764	11.3126	10.9318	9.9325	11.0164	10.1681	12.8731	10.9858	9.7881	10.5394	12.7601	10.0089	11.4618	10.0371	10.4811	11.0514	11.0373	12.0257	11.218	10.7587	10.1832	9.4821
981	ZYG11A	1.1291	6.0099	5.6795	0	0.886	1.0252	0	2.6901	0.6069	0.99	7.0389	2.254	6.0774	0.8068	2.5392	5.4777	2.2499	2.602	2.2486	4.4466	0	6.3765	1.2741	1.2019	4.0208	2.3289	5.1015	5.9905	2.6182	2.9168	2.7371	2.2206	5.3956	4.3556	5.683	1.867	4.2285	2.6697	3.4186	6.976	7.3183	1.537	3.842	5.7091	2.7679	0	2.9604	0.8634
982	ORC2L	7.8313	8.7361	8.7657	8.6536	9.0557	8.312	9.0662	8.8857	8.12	8.1549	8.6108	8.8776	10.0294	7.7018	8.7025	8.748	8.2786	9.0864	8.3585	8.7002	8.2262	8.4652	8.8882	8.1588	8.7729	7.7091	8.6751	8.5104	7.7386	8.7635	8.1197	8.6106	8.9028	8.569	8.8939	7.7806	7.5974	8.0705	8.8535	8.7324	8.8283	9.0647	8.074	8.534	9.4123	9.0553	8.0559	8.615
983	RAB9BP1	0	0	0	0	0	0	0	0	0	0	0	0	0	0	0	0	0	0	0	0	0	0	0	0	0	0	0	0	0	0	0	0	0	0	0	0	0	0	0	0	0	0	0	0	0.5698	0	0	0
984	OGFRL1	7.5529	7.6969	7.3193	5.7262	4.4164	6.7291	7.7615	3.6326	5.884	7.6908	8.8511	7.3329	7.4171	5.5457	7.1803	7.0114	5.764	3.7437	4.9896	6.6427	7.25	8.2007	3.5112	11.533	8.6355	5.6232	9.8809	3.5675	7.1533	8.9916	7.4465	3.7879	6.3941	5.923	6.907	4.5818	5.2548	7.1594	6.5511	8.5028	7.0949	7.6828	5.7043	7.1954	5.9319	5.9939	5.1943	5.6484
985	PUF60	11.3705	11.4161	12.4057	12.4928	11.5442	12.334	12.3736	11.2045	13.5928	11.7707	11.5346	11.5897	12.4935	12.284	11.6178	11.896	11.5106	11.741	11.3463	11.654	12.3432	12.105	12.3039	12.1835	11.3091	12.0369	11.331	11.7783	12.2933	12.4368	12.1822	11.4449	12.1992	12.4929	10.6425	12.5764	12.2626	12.1995	12.3127	12.505	11.4525	12.946	11.5624	12.4015	11.9294	11.771	11.1169	11.9478
986	SV2B	5.7973	2.8519	4.0801	0	4.2115	4.0915	3.9854	3.0767	1.6286	5.068	1.8541	7.4696	3.5384	3.4746	5.028	5.4039	3.8603	5.9768	0	3.4348	4.7324	6.6274	2.8373	2.9883	2.6549	0	4.6896	5.9686	2.9956	1.1317	4.5991	1.501	0	5.4706	1.4279	0	3.7735	1.1775	3.7995	6.4495	3.8682	1.946	5.2146	1.0337	0	4.3963	0	0.3483
987	ZFAND1	10.0823	8.8416	9.5551	9.0633	8.6646	8.4053	9.5475	7.5803	9.8437	8.8657	9.3381	8.5872	9.4716	9.9569	9.1389	8.8446	8.4277	9.332	8.8858	9.75	9.588	9.3447	9.5016	9.0541	8.7946	7.6307	8.9642	9.1096	8.8372	9.2964	8.3551	9.0209	8.7086	9.274	7.7663	8.9876	9.4138	9.6152	9.7153	9.4766	9.2467	9.3135	8.7374	8.0059	9.4428	9.2036	8.5164	9.5282
988	MYO5B	2.4203	8.5038	10.7646	9.3511	10.3326	8.3514	7.2584	10.8392	10.2222	10.5974	4.6623	11.0631	9.7761	10.1853	11.1918	9.8177	11.195	10.7492	10.996	10.1416	9.8898	7.6907	9.0109	7.2911	11.1039	9.8063	10.5827	11.9561	10.0285	9.9986	10.1729	10.7885	12.0749	11.8257	9.484	11.1873	11.3512	11.3503	8.9934	7.3164	10.6859	10.5238	8.8442	10.4733	12.1014	9.7937	10.245	10.4306
989	TMEM82	0	0	0.5047	0	0	0	0	0	1.3612	0	0	2.7344	0	0	0	1.6882	0	2.4614	0.8078	0	0	0	0	0	0	0	0	0	0	1.1317	0	0	0	0.7032	0.4202	2.1797	0.8836	0.9608	0	0	0.4134	0	0.6377	4.2329	0	0.4486	1.4308	0.3483
990	PECI	9.6331	8.8019	7.9025	8.9578	8.8475	10.8706	8.8279	8.3737	10.3857	9.6337	10.3422	9.2047	8.8692	8.7817	8.8762	9.0116	8.4893	8.8982	8.6393	8.6657	8.592	8.8416	7.6978	10.6431	9.3265	9.8352	9.0448	8.9492	9.4693	10.0929	8.9568	7.295	8.5559	7.8783	9.8337	7.7455	7.8348	10.1529	10.1462	9.1561	8.6251	9.4726	9.3559	8.1905	9.4676	9.5656	7.7536	9.1426
991	OR11G2	0	0	0	0	0	0	0	0	0	0	0	0	0	0	0	0.5306	0	0	0	0	0	0	0	0	0	0	0	0	0	0	0	0	0	0	0	0	0	0	0	0	0	0	0	0	0	0	0	0
992	PPID	8.9218	9.5871	9.1423	9.2585	8.9826	9.2824	9.4974	8.7444	9.9228	9.8778	9.707	9.8934	9.6471	9.6169	8.5757	9.2346	9.8429	9.8924	9.4498	8.7378	9.3435	7.9772	9.3118	9.2079	9.356	9.3684	9.2589	9.1087	9.9747	9.639	9.6664	9.307	9.8565	8.9096	8.7551	9.8658	9.7202	9.1936	10.4621	10.6398	9.2444	9.3392	9.0011	8.8313	8.6387	9.3663	8.9282	9.6957
993	PLVAP	11.3529	11.0444	11.3018	9.3698	10.4672	11.3329	8.765	10.3338	10.5667	11.2662	9.099	11.2678	10.9405	9.8666	10.8323	11.1936	11.5146	10.4913	11.194	10.0717	11.7948	12.7174	9.4826	8.7486	11.4056	11.797	10.2884	9.383	11.1101	10.3692	12.1582	11.0866	10.827	9.0934	9.8649	12.4972	9.029	9.493	10.2592	10.7625	10.6169	10.8613	12.2593	13.3853	9.6682	10.8859	10.5768	11.0696
994	SLC39A13	9.6791	10.4465	9.782	9.643	10.3756	10.6453	9.1002	9.6969	10.4513	10.4703	10.2868	9.746	7.9868	9.0782	9.3259	10.3	9.8962	8.7494	9.2456	8.6657	11.2234	9.9876	8.8547	11.1047	8.8822	10.5575	8.2703	9.6867	10.0127	10.7724	11.2682	8.9652	9.7272	9.3016	9.407	9.5866	9.8051	9.8478	11.0649	10.371	9.6444	9.4803	10.3839	9.3133	8.7238	10.3712	9.6886	10.4234
995	SLC39A10	8.0857	8.7674	9.3305	7.9117	9.328	8.6757	9.2016	8.5386	9.7452	8.9558	10.6457	8.4266	10.3714	9.3574	8.0139	8.6994	8.6355	9.6957	8.1205	7.8811	8.1358	9.6834	8.9307	10.2805	8.1042	6.681	7.4159	8.538	9.2667	9.5501	7.87	8.3196	8.8235	8.189	8.5189	7.7979	9.1238	8.1056	8.6398	9.3269	8.8113	9.4003	8.2157	10.9488	10.0207	9.2063	9.53	9.5409
996	SLC39A11	6.7894	10.5531	10.7712	9.8614	9.8308	10.3233	9.1228	10.0315	10.4593	9.6382	8.8013	8.1292	8.9742	10.4826	9.7864	10.1951	10.0401	11.2984	10.387	8.6319	9.5719	10.274	10.7731	8.0731	9.6143	9.9888	9.8773	10.5645	9.2345	8.872	10.8619	10.4791	10.5076	10.6287	11.1088	9.2734	10.1693	9.8255	7.804	9.0537	10.4321	8.9584	9.818	8.9763	9.9483	10.4482	10.312	9.7734
997	LOC96610	9.5219	11.4868	15.1294	9.116	12.0034	15.1022	9.5018	11.4005	10.3029	11.5608	12.7595	9.8956	9.5758	11.3762	9.8787	14.6689	15.0785	9.6739	12.0364	11.0519	13.5404	16.3346	11.1857	13.068	16.0737	13.4709	11.1382	9.5386	8.7766	16.4566	15.8605	9.7397	8.5177	11.9515	11.3474	9.1468	14.2109	12.0373	10.0325	9.1912	11.9362	17.1461	15.6358	9.8248	13.2134	14.2242	8.8476	9.2936
998	SLC39A14	13.8556	10.072	9.6348	9.0523	9.4927	10.7531	10.3789	8.3758	8.9566	9.8465	9.7338	10.0478	9.386	8.0506	8.929	10.3921	9.654	8.7756	8.6622	9.2652	10.5704	12.2668	8.7806	10.6904	7.5527	7.7434	8.9325	8.9076	8.0174	11.6921	9.9839	7.0076	8.1959	8.932	9.2596	7.3755	7.9892	7.9976	10.1439	10.6932	9.4244	7.5826	11.4189	9.6115	8.7205	10.0345	8.7578	9.3059
999	SCN2B	5.1142	1.166	2.3751	0	0.3592	2.3621	0.8674	1.9908	0.6069	1.7931	0.8356	0.9579	0.9538	3.4251	5.028	3.8414	1.3234	0	0	0.4778	1.4359	3.0871	0	1.2019	0.7332	0	2.4986	0.7125	0.4511	3.1281	3.2481	0.5436	0	0	0.4202	0.9127	0	0.9608	0.5475	4.5978	0.4134	0	3.5312	1.0337	0.9771	0.7903	0.6464	2.0966
1000	CEP120	9.3704	8.6382	8.286	8.0035	8.5177	8.4741	8.7332	7.942	7.2592	8.2016	8.4507	9.3156	8.5211	9.0387	8.8026	8.6808	8.8171	8.0965	8.9638	9.4221	8.2426	8.3355	8.4074	7.8172	8.1351	8.3618	7.9782	8.0291	9.6377	8.3149	7.9315	8.7778	6.4998	8.2938	7.9412	8.1558	8.4372	9.253	8.4357	9.2881	8.9523	7.9502	8.6463	8.2438	8.9009	7.9171	8.1565	9.5001
1001	MTMR10	10.0923	8.736	8.8439	9.3432	8.9952	8.0723	9.2019	8.3495	8.7885	8.3249	8.34	9.4846	8.6291	9.7857	9.7262	9.3039	8.0511	8.1142	9.1917	9.0467	8.743	8.7633	8.8358	8.7367	9.3443	9.2384	10.5833	8.8876	8.8277	8.7491	8.9767	9.7589	8.1919	7.9867	8.0311	7.9659	8.5945	9.0037	8.9941	9.2191	8.272	8.0666	9.1002	10.1774	10.2451	7.5528	9.1656	9.7317
1002	EIF1AX	11.6658	10.2335	10.4909	10.2834	10.0175	11.1716	10.0665	11.2121	11.3093	10.7913	9.9143	10.7842	10.6793	10.4547	10.9488	10.3167	11.0332	10.6551	11.3982	10.6462	9.5337	10.2173	10.4007	10.3861	10.6436	8.8759	11.0835	10.0538	11.453	10.8573	10.0463	10.9547	11.123	9.3716	10.3751	10.3494	10.5308	10.4033	10.6607	10.8003	9.9605	10.3032	10.1604	10.5694	11.1172	10.2559	10.529	10.1775
1003	EIF1AY	0	9.3464	9.1958	9.524	8.9309	0	3.8268	0	9.6223	8.9371	6.3216	9.5994	10.3519	9.35	0	8.6396	9.1446	0	0.4596	8.5647	6.6427	7.1161	6.1201	9.6928	8.5153	7.4598	0	9.5441	0	0	7.7798	10.0713	4.7318	9.053	4.3887	0	5.4205	9.6388	9.9353	9.1389	6.2286	9.7318	8.6562	0	4.8135	9.9845	7.9378	7.8734
1004	NTRK2	10.3026	11.2657	8.067	2.2178	8.2004	4.2173	10.8748	6.086	3.1449	6.6944	3.4513	5.2387	5.3677	5.9645	7.6242	7.8366	5.5494	4.3332	2.955	5.5644	6.8128	7.5429	8.5867	0.5195	5.983	2.8148	8.7419	1.6938	7.3864	2.9168	5.8499	5.5613	5.6265	2.7341	5.0047	1.4674	0.5084	2.8697	6.9516	10.7389	2.9941	1.537	6.552	2.8646	2.1342	2.4266	5.8031	6.8812
1005	NTRK3	6.1506	2.0391	2.7788	1.3912	0.3592	0.6019	0.4979	2.5748	0.6069	1.5716	1.3613	4.0894	1.5231	4.1886	5.6874	3.097	0.8084	1.4278	0.4596	1.1228	2.1411	3.2153	1.7502	0.5195	1.5786	4.2562	4.2931	0.7125	9.0875	1.1317	3.7515	1.9052	2.2182	0	0.4202	2.4365	1.9846	0	4.3818	5.4368	0.4134	0.9642	3.9498	2.3754	0	1.6727	0	2.7517
1006	ARHGAP23	11.1201	12.0044	11.9794	12.1425	12.2308	11.58	11.5973	13.9205	9.9755	11.9551	11.4365	9.9834	13.578	12.903	12.9853	12.8066	12.3237	13.0039	13.1559	12.6306	11.1774	11.4238	12.8705	10.9333	12.0553	11.6142	12.0143	12.3824	8.9128	11.5908	13.0514	11.5342	11.8786	12.3656	12.833	12.6848	12.6437	12.7822	7.1615	9.1253	12.795	11.9293	11.9382	12.1938	11.9849	12.5489	13.295	13.3177
1007	ARHGAP22	6.7261	6.5399	6.398	4.7313	8.6104	8.5135	4.7084	3.5124	6.7296	6.0677	8.6915	8.0898	5.0244	6.1812	7.1138	7.4714	5.7439	3.9152	4.7491	6.4161	8.2152	7.6907	4.5665	8.1412	7.2666	8.0143	4.3491	5.3431	6.7819	8.3149	8.3848	3.835	4.629	2.8642	8.6774	5.9519	4.5992	3.2019	5.9088	6.935	5.254	5.9947	6.7211	5.6651	5.5842	4.9834	4.6934	5.0182
1008	ARHGAP21	11.0763	10.7108	10.1151	9.0019	11.2826	10.1355	11.1149	9.1388	8.3911	10.8278	11.5382	10.1626	10.2924	9.6292	9.8862	10.2264	10.2899	10.1862	9.5636	10.9446	10.4151	11.1576	9.384	10.9606	10.0362	8.7195	9.654	10.9035	11.6178	11.2191	8.8843	10.2811	9.0981	10.1868	10.2892	9.7088	8.8674	10.7209	9.9064	9.9891	11.7615	10.1328	9.8539	10.9377	9.0832	11.1041	10.9193	10.2241
1009	ARHGAP20	8.9974	6.7875	5.0731	2.8251	3.2013	5.0486	3.2715	5.2549	1.0328	5.9228	4.7768	1.9364	5.1051	4.4582	6.0057	6.6132	3.5259	2.9563	2.13	5.1193	4.879	3.3884	5.2069	0.5195	3.6916	0	7.1506	3.5675	2.5293	6.7417	3.923	3.3437	1.9029	0.7032	3.478	1.867	2.3855	4.2223	5.2451	6.3228	3.7307	1.2789	7.1347	3.5201	1.2944	4.0283	3.7481	4.097
1010	ARHGAP27	6.9271	9.8213	11.4094	10.9147	10.2649	9.4305	9.3133	11.0178	10.2798	10.8235	8.3912	8.8276	8.7828	10.6007	11.3432	10.6054	10.0666	11.6282	11.693	9.9675	9.5611	9.153	11.1349	9.6279	10.2754	9.9773	11.5169	11.1331	7.3479	9.6752	10.608	11.6217	10.7843	11.3528	10.8313	12.0134	9.82	11.0673	9.6929	7.5916	10.4821	10.3102	9.9895	9.7617	10.05	10.8249	11.2121	11.0489
1011	ARHGAP26	8.6233	9.0624	8.0305	8.1447	8.8563	7.8669	6.3096	6.8948	6.9531	7.1847	8.7364	6.5593	7.5954	9.0149	9.9397	8.4343	7.2337	9.1146	7.9945	10.2082	7.1438	10.0153	7.0848	7.7721	7.5218	8.3967	9.2878	7.5232	7.1791	7.9826	7.6103	10.1119	5.4266	6.9916	7.5621	8.0004	5.4205	8.3414	6.0462	7.4844	9.2133	8.9597	7.9037	9.3805	4.6835	10.6003	7.4568	9.9736
1012	ARHGAP25	7.7002	7.9717	8.0715	7.2816	7.2741	7.911	6.7125	6.4798	4.7904	7.2701	8.5805	7.3663	6.084	7.3996	8.3722	9.2131	6.0523	6.0765	7.4177	7.3111	6.3017	9.0515	6.5275	8.6178	8.4863	7.3662	7.9286	8.1013	6.5918	8.7967	8.3872	5.8516	5.7294	6.7934	6.9822	7.0403	7.1424	6.3308	6.7249	7.327	6.7438	8.7383	7.2964	7.251	5.3644	7.282	5.8743	7.3312
1013	ARHGAP24	9.7073	7.6926	6.3691	4.7313	9.5569	6.4842	7.6971	7.112	6.0974	7.7581	7.8543	6.992	7.08	6.2818	7.0958	8.1046	6.8574	5.6924	5.1042	5.7652	7.4509	7.8373	6.7718	5.0477	7.2728	4.4677	8.5253	4.6951	6.2668	7.7389	7.0681	5.533	4.2679	3.6932	4.9894	6.3611	4.5217	5.0657	6.2524	7.4412	5.8431	5.8595	9.161	8.0493	3.8639	7.0829	5.8743	5.419
1014	NARFL	8.0646	9.907	9.5861	10.3959	8.7961	9.1414	9.3593	10.3159	10.0088	9.0461	8.3433	9.0645	8.015	9.3491	9.7121	9.4887	9.076	9.4271	9.7162	8.997	9.1156	9.2031	9.738	8.9237	9.8988	11.1218	9.466	9.455	10.1547	8.6801	10.3125	9.9215	10.1764	8.9505	10.2226	10.5749	9.8671	8.8855	9.9209	8.221	9.246	9.9937	9.2159	8.8363	9.613	9.5711	9.9417	9.6752
1015	ARHGAP29	9.8875	9.1847	9.736	7.2589	8.8511	8.2545	9.0427	10.3265	8.8576	10.4052	10.8521	9.5459	9.119	8.4458	8.8592	9.6602	9.6117	7.8118	8.0364	8.3849	8.3293	10.8526	6.8389	11.727	7.6839	5.1784	7.4674	8.9878	7.4695	11.497	7.5548	8.158	9.794	8.3504	7.375	9.3938	8.9124	9.1638	5.7693	8.7244	9.9289	9.4765	9.5513	12.5772	9.3559	9.8091	9.1454	10.7885
1016	ARHGAP28	6.9778	8.311	5.9574	1.3912	4.3176	5.2186	8.6719	7.8396	6.1725	6.0463	2.2995	4.9173	7.438	4.4582	6.3107	6.1544	8.63	6.3198	5.2249	4.3665	4.879	6.7059	4.4149	1.2019	6.5805	5.1784	5.0686	8.1908	6.1069	4.4094	6.3076	3.835	7.8412	7.197	7.0971	8.7181	6.2358	6.4186	4.2125	8.252	5.0379	4.5453	7.4511	6.9115	7.5871	1.4975	3.9725	3.4371
1017	NFKBIL2	6.0071	8.9177	10.4387	9.2411	8.9073	9.3854	10.7505	8.8641	9.8012	9.4848	8.49	9.3262	9.9341	9.4637	7.8408	9.6868	9.2007	10.0708	8.7388	9.5294	9.0928	9.7693	9.9848	9.8581	9.6227	8.247	8.1176	9.9851	10.1246	9.6325	9.5921	9.965	10.075	10.0584	8.6485	10.6392	10.3384	9.903	10.376	10.2185	9.2428	9.3643	8.9272	10.0149	9.7756	9.5683	9.5042	9.2978
1018	LOC150197	0.481	2.4206	1.4195	5.4991	1.2711	2.5005	3.1427	3.9428	2.3741	2.9825	4.4543	3.9201	0	3.8936	1.6148	1.2225	1.7022	3.617	2.8834	2.8641	1.942	1.3665	1.9399	7.5959	1.5786	6.1171	1.3507	2.9458	3.1227	3.0263	3.0648	3.4073	4.8277	3.6213	2.8922	4.3517	2.7898	2.5963	6.6605	2.2691	2.2171	2.1139	1.0784	0.6075	3.129	2.6102	3.6861	3.4371
1019	PCGF1	5.5394	8.1623	7.8032	9.0087	8.2306	8.8892	9.028	7.8582	8.4847	8.3594	7.6326	8.3536	6.9621	7.4407	7.6039	7.6384	9.3006	7.7414	8.0364	7.3602	8.747	7.9817	8.1508	8.174	8.4567	9.3772	8.0432	8.2173	8.9061	8.1822	8.8061	8.0375	9.4747	8.5449	7.7596	9.3938	9.1029	8.5119	8.7178	8.5133	8.4852	8.7431	8.213	8.0465	8.4657	8.3125	8.2745	8.0126
1020	SYDE1	9.7053	9.5493	8.2308	5.4329	9.0823	8.7153	6.1843	8.1094	7.9595	8.9342	9.9225	9.4045	6.9765	7.7875	8.0348	8.4491	9.0332	6.63	7.0439	7.5261	9.7434	9.3612	7.7715	10.6474	6.6199	7.4762	8.0089	7.9116	6.6404	9.2688	9.3863	7.6993	6.2801	6.1945	7.9212	7.6972	6.6601	7.9076	7.795	10.2439	7.8922	8.227	9.7792	8.6152	6.4701	8.9075	8.6401	10.38
1021	DDIT3	8.6711	7.822	10.0733	9.1858	7.0448	11.2298	10.0018	7.7026	10.4814	8.6795	9.1655	8.8268	9.6949	6.9375	8.2468	9.3725	8.1944	7.1191	8.0731	9.8768	9.5144	7.612	8.9278	9.057	8.7483	9.4771	8.4129	8.5631	9.5898	8.3481	8.762	8.3371	8.6084	8.5742	9.6756	8.7174	8.4641	9.568	9.7387	8.3372	8.196	7.7375	8.6708	8.6059	9.5084	9.2896	8.0102	8.9381
1022	DDIT4	11.2406	12.4955	12.0021	13.6547	14.5563	13.7141	15.2797	11.1184	12.5941	11.5242	13.4564	11.6185	13.4858	10.5719	12.0424	13.5661	11.3413	10.6631	11.4812	13.035	14.4234	12.427	11.0736	11.3359	12.3878	12.0965	13.2761	8.6851	9.9795	13.1188	12.1813	14.8359	9.8205	10.9943	14.2684	11.0791	11.0292	13.1236	12.217	10.2736	11.7385	13.0393	12.6612	10.5172	13.7102	13.9943	12.8915	11.6826
1023	NFKBIL1	8.4083	8.5808	8.4191	9.9587	8.5065	9.9334	9.9451	8.5988	10.081	9.8921	8.8835	9.5977	8.8663	8.8336	9.014	8.5687	9.5638	8.2161	8.4402	8.884	9.9499	8.9365	8.4799	9.6287	9.3355	10.8023	8.4664	8.6338	9.6257	8.5759	9.7618	9.3338	9.7881	10.2161	9.1402	8.9103	9.0895	9.5475	10.1129	10.3366	8.6323	8.6107	9.3584	8.0321	8.6613	9.5944	8.4596	8.7916
1024	SLCO4C1	0.481	6.4504	2.591	2.5531	1.9362	4.4741	3.4453	6.6744	3.3061	3.3039	4.061	0	0.9538	5.866	3.3129	5.1567	1.7022	2.602	4.0008	1.567	2.1411	3.3884	3.3863	4.6346	5.1739	2.0065	1.3507	8.9172	6.4776	2.7982	10.5815	0.9375	7.0299	6.6383	3.478	4.4128	3.6815	5.5563	4.8884	5.7041	6.0231	1.2789	4.9289	4.0625	10.4442	4.0602	3.4073	7.3935
1025	RXFP3	0	0	0	0	1.2711	0	0.4979	0	0	0.5783	0.8356	0	0.7002	0	0	0	0.8084	0	0	0	2.472	0.4799	0	0	0	0	0	0	0	1.1317	0	0	0	0	0	1.4674	0	0.3956	0.5475	0.6669	0.4134	0	0	0	0.9771	0	0	0
1026	COL19A1	10.5016	3.8761	1.4195	0	0.6465	0	2.2357	4.2738	0	4.3385	3.1017	0.9579	2.7938	3.2657	4.7616	4.4813	1.7022	1.0888	0	0	0	1.3665	3.5112	0.5195	0	1.0043	6.531	0	1.9771	1.1317	2.1377	0.5436	0	0	0.7452	0.9127	0	0.7057	2.2304	4.7154	0.4134	0.5612	7.3564	1.3622	0	0.4486	0.6464	1.2421
1027	NKRF	7.7594	8.6956	8.1838	8.5496	8.2904	8.3376	8.6139	8.9171	8.0218	8.7432	9.2566	8.3536	8.2958	8.1491	8.1511	8.1346	8.6382	9.3078	8.3911	9.1721	8.9662	8.7937	8.8968	8.5156	8.6943	7.6525	8.4084	8.7183	9.0094	8.9883	8.3095	8.9141	8.8523	8.2851	8.6216	8.8536	9.3062	8.7334	8.7319	9.3524	8.877	9.3146	7.9003	9.0001	8.4598	8.3306	8.8806	8.5291
1028	PCGF2	8.7456	10.4208	7.9599	10.7377	10.3544	9.9039	10.539	10.8023	11.6463	9.7968	10.7904	10.0977	10.1269	9.3908	9.1717	10.0379	9.7985	10.5494	10.5752	9.254	10.8019	10.3691	10.7354	9.9488	9.516	10.1501	9.1493	9.0318	10.6885	10.1601	10.5726	9.5327	11.8914	10.6912	9.6088	10.6562	11.3653	10.8698	10.4422	11.1537	10.5529	9.1956	10.1646	11.1025	11.5279	10.4275	10.3857	10.9424
1029	TMEM84	0.481	2.2424	1.4195	0	0.6465	1.8433	3.0738	0	4.5215	0	0.6069	7.3908	0.7002	2.8815	1.0224	0	1.3234	1.4278	1.3224	0	0	0.4799	0	0.5195	1.2169	1.5908	0.828	1.1872	3.1822	0	2.4683	2.0715	3.0541	0.7032	0	3.0109	0	0.3956	2.2304	0.6669	0.4134	1.537	1.9181	2.0502	0	0.4486	0	2.27
1030	SMAD2	11.1463	10.4303	10.2227	10.3589	10.8693	10.3949	11.3746	9.7174	10.176	10.6043	9.2804	11.1536	10.3683	9.8532	10.6551	10.8112	10.1308	10.2336	10.7989	10.3333	10.9088	10.6843	10.8557	11.1968	10.8825	9.9171	10.5805	10.4184	11.821	10.1008	10.4047	10.4759	10.9486	10.8574	10.0442	10.5823	11.7066	11.2413	10.6762	10.8572	10.2694	10.8861	10.4439	9.9276	11.1988	10.0765	10.6788	10.6726
1031	MYSM1	7.3889	5.0859	6.554	5.1159	6.299	4.1766	7.5776	6.8017	4.4194	4.5354	7.1171	6.0656	7.1578	7.6703	6.2204	5.8443	4.9911	7.872	7.0643	7.0021	5.4662	6.3488	6.5996	5.9057	5.8894	4.7088	5.9598	8.3657	4.219	6.9849	5.4803	6.7313	5.9155	6.4849	6.8616	7.1065	5.9505	6.536	5.5594	5.3769	6.4252	5.5729	5.4891	6.4667	6.9486	5.496	7.2791	6.2394
1032	ATG2A	9.4353	9.0874	9.6317	10.1131	9.9973	9.3708	9.1174	9.9772	9.9236	9.8861	9.6555	9.2456	8.9406	10.2875	9.8982	10.5718	9.5157	9.5406	9.5593	9.9827	9.5024	10.1208	10.1356	9.2578	10.2885	10.9888	9.3525	10.0894	8.8738	10.1665	9.6068	9.3287	10.5521	10.0787	10.0726	9.3975	9.1573	9.4961	9.336	9.4949	9.5169	9.5022	9.3175	9.4791	10.0085	9.4477	10.3587	10.1316
1033	LOC162632	6.8203	7.4422	4.8092	9.2567	7.3891	7.9155	5.6689	3.9428	4.7062	6.6533	6.3357	8.3452	3.8819	8.8012	5.961	7.2974	3.7028	5.472	9.3893	8.435	6.9115	4.0348	5.4447	5.9569	5.5655	8.0585	6.5486	8.5581	10.3109	6.2307	8.5134	7.7652	8.3422	4.5226	5.8698	10.8848	8.8282	6.775	5.2634	8.1532	5.517	6.7833	8.1282	7.6144	5.8446	5.7807	5.7586	3.3625
1034	ATG2B	10.2145	8.7021	8.9663	8.3416	9.0106	8.0386	8.9105	8.9536	7.9745	8.3745	8.9536	8.8455	10.069	10.0019	9.1745	8.3065	7.9769	9.0547	9.4185	9.7134	8.5598	9.2487	9.1579	8.9403	7.8	7.5861	9.1008	9.6664	9.9063	8.9627	8.1688	9.0423	8.4047	7.9088	9.462	9.0442	8.6172	9.5457	8.2271	8.9649	8.8647	8.659	8.9371	9.2588	8.6665	7.8296	8.441	9.664
1035	PPPDE1	10.3339	10.9889	10.9788	9.6941	10.0444	10.1195	10.2762	9.8758	9.7257	10.0701	10.6294	10.8446	11.1547	10.5892	9.3625	10.5454	10.5877	10.8062	9.7499	9.82	10.7033	10.4274	10.0666	9.5731	10.3247	8.8096	10.0285	10.3705	10.7488	10.002	9.6764	9.9821	9.4968	9.9897	10.9401	9.4658	10.2033	10.2258	11.0363	11.0768	10.1122	9.6983	10.3524	10.4053	9.52	10.3588	10.2874	9.5077
1036	PPPDE2	7.1404	7.189	7.2496	9.0053	8.5572	9.6462	8.6409	8.3454	8.4549	8.5055	8.0087	8.6796	8.3875	7.2655	8.165	7.1889	8.0193	8.3788	8.4261	8.6433	8.6524	8.7782	8.4645	8.204	8.5565	8.9599	9.4469	7.1182	7.1681	8.8647	8.1226	8.2862	7.957	7.3437	7.7483	9.4274	7.7297	7.1626	9.2313	7.3763	8.7681	8.7463	7.5182	8.534	7.4698	9.1592	8.8115	8.4331
1037	BMP7	5.2996	10.4977	5.6677	9.9622	7.5878	4.0915	11.2783	9.5914	12.7362	2.9825	0.6069	10.9083	11.761	11.324	10.9962	8.9942	3.7837	9.0144	7.8139	10.4094	4.5343	4.5049	10.8085	0.5195	3.9607	9.7178	11.7882	2.1738	10.8669	4.5986	10.5149	9.59	5.9796	3.3816	6.5748	6.4942	8.2497	0.9608	4.248	2.1783	8.7144	2.2643	6.4083	3.5845	8.0987	1.0663	7.8767	12.0966
1038	C1orf38	7.8388	9.0007	8.5538	5.4991	9.7615	9.5746	6.0915	10.3046	6.244	9.1562	10.0148	7.9093	7.1983	7.5398	8.177	9.9738	7.5261	5.1897	7.5186	8.6103	9.5954	9.8829	6.88	9.3149	9.9596	8.0143	7.4862	5.3086	7.1156	10.339	10.401	7.6737	5.7044	7.4038	8.5978	7.3445	8.9743	6.0021	8.2644	6.9316	8.5286	9.9213	8.8753	7.6624	6.8909	7.8751	7.9008	7.6523
1039	BMP5	5.4895	5.1121	0	1.1488	2.7342	0	0.4979	0	5.7219	1.985	0	1.5286	3.0868	5.3475	5.7065	0.5306	0	6.1471	5.722	2.1805	1.0956	0	0.9602	0.9006	1.2169	5.5003	2.4986	3.0607	2.5293	0	0	5.2677	3.6862	1.8125	1.5987	3.1608	0	0	0.5475	8.9665	1.5805	0.5612	4.7012	5.7796	3.0468	0.4486	0.6464	3.6716
1040	BMP4	8.1475	8.438	6.9604	3.5298	6.7792	6.4158	5.138	5.2169	12.3621	9.5817	3.4853	13.8912	5.092	10.8623	8.5254	8.393	5.9683	10.3944	7.8751	6.2174	7.3489	4.346	7.0998	4.1968	6.2573	6.5004	6.4692	5.8538	4.4055	5.9895	13.2733	6.3735	8.1595	9.4001	5.943	6.0891	7.2504	8.1155	6.3372	6.4397	8.6408	4.4543	7.5226	6.0542	4.9997	5.7711	6.2514	11.441
1041	BMP3	5.6113	7.6031	10.8816	10.7257	5.5219	1.0252	0	10.439	5.1716	3.3039	2.9142	2.9255	7.7331	12.1225	8.4423	2.322	4.7303	10.0051	11.3891	6.7466	1.0956	1.572	10.7483	2.8214	4.0208	7.2083	6.7649	5.9686	4.3019	1.4786	2.7371	6.1313	9.5766	9.2622	2.6802	7.8867	11.3105	9.8854	2.9861	6.0686	10.2173	1.537	10.0153	10.4519	10.1983	7.4747	5.4948	8.2666
1042	BMP2	8.8357	7.9717	4.2163	10.3889	10.0798	8.2073	10.2753	9.5114	10.1695	4.9113	6.8589	10.2241	6.9069	11.4032	9.9543	7.4385	12.6265	7.326	8.779	9.8528	8.7044	6.5261	8.0229	5.3836	5.8402	8.5594	6.8055	9.9309	5.2786	7.3749	11.7284	8.9304	5.158	5.5306	4.3652	7.3047	6.6722	8.8114	5.9844	7.5149	8.5845	8.1969	9.7053	6.4667	11.9256	4.8254	8.7635	8.8423
1043	BMP1	9.7202	10.741	10.5573	9.4615	11.9236	11.4515	10.8833	9.2286	10.3027	10.1561	9.3721	10.533	8.5634	8.6839	10.3128	9.9119	9.9321	8.3958	7.6266	11.4481	12.1383	11.3671	8.1291	10.5664	8.6989	9.9917	9.8437	8.6093	8.0557	11.6401	11.3724	7.9468	8.9435	8.7334	8.7046	9.2568	8.8907	8.1953	9.309	10.256	10.1975	8.9897	10.4661	10.4345	7.7156	11.1899	10.8525	9.2681
1044	GPR4	9.3548	7.2013	7.5399	5.5748	6.7976	7.5695	4.6855	6.5804	6.7717	7.6735	5.8254	7.9317	7.9325	5.5457	6.3837	7.0262	7.6061	6.7252	7.6017	6.277	8.6026	9.4106	5.2612	5.7748	7.1094	7.4349	6.1607	5.8378	10.4123	6.6246	8.5334	7.2217	7.1737	5.3199	6.1076	8.0731	5.4347	5.8207	6.4858	7.0386	7.2787	7.4037	8.8107	9.5259	6.0838	6.7867	6.3245	7.7118
1045	C1orf31	7.4024	8.814	8.722	9.5144	8.178	10.3618	10.221	8.8175	8.5323	8.1624	8.8835	9.0466	8.5333	8.6493	8.0977	8.7435	8.9976	9.4873	8.263	8.2351	8.5156	8.701	8.6406	9.5649	9.0137	8.816	9.8509	8.7877	9.2007	9.0134	8.6191	8.8597	9.5818	8.5303	9.5322	9.1667	9.4334	8.5597	9.6661	8.6087	8.4445	9.066	8.1494	9.1419	8.5105	9.1866	8.8349	8.1452
1046	RLIM	12.0751	10.4808	10.3522	9.6423	9.9893	9.7109	9.939	10.2244	8.8721	10.3485	10.7721	9.5711	9.8521	10.3292	9.9869	9.4543	10.4757	10.8482	9.8018	11.2198	9.2348	10.2211	9.6643	9.9987	10.4177	8.674	10.0188	9.7887	10.1895	10.327	9.3429	10.652	10.2146	10.0929	10.0053	9.7284	10.4411	10.1538	9.9508	10.1596	10.0843	10.459	9.92	10.1757	9.6561	10.273	10.0972	9.9594
1047	OR5R1	0	0	0	0	0	0	0	0	0	0	0	0	0	0	0	0	0	0	0	0	0	0	0	0	0	0	0	0	0	0	0	0	0	0	0	0	0	0	0	0	0	0	0	0	0	0	0	0
1048	PCGF6	8.388	7.5077	8.2146	7.228	7.4336	7.3941	7.3377	6.9127	7.7299	6.9801	9.2355	8.0748	8.5075	6.648	7.1174	8.13	7.6006	6.5713	7.7013	7.8835	7.2446	8.0195	7.6202	8.2663	7.6746	5.0528	7.4027	6.6015	8.682	8.4488	7.0435	7.7182	7.5208	6.718	8.0972	7.9343	7.7411	7.296	7.2776	8.3745	7.3999	7.4632	7.9003	9.2784	8.4175	7.7191	8.3713	7.553
1049	C1orf35	7.0092	8.6583	9.3757	9.8276	8.2813	9.5902	8.7705	9.7911	9.5202	8.7841	8.4158	9.0746	8.2669	9.187	8.2922	8.673	9.3595	8.5184	9.1266	8.1439	9.0304	8.8976	9.4043	8.2561	9.3849	9.7434	8.4084	7.9916	9.9085	8.9575	9.7323	9.391	9.4895	9.2958	9.0946	10.418	8.9424	8.7982	10.21	9.3485	8.8841	9.7438	8.587	9.4207	8.6317	9.6301	8.8806	8.5732
1050	SSFA2	11.3023	10.8563	11.2294	8.3307	12.2893	10.4852	12.8968	9.5084	10.9521	12.1318	10.9615	11.7272	11.8478	10.4419	11.1908	10.2477	9.5098	9.7618	9.0347	11.2276	12.251	11.0177	10.3472	9.9021	10.8336	6.9275	10.542	10.4735	9.446	11.0353	8.8368	9.0622	9.835	9.4885	10.3736	8.6341	8.773	9.6827	11.6508	9.4386	11.7865	11.4254	10.4456	10.7176	9.7353	12.369	11.745	11.3945
1051	FEM1C	10.8501	8.7878	8.9171	8.1855	9.5677	8.8686	9.8005	8.412	7.8128	8.5055	8.9197	8.9091	8.8711	8.8664	9.5336	8.5603	8.5426	9.4307	8.9638	9.4377	9.0827	8.7756	7.6167	8.7703	8.6283	7.9973	9.0234	8.4299	8.6362	9.0184	8.397	9.607	7.8412	8.7055	8.3823	8.0397	8.3761	9.5254	8.4357	8.6065	8.9446	8.2475	9.3162	8.0379	9.0625	9.0394	8.455	9.1159
1052	TERF2	9.1195	10.6133	9.6133	9.5184	8.9599	8.8638	8.7093	9.4756	9.3583	8.9122	9.5914	9.6679	9.9081	9.594	9.138	9.095	9.7427	9.433	9.1353	9.083	8.8661	9.4951	9.3562	8.9441	8.7924	8.7298	8.4884	9.8119	10.0566	8.5532	8.6045	8.9952	8.9831	8.5642	10.0181	8.457	9.96	8.55	9.7381	9.8272	8.9829	8.5716	9.6414	9.5703	9.3452	8.7244	8.9727	9.6066
1053	TERF1	10.1068	8.6978	9.8549	8.4308	8.5883	8.3284	8.8919	8.1197	9.5243	8.7857	8.6347	9.2479	9.5477	9.9748	8.8835	8.8207	8.4496	9.3155	8.8604	8.6782	9.1989	9.0429	9.5296	8.8361	8.9043	7.3395	8.6914	9.069	9.7116	9.0864	8.3526	8.8252	9.0812	9.2958	8.5069	9.1194	9.665	9.5865	9.1794	9.5423	9.6043	8.609	9.5352	9.1312	9.4882	8.5929	8.2954	8.8804
1054	ASF1B	3.7298	9.3002	9.6619	9.8525	9.3274	9.6684	8.9957	9.7046	9.3652	9.816	9.6305	9.8848	10.0016	7.6162	6.4533	9.14	9.4599	9.0033	9.2694	10.952	9.6977	9.5741	10.2654	10.3626	10.2387	8.6525	8.7445	9.8657	10.9228	9.4712	9.3252	9.9631	9.8508	10.5643	9.052	9.1974	9.8441	11.1296	10.311	9.1664	10.4791	8.039	8.6503	9.6439	9.4745	10.4486	9.3666	10.1676
1055	LOC344595	6.8251	7.6396	5.7029	5.2138	7.4336	7.4634	6.8985	5.5579	6.9592	6.13	8.0871	5.7235	5.1182	5.4745	6.2727	6.5324	4.5102	3.7437	4.2488	6.0221	6.965	7.8911	6.1201	7.0339	7.0885	4.9626	5.9776	7.1478	3.753	8.6967	6.436	4.3377	5.9585	4.9018	6.5646	5.2506	2.8753	7.0503	7.1286	7.4654	4.9163	6.4122	6.3207	5.1732	6.4382	6.105	3.8075	6.6653
1056	GOLGA8E	0	0	0	0	0	0	0	0	0	0	0	0	0	0	0	0	0	0	0	0	0	0	0	0	0	0	0	0	0	0	0	0	0	0	0	0	0	1.5324	0	0	0	0	0	0	0	0	0	0.8634
1057	NDUFAF1	8.0058	8.2882	7.6034	9.4992	8.3739	8.2323	7.7394	8.1068	8.6327	7.9342	8.0982	8.9176	7.3329	8.8825	8.7574	7.7528	8.1433	8.6375	8.8732	8.4349	8.1387	8.0922	8.2617	7.5432	8.5257	8.375	8.2557	7.9173	7.3801	7.6647	9.2968	8.267	8.9082	7.8393	7.9765	8.4128	8.7548	8.7312	8.6481	7.5717	7.9299	8.5406	8.2944	8.4906	8.7238	7.0072	7.9805	8.1769
1058	GOLGA8G	0	0.6978	1.174	0.8572	0	0	0	0	1.0328	0.5783	0.3351	0	0	0	0	0	0.8084	0	0.4596	0	0	0	0.5586	0.9006	3.5356	0	0	0.7125	0.4511	0	0	0	0.936	0	3.3404	0	0.5084	0.3956	0.5475	0	4.5785	0	0	2.3754	0.5698	0	0	0.3483
1059	FEM1A	9.1519	10.1972	9.7717	10.5967	9.7583	9.4605	10.2848	9.2058	9.7373	9.3894	9.0227	9.8542	10.5848	10.3998	10.2684	9.7008	10.1671	10.4936	9.9596	9.8729	10.0799	9.5964	10.0602	9.311	10.1167	9.7686	10.3936	9.7253	9.4723	9.1528	10.448	10.1749	10.362	10.2402	9.2896	10.1709	9.705	9.1998	10.4117	11.0242	9.6353	10.0184	9.5997	9.8787	9.8832	9.3019	10.0732	10.0783
1060	GOLGA8A	8.4995	10.895	9.3893	11.109	7.8942	8.007	11.3768	11.8294	8.7687	9.8017	11.3465	10.6828	9.2653	11.1877	9.3443	9.8063	10.3576	11.7794	11.0816	10.3	8.9809	7.0575	10.1926	11.6092	9.9276	11.0761	8.039	11.487	11.9679	10.1485	10.8411	10.9197	11.8656	10.8869	10.3706	11.8079	10.086	12.3089	11.3971	10.517	9.3294	9.5805	9.3387	7.8345	10.3349	9.4033	11.3063	9.3041
1061	GOLGA8C	0	1.166	0.5047	0.4914	0	0	0.8674	0	1.0328	0.99	0.8356	2.254	0	0	0	2.0397	0	0.6448	0.4596	0	0	0	0.5586	1.451	4.1339	3.1776	0	0	0.4511	0.6741	1.0932	0	0	0	4.9584	2.6544	0	3.5899	0.9434	2.6529	4.618	0	1.6886	3.3076	0.9771	0	1.0913	0.8634
1062	GOLGA8B	6.3941	8.7979	7.9325	9.0979	8.0094	7.7328	10.2569	9.638	6.7367	7.6094	9.9053	9.5853	7.5286	9.5792	6.5251	9.3353	8.1279	10.0911	9.9919	7.7239	9.1303	5.5355	9.5388	9.7294	7.7476	9.9701	7.6173	10.2859	10.2924	8.1998	9.5259	8.4059	10.2891	9.4108	9.5564	11.2425	8.0708	10.9924	9.8713	9.2215	7.6845	7.0778	7.4783	5.508	7.7517	2.9193	9.7092	8.9003
1063	MARCH11	0	0	0	0	0	0	3.3896	0	0.6069	0.5783	0	0.9579	0	0	0	0	0	1.7021	0	0	0	0	0	0	0	0	0	0	3.2394	0.6741	0.6478	0	0.936	3.3816	0	0	0	0	1.2538	7.3454	0	0	0	0	0	0	0	0
1064	MARCH10	0	0	2.893	3.5104	2.3606	3.8826	1.6971	1.5768	1.6286	1.7931	2.4821	0.9579	0.3921	0.734	1.0915	1.6293	4.7429	1.295	1.7405	2.1231	2.226	2.5831	2.6137	3.3973	1.7216	4.0956	0	1.7848	6.6943	2.5727	4.3053	1.7431	4.6097	3.4847	1.7941	2.512	3.6952	2.9863	2.3657	3.8335	2.6762	2.9783	1.8641	3.002	2.7441	2.2152	1.8883	3.627
1065	LOC100125556	5.1345	6.917	7.3071	8.0951	6.3058	6.3102	7.7211	6.3223	6.2576	3.2741	6.01	5.9296	6.7921	7.0727	7.5015	6.9474	8.1005	6.7311	6.8076	7.1058	4.6115	7.3751	7.1977	5.1909	7.891	9.0381	6.8335	6.8158	6.447	5.6305	7.2667	7.3016	5.8327	7.5667	7.3688	5.4799	5.8084	7.4715	7.7924	5.888	5.9759	8.2369	6.0465	6.0752	6.2453	7.4758	6.3107	7.2745
1066	CT45A1	0	1.166	0	0	0	0	8.5971	0	0	0	0	0	0	0	0	7.3665	0	3.5491	0	0	0	0	0	0	0.7332	0	0	0	0	0	0	0	2.2182	0	0	0	0	0	0	2.7188	0.4134	0	2.5856	1.8552	0.9771	0	2.734	0
1067	PTOV1	10.718	11.2759	11.4992	12.4052	11.0274	11.2074	11.5137	12.4798	13.2295	11.4746	11.7289	11.839	11.2109	10.924	11.0257	11.8252	11.8152	11.3048	11.1869	10.3416	11.9806	10.8012	11.4883	11.2284	10.6561	13.3948	11.1455	11.9104	12.88	10.6967	12.3923	11.7858	12.8966	10.9565	11.0669	11.8294	12.8941	11.6376	12.2066	12.0573	11.4841	11.4413	11.1612	11.7524	11.4033	11.2872	11.6927	11.4734
1068	CT45A3	0	1.166	0	0	0	0	8.06	0	0	0	0	0	0	0	0	6.6001	0	0	0	0	0	0	0	0	0	0	0	0	0	0	0	0	0	0	0	0	0	0	0	0	0	0	0	0	0	0	0	0
1069	CT45A2	0	2.2424	0	0	0	0	6.858	0	0	0	0.3351	0	0	0	0	5.9203	0	2.3057	0	0	0	0	0	0	0	0	0	0.7125	0	0	0	0	0	0	0	0	0	0	0	0.1977	0	0	1.4155	1.8552	0	0	2.1348	0
1070	CT45A5	0	2.2424	0	0	0	0	7.7113	0	0	0	0	0	0	0	0	4.8132	2.8095	5.9508	0	0	0	0	0	0	0	0	0	3.0044	0	0	0	0	0.936	0	0	0	0	0	0	1.7445	0	0	3.4602	4.9713	1.5543	0	5.7434	0
1071	CT45A4	0	0	0	0	0	0	0.4979	0	0	0	0	0	0	0	0	1.8746	0	0	0	0	0	0	0	0	0	0	0	0	0	0	0	0	0	0	0	0	0	0	0	0.1977	0	0	0	0	0	0	0	0
1072	RASSF7	2.1895	10.0984	10.7051	11.3789	10.2583	9.908	10.2215	10.6598	11.6748	10.841	9.4791	9.3535	9.7001	10.2404	10.4281	10.7091	9.7427	10.1162	10.9281	9.3717	10.0313	8.0348	10.1319	8.6664	10.3888	13.7709	10.0047	9.8558	9.4114	10.6595	11.1944	10.2468	11.2875	10.0661	11.0883	11.1191	10.3413	10.9071	10.5558	10.6048	10.2887	9.3953	8.6974	10.8	9.3749	11.6695	10.2369	11.0388
1073	CT45A6	0	0	0	0	0	0	0	0	0	0	0	0	0	0	0	4.5376	0	4.2502	0	0	0	0	0	0	0	0	0	0	0	0	0	0	0	0	0	0	0	0	0	0	0	0	0	0	0	0	3.0616	0
1074	LPPR5	0	3.8137	1.174	0	5.0419	0	0	0	4.2709	0.99	1.6286	0	0.3921	0	1.2479	0	0.8084	0.6448	0.4596	0.836	1.942	2.4171	2.2578	2.2931	0.7332	2.0065	0	0.3998	0	0	0	0	0	3.2919	0.4202	0	0	0.3956	0	8.9725	0.4134	0	0	7.4584	0.7215	1.4975	1.0913	0.6287
1075	LPPR4	6.4861	6.9703	6.3321	1.7801	5.172	4.8557	3.0738	4.0329	3.7037	3.9812	5.812	6.8926	4.8788	5.4866	6.6289	4.8359	4.2503	5.708	4.3584	6.0394	6.7684	7.3329	4.0117	4.358	4.6726	3.8154	3.9024	2.1738	5.7709	5.906	4.7281	3.9675	2.8861	1.5283	2.2385	2.1797	3.86	3.5899	4.9543	7.4041	4.2667	4.2532	4.6382	6.5253	3.2805	2.9193	4.5614	3.2427
1076	LPPR3	0	3.0813	0.8777	0	0	1.8433	1.7963	0	6.2929	1.3099	0.3351	4.8244	0.3921	0	1.0224	1.6882	0	1.9326	0	0.4778	0	0.8394	0	0.5195	0.7332	0	0	0.9693	7.9611	0	2.8549	2.6985	0	0.7032	1.4279	1.867	4.9343	0	3.1451	9.9177	0	0	0	0.6075	2.867	0.4486	1.936	0
1077	LPPR2	9.6516	9.049	8.4173	9.1442	7.7576	9.1728	7.1908	9.0046	9.2184	9.4374	9.6123	8.3285	7.781	8.83	8.6255	8.8695	8.8852	8.2985	8.3862	7.9876	8.8974	9.2902	8.6165	9.5632	9.7041	9.674	8.6887	10.6653	8.5484	9.1176	10.4498	9.4327	7.3617	9.9527	8.8116	10.4853	7.7123	8.3015	7.1238	10.1552	8.6239	9.2697	9.7655	8.4283	7.45	8.5956	10.8964	8.7674
1078	HBII-52-27	0	0	0	0	0	0	0	0	0	0	0	0	0	0	0	0	0	0	0	0	0	0	0	0	0	0	0	0	0	0	0	0	0	0	0	0	0	0	0	0	0	0	0	0	0	0	0	0
1079	PMS2L4	5.8868	4.8574	4.2484	5.0644	5.0169	4.4741	4.5651	4.603	4.4542	4.1104	5.1399	4.6184	5.3121	4.218	4.8329	4.985	5.0577	4.0191	4.8464	4.7073	4.1282	3.9636	4.4149	4.1623	5.3246	4.8664	3.7445	5.2372	5.4089	4.8277	4.7281	4.9422	4.9606	4.8712	5.4903	6.0123	5.4205	5.1191	6.0053	5.282	4.7124	4.3573	5.6574	4.4898	4.6835	4.8254	4.1205	4.5648
1080	SPRY2	10.1381	7.4109	7.7453	7.4946	10.1218	7.0553	6.9183	5.5116	10.0457	9.8906	10.5978	9.9848	8.3996	8.8383	8.7109	9.5694	5.7236	7.6911	6.6447	6.5123	9.165	8.7105	8.1315	8.7602	7.2352	6.1583	7.8435	6.4982	5.165	6.7174	7.7873	7.4912	5.8485	6.0786	4.7015	6.9087	6.8518	7.1109	8.2204	9.7599	7.2189	5.5584	7.9723	7.7942	7.812	7.2127	10.0565	10.9281
1081	RSAD2	6.6599	9.4692	10.1868	5.3635	7.9951	10.1249	4.0939	5.1779	8.6647	8.6717	12.1756	6.2907	6.2996	5.7503	8.9702	8.1185	6.2361	5.3577	8.3268	9.3912	6.0892	10.4328	4.9879	8.6786	11.0028	7.5785	5.5223	6.2844	8.3353	10.8743	7.6474	3.835	7.6445	7.507	8.0936	11.8595	6.4036	7.3776	4.7467	7.5982	9.6527	9.8782	8.0977	8.5176	9.1597	10.9562	4.2968	4.6457
1082	RSAD1	9.1266	9.6171	10.0217	10.4148	8.8225	9.2386	8.7332	9.6415	10.8859	8.9658	9.4907	10.1884	7.9868	9.6848	9.2309	9.85	9.6594	10.2166	9.9683	7.5383	9.7511	9.0156	9.113	8.5001	9.5159	10.064	8.9141	9.3892	9.4005	9.4999	10.2161	9.4944	9.4523	9.4041	9.7226	10.1464	9.2189	9.8139	10.1391	9.5136	8.7899	9.0876	9.5276	9.785	9.8465	8.4117	9.2428	9.8424
1083	ATP5C1	11.798	11.5352	11.8194	13.1772	11.5562	12.8297	11.9419	12.0549	12.4374	11.6288	11.5973	11.7554	13.1144	11.5584	11.7495	11.9043	11.9596	11.9949	11.8638	11.3341	11.6232	10.5917	12.2617	12.1127	11.7125	11.977	12.4009	12.3664	12.2216	11.5843	11.8356	11.9949	12.1709	11.9077	11.8189	12.1949	14.0289	12.6591	12.8319	10.6669	12.4766	11.9901	11.7042	11.9091	12.2064	11.2798	11.6056	11.4606
1084	NFS1	8.5105	9.4045	8.9505	9.2354	9.534	10.1168	9.5113	9.8088	8.7669	9.042	10.1936	8.8892	9.872	9.8243	9.4566	10.3431	9.4335	9.7795	9.5764	9.4644	9.0873	9.7115	10.6194	9.5541	9.1519	8.8944	9.0741	9.1483	8.9475	9.4269	9.0858	9.8624	10.0278	9.2828	10.04	9.3239	9.7375	10.3232	9.5545	9.0141	9.7155	10.2495	9.4779	10.6013	9.8832	9.7907	8.4917	8.9386
1085	CHD3	12.6794	12.0594	11.9514	12.5229	12.4599	11.3524	11.7369	12.1425	11.6785	11.4086	10.8768	12.2135	12.5944	13.1204	12.6153	11.9434	12.1598	13.5349	12.5339	11.7734	11.6382	11.5622	11.9828	11.6981	11.1126	13.8019	11.9181	12.7916	11.1989	10.6294	12.1449	12.5346	12.2888	12.7417	11.2638	12.2202	11.9149	12.1608	11.3154	10.8119	11.2798	11.0051	11.5443	11.2662	10.9468	11.6322	11.4725	12.0136
1086	CHD2	12.103	11.2054	10.5286	10.0377	10.9966	9.7444	11.0644	10.9108	9.856	10.8049	10.8161	10.9834	10.901	11.6219	11.1006	11.1556	10.2442	11.2441	10.9212	11.653	10.6603	10.5773	11.2438	10.1988	10.7417	10.2766	10.4426	11.1854	10.3467	10.6185	9.9546	11.1689	10.11	10.733	10.1732	10.9735	11.2235	11.2323	10.5738	10.4567	10.159	10.4408	10.788	10.5609	10.5389	10.3215	11.4581	11.193
1087	CHD5	4.2333	1.8024	0.8777	3.2511	1.4309	3.1318	2.2357	0	1.3612	1.985	1.2064	3.8273	2.9766	2.1283	3.585	2.4449	0.8084	1.0888	0.8078	0.4778	1.942	2.5199	2.9297	0.9006	1.8675	2.0065	1.7336	0.7125	7.6438	0.6741	1.9388	1.2466	0	0	2.1312	1.867	2.131	0	0.9434	9.6057	0.7343	0	3.8969	1.0337	1.5543	1.0663	1.7054	3.0658
1088	CHD4	12.8432	12.7232	12.7892	12.7252	12.8937	11.8373	12.6444	12.3635	13.2809	12.5334	13.0202	12.7282	12.7453	12.678	12.6603	12.6388	11.9856	12.952	12.5247	12.4869	12.6444	12.5418	13.4283	12.2938	12.1535	12.0052	12.1536	13.0556	13.1523	12.867	12.2623	12.5439	13.6316	12.4489	12.2472	12.4714	12.9215	12.1507	13.0661	13.5741	12.4319	11.9176	12.5183	12.4671	13.0164	11.7098	12.4594	12.6589
1089	CHD7	8.5338	9.2451	10.2043	8.0194	7.7233	7.8572	9.2898	8.7806	10.3635	9.2985	9.214	10.0219	9.6821	10.2944	9.0273	9.6696	9.8417	10.5901	9.3849	9.0201	8.1329	8.5768	10.0397	8.5001	9.1827	8.3574	8.8621	10.7818	10.9405	10.2034	7.8453	8.7778	10.2068	10.5745	7.9842	10.3268	10.0223	10.233	10.4493	10.2913	10.0499	9.4364	8.3046	9.9245	9.6945	9.0808	9.2005	8.9434
1090	CHD6	10.7482	10.8707	10.4177	8.5942	10.2915	8.7556	10.56	10.8769	8.4506	9.0148	10.6817	9.8155	10.2538	11.3341	10.1015	9.5507	9.2337	10.9905	10.7291	10.6384	9.1492	9.4672	11.0818	8.978	8.9838	8.4053	9.7636	11.3209	10.1444	9.9902	9.1141	10.906	10.362	9.9043	10.0096	10.3396	10.3678	11.0842	9.5041	9.4538	9.878	8.3933	9.7627	9.6608	11.1329	9.5944	9.3554	10.1014
1091	CHD9	10.7849	9.7302	9.8152	8.2901	10.282	8.2979	10.139	8.9836	7.8655	8.1919	9.2127	8.4226	10.7995	9.8385	10.2784	9.3403	8.7099	9.4401	9.6115	10.9299	9.0382	9.4231	9.7704	8.4402	8.3611	7.3032	9.3474	9.2126	9.5436	8.7694	8.3476	9.1589	7.6835	7.0813	9.6667	8.3556	7.674	9.3909	8.6646	9.5194	9.4034	7.9912	8.7261	9.1592	8.6785	9.1893	10.1769	9.9763
1092	CHD8	10.4239	10.429	10.6357	10.3678	11.0479	9.8428	10.5694	10.6043	10.5924	10.2497	10.8058	10.5897	11.0264	10.9368	10.6982	10.6109	9.6554	11.1384	10.706	11.0927	10.241	11.1367	11.4368	10.7895	10.4719	10.6767	10.5101	10.3743	11.027	11.0233	9.8271	10.9434	10.5318	10.8836	9.6703	10.1565	10.0369	11.0474	10.5584	11.3235	10.683	10.3359	10.6506	10.6858	11.5739	10.5945	10.5514	10.7728
1093	SGCA	10.5561	5.9959	3.0938	2.0861	0.6465	3.8013	5.1714	7.6603	5.4557	7.708	1.0329	3.2453	4.1591	6.376	7.4221	7.6352	5.4537	0.6448	2.5553	1.7464	6.3325	2.8707	7.4355	0	4.472	6.0309	8.3479	2.1738	6.1373	3.0263	4.565	3.1341	3.6862	0.7032	1.8894	3.1608	2.4977	0	2.8995	2.1783	1.2185	1.537	10.5873	3.2292	1.2944	4.5389	0	5.294
1094	LOC121838	0	0.6978	1.6294	0.4914	0.6465	1.0252	0.4979	0	0	1.3099	0	1.5286	0	1.3212	2.1498	1.2225	0	0.6448	0	0.4778	0	0	0	0	0.7332	0	0	1.1872	0.4511	0	0	0	0	0	1.2341	1.867	0	0.9608	6.2611	0.3717	0	0	1.9181	2.5141	0	0	0	1.3998
1095	CAP1	12.9404	12.7575	13.299	12.7622	14.1785	14.3728	12.8478	12.4315	12.0363	13.3352	13.2242	12.2201	12.7706	12.8145	12.8182	12.8443	13.2138	12.8506	12.6072	12.6868	13.8625	13.4217	13.3431	12.4744	14.898	12.5997	12.6493	12.7664	11.575	13.1603	12.8037	12.5155	12.3334	13.2531	12.7254	12.1622	12.3884	12.315	12.6848	12.3186	13.3042	12.8927	13.1141	12.8708	12.189	13.6294	12.7589	12.6305
1096	CAP2	10.7644	7.3517	6.0146	2.8251	7.4777	7.3807	6.4386	7.5386	5.9587	6.1897	5.5474	3.9201	7.4765	5.9206	7.5036	7.3626	7.8928	6.2143	4.8274	5.6683	7.9592	10.0104	6.0395	9.4851	7.2032	3.1776	8.0559	9.88	8.4533	8.4064	4.956	7.3527	4.2679	7.7663	7.1219	4.5277	4.8939	7.1753	5.6011	8.1851	7.3183	6.4519	9.1369	7.4193	6.0735	5.8823	7.2896	6.4791
1097	LOC283050	3.6411	5.8635	4.6841	5.2906	3.2874	4.4401	4.4609	3.4483	4.8956	3.7887	4.061	4.0072	4.6103	6.5006	5.0728	2.5581	3.9331	3.1519	4.2488	4.1282	4.1282	3.6374	4.7551	7.179	3.2644	4.3302	2.8483	5.013	4.1005	3.3964	7.3842	4.3046	3.9646	5.4079	5.2423	4.9951	3.5314	5.3033	5.2625	3.0095	3.6183	4.2168	4.1884	3.1464	1.7745	4.7492	3.9196	5.2636
1098	NPC2	10.7736	11.7528	12.2456	13.0721	12.3606	12.1312	10.9347	12.2991	13.2494	11.4971	11.1441	11.2744	11.1645	11.6031	12.0393	12.6816	11.3083	11.4965	11.296	11.2852	12.2234	12.0227	10.1566	13.2747	11.8851	12.7853	11.4485	12.3222	9.4315	11.4943	13.2341	10.3327	11.6732	11.2348	10.7859	11.8796	11.6998	12.5264	10.1936	10.1079	11.9159	12.1008	11.5677	12.0266	11.5498	13.056	10.9887	12.2732
1099	NPC1	10.9856	10.5355	9.5017	8.2971	10.1007	9.7797	10.5126	8.4634	9.7356	9.891	10.4546	9.7077	9.6209	9.28	9.0871	9.8721	9.3889	8.9274	8.9672	10.6136	9.3464	12.1788	9.0034	10.8388	10.3415	8.2599	10.1074	9.9735	8.9861	10.8525	9.5615	8.4984	8.7725	9.1798	10.3417	8.7733	8.8807	10.0972	9.2111	9.2959	10.5053	10.1522	10.0464	9.2552	9.3672	10.5345	9.2174	10.4636
1100	SKIV2L	9.6432	9.6205	10.6209	10.4987	10.4933	11.0778	10.597	9.8397	10.6946	11.1169	10.625	9.992	9.719	10.4278	10.3556	10.2754	10.5177	9.3142	10.0868	10.5476	10.697	10.5051	9.9166	11.0328	11.3441	10.8767	9.9035	11.0209	9.7355	10.5887	10.317	10.4521	10.9125	11.1863	10.5424	10.1313	10.2832	10.2337	10.2354	11.2237	10.2832	10.6164	11.1114	9.6076	10.2445	10.9962	10.1734	10.2222
1101	SNORD11	0	0	0	0	0	0	0	0	0	0	0	0	0	0	0	0	0	0	0	0	0	0	0	0	0	0	0	0	0	0	0	0	0	0	0	0	0	0	0	0	0	0	0	0	0	0	0	0
1102	TNFSF12-TNFSF13	6.9689	7.9463	7.6959	8.8838	5.9896	8.7105	4.6575	5.7711	4.9549	7.8187	6.6068	6.8368	0	2.688	3.5998	8.235	6.7806	0	0	6.2975	7.5568	9.2982	4.5494	8.8281	8.6261	10.9683	6.139	3.6502	0	8.4449	10.0766	2.8518	7.1347	6.1227	7.4527	8.2332	6.8181	6.3748	6.3429	4.1965	7.5671	8.6833	6.8885	5.6434	4.2227	7.3995	6.394	3.8387
1103	C3orf59	8.6717	6.9775	7.439	7.2966	7.6841	7.7744	7.5962	7.8176	8.3408	7.228	7.8656	9.3347	8.2358	6.8301	8.1476	7.0698	9.2337	8.6718	9.3921	6.0818	7.5979	7.558	7.6813	7.4172	8.5916	7.4762	6.6802	10.4493	8.118	8.4876	8.5112	7.1676	7.432	9.579	6.8233	8.1868	8.9412	7.7684	7.0044	7.777	8.3122	7.6039	8.7486	9.6949	9.3844	7.2988	7.7536	6.8233
1104	C3orf58	9.6366	9.9384	11.2774	8.2054	8.0729	7.5967	9.9844	10.5114	7.204	8.8192	8.7284	8.6221	10.5343	9.1109	8.8003	9.4433	11.6958	9.9043	10.8236	9.1593	8.8974	8.0563	9.0526	9.9858	10.1897	6.5004	10.3333	10.0434	9.3768	7.5908	9.2546	9.5977	8.7054	9.6222	8.7831	9.3338	10.4924	10.3021	8.6297	9.1138	9.9984	8.6264	9.9414	10.9112	11.3651	8.9655	11.1685	10.2257
1105	PRKCB	11.148	6.3768	7.0813	5.8531	6.3247	6.722	5.6689	6.6883	3.2278	6.5726	7.5014	5.6442	8.3452	7.7275	7.6342	9.3213	4.9566	5.1213	6.4355	6.0984	5.8823	8.5328	8.7868	7.2299	7.4139	6.6233	7.4674	6.6754	2.333	7.8622	7.719	4.6584	1.9029	4.9318	5.775	6.6919	6.2991	4.2465	2.4895	7.2116	6.1363	8.1757	7.5182	5.508	8.0012	6.4561	4.2113	5.1791
1106	RAB3GAP2	9.8911	9.5141	10.072	8.9892	9.7597	9.7082	9.896	9.4847	8.5486	9.4435	10.1267	9.0971	10.8753	10.4987	9.4908	9.3022	9.2028	9.6418	9.3946	9.6286	9.6819	10.268	9.9243	8.9517	9.2296	8.5322	9.4895	9.6878	9.2838	10.0203	8.999	9.5934	8.806	9.4358	9.5374	9.8172	8.5714	9.1566	9.5642	9.4562	9.8017	9.6884	9.161	9.2796	9.5723	9.4922	10.1253	9.6881
1107	IL4R	12.6541	11.4897	10.6923	10.9183	11.9278	11.9491	11.0909	11.7836	9.2184	11.4237	12.1017	9.6477	10.0778	11.3077	11.3022	12.1852	9.6323	9.7248	11.1936	12.1525	11.5938	11.9744	11.0937	11.8763	11.9411	12.7304	11.0154	8.1685	7.7361	11.7217	11.4101	10.1554	7.9517	10.7436	12.0982	9.6796	7.7354	10.5562	9.0522	9.2908	11.0113	12.2092	11.9394	10.5955	10.7241	11.422	11.8166	12.5569
1108	BHLHA15	0.481	0.6978	2.4871	0	0.886	0	0.4979	0	2.2207	2.7902	0.3351	1.5286	0.3921	0	1.2479	2.322	1.7022	1.7021	1.0879	0.4778	0.6494	4.7146	0.5586	2.2931	1.5786	0	3.6585	3.4031	1.0714	3.4757	2.4683	0.9375	0	3.8894	3.0769	1.4674	1.1811	3.0454	3.7509	4.2197	3.9006	3.5773	2.7134	3.2292	1.2944	1.6727	2.3095	1.0652
1109	PIKFYVE	9.9314	9.5408	8.937	7.4585	9.2907	8.3353	9.1313	8.2732	7.4697	8.0434	9.4459	8.6013	10.2881	9.6462	9.2342	9.3173	8.3895	9.4884	8.7044	9.3114	8.5334	9.1689	9.1387	8.2019	8.997	6.5004	8.7958	9.0237	8.3884	8.9313	8.0658	8.4443	8.7551	8.5254	8.6822	8.1197	7.1074	8.3733	8.1888	8.7114	8.844	8.5516	8.4377	8.6532	9.0664	8.7293	8.6804	9.4616
1110	C3orf51	0	0	0	0.4914	0	0	0	0	0	0	0.3351	1.9364	0	0	0	0	0	0	0	0	0	0	0	0	0	0	0	0	0	0	0.6478	0	0	0	0	0	0.5084	0	0	0	0	0	0.6377	0	0	0	0	0
1111	C3orf50	0	0.6978	1.6294	2.2178	0.3592	0.6019	0.8674	4.9424	2.9633	0.99	0.8356	1.5286	0	1.5228	1.443	0	5.1214	0	2.2486	0	0	0.4799	0.9602	1.451	0	1.5908	0	1.1872	3.9372	0.6741	1.708	2.593	1.499	0.7032	0	3.4207	0	0.9608	4.5617	4.1967	0.9967	0	0	2.6407	3.5427	3.4869	0	1.3998
1112	C3orf52	8.056	8.0209	9.0878	8.5291	9.1549	7.9233	8.5149	8.4916	6.6265	7.0728	7.9671	6.6836	7.639	8.9927	8.3692	7.9077	9.4066	7.1426	8.081	9.3327	8.8502	7.7944	8.1484	7.492	9.1223	7.5709	7.1663	9.2659	3.5867	9.6487	6.8865	8.699	6.7771	7.9607	9.6703	8.3518	8.163	8.1464	5.4108	6.5205	9.2585	6.7674	8.2867	9.9965	9.0897	7.9061	8.7821	9.0749
1113	C3orf55	4.2927	3.6083	2.2536	4.6167	5.9622	2.3621	5.9639	0.9939	2.7555	3.5666	6.5196	3.5069	3.614	4.9875	3.0981	3.4884	2.2499	3.5491	0	2.0498	7.2173	3.6374	0.5586	4.2305	7.5218	2.3289	2.2857	2.7543	0.7944	5.8174	4.3003	0.5436	2.8861	5.5306	6.7707	3.1608	1.1811	2.1603	3.3549	6.1425	3.7664	1.946	3.0402	6.605	3.0468	1.97	2.734	0
1114	C3orf54	2.7941	7.5799	6.3908	9.1463	7.2976	6.9745	7.3776	7.0047	5.0629	5.1098	5.7004	5.8702	5.4422	6.9221	7.1631	8.3968	7.1292	7.0413	8.187	6.543	7.7466	6.4434	7.3669	5.8308	8.2368	10.5095	8.4822	5.4938	5.7216	6.8349	9.2493	6.5388	5.364	6.1569	7.1768	7.36	4.2921	6.2374	5.0377	7.6242	7.0377	8.4785	6.8167	5.6502	5.9769	4.5835	7.4934	8.7271
1115	C3orf57	2.6193	10.458	10.8476	8.5744	9.6344	8.3628	3.4453	9.7919	7.3545	4.5354	4.0151	5.309	8.0237	9.6333	11.3548	8.7209	10.9342	8.3088	10.7099	9.4466	9.1127	3.7685	7.182	4.5029	10.4268	8.1067	9.6344	9.9487	7.4331	1.1317	8.0809	13.0274	13.5276	12.2764	9.5518	13.3162	13.5353	10.9774	3.2185	4.9113	11.1165	6.138	11.5248	5.5245	11.0861	7.7315	4.9785	4.7223
1116	CAPS	6.9083	9.4216	11.7827	12.5515	12.7238	7.0097	6.1259	11.977	12.4734	10.9217	6.1462	7.6632	5.8146	13.0317	10.9096	9.7046	12.5988	10.9724	11.9115	9.2327	13.3316	5.5232	12.1268	8.5343	9.681	14.0551	7.2122	10.6942	8.3947	5.8475	12.56	13.6774	12.1797	12.4423	7.4069	12.735	11.7188	11.0502	7.9538	6.4735	11.7312	7.1807	8.2712	7.7173	7.4176	10.9889	13.2322	10.3915
1117	DYNC1LI1	9.8546	9.4931	9.383	9.3618	9.9613	9.6948	9.6158	9.3354	9.4879	9.4445	9.6676	9.738	10.5927	8.7318	8.9552	9.3052	10.2379	9.155	9.6246	8.872	10.671	9.6355	9.0319	10.3763	9.5848	9.4701	9.4388	9.8191	11.1656	10.0563	9.5237	8.9927	10.9499	9.721	9.1193	10.0973	11.1042	9.2833	10.2027	10.4412	9.3264	10.2274	9.7535	10.4372	9.6005	8.7169	9.5841	8.5119
1118	DYNC1LI2	12.9911	11.8603	11.9453	10.4691	11.496	10.9767	11.344	11.4889	10.9025	10.5035	11.297	10.9576	11.7913	11.4686	11.2714	11.0525	11.6148	11.3077	11.5967	11.5877	11.2374	11.0321	11.6413	10.4028	10.9293	10.9701	11.1988	12.6144	11.5178	10.847	10.4986	11.5435	11.6123	10.6378	11.2907	10.8451	11.8273	10.8075	10.884	11.4065	11.0495	10.0374	11.5289	12.0965	12.1178	11.3551	11.5257	11.4002
1119	TRPC1	9.013	6.6513	6.554	1.9412	5.3018	5.1361	5.7813	6.3803	5.4384	6.3377	8.1173	5.0869	6.0973	5.45	6.0438	6.8203	5.8034	4.9478	4.1907	6.5849	6.0526	5.9853	6.1493	7.5796	5.0922	5.9858	6.3645	6.3367	8.7829	7.913	6.8726	3.2772	5.7294	5.4706	4.6441	4.7802	5.4763	7.4497	4.8884	6.8893	6.6468	3.3937	7.5226	7.9489	4.5705	5.732	6.3646	5.3139
1120	EFHC2	6.1586	1.519	0.8777	4.2975	0.3592	1.8433	4.2269	0.9939	1.854	1.5716	2.7556	1.9364	1.1695	4.4334	4.1574	5.2439	1.3234	1.0888	0.4596	0.836	1.0956	4.346	2.2578	0	3.8324	0	5.0686	0.9693	5.0257	1.1317	1.9388	0.9375	0.936	2.591	6.6974	1.867	0.5084	0.3956	2.9861	2.5839	4.2416	1.537	2.9393	0.6075	3.5427	0.7903	1.0913	6.369
1121	EFHC1	7.3262	7.8052	7.375	8.3289	7.2714	7.9477	8.2997	7.1875	8.3031	6.8319	8.2815	8.3285	7.4509	8.6587	7.7237	7.2534	8.8829	7.0536	8.7703	7.4729	8.1986	7.3223	7.5851	7.9292	6.6956	8.0693	7.0102	8.7237	9.7557	6.9984	8.3299	7.7523	8.2402	7.8353	7.9746	6.7639	7.103	8.2546	8.7003	8.2182	6.8841	5.9174	7.4738	6.9487	7.047	7.9279	7.0398	10.0625
1122	CAPG	9.1778	12.3747	14.0683	11.483	12.5098	13.0584	12.3018	14.4316	11.954	13.4409	11.9271	9.9384	10.3275	11.6219	12.6009	13.4186	13.3745	9.0592	13.1605	12.0707	12.102	12.1906	10.7211	12.1463	11.9692	12.8465	11.7435	12.776	11.1621	11.9642	14.1295	11.7663	13.6623	12.8894	12.0618	12.4447	11.1845	12.7045	9.7826	9.7322	12.0339	13.1504	10.5272	13.342	12.1016	14.4117	12.7775	12.2121
1123	TPRKB	8.4217	8.5161	8.2995	9.4959	8.3366	8.8622	8.2061	8.5933	8.8213	8.3723	8.4002	8.663	8.3424	8.2538	8.2747	8.2943	9.9993	8.4339	9.1929	8.2313	8.6235	8.1535	8.2279	9.1585	8.801	8.2801	8.7729	8.8707	9.4686	8.9899	8.7	8.1534	10.4912	8.6547	8.7069	10.2794	10.4551	9.1975	8.9999	9.0017	8.6239	8.8658	8.622	9.1697	9.7467	8.6763	8.5164	8.3169
1124	ETHE1	9.1143	9.9817	11.2304	11.4064	10.8476	10.6998	8.4518	9.9772	10.5781	9.8921	9.1682	8.9343	5.6628	10.3393	9.8715	10.9428	9.8733	9.7467	9.7742	9.5917	11.5471	9.8555	10.4439	9.2721	9.9937	11.0835	9.9661	9.9968	9.0972	9.7359	10.4398	10.3194	9.5275	7.9751	10.7614	9.4675	11.9436	8.6118	9.1609	6.8272	8.927	10.0588	9.583	7.9397	8.9721	9.6154	10.9402	10.3735
1125	PRDM16	6.5545	3.0813	4.3992	2.0861	2.9606	3.1318	5.9639	3.5124	1.6286	5.8005	2.4452	2.7344	2.7938	4.5987	4.7977	4.8132	2.2499	4.8665	3.1505	2.0498	3.0688	3.9266	3.5698	2.2931	3.2644	6.8666	4.7738	4.1891	4.3803	3.1281	4.4942	3.3437	4.629	9.2578	2.8922	3.6409	1.4277	7.6351	3.7995	5.2377	1.995	2.2643	6.0207	3.762	2.2851	7.6708	1.4308	5.006
1126	ABCG1	8.4578	8.361	10.3009	9.9563	9.0519	10.0585	10.0071	9.7208	10.2973	7.9487	9.9147	7.5874	7.7267	10.1996	8.9672	9.7722	8.7781	9.87	9.25	9.6471	7.4788	9.1338	10.7219	8.7296	10.6935	11.0727	7.9423	9.9214	8.1008	10.0269	9.1433	9.3318	7.6179	8.086	10.0209	6.0703	9.8821	8.9216	7.3032	7.2343	9.9299	10.8334	8.62	9.0046	6.1043	9.7233	11.118	10.9414
1127	ABCG2	6.1016	4.1019	4.8186	4.7091	4.3176	7.5215	6.4924	3.7436	4.5857	3.0698	4.1273	6.4701	5.8226	5.2082	6.5465	4.3925	3.2117	5.6116	6.9419	4.3665	5.8111	5.7088	3.9245	6.0914	5.1739	6.1984	7.7216	6.6619	5.4819	5.8325	4.381	6.9121	7.4167	4.0068	1.7513	6.7163	4.0922	7.3018	4.3495	5.2489	4.2667	2.8443	4.8477	10.0171	3.7646	6.2572	3.6861	4.6139
1128	PLSCR5	0	0	0	0.8572	0	0	0	0	0	0	0	0.9579	0	0	0	0	0	0	0	0	0	0	0	0.5195	0	0	0	0.3998	0	0	0	0	0	0	0	0	0	0	0	1.8658	0	0	0	0	0	0	0	0
1129	ABCG4	1.9146	2.4206	2.6879	0	2.4655	2.9504	1.614	0.5809	3.6446	1.5716	1.6286	2.9255	0.7002	4.7061	1.6148	2.1878	3.2117	2.8476	0.8078	2.0498	3.9272	3.1526	0.5586	3.5652	2.4946	3.1776	5.6614	3.3589	2.9276	3.9349	3.8681	2.2206	2.4767	3.466	2.4317	3.6409	2.6988	2.4373	2.6034	6.1425	3.9633	1.537	2.2902	3.382	7.0731	0.4486	2.3095	2.4248
1130	ABCG5	0	1.166	1.4195	1.7801	0.3592	1.3522	0.4979	0.9939	1.3612	0	1.0329	6.9596	2.0438	0.4591	0.4263	1.6882	1.3234	1.7021	2.13	1.3619	0	0.8394	0.9602	1.2019	3.1614	2.5922	0	1.6938	4.1903	0.6741	1.4331	0.5436	3.2046	2.0499	2.3383	3.0109	1.1811	1.1775	1.5091	2.8422	2.5794	0	1.4155	1.6297	3.4175	0.4486	1.936	0.8634
1131	PRDM10	7.4555	7.833	8.4067	6.8508	8.2018	6.4842	8.0689	7.7192	6.8973	7.3638	7.8976	7.2727	7.4432	8.1453	7.808	7.9024	7.304	8.4825	7.925	8.3012	7.6437	7.1161	8.3811	7.0854	7.774	7.3032	8.4084	8.4379	8.0153	7.8019	6.9931	8.1602	7.0892	7.7068	7.8083	7.7275	7.9204	8.1922	7.119	7.4412	7.0878	7.2767	6.8024	8.0522	7.8669	7.9365	7.9837	8.068
1132	PLSCR1	11.3483	10.3174	10.6509	10.163	10.6542	10.6327	9.8348	8.7968	9.4124	10.4628	12.6148	8.7571	9.9401	9.6795	10.5014	10.5519	9.7765	9.672	10.7613	11.3189	10.1121	10.6057	9.7203	10.6714	11.3822	8.3618	9.5741	9.4184	7.9988	11.388	9.4308	9.8581	9.0216	10.8974	11.2211	9.6827	9.659	10.13	9.8476	9.3387	10.7454	10.5724	10.5931	10.2941	11.1222	11.9833	8.7503	9.58
1133	ABCG8	0	0	0	0	0	0	0	0	0	0	0	4.3111	2.6575	1.8571	0	2.1878	2.2499	0.6448	0	0.836	0	0.4799	0	0	0	1.0043	0	1.1872	1.0714	0	1.4331	0	1.9029	0	2.1312	2.4365	0	1.1775	0	2.7818	1.995	0	0.6377	0	2.867	0	0	0.8634
1134	MPO	2.0586	1.8024	3.7163	0	1.0913	2.9504	0.8674	1.5768	4.3471	1.985	1.3613	4.7756	0.9538	1.6996	2.4513	2.7609	1.7022	0	1.3224	2.0498	2.1411	4.0348	4.1333	2.4154	2.1081	2.8148	0.828	2.8847	1.8359	2.7982	2.4683	0.9375	4.3347	1.174	2.5194	2.1797	1.6381	1.3659	2.6034	6.3748	1.8696	4.1794	3.0402	2.8646	1.2944	2.2163	1.7054	1.8995
1135	HNF4G	1.1291	6.1428	1.174	4.2367	1.2711	3.0439	6.5186	0	3.9185	6.8319	6.536	4.9616	4.0814	3.8936	5.825	7.6222	0	4.9995	4.9724	2.5136	2.9676	4.5783	6.008	6.1803	5.12	3.7085	4.7323	3.1148	3.2945	5.5318	4.1701	2.2206	1.9029	6.0515	0.4202	4.4714	0	5.9661	6.4173	6.8046	4.9784	0.5612	0	0.6075	2.5466	6.3112	1.0913	2.8642
1136	AVP	0	0	0.8777	0	0	0	0	0	0	0	0	0	0	0	0	0	0	0	0	0	0	0	0	0	0	4.2562	0	0	0	0	0.6478	0.5436	0	0.7032	0	0	0.5084	0.3956	0	0.912	2.6573	0	0	0	0	0	0	0
1137	ELP2	10.3619	10.0237	9.5494	10.5432	9.7379	9.7686	10.4011	9.4421	10.0486	10.1189	8.47	10.2253	10.0824	9.9234	10.284	9.9179	9.158	9.4377	10.076	9.3562	9.8924	9.5614	10.3149	10.5465	9.5495	10.5362	9.1049	10.5779	10.5483	9.5997	9.7332	9.7618	10.7146	9.995	9.0204	10.2091	11.4878	10.0955	10.0764	9.9168	9.6049	10.0875	10.3658	9.3645	10.9329	10.5712	10.1441	10.0547
1138	PRKCZ	5.0474	8.9668	10.0975	10.2106	9.5321	8.5861	9.409	9.9252	10.5821	9.8304	3.7213	10.3152	9.7845	9.5646	9.463	9.6961	9.4555	10.5846	9.3666	9.0949	10.0856	8.5586	10.259	5.1555	9.2523	11.4695	9.3349	9.5821	9.2689	8.9869	9.5902	9.8194	11.2865	10.0235	10.4018	9.8244	9.5057	9.6929	9.956	9.2349	9.8557	9.4215	8.4022	8.9437	9.4416	9.8836	9.7071	9.9684
1139	SPC25	2.8741	6.578	6.7576	6.9583	7.5899	8.6312	7.9985	7.7259	7.4133	7.5385	7.3361	7.9593	8.7094	6.2957	2.9129	6.919	6.9034	6.2143	5.8774	7.9049	7.5285	7.5429	6.92	7.9771	6.9408	6.6525	6.6132	8.8579	9.4445	8.3149	6.6867	6.8676	8.2489	8.2705	7.3983	5.8228	7.7997	7.4208	8.3217	7.547	7.8513	7.8136	6.9589	7.6361	7.8729	8.7673	7.5424	7.0453
1140	TARS2	7.8137	8.9688	10.1346	9.8683	8.9183	9.5538	9.7722	9.6406	8.9611	9.7881	9.8144	9.5127	9.173	9.9537	9.3745	9.1055	10.1709	10.1869	9.4153	9.2411	8.5641	10.4041	9.385	10.6095	10.3187	8.2941	9.1626	10.0551	9.704	9.2148	9.2916	9.5754	10.01	11.5648	9.3528	9.2125	9.7396	9.9007	10.2257	9.5738	9.6972	10.0932	8.9371	10.009	9.6767	9.1172	9.1266	8.8449
1141	POLRMT	9.2003	10.0935	9.7613	11.1636	9.7388	10.1222	10.5017	9.7284	10.7159	9.7865	9.5295	10.7252	9.6233	9.8491	9.754	9.8184	10.7959	10.3701	10.1365	8.7405	10.6765	10.1671	10.226	10.0911	10.3425	11.4547	9.268	9.3367	10.0229	9.6741	11.1122	10.1361	11.1027	10.5661	9.566	11.3228	9.4076	9.3321	11.0736	10.2006	9.7806	9.8643	9.9183	10.1913	9.869	10.1352	10.2524	10.4926
1142	MS4A6E	0	0	0	0	0	0	0	0	0	0.5783	0.3351	0	0.9538	0	0	1.2225	0	0	0	0	0.6494	0	0	0	0	0	0	0	0	0	2.1377	0	0	0	0	0	0	0	0	1.1213	0	1.2789	0.6377	0	0	0	0	0.3483
1143	MPZ	9.1009	6.4401	5.6557	5.843	3.8077	4.0011	3.4453	6.6026	4.4542	4.1104	4.7349	5.7987	4.9388	4.2467	7.5834	5.6536	5.2409	6.35	4.6874	3.9565	3.6936	4.2889	4.4149	5.7283	5.0057	5.2939	6.4308	1.8296	6.9282	3.8179	5.5342	4.0495	6.2458	3.1963	6.324	5.8452	4.4398	5.5171	6.4932	5.8655	4.618	3.5773	5.5757	5.4744	5.6413	3.7441	5.1718	4.7808
1144	SRBD1	8.3965	8.3664	8.3392	7.7552	8.1667	7.8572	8.0843	7.8857	7.6037	7.9744	9.5855	9.2001	8.3172	8.3645	8.2275	8.0811	7.9855	7.6268	8.554	8.2685	7.8101	8.4342	8.3973	8.1719	8.4512	5.7634	7.8484	9.3586	8.3271	8.5254	7.5934	7.8671	8.6176	8.1512	8.4041	7.4208	7.5592	8.089	8.3028	8.9007	8.2648	7.7481	7.8902	8.2855	8.7932	8.8987	7.6314	8.3762
1145	SGSM2	10.3427	9.2959	9.2254	10.8951	9.8406	8.9157	9.0027	11.0346	10.6489	10.131	9.0649	10.2534	9.9628	11.3994	10.7867	10.3676	10.7495	10.8723	10.9941	9.9326	9.3772	10.0059	9.4508	9.984	9.4816	10.9988	10.5957	10.5459	11.0399	8.8993	10.4862	10.9238	10.4447	10.951	9.5827	11.5567	11.4906	11.2468	10.3036	9.4196	9.1062	10.2072	10.3566	10.0882	8.9997	8.9802	9.9056	9.6805
1146	MCPH1	8.8192	8.3219	7.981	7.8449	8.5858	8.5813	9.2801	8.0958	9.015	7.8161	7.5992	8.8719	8.4128	7.9966	8.8444	8.0929	8.0926	8.5262	8.7947	9.2456	8.2783	8.2368	7.9667	8.151	8.105	9.0827	8.1611	7.6752	8.5466	8.2543	8.7116	8.973	8.0883	8.3624	7.8532	7.7542	7.9939	8.1448	8.7017	9.2942	7.9528	7.8345	8.3345	7.8006	8.1683	8.8852	7.9602	8.1071
1147	GRPEL1	9.9672	9.0989	9.5876	10.5933	9.4939	10.4408	9.5983	9.669	9.8222	9.9821	9.7115	10.0529	10.0457	9.4422	9.6343	9.1837	10.0726	10.5646	9.8229	9.3742	9.8162	9.1399	9.7163	9.7878	9.8323	9.879	9.9872	10.0664	9.1058	10.1658	9.9204	9.3122	10.3347	9.7933	9.1574	10.2609	11.0684	10.0665	11.0859	9.0067	10.6156	11.0578	9.8634	10.7149	9.7749	9.4842	9.8842	9.2922
1148	GRPEL2	7.1485	8.5831	8.1222	8.7986	8.7004	9.7651	9.5859	8.2755	8.3455	8.2815	8.241	8.5295	9.1699	8.5691	7.5808	8.2983	9.5113	9.0879	8.9364	9.1343	9.5816	9.2543	7.7839	8.7617	8.4863	8.3618	10.536	8.3432	9.4775	8.4635	8.1914	9.2189	9.2573	8.6681	8.4934	8.7271	9.1743	9.1654	9.5809	9.7861	8.882	9.2084	8.2103	9.3438	9.3591	8.4633	8.7408	8.9044
1149	PLRG1	9.8215	9.3312	8.9819	9.6634	9.6694	9.4498	9.2026	9.3332	9.6841	9.8286	9.9136	9.5053	9.1769	9.4623	9.6362	8.5552	9.8756	9.1889	9.4537	9.7598	9.6918	8.7975	9.6112	9.8297	8.9398	8.7091	10.1447	8.8786	9.9831	9.8732	8.9219	9.4685	9.919	9.3634	8.5839	9.6577	9.6453	9.5143	9.9939	9.8691	9.8383	9.5506	9.3387	9.1513	8.6682	9.7189	8.6824	9.8116
1150	SGSM1	7.4092	5.2599	6.1052	5.8016	1.5747	3.1318	1.4053	6.5348	0	6.3896	1.0329	3.0943	2.4256	8.2922	5.7348	5.8664	6.4742	6.1585	4.2488	2.4109	2.316	6.1059	4.8993	0.5195	6.3999	6.1378	4.965	8.3073	5.237	1.992	3.7515	5.0657	6.1927	5.4079	6.7707	5.4385	3.5832	2.7395	3.9791	6.9211	5.9398	4.2532	7.527	8.9213	1.5543	5.2828	1.0913	7.7452
1151	SF3B14	10.0335	10.8812	10.5343	10.9831	10.2489	10.8066	10.4885	10.3945	11.0969	10.704	11.6001	10.6845	10.9437	10.1482	10.0856	10.1635	10.9191	10.3676	10.5637	10.0241	10.7531	10.5039	10.387	10.5606	10.9224	10.0352	10.7724	11.0925	11.0288	10.5451	10.684	10.1155	11.2582	10.7662	10.6067	10.8437	10.9274	10.9674	11.1625	10.8512	10.7283	11.2983	10.3382	10.2711	10.3754	10.741	10.7629	10.0881
1152	SLC36A2	1.1291	0	3.7163	0	0	0	0.8674	1.3146	0	0	0.8356	0.9579	0	0.4591	1.6148	0.5306	6.1162	1.0888	3.3759	0	0	0	0.9602	0	0	1.0043	0	5.2493	0	0	1.708	0	4.8733	2.7341	0	5.2836	1.6381	0	0	0	3.2164	0	0.6377	1.3622	3.7646	0	0.6464	0
1153	KRIT1	9.4229	8.9435	8.9831	8.582	8.8153	8.6007	9.4283	9.6371	8.0159	8.5668	8.9718	8.7943	10.5395	9.4646	9.2883	9.3403	8.9347	9.5526	10.2291	9.0683	8.4862	8.6664	9.6909	8.3063	9.0556	7.042	9.117	9.9946	9.4989	8.3679	8.7078	9.7565	9.2997	8.7919	9.7787	9.9937	9.1062	8.9036	8.7568	9.3775	8.9753	9.5117	9.33	9.4174	9.9362	9.3341	9.1781	9.3543
1154	LRRC27	6.4669	6.9703	7.9267	8.2192	6.4383	7.4205	6.1548	6.8144	7.9128	6.2186	8.4571	7.0133	6.5169	7.4909	7.5911	7.2007	8.3591	6.3198	7.6184	5.4395	7.1438	5.8338	7.4291	8.0768	6.5193	8.375	6.295	6.5259	8.4535	5.7444	8.332	7.5735	7.6836	7.4708	7.4787	7.535	7.5447	6.3764	8.175	7.1644	6.3153	5.529	6.8238	6.4056	6.3578	6.6561	6.9772	7.582
1155	ASPHD1	1.7546	5.9385	3.3523	7.7794	5.8883	5.5568	6.5944	6.2168	5.4209	5.6668	4.6322	7.6015	8.4194	5.2656	4.0417	6.2586	4.1317	7.3512	4.0669	6.1631	6.6011	5.2365	6.1299	6.6907	5.9055	7.5632	0.828	1.5438	8.4624	6.3258	7.863	4.4627	3.2046	6.7436	6.9029	2.8436	2.6988	3.2019	4.3818	10.2002	7.9552	5.3387	8.3372	4.3111	2.6615	5.9856	5.1023	4.6457
1156	TRPC7	0	0	0	0	0	0	0.8674	0	0	0	0	0	0	0	0	0	0	0	0	0	0	0	0	0	0	0	0	0	0	0	0	0	0	0	0	0	0	0	0	0	0	0	0	0	0	0	0	0
1157	GADL1	0.481	2.9711	0	0	0.3592	0.6019	0	0.9939	1.0328	0.99	0	2.254	0.9538	1.5228	3.362	2.4449	0.8084	0	0	0	0	0	0.5586	0.5195	0.7332	0	1.7336	0	0.4511	0	0.6478	0	0	0	0	0	0	2.1603	1.7259	3.2512	0	0	5.2146	1.0337	0.9771	0	0	0
1158	KRTAP5-10	0	1.519	1.4195	5.7262	0.6465	0.6019	0	4.1178	0	0	0	0.9579	0	4.0649	2.9773	0	0	2.73	4.6229	0.836	0	0.4799	2.2578	0	2.9303	7.2848	2.2857	1.6938	1.6793	0	2.609	0.5436	2.4767	3.7616	3.0769	2.4365	0	1.8171	2.3657	0.6669	3.3632	0.9642	2.2902	1.0337	3.8151	0	1.0913	2.8642
1159	HLX	8.3794	7.5077	7.7621	5.3635	6.2026	7.9598	6.0739	6.2733	6.2637	7.5874	6.7991	8.0234	6.888	5.5686	7.6191	7.7379	7.2693	6.4741	6.5264	5.4525	8.28	7.7969	5.0714	7.4461	6.7498	8.003	6.2807	5.8853	6.1671	7.1513	9.4177	6.804	7.9623	4.5615	5.605	9.0846	5.9505	5.659	6.9623	8.1894	6.5733	7.4748	8.1746	8.4327	4.8623	7.0476	6.3143	6.6139
1160	QRSL1	8.256	8.388	8.3924	8.8324	8.5211	8.6198	8.7416	8.1801	8.9196	7.9912	8.9971	8.9399	9.2402	8.5213	8.712	8.8235	8.3165	7.6227	8.6393	8.0053	8.435	8.926	7.7715	8.4932	7.5578	8.401	8.5992	7.1831	8.4965	8.9383	7.8735	8.683	9.1822	8.132	9.7318	8.3282	9.1379	7.6213	9.6677	9.1942	8.544	9.5424	7.8067	9.0308	9.0572	7.7826	8.1393	8.4524
1161	VOPP1	9.3275	10.8741	9.8011	9.6423	10.2801	10.8079	11.1475	9.714	10.3721	9.5045	10.3875	10.7873	9.3423	9.4768	9.817	10.6856	9.4645	10.1623	10.0177	10.5907	10.9587	11.7844	10.2714	10.3449	10.4952	11.0687	9.2423	9.7193	10.2668	11.0997	11.0751	9.6272	9.0063	10.2092	9.3219	9.0705	9.8361	10.5444	10.0819	10.4154	9.6551	9.8554	9.7811	9.3622	9.2736	10.4038	10.3919	9.8252
1162	FCER1G	8.1694	9.5263	9.2364	6.4699	7.6742	10.7788	6.1513	5.9305	7.173	9.3572	9.9361	8.2985	7.2406	6.0156	8.048	9.77	7.4782	5.6924	7.6484	8.8039	8.1704	10.6839	5.943	10.0939	9.5028	8.6987	7.5352	4.3332	6.0198	10.6413	11.046	4.0888	4.3986	7.2396	8.7608	6.4217	8.6433	7.0674	8.1471	6.0686	9.0878	10.2107	8.1409	8.6382	6.1344	9.459	6.8047	6.7298
1163	AKR1B10	10.6267	6.9193	0.5047	4.8779	9.1047	6.3349	14.7319	5.1174	5.0171	4.4403	1.9549	6.1446	5.7152	12.3056	10.276	4.923	2.4615	4.373	7.0316	11.269	3.3357	10.1366	5.7537	0	10.0552	2.3289	15.5495	3.6432	6.9626	3.1281	0.6478	11.1136	5.5157	3.0938	9.3655	9.2485	2.4977	9.8523	7.1937	0.3717	6.5683	11.8175	5.2985	1.3622	6.7291	0.4486	3.1561	7.0333
1164	BTG3	9.5996	9.8144	9.3097	9.3046	9.8504	10.873	10.1081	8.8674	9.6759	9.3053	9.3823	10.6845	9.322	9.1254	10.2788	9.7882	9.1215	7.9563	9.6293	9.1513	10.1136	9.4156	10.2312	9.6561	9.5068	8.9364	9.3746	7.0503	10.9931	9.3447	8.7407	9.9417	8.5383	10.3011	9.4481	8.9572	7.493	10.709	9.3381	9.6375	9.9753	9.4571	9.6273	8.6866	9.6316	9.5951	9.6757	10.3607
1165	BTG2	16.473	10.5253	13.2331	13.959	11.8196	12.593	11.4661	11.6073	10.6074	11.9466	8.3456	9.879	10.9225	14.0169	14.6069	13.6879	13.2395	13.5073	13.5755	12.1194	9.4646	10.3277	12.0063	9.5731	10.2011	12.3651	12.8006	11.5356	12.1571	9.5615	11.832	14.8468	11.365	12.2352	11.977	11.5182	11.4258	12.1931	10.9372	13.4902	12.5883	10.9679	13.1223	12.1274	14.4594	10.9113	11.2343	12.2911
1166	AKR1B15	1.369	1.166	1.174	0	7.3105	6.5573	7.1241	3.3109	4.7062	4.3732	0.8356	0	3.7872	5.3607	1.2479	1.2225	0	0	2.3583	5.2291	2.1411	3.2153	2.2578	0	5.8894	0	8.953	2.5334	3.7918	0.6741	0.6478	10.0485	4.6813	3.7616	6.6545	4.9951	2.3855	5.7716	1.5091	1.4663	2.9941	8.3179	1.0784	1.0337	3.5427	0	6.1402	3.4371
1167	FAHD1	8.8481	10.0844	8.965	9.6626	9.0641	8.6848	10.3623	10.2248	9.8289	8.6717	8.0885	8.8776	8.6489	9.1712	9.4692	8.7775	9.5436	9.2792	8.9949	9.5439	9.5103	9.3836	8.9153	9.6104	8.8432	9.1354	9.8702	9.095	8.6923	8.7792	9.1462	10.1449	9.7851	8.4076	10.0032	9.4163	9.5289	8.5918	9.8214	7.6881	9.3024	10.1261	9.1942	8.2237	10.0173	8.956	9.1178	9.3776
1168	ZNF592	9.5996	9.9283	9.3361	9.799	10.2002	9.187	10.1831	10.0322	9.5263	10.1411	10.0737	10.2523	9.3499	10.2944	9.728	10.2334	9.6378	10.3182	9.6791	10.0219	9.5024	10.2263	10.192	10.032	10.0443	10.3978	9.606	11.0065	9.058	9.4394	10.2481	10.142	9.0089	10.3526	8.9373	10.0891	9.7921	9.9983	10.1159	10.7632	9.345	10.5755	9.964	9.7747	9.5056	9.447	10.1769	10.6312
1169	SLA2	2.5232	6.3105	5.6913	3.1883	4.7999	6.3532	2.3567	3.3109	2.6393	5.9345	7.329	7.5803	3.614	5.0044	5.1862	7.2236	2.646	2.73	6.0343	5.7336	3.0688	7.7554	3.3863	7.8609	7.3684	5.8159	6.2662	2.6108	2.2239	7.5953	6.6051	2.6985	3.6862	4.6723	4.7201	3.4207	5.1557	4.7977	3.8921	2.9558	5.6081	7.2042	5.5924	3.5845	3.0468	7.38	1.936	3.7022
1170	SNORA67	0	0	0.5047	2.0861	1.0913	1.6186	0	0.5809	1.3612	0	0.8356	1.9364	0.3921	0	0.7549	2.0397	0.8084	1.0888	0.4596	1.567	0.6494	0.8394	0.9602	2.0123	0.7332	0	0	0	0	1.4786	0.6478	0.9375	2.2182	0.7032	0.7452	3.2966	2.3855	1.5324	1.7259	0	0.7343	1.756	1.0784	0.6075	0.9771	1.0663	0	0
1171	C4orf36	3.5465	2.5791	1.8125	3.3113	3.8648	2.0377	3.2085	2.8963	2.3741	2.6835	3.6142	0	3.0327	2.6428	3.3129	4.3925	3.0897	2.3057	3.0883	4.8903	3.3357	2.9465	3.5112	2.9073	3.5356	0	2.8483	2.7543	1.5037	4.0431	2.1377	3.2772	2.2182	3.0938	3.8264	2.4365	4.7876	2.6697	2.4895	3.206	3.8011	2.4004	4.0007	1.0337	3.129	2.0984	2.1348	2.5645
1172	C4orf37	0	0	0	0.4914	0.3592	0.6019	0	0	0.6069	0	0	0	0	0.8068	1.0224	0	0	0	1.8586	1.1228	0	0.4799	0.5586	0	0	0	0	0.9693	0	0.6741	1.4331	0	0	0	0	0	0.5084	1.3659	0.9434	2.3545	0.4134	1.2789	0	0	0	1.0663	0.6464	0.8634
1173	C4orf34	9.013	8.7735	7.6642	8.0239	9.8245	8.4615	7.4542	8.0673	7.2091	9.082	8.0954	7.8865	7.3797	10.0774	9.4636	8.5889	8.5513	8.8462	9.2606	9.0266	9.3834	7.8935	8.7397	8.7428	8.5741	8.1328	9.8904	10.1454	8.9571	6.7417	7.8804	9.3451	8.2873	8.7878	7.9531	9.3476	9.1721	9.3807	7.5541	8.0218	9.6972	7.152	8.8753	8.4458	7.7123	7.8885	8.1679	8.4055
1174	C4orf35	0	0	0	0	0	0	0	0	0	0	0	0	0	0	0	0	0	0	0	0	0	0	0	0	0	0	0	0	0	0	0	0	0	0	0	0	0	0	0	0	0	0	0	0	0	0	0	0
1175	C4orf32	9.7189	6.5591	7.7897	7.7979	8.5065	8.0861	7.6593	8.231	6.8058	8.5192	7.694	5.982	8.9777	9.0682	8.8835	7.8505	10.3301	9.0081	7.6751	8.1197	8.3062	7.9475	6.4201	9.5608	7.6558	5.366	8.0219	8.2373	5.7902	8.0523	6.9207	10.5206	8.6007	7.8433	4.8611	9.6608	10.5909	8.7755	6.3617	7.677	9.3683	8.3645	8.4074	8.4283	8.4418	8.6332	8.9465	6.1199
1176	C4orf33	6.3458	7.5892	7.0946	8.9341	7.9247	7.2977	7.2891	7.7259	6.9653	7.0408	8.0102	6.5005	7.4458	7.9624	8.4859	7.6222	5.7029	7.9097	8.3943	8.0615	7.946	6.1785	8.558	7.3536	7.8505	7.6453	7.7216	7.5821	7.2329	6.7576	7.4465	7.3807	6.9035	6.9555	8.2856	7.8759	6.1439	8.4018	7.357	5.8435	8.3552	6.7096	6.4547	6.5334	7.5466	8.1008	8.1277	8.3631
1177	C4orf31	5.1787	6.2645	4.4276	1.5987	3.2874	3.2145	3.1427	1.5768	7.7406	2.9825	3.011	3.0943	3.2377	6.2467	6.1662	3.3694	2.4615	5.8274	5.1956	3.9925	3.9272	4.401	3.4501	4.2634	1.8675	4.4006	4.4029	4.2868	2.702	4.0431	1.708	4.4015	1.499	1.5283	2.3383	2.4365	3.4777	1.5324	8.3091	6.0812	3.5382	0.5612	4.5723	3.8166	2.5466	1.4975	3.4822	6.7036
1178	SRD5A3	7.2677	8.8259	8.9925	8.3715	10.024	8.928	9.1322	9.427	10.2448	9.4927	7.6173	9.0741	8.6319	10.0726	9.7297	8.7285	10.039	9.8357	9.2692	9.5333	10.0042	8.2923	10.618	10.1971	11.1915	9.3238	9.2442	9.5069	9.3542	7.7628	8.8079	9.3888	9.4142	9.708	10.6878	9.5238	8.952	10.7957	8.9536	8.7736	9.6815	10.3941	8.5554	9.8889	7.2303	9.0921	7.746	7.4797
1179	SRD5A2	0	0.6978	0	7.6426	3.9465	0.6019	0	0	1.0328	1.5716	1.2064	0	1.9302	3.2083	7.5253	0	1.7022	2.8476	2.13	5.3727	0.6494	1.9117	1.7502	0.9006	3.5356	0	0	1.5438	0.4511	0	1.4331	0	0.936	1.174	2.9564	6.0891	0	3.5899	1.7259	1.6121	8.1397	0	0	0	3.4175	0	4.6934	0.8634
1180	SRD5A1	5.3703	9.8302	6.9359	7.7579	8.7693	9.0584	9.2591	7.9037	7.4396	8.5668	8.8397	7.5516	9.5283	7.2372	7.6441	9.5404	9.1465	8.5897	7.5097	8.2685	8.611	8.9083	8.5343	7.3574	9.334	6.0746	10.0634	8.8186	8.656	8.5463	7.5592	7.4986	8.2532	8.8162	9.4149	6.9402	8.3465	9.6937	9.448	9.3749	8.5182	8.3974	7.856	7.1429	7.755	9.1702	9.0806	7.1405
1181	ZFP1	7.0136	8.0035	8.1266	7.2816	7.2688	7.4507	8.1549	8.0593	6.9161	6.887	7.5645	7.1913	7.9158	7.9796	6.955	7.7044	6.974	7.6753	7.4644	7.5106	7.1496	8.0943	7.6202	7.6867	6.8021	7.5632	7.0102	8.3948	9.5415	7.4554	6.2443	7.8699	8.2618	8.0317	7.3572	7.2556	8.3427	7.9395	7.3074	9.1283	7.6178	6.8411	7.4962	7.6285	7.5798	7.0555	7.5069	8.0562
1182	C4orf38	2.0586	3.8761	2.9449	3.3113	3.3285	2.209	3.3318	0.9939	2.9633	3.3039	3.3062	5.0046	0.7002	1.6996	2.8455	4.3616	0.8084	1.9326	2.13	3.4863	2.9676	2.1864	2.6325	3.3367	3.6916	3.4673	0	0	2.333	2.5272	3.811	2.0715	1.9029	0	4.8098	2.6544	1.1811	3.2506	2.081	2.9001	1.8696	0.9642	3.599	2.9648	0.9771	4.0283	2.8516	3.977
1183	C4orf39	4.0034	4.342	2.121	0.4914	0.6465	2.209	3.7405	1.7986	2.3741	2.7902	4.6014	3.382	4.5149	4.3825	1.7682	4.1966	1.3234	2.73	0.4596	0.4778	1.0956	2.5199	1.2741	1.451	3.6157	2.5922	2.0359	3.9715	1.0714	1.4786	3.6247	0.5436	0.936	0	2.8922	3.1608	1.6381	3.0454	4.4134	6.9211	1.7323	1.756	3.3065	1.0337	0.5698	0.4486	1.4308	0.3483
1184	HELLS	4.2026	6.241	7.4666	7.7821	7.7819	7.0039	8.3696	7.5192	7.8228	7.165	8.0102	8.6961	9.2842	6.1357	6.3956	8.3891	7.074	6.778	8.2665	9.0683	7.2063	8.6381	8.7253	9.1275	8.3582	6.7635	7.0015	6.957	8.1538	9.0134	5.2844	8.1741	7.5064	7.9276	7.8256	7.5555	8.8608	8.3937	7.8247	8.6703	8.5619	6.6287	7.2285	9.394	9.1731	8.3404	7.3052	8.7701
1185	ZCCHC3	8.6815	9.5882	9.0416	10.0713	9.6558	8.5053	8.935	10.5361	9.9874	8.7515	10.3815	9.368	10.4537	9.1148	9.0378	9.0867	9.5378	9.8924	9.2633	9.4105	8.7336	9.0244	9.4043	8.9094	8.9043	8.957	8.653	9.2696	9.7698	9.6741	9.1861	9.2786	10.2355	8.8656	8.6582	9.1032	10.0241	10.199	9.5141	10.4513	10.2072	7.539	9.1497	10.1711	10.1682	9.702	9.5798	9.4991
1186	FAM49A	7.9902	6.4193	8.3167	3.1883	5.7663	6.857	6.3466	4.8951	6.8259	6.8689	5.8777	5.7235	5.7822	6.1662	7.3958	6.6392	6.3732	4.5569	6.5952	5.4264	6.0402	7.549	4.8993	5.242	7.0385	5.0528	6.0638	7.6864	7.4208	7.2393	6.8157	7.5095	5.0023	7.3098	6.5174	4.634	4.4398	6.1568	5.2451	5.7755	4.9477	7.047	6.5605	9.2977	7.5943	8.1535	6.0197	6.4113
1187	FAM49B	8.6898	10.0408	10.8855	9.3635	10.0907	10.7622	11.2091	9.3131	10.0907	10.502	10.7276	9.879	10.7659	10.5309	9.9443	10.4921	10.1405	9.9739	9.9471	10.9088	10.6845	11.4364	10.7154	10.6143	10.1115	7.4681	9.8714	10.78	10.3824	11.8004	9.881	9.8251	10.2965	10.8198	9.6259	9.5965	11.5645	10.6665	10.2061	11.2894	10.269	10.6858	9.4229	11.437	12.5503	10.5784	10.0169	10.1078
1188	PDILT	0	0	0	0	0	0	0	0	0	0	0	0	0	0.4591	0	0	0	0	0	0	0	0	0	0	0	0	0	0	0	0	0	0	0	0	0	0	0	0	0	0.3717	0	0	0	0	0	0	0	0
1189	SNORD12	0	0	0	0	0	0	0	0	0	0	0	0	0	0	0	0	0	0	0	0	0	0	0	0	0	0	0	0	0	0	0	0	0	0	0	0	0	0	0	0	0	0	0	0	0	0	0	0
1190	SLC6A20	1.1291	2.4206	2.7788	0.4914	2.606	0.6019	0.8674	1.9908	7.9226	1.985	0.8356	5.8468	1.1695	3.0213	0.7549	5.4339	0.8084	1.4278	1.0879	1.567	3.9272	2.0556	1.9399	4.3881	0	3.4673	0	0.7125	2.1058	2.6691	1.0932	0	2.2182	1.8125	1.2341	1.4674	0.5084	0.3956	6.6204	2.1783	1.2185	0.5612	2.4454	2.5141	0.5698	0	3.2448	1.2421
1191	ZFP36L2	13.137	12.1842	12.1528	12.3489	12.91	13.8277	11.3486	11.6108	10.207	10.8996	12.8106	11.2733	11.9831	12.5107	13.0592	12.8285	11.9574	12.2699	13.3687	11.9305	11.8776	12.5808	10.95	11.1041	13.6472	12.68	11.3955	10.9591	10.4747	11.6044	11.6935	12.2207	11.8367	11.645	13.1641	12.3245	10.6364	11.6426	10.1608	9.4447	12.2325	12.0289	12.6571	11.4834	13.0117	11.6467	13.1034	11.8836
1192	GGA1	9.8941	9.8084	10.0211	10.6465	9.9556	10.5974	9.7182	11.0046	10.831	10.1864	9.8585	10.6366	10.0614	10.3042	10.4524	9.7875	10.6975	12.3335	11.3237	9.9303	10.5149	10.1417	10.5651	9.3698	10.081	11.3204	10.1308	10.0775	10.6365	9.7844	11.0797	11.0223	11.4227	10.0678	9.7748	12.1319	11.0122	9.8394	11.3162	10.6899	9.9052	10.5876	10.2723	10.7936	10.0193	10.3933	10.7675	11.2799
1193	C10orf99	0	0.6978	11.7875	12.7188	8.6826	2.6268	9.8302	9.6865	6.234	0	6.6643	0	5.8066	10.1633	11.2227	10.0122	12.3685	7.0475	12.5307	7.8495	0.6494	4.0348	10.6621	0.9006	8.5412	13.969	12.2181	5.7378	1.3037	3.3964	13.4172	10.3611	5.6265	7.6173	5.7297	9.9698	6.2113	6.0915	0	0.3717	10.1778	1.2789	7.3117	7.1376	9.6673	0	11.0353	10.4753
1194	GGA3	8.8944	9.8872	9.2434	10.0181	9.6163	9.6739	9.5443	9.7765	10.4377	10.1214	9.9567	9.5942	10.5709	10.0145	9.9692	10.348	9.595	10.138	10.6619	9.4819	9.217	9.8487	10.0062	9.9503	10.1831	9.7212	9.7532	10.0961	9.8051	9.9919	9.9815	9.9343	9.8832	10.186	9.7664	11.1128	10.027	10.1558	9.2728	10.5399	9.4616	9.6513	9.6334	9.8413	9.9665	10.041	10.4207	10.4243
1195	GGA2	9.8766	10.7551	10.7573	9.9675	9.7512	10.0071	10.2786	11.1602	10.4748	9.8936	10.4868	10.5711	10.2494	10.5973	11.1363	11.2301	9.6899	9.4907	10.5005	10.7199	10.0942	10.6181	10.4002	10.4194	10.2003	10.8225	10.2028	10.8036	11.1489	10.3653	10.7391	10.4577	10.7571	11.4936	10.6685	10.5376	10.7975	10.2652	10.3584	11.7116	10.2205	9.9106	10.0849	10.7704	10.7608	10.3285	10.86	11.5539
1196	C15orf48	3.2188	8.8239	9.1719	5.3348	9.416	11.1266	5.2672	10.4554	6.2735	10.1379	8.6842	5.1264	4.8941	9.1861	6.0735	10.6369	6.3732	7.7677	11.4694	9.0577	11.4561	9.5084	8.7461	7.4172	9.7994	9.4244	8.8765	7.0847	4.4055	9.2519	10.3729	6.2575	7.1553	9.2142	11.3913	9.5446	7.8847	8.0873	6.8799	4.431	8.6335	9.546	10.5299	9.282	11.1033	7.8929	9.7599	7.3385
1197	ZNF510	7.6328	8.2767	7.6003	6.0338	7.3284	6.509	7.0088	7.6026	6.7009	6.7549	7.7807	7.6699	6.9693	7.534	7.2174	7.0262	6.8385	8.2513	7.0274	7.8421	6.5582	7.4318	7.1391	7.3497	7.1967	6.418	7.0613	7.7086	8.2937	7.295	6.4824	6.6547	6.263	7.5219	7.009	7.7979	6.9288	8.0414	7.119	9.3595	7.1192	6.4122	7.6795	7.5338	7.1733	7.9494	7.3854	7.8046
1198	C10orf90	0	0	1.975	0	0.3592	0.6019	1.4053	0	1.854	0.5783	0.3351	0.9579	0.3921	3.5224	0.7549	0.9176	2.0019	1.9326	0	0	1.0956	0.4799	0	4.8667	1.2169	0	0.828	2.821	8.6309	1.1317	0	0.9375	5.8255	2.9836	0	0.9127	6.6959	0.7057	0.5475	0.6669	3.5382	4.2532	0	0.6075	5.9319	0	0.6464	2.692
1199	C10orf91	0.481	1.166	2.3751	3.6743	2.606	5.2967	4.6385	5.4799	3.5186	1.5716	2.3742	7.6292	4.3916	3.3739	2.0334	4.5649	3.9331	2.1312	3.9666	2.6995	2.472	0.4799	3.9245	1.8483	2.7991	2.0065	3.7445	1.9537	3.9714	4.9439	1.0932	2.7968	2.8861	6.1441	3.7193	4.0004	3.1744	0.9608	0	0	3.9633	4.0611	1.0784	1.8552	1.7745	1.6727	2.3095	3.4003
1200	C10orf93	0.481	1.519	0.5047	0	0	1.0252	2.1035	0	4.3837	0.99	0	0.9579	0	0.4591	0	0	0.8084	0	0	0	0.6494	1.1269	0	0	0	1.0043	0	0	1.9771	0.6741	0	0	0	0.7032	0.4202	0	0.5084	2.8061	0.9434	4.9113	0.9967	0	1.4155	0	0	0.7903	0.6464	0.8634
1201	C15orf40	7.1713	8.3417	6.8704	8.8801	7.3635	8.3057	8.2768	8.4349	8.4731	7.0569	7.6175	8.0948	7.273	7.8409	7.8146	7.9806	8.9307	7.8333	8.1205	8.5691	7.8137	7.8702	8.6861	7.3148	8.1587	8.7842	7.9706	6.9348	7.3609	7.2674	8.2897	7.9413	8.2661	7.8862	7.832	8.3556	8.9253	8.69	8.3423	8.7882	6.7921	7.6739	7.9401	7.9672	7.2209	7.7968	8.59	8.1688
1202	C15orf41	9.2722	8.1338	8.3186	7.6249	8.0267	7.4378	7.4059	8.2523	8.6978	8.8974	7.5863	8.6393	7.3661	7.5252	10.5369	7.8698	6.8002	7.1484	8.7629	9.3168	7.3338	7.7633	8.8679	6.6662	8.6186	6.418	8.0347	7.8309	7.959	7.3275	7.9777	8.2735	7.4396	7.7495	7.6951	7.4208	5.7612	8.0047	10.0813	8.9529	8.2109	7.1948	8.4538	7.6846	8.5257	7.402	9.0896	8.1057
1203	C10orf96	0	0	0	0	0	0	0	0	0	0	0	0	0	0	0	0	0	0	0	0	0	0	0	0	0	0	0	0	0	0	0	0	0	0	0	0	0	0	0	0.6669	0	0	0	0	0	0	0	0
1204	C15orf43	0	0	0	0	0	0	0	0.5809	0	0	0	0	0	2.1283	0	0	0	0	0	0	0	0	0	0	0	0	0	0	0	0	0	0	0	0	0	0	0	0	0	0	0	0	0	0	0	0	0	0
1205	SLC12A6	8.3866	9.3916	9.323	7.9902	11.2756	8.4889	10.1935	9.2351	7.9138	9.0488	8.6528	8.9457	9.5741	9.8914	10.2335	9.2688	7.1297	8.3594	9.5203	12.188	9.5144	9.1182	10.8526	8.0758	9.0104	8.1815	10.9566	10.084	9.7443	8.2988	8.8659	8.7214	7.8645	8.8022	9.1796	7.2898	7.7921	9.3593	8.6535	9.7329	9.2502	8.5018	8.4816	8.5587	9.5642	8.9755	10.6645	9.1914
1206	FHOD1	8.6073	8.8726	8.8545	8.461	9.7592	10.0606	9.4489	9.135	8.5804	9.4062	8.675	9.0594	8.6433	9.2821	8.4208	8.6492	8.6995	8.8013	8.1068	8.4068	9.5891	11.0559	8.7492	9.9376	8.7285	8.9512	8.1416	8.6454	8.0112	10.2766	9.5556	8.2257	8.9778	7.7154	9.7731	9.2103	8.4495	7.9706	9.421	10.1026	8.5453	9.4994	9.5673	10.7962	8.5906	9.1191	11.0984	8.9545
1207	FHOD3	10.1259	9.5396	8.4728	9.4656	10.9843	9.4032	10.2255	9.1789	8.4484	7.3551	9.1786	6.6297	6.8178	7.4805	7.5756	9.6931	8.0726	7.3005	8.7973	9.8405	10.3278	9.9735	10.4978	9.3584	7.6125	7.9155	7.8867	5.297	7.8869	10.4653	9.6141	7.9495	5.5996	5.3424	8.6314	7.2556	5.9603	7.5454	6.5931	8.8837	8.3741	6.7484	9.771	2.8646	8.9298	5.952	9.9794	9.6771
1208	ADH7	0.481	4.9474	0.8777	6.112	5.0295	0	11.4394	0	0	0	0	3.2453	0.7002	3.1486	3.9802	2.1878	0	6.5367	4.3584	8.3012	0.6494	3.8497	7.5455	0	3.8324	0	13.7475	4.9842	1.3037	0	4.956	0.5436	1.499	1.5283	10.4935	2.1797	0	4.3167	2.3657	0.912	0	0.5612	0	0	1.2944	0	0	0
1209	ADH6	1.369	0.6978	5.8979	4.327	0	0	1.614	0.9939	2.049	0.99	0.6069	0.9579	1.357	9.8724	2.6221	6.826	5.3512	4.9478	6.3452	1.7464	1.0956	0.8394	2.2578	0.5195	1.2169	1.0043	2.9958	4.4218	1.0714	1.1317	8.0473	1.501	6.3624	6.6292	1.0103	3.9186	3.9808	4.9818	3.8921	1.1213	4.1366	0	2.7134	10.4594	6.3032	0.4486	1.0913	7.8934
1210	ADH5	12.5945	11.7645	11.1369	12.0909	11.9361	10.6569	12.265	11.4683	11.4072	11.2906	11.0919	12.2531	11.2256	12.0963	11.4535	11.4653	12.9538	11.9176	11.1516	11.0687	12.3625	10.7439	11.594	10.7133	11.4384	10.4558	12.1484	11.274	11.0789	10.9776	12.3951	11.1181	11.1441	11.5305	10.7361	11.8273	12.0331	11.5493	12.1492	11.7198	11.3341	9.959	11.9525	11.2951	12.8908	11.347	10.642	11.918
1211	ADH4	1.369	0	2.4871	3.1883	0	1.6186	0	0	0.6069	5.0891	0	0	0	5.0702	0.7549	6.6898	0	4.3332	3.2103	0.836	0	0	4.0117	0	2.4946	2.8148	0	2.4515	0.4511	0.6741	10.225	0.5436	1.9029	0	2.2385	1.867	0	1.8171	1.2538	0	0	0	1.4155	0	1.2944	2.2163	0	7.8291
1212	C4orf6	0	0	0	2.4498	1.0913	0	0	0	0.6069	0	0.3351	0	2.2473	1.0868	4.4347	0.5306	0	0.6448	0	0.836	0.6494	0	0	0	0	2.5922	3.5671	3.0044	0	0	0	0.9375	0	0	3.6818	0	0	0	3.4186	0	0	0	0	0	1.5543	0.4486	1.0913	0
1213	C4orf7	0.481	10.6281	1.4195	0	0	4.7762	3.3318	7.3887	5.4897	0.5783	2.2207	0.9579	0.3921	6.5301	0.4263	9.7729	3.7837	0	2.5553	0	5.7514	5.9581	7.3833	0.9006	1.5786	3.915	8.2667	0.7125	1.0714	4.7659	3.3317	3.0569	1.499	0	0.4202	0	1.9846	0	3.1451	0.3717	0.7343	0.9642	7.8281	0.6075	1.5543	0.4486	1.0913	0.3483
1214	PKD1	13.3305	10.8606	10.2611	9.1075	9.579	9.1908	10.7595	11.0025	9.3901	10.4602	10.2594	10.7942	9.5951	10.5673	10.8165	10.8402	9.8167	10.5554	9.778	10.1071	10.0068	10.3893	10.0069	10.194	9.247	10.6215	10.5132	10.6746	12.3627	9.9237	10.3674	10.1897	10.1638	9.3537	10.6129	10.1587	8.973	8.955	10.7017	10.0188	9.6722	10.7418	11.6593	9.5249	9.1548	9.5931	10.7181	10.5919
1215	NRL	4.3588	3.7577	5.4797	5.7245	4.4753	6.0451	3.7843	4.9766	4.5539	4.1206	3.4891	4.9218	5.0158	4.769	5.0795	4.7823	3.3393	5.0079	5.2633	5.0109	4.8912	4.731	5.028	4.9764	5.097	7.0086	4.6456	4.1304	6.7532	4.2135	4.9398	4.9929	5.364	3.965	5.2175	5.3943	4.1106	5.9263	3.9454	6.0695	4.6993	4.2249	5.1636	6.2177	5.0088	5.0011	5.4841	5.1427
1216	GJC2	6.8648	4.9762	5.0182	4.0373	3.8648	4.8297	3.6486	4.5429	6.7922	5.3727	5.358	5.376	2.5071	6.757	5.9586	4.8801	4.4618	3.8032	2.955	3.6304	5.012	4.6928	4.7037	5.2254	4.9756	6.9155	5.1337	3.9418	5.7013	5.2676	7.3395	3.5267	5.5996	5.4291	3.9577	5.3476	3.3639	2.3508	4.3495	5.7122	3.8682	4.3573	6.6024	5.1732	2.2851	4.3711	3.6213	5.8599
1217	C4orf3	12.5601	11.8416	11.2228	11.2009	11.5631	11.0402	11.1776	11.4656	12.4185	11.5626	10.5961	11.558	11.209	11.2503	12.1629	11.1898	11.6231	11.1119	11.2074	10.9117	12.0364	11.9761	11.3298	12.7448	11.8179	11.3717	12.5827	10.8714	10.4484	10.4586	11.6613	12.1319	11.2721	11.5269	10.5183	11.139	10.838	11.9845	11.4941	11.2938	11.1563	11.1056	11.6396	10.3714	10.4651	11.5922	11.3085	11.3929
1218	GJC1	10.4392	8.6494	8.2685	3.4782	9.0504	6.509	8.3714	7.4636	8.6609	7.4918	9.6348	8.4617	8.6068	6.8301	7.654	8.739	8.6652	8.2216	6.1532	8.25	8.1503	9.077	8.3913	10.0024	6.8192	6.1785	7.5109	6.5235	9.4238	10.6059	8.084	7.1949	9.306	10.471	7.3393	7.955	8.7979	8.7451	8.2425	9.9895	6.5883	6.363	10.7596	9.5901	9.329	9.7979	8.386	7.309
1219	ZNF138	5.5394	7.1767	7.7978	7.5949	6.8968	7.4073	7.223	8.2593	6.7153	6.8193	7.0158	6.4701	7.9307	8.0239	7.6216	7.7764	8.6732	7.5464	8.554	7.1085	6.5495	5.9853	7.2282	6.2963	8.6734	6.3836	7.5048	8.7227	6.7078	7.2336	7.1851	8.2841	9.1196	7.6937	8.1548	8.5448	9.0464	8.7366	7.5291	8.6281	7.8367	7.5968	7.3117	8.2562	8.6335	6.9783	7.3951	7.4887
1220	PFKFB1	1.369	1.519	2.9449	1.5987	1.5747	2.5005	2.572	3.237	1.3612	2.7902	1.6286	1.5286	1.6719	0.4591	2.4513	3.4301	1.3234	1.4278	3.2103	3.2684	0	1.7518	2.8373	2.0123	2.6549	3.4673	0.828	3.1148	2.4345	1.4786	2.7371	2.593	3.8776	0	2.4317	3.2966	2.9561	3.1516	0.9434	0.3717	1.7323	2.2643	2.2902	2.5141	2.867	3.0521	4.0235	1.3998
1221	PRKACG	1.1291	0	0	0	0	0	0	0.9939	0	0	0	0	0	0	0	0	0	0	0.4596	0	0	0.4799	0	0.5195	0.7332	0	0	0	0	0	0	0	0	0	0	0	0	0.7057	0	0.3717	0	0	0	0	0	0	0	0
1222	SPRYD3	11.0657	11.1441	11.0595	10.4148	10.5788	10.6862	10.4341	10.5974	10.2404	10.8649	10.5445	10.0516	10.7911	10.5783	11.0447	10.5998	10.5426	10.284	10.8058	10.0323	10.6389	10.178	11.1732	9.9177	10.4906	10.465	10.445	11.5052	9.2284	10.6616	10.7633	9.9984	9.8493	10.3909	10.6446	9.318	9.8652	9.4649	10.4897	8.9674	10.4721	10.8003	11.1127	8.7121	9.7701	10.139	10.8904	10.5817
1223	PRKACA	11.2271	10.7278	11.1277	11.3603	10.8013	10.5848	9.8005	11.0164	10.389	10.929	11.0433	10.9026	10.896	10.5338	10.8394	10.2135	10.6246	10.6291	11.0681	10.6281	11.3529	11.0965	10.9824	11.7263	12.0633	10.5728	11.3034	11.1316	11.2452	10.7096	11.7063	10.7403	11.1511	11.144	10.2078	11.6345	10.5605	11.1469	10.9929	11.2241	11.2808	10.2342	11.0491	10.7482	10.5013	10.978	10.9628	10.9398
1224	ERICH1	8.2983	7.8092	7.6003	7.5075	8.0774	8.2955	9.0337	7.942	8.3103	7.7449	6.7544	8.0182	8.68	7.255	8.4164	7.8281	7.5494	8.2405	7.9988	8.294	8.1647	7.4086	7.0074	7.4533	7.9153	7.9215	7.3895	8.022	7.683	8.5137	8.44	8.2798	7.584	7.6937	7.5801	7.1698	8.3257	7.6978	8.332	8.6345	8.7121	7.4864	8.1151	7.7387	9.0227	8.8866	8.4005	7.5425
1225	NUAK2	4.8628	8.5666	6.2708	3.9261	7.2067	9.6767	9.6657	7.2119	8.0276	7.9429	9.1682	7.6361	8.1175	7.4684	9.1933	8.0692	5.2971	9.3508	6.779	9.1573	6.0151	9.3578	7.0492	9.6814	7.6605	5.6809	10.5009	6.6754	7.5078	10.1829	7.3891	5.8966	5.9585	5.5306	8.6727	4.288	5.3918	6.8946	5.5594	6.1897	7.2317	9.8591	6.9781	10.1599	4.2417	6.6983	7.8309	8.8031
1226	PRKACB	11.7771	8.8591	10.7108	10.7367	10.9968	8.9807	9.0958	10.0004	8.952	9.3452	9.3474	10.031	10.629	11.3077	10.3531	9.7589	10.7923	9.7693	9.6031	9.5371	10.365	9.7013	9.6777	9.5025	9.7459	7.716	10.2704	9.5385	9.4746	9.5863	8.65	8.5449	7.2098	8.6703	9.7814	8.7744	9.2583	9.3072	8.5161	10.2238	9.7212	9.2697	10.6229	9.1957	8.8623	10.0653	10.4455	9.0235
1227	PSMB7	10.5609	11.7253	11.3392	11.2922	11.4701	11.9933	11.3406	11.4041	12.6035	11.2121	11.974	11.8774	11.101	9.7883	10.8893	10.5646	11.4728	10.4536	10.9298	11.4734	11.7972	11.2861	10.3172	11.9723	11.868	12.656	11.3583	10.3621	11.8142	11.3918	11.5792	10.5462	12.2624	11.791	10.5502	12.1145	11.71	11.1506	11.7631	12.2822	11.1357	11.7249	10.6981	12.1054	11.1504	12.3217	11.1828	10.8284
1228	PSMB6	10.8771	10.5489	11.1417	12.3626	11.1821	12.0437	10.8617	11.0862	12.5914	11.5326	11.2653	10.9026	11.6071	10.9044	10.8475	10.8072	11.5802	10.4337	10.9441	10.8006	11.2979	11.2681	10.5226	11.5911	12.1239	12.2405	11.5587	10.9381	11.3443	11.2285	11.5319	10.7472	12.4203	11.6708	10.6522	11.4212	11.7328	11.2852	11.6803	10.658	10.7689	11.7921	11.3267	11.901	10.8982	11.1257	10.9706	10.0346
1229	PSMB5	10.6862	11.1269	11.6538	12.0936	11.4946	12.766	11.6244	11.4628	12.1769	11.1964	10.995	11.3015	11.7406	11.0966	10.8504	11.0956	11.0486	11.6134	11.1042	11.0613	11.4221	11.8375	11.3867	11.8508	11.573	11.0544	11.1854	11.0425	11.9467	11.7409	11.2485	11.2932	11.9278	11.3392	11.0986	10.8664	11.4761	11.2479	12.2046	11.7668	11.3424	12.2613	11.591	12.0202	11.9651	11.564	11.3681	10.764
1230	C14orf119	9.5471	10.2498	9.9563	11.058	10.0001	11.4032	10.1964	10.1054	10.4911	9.5808	9.7809	9.8276	9.5875	10.0098	10.1737	9.7663	9.8287	10.6271	9.9003	10.1605	10.2315	10.5426	10.2146	10.5032	9.6421	10.7769	10.1846	9.2478	9.5055	10.4768	10.1334	9.9504	10.47	9.8326	9.6887	9.9583	10.091	10.1478	10.2619	10.1171	10.392	10.4556	10.469	10.461	10.7142	10.0485	9.9689	10.1663
1231	PSMB3	10.4442	11.3832	10.918	12.6675	10.9974	13.0914	11.5057	11.6078	13.4993	11.691	12.2141	10.9968	11.5721	10.9732	10.9952	11.716	11.4173	10.974	11.755	10.7203	11.8166	11.5541	11.3417	11.7393	12.2083	13.1889	11.1627	10.8363	11.6748	11.6535	12.8054	10.5946	13.3745	11.7519	12.0137	12.1949	11.9244	11.5427	11.9108	11.0602	11.8935	12.0205	11.6363	12.5143	11.6875	11.9944	11.8408	11.5643
1232	PSMB2	10.3418	11.7058	11.4104	11.6762	11.4452	11.5223	11.5639	11.7322	11.624	12.0156	11.9906	11.2837	11.6936	10.9227	10.8247	11.069	11.1097	10.8497	11.2871	11.2852	11.6518	11.7148	11.6997	11.9667	12.2732	11.3552	11.0465	10.3953	11.6068	11.4532	10.9743	11.2256	12.1865	11.8411	11.6416	11.2451	10.8213	11.2306	11.4202	11.614	11.579	11.8194	10.7607	11.6091	11.1459	11.87	11.7416	11.1578
1233	PSMB1	11.3814	11.8246	11.6585	12.6887	11.5726	12.4855	11.7468	11.3151	12.8867	11.5319	12.1437	11.8933	11.9781	11.2899	11.558	11.3249	11.8092	10.4518	11.5921	11.1409	11.9059	11.2912	11.0506	12.7854	11.5948	12.6698	11.7331	10.7629	11.8809	12.0402	11.9999	11.6946	12.4564	11.6811	11.3235	11.7664	12.2038	11.0194	12.3228	11.951	11.4073	11.8859	11.4227	11.7859	11.0941	11.5116	11.5792	11.6254
[truncated: 19,297 more rows]
[truncated: 378 more columns]
