# Supplementary material for: Identification of Microenvironment-Related Prognostic Genes in Bladder Cancer Based on Gene Expression Profile
Source: Front Genet. 2019 Nov 22;10:1187. doi: 10.3389/fgene.2019.01187 (PMC6883806; doi:10.3389/fgene.2019.01187)
Supplement: Supplementary file 7 [file DataSheet_7.zip › TCGAphoentypedata.csv]

	X_EVENT	X_INTEGRATION	OS.time	OS	OS.unit	X_PANCAN_CNA_PANCAN_K8	X_PANCAN_Cluster_Cluster_PANCAN	X_PANCAN_DNAMethyl_BLCA	X_PANCAN_DNAMethyl_PANCAN	X_PANCAN_RPPA_PANCAN_K8	X_PANCAN_UNC_RNAseq_PANCAN_K16	X_PANCAN_miRNA_PANCAN	X_PANCAN_mirna_BLCA	X_PANCAN_mutation_PANCAN	X_PATIENT	RFS.time	RFS	RFS.unit	X_TIME_TO_EVENT	X_TIME_TO_EVENT_UNIT	X_cohort	X_primary_disease	X_primary_site	additional_pharmaceutical_therapy	additional_radiation_therapy	additional_surgery_locoregional_procedure	additional_treatment_completion_success_outcome	age_at_initial_pathologic_diagnosis	age_began_smoking_in_years	anatomic_neoplasm_subdivision	bcr_followup_barcode	bcr_patient_barcode	bcr_sample_barcode	bladder_carcinoma_extracapsular_extension_status	cancer_diagnosis_cancer_type_icd9_text_name	chemical_exposure_text	clinical_T	complete_response_observed	days_to_additional_surgery_metastatic_procedure	days_to_birth	days_to_collection	days_to_death	days_to_initial_pathologic_diagnosis	days_to_last_followup	days_to_new_tumor_event_additional_surgery_procedure	days_to_new_tumor_event_after_initial_treatment	diagnosis_subtype	disease_code	disease_extracapsular_extension_ind_3
TCGA.2F.A9KO.01	1	TCGA-2F-A9KO-01	734	1	days										TCGA-2F-A9KO	651	1	days	734	days	TCGA Bladder Cancer (BLCA)	bladder urothelial carcinoma	Bladder	NO	NO		Progressive Disease	63	20	Wall Posterior	TCGA-2F-A9KO-F66753	TCGA-2F-A9KO	TCGA-2F-A9KO-01A						NA	-23323	2168	734	0	678	NA	651	Non-Papillary		NO
TCGA.2F.A9KP.01	1	TCGA-2F-A9KP-01	364	1	days										TCGA-2F-A9KP	NA	NA	days	364	days	TCGA Bladder Cancer (BLCA)	bladder urothelial carcinoma	Bladder					66	15	Wall Lateral		TCGA-2F-A9KP					T2		NA	-24428	NA	364	0		NA	NA	Non-Papillary		YES
TCGA.2F.A9KQ.01	0	TCGA-2F-A9KQ-01	2886	0	days										TCGA-2F-A9KQ	2886	0	days	2886	days	TCGA Bladder Cancer (BLCA)	bladder urothelial carcinoma	Bladder				Complete Response	69	NA	Bladder - NOS	TCGA-2F-A9KQ-F70183	TCGA-2F-A9KQ	TCGA-2F-A9KQ-01A				TX		NA	-25259	2470		0	2886	NA	NA	Non-Papillary
TCGA.2F.A9KR.01	1	TCGA-2F-A9KR-01	3183	1	days										TCGA-2F-A9KR	3086	1	days	3183	days	TCGA Bladder Cancer (BLCA)	bladder urothelial carcinoma	Bladder	NO	YES		Progressive Disease	59	NA	Bladder - NOS	TCGA-2F-A9KR-F65553	TCGA-2F-A9KR	TCGA-2F-A9KR-01A				T2		NA	-21848	4919	3183	0	3148	3130	3086	Non-Papillary
TCGA.2F.A9KT.01	0	TCGA-2F-A9KT-01	3314	0	days										TCGA-2F-A9KT	3314	0	days	3314	days	TCGA Bladder Cancer (BLCA)	bladder urothelial carcinoma	Bladder				Complete Response	83	30	Wall Posterior	TCGA-2F-A9KT-F70184	TCGA-2F-A9KT	TCGA-2F-A9KT-01A				T2		NA	-30520	2898		0	3314	NA	NA	Non-Papillary
TCGA.2F.A9KW.01	1	TCGA-2F-A9KW-01	254	1	days										TCGA-2F-A9KW	85	1	days	254	days	TCGA Bladder Cancer (BLCA)	bladder urothelial carcinoma	Bladder	NO	YES		Progressive Disease	67	NA	Bladder - NOS	TCGA-2F-A9KW-F65557	TCGA-2F-A9KW	TCGA-2F-A9KW-01A				T2		NA	-24703	56	254	0	147	NA	85	Non-Papillary
TCGA.4Z.AA7M.01	0	TCGA-4Z-AA7M-01	495	0	days										TCGA-4Z-AA7M	495	0	days	495	days	TCGA Bladder Cancer (BLCA)	bladder urothelial carcinoma	Bladder				Complete Response	65	16	Bladder - NOS	TCGA-4Z-AA7M-F68181	TCGA-4Z-AA7M	TCGA-4Z-AA7M-01A		Bladder|Uterine		T2		NA	-23817	172		0	495	NA	NA	Non-Papillary
TCGA.4Z.AA7N.01	1	TCGA-4Z-AA7N-01	1367	1	days										TCGA-4Z-AA7N	1367	0	days	1367	days	TCGA Bladder Cancer (BLCA)	bladder urothelial carcinoma	Bladder					65	NA	Bladder - NOS	TCGA-4Z-AA7N-F67025	TCGA-4Z-AA7N	TCGA-4Z-AA7N-01A				T2		NA	-24090	1347	1367	0	655	NA	NA	Non-Papillary
TCGA.4Z.AA7O.01	0	TCGA-4Z-AA7O-01	512	0	days										TCGA-4Z-AA7O	512	0	days	512	days	TCGA Bladder Cancer (BLCA)	bladder urothelial carcinoma	Bladder				Complete Response	64	NA	Wall Lateral	TCGA-4Z-AA7O-F68184	TCGA-4Z-AA7O	TCGA-4Z-AA7O-01A						NA	-23645	189		0	512	NA	NA	Papillary
TCGA.4Z.AA7Q.01	1	TCGA-4Z-AA7Q-01	510	1	days										TCGA-4Z-AA7Q	510	0	days	510	days	TCGA Bladder Cancer (BLCA)	bladder urothelial carcinoma	Bladder					79	27	Wall NOS		TCGA-4Z-AA7Q	TCGA-4Z-AA7Q-01A		Gallbladder		T3a		NA	-28981	518	510	0		NA	NA	Non-Papillary
TCGA.4Z.AA7R.01	1	TCGA-4Z-AA7R-01	522	1	days										TCGA-4Z-AA7R	522	0	days	522	days	TCGA Bladder Cancer (BLCA)	bladder urothelial carcinoma	Bladder				Partial Response	73	NA	Bladder - NOS	TCGA-4Z-AA7R-F68158	TCGA-4Z-AA7R	TCGA-4Z-AA7R-01A				T2a		NA	-26781	1189	522	0	493	NA	NA	Papillary
TCGA.4Z.AA7S.01	1	TCGA-4Z-AA7S-01	1064	1	days										TCGA-4Z-AA7S	1064	0	days	1064	days	TCGA Bladder Cancer (BLCA)	bladder urothelial carcinoma	Bladder					66	NA	Bladder - NOS		TCGA-4Z-AA7S	TCGA-4Z-AA7S-01A				T2a		NA	-24111	1190	1064	0		NA	NA	Non-Papillary		NO
TCGA.4Z.AA7W.01	0	TCGA-4Z-AA7W-01	840	0	days										TCGA-4Z-AA7W	840	0	days	840	days	TCGA Bladder Cancer (BLCA)	bladder urothelial carcinoma	Bladder				Progressive Disease	55	NA	Bladder - NOS	TCGA-4Z-AA7W-F68133	TCGA-4Z-AA7W	TCGA-4Z-AA7W-01A				T2a		NA	-20424	518		0	840	NA	NA	Non-Papillary
TCGA.4Z.AA7Y.01	0	TCGA-4Z-AA7Y-01	1522	0	days										TCGA-4Z-AA7Y	1522	0	days	1522	days	TCGA Bladder Cancer (BLCA)	bladder urothelial carcinoma	Bladder				Complete Response	60	NA	Bladder - NOS	TCGA-4Z-AA7Y-F68748	TCGA-4Z-AA7Y	TCGA-4Z-AA7Y-01A		Lung/Bronchus|Leukemia-NOS		T2a		NA	-22056	1172		0	1522	NA	NA	Papillary
TCGA.4Z.AA80.01	1	TCGA-4Z-AA80-01	19	1	days										TCGA-4Z-AA80	19	0	days	19	days	TCGA Bladder Cancer (BLCA)	bladder urothelial carcinoma	Bladder					73	15	Bladder - NOS		TCGA-4Z-AA80	TCGA-4Z-AA80-01A				T1		NA	-26873	612	19	0		NA	NA	Papillary		NO
TCGA.4Z.AA81.01	1	TCGA-4Z-AA81-01	1270	1	days										TCGA-4Z-AA81	1270	0	days	1270	days	TCGA Bladder Cancer (BLCA)	bladder urothelial carcinoma	Bladder				Complete Response	80	NA	Bladder - NOS	TCGA-4Z-AA81-F67082	TCGA-4Z-AA81	TCGA-4Z-AA81-01A				T2		NA	-29457	1400	1270	0	710	NA	NA	Papillary
TCGA.4Z.AA82.01	1	TCGA-4Z-AA82-01	1556	1	days										TCGA-4Z-AA82	NA	NA	days	1556	days	TCGA Bladder Cancer (BLCA)	bladder urothelial carcinoma	Bladder				Progressive Disease	59	NA	Bladder - NOS	TCGA-4Z-AA82-F67028	TCGA-4Z-AA82	TCGA-4Z-AA82-01A				T2		NA	-21893	1384	1556	0	1538	NA	NA	Non-Papillary		NO
TCGA.4Z.AA83.01	0	TCGA-4Z-AA83-01	2024	0	days										TCGA-4Z-AA83	2024	0	days	2024	days	TCGA Bladder Cancer (BLCA)	bladder urothelial carcinoma	Bladder				Complete Response	52	NA	Bladder - NOS	TCGA-4Z-AA83-F68761	TCGA-4Z-AA83	TCGA-4Z-AA83-01A			Not specified	T2		NA	-19280	1701		0	2024	NA	NA	Papillary
TCGA.4Z.AA84.01	0	TCGA-4Z-AA84-01	460	0	days										TCGA-4Z-AA84	460	0	days	460	days	TCGA Bladder Cancer (BLCA)	bladder urothelial carcinoma	Bladder					61	16	Bladder - NOS	TCGA-4Z-AA84-F67019	TCGA-4Z-AA84	TCGA-4Z-AA84-01A				T1	NO	NA	-22397	1880		0	460	NA	NA	Papillary		NO
TCGA.4Z.AA86.01	1	TCGA-4Z-AA86-01	311	1	days										TCGA-4Z-AA86	311	0	days	311	days	TCGA Bladder Cancer (BLCA)	bladder urothelial carcinoma	Bladder				Progressive Disease	66	NA	Bladder - NOS	TCGA-4Z-AA86-F67027	TCGA-4Z-AA86	TCGA-4Z-AA86-01A				T2		NA	-24465	1466	311	0	270	NA	NA	Non-Papillary		NO
TCGA.4Z.AA87.01	0	TCGA-4Z-AA87-01	1454	0	days										TCGA-4Z-AA87	221	1	days	1454	days	TCGA Bladder Cancer (BLCA)	bladder urothelial carcinoma	Bladder	YES	NO		Stable Disease	72	NA	Bladder - NOS	TCGA-4Z-AA87-F67087	TCGA-4Z-AA87	TCGA-4Z-AA87-01A				T4a		NA	-26430	1159		0	1454	NA	221	Non-Papillary
TCGA.4Z.AA89.01	0	TCGA-4Z-AA89-01	902	0	days										TCGA-4Z-AA89	885	1	days	902	days	TCGA Bladder Cancer (BLCA)	bladder urothelial carcinoma	Bladder	YES	YES		Progressive Disease	60	NA	Bladder - NOS	TCGA-4Z-AA89-F68135	TCGA-4Z-AA89	TCGA-4Z-AA89-01A		Prostate|Rectum		TX		NA	-22271	763		0	902	NA	885	Papillary
TCGA.5N.A9KI.01	1	TCGA-5N-A9KI-01	76	1	days										TCGA-5N-A9KI	76	0	days	76	days	TCGA Bladder Cancer (BLCA)	bladder urothelial carcinoma	Bladder					76	18	Bladder - NOS		TCGA-5N-A9KI	TCGA-5N-A9KI-01A				T4a		NA	-27777	903	76	0		NA	NA	Non-Papillary
TCGA.5N.A9KM.01	1	TCGA-5N-A9KM-01	530	1	days										TCGA-5N-A9KM	NA	NA	days	530	days	TCGA Bladder Cancer (BLCA)	bladder urothelial carcinoma	Bladder					73	NA	Bladder - NOS|Dome|Wall Lateral|Wall Posterior		TCGA-5N-A9KM					T4a		NA	-26906	NA	530	0		NA	NA	Non-Papillary
TCGA.BL.A0C8.01	0	TCGA-BL-A0C8-01	1219	0	days	Squamous	C8-BLCA	cluster 4	Cluster 6	BRCA basal-like c6	BLCA nonsquamous-like c1	miRNA cluster 5	cluster 1	mutation c1uster 9	TCGA-BL-A0C8	1219	0	days	1219	days	TCGA Bladder Cancer (BLCA)	bladder urothelial carcinoma	Bladder	YES	NO		Stable Disease	73	13	Dome	TCGA-BL-A0C8-F32668	TCGA-BL-A0C8	TCGA-BL-A0C8-01A						NA	-26819	213		0	1219	630	630	Non-Papillary	FPPP
TCGA.BL.A13I.01	1	TCGA-BL-A13I-01	223	1	days	Kirc+	C2-Squamous-like	cluster 1	Cluster 5	KIRC-like c1	RNA cluster 2	miRNA cluster 4	cluster 4	mutation c1uster 9	TCGA-BL-A13I	NA	NA	days	223	days	TCGA Bladder Cancer (BLCA)	bladder urothelial carcinoma	Bladder			NO	Progressive Disease	57	27	Bladder - NOS	TCGA-BL-A13I-F8516	TCGA-BL-A13I	TCGA-BL-A13I-01A						NA	-20885	127	223	0		NA	216	Non-Papillary	FPPP
TCGA.BL.A13J.01	1	TCGA-BL-A13J-01	81	1	days	High	C8-BLCA	cluster 2	Cluster 6	BRCA basal-like c6	BLCA nonsquamous-like c1	miRNA cluster 5	cluster 2	mutation cluster 5	TCGA-BL-A13J	NA	NA	days	81	days	TCGA Bladder Cancer (BLCA)	bladder urothelial carcinoma	Bladder				Stable Disease	65	25	Wall Posterior	TCGA-BL-A13J-F8341	TCGA-BL-A13J	TCGA-BL-A13J-01A		Lung/Bronchus	Benzine & Methylene Chloride			NA	-23927	246	81	0		NA	NA	Papillary	FPPP	YES
TCGA.BL.A13J.11	1	TCGA-BL-A13J-11	81	1	days		C8-BLCA							mutation cluster 5	TCGA-BL-A13J	NA	NA	days	81	days	TCGA Bladder Cancer (BLCA)	bladder urothelial carcinoma	Bladder				Stable Disease	65	25	Wall Posterior	TCGA-BL-A13J-F8341	TCGA-BL-A13J			Lung/Bronchus	Benzine & Methylene Chloride			NA	-23927	NA	81	0		NA	NA	Papillary	FPPP	YES
TCGA.BL.A3JM.01	1	TCGA-BL-A3JM-01	205	1	days	High	C8-BLCA	cluster 4	Cluster 6	BRCA basal-like c6	RNA cluster 3	miRNA c1uster 9	cluster 4	mutation cluster 5	TCGA-BL-A3JM	111	1	days	205	days	TCGA Bladder Cancer (BLCA)	bladder urothelial carcinoma	Bladder		YES	YES	Progressive Disease	62	14	[Discrepancy]	TCGA-BL-A3JM-F29755	TCGA-BL-A3JM	TCGA-BL-A3JM-01A						185	-23000	513	205	0		NA	111
TCGA.BL.A5ZZ.01	0	TCGA-BL-A5ZZ-01	377	0	days										TCGA-BL-A5ZZ	242	1	days	377	days	TCGA Bladder Cancer (BLCA)	bladder urothelial carcinoma	Bladder	YES	NO		Progressive Disease	80	38	Wall Posterior	TCGA-BL-A5ZZ-F51337	TCGA-BL-A5ZZ							NA	-29247	NA		0	377	NA	242	Papillary
TCGA.BT.A0S7.01	1	TCGA-BT-A0S7-01	200	1	days	COAD-READ	C2-Squamous-like	cluster 3	Low purity c2	BRCA basal-like c6	BLCA nonsquamous-like c1	miRNA cluster 11	cluster 3	mutation c1uster 9	TCGA-BT-A0S7	200	0	days	200	days	TCGA Bladder Cancer (BLCA)	bladder urothelial carcinoma	Bladder				Progressive Disease	75	NA	Bladder - NOS	TCGA-BT-A0S7-F19474	TCGA-BT-A0S7	TCGA-BT-A0S7-01A						NA	-27533	1210	200	0		NA	NA	Non-Papillary
TCGA.BT.A0YX.01	1	TCGA-BT-A0YX-01	400	1	days	Kirc+	C2-Squamous-like	cluster 1	Cluster 14 (HNSC)	BRCA basal-like c6	squamous-like c4	miRNA cluster 11	cluster 3	mutation cluster 7	TCGA-BT-A0YX	326	1	days	400	days	TCGA Bladder Cancer (BLCA)	bladder urothelial carcinoma	Bladder	YES		NO	Progressive Disease	70	NA	Bladder - NOS	TCGA-BT-A0YX-F19473	TCGA-BT-A0YX	TCGA-BT-A0YX-01A	Extensive	Prostate|Colon	None known	T3b		NA	-25570	296	400	0	363	NA	326	Non-Papillary		YES
TCGA.BT.A20J.01	1	TCGA-BT-A20J-01	579	1	days	High	C8-BLCA	cluster 1	Cluster 5	BRCA basal-like c6	RNA cluster 5	miRNA cluster 5	cluster 1	mutation cluster 8	TCGA-BT-A20J	254	1	days	579	days	TCGA Bladder Cancer (BLCA)	bladder urothelial carcinoma	Bladder	NO	NO		Progressive Disease	75	NA	Wall Posterior	TCGA-BT-A20J-F44711	TCGA-BT-A20J	TCGA-BT-A20J-01A				T2b		NA	-27646	4466	579	0		NA	254	Non-Papillary
TCGA.BT.A20J.11	1	TCGA-BT-A20J-11	579	1	days		C8-BLCA							mutation cluster 8	TCGA-BT-A20J	254	1	days	579	days	TCGA Bladder Cancer (BLCA)	bladder urothelial carcinoma	Bladder	NO	NO		Progressive Disease	75	NA	Wall Posterior	TCGA-BT-A20J-F44711	TCGA-BT-A20J	TCGA-BT-A20J-11A				T2b		NA	-27646	4466	579	0		NA	254	Non-Papillary
TCGA.BT.A20N.01	1	TCGA-BT-A20N-01	795	1	days	High	C8-BLCA	cluster 2	Cluster 6	BRCA basal-like c6	BLCA nonsquamous-like c1	miRNA cluster 12	cluster 1	mutation cluster 8	TCGA-BT-A20N	795	0	days	795	days	TCGA Bladder Cancer (BLCA)	bladder urothelial carcinoma	Bladder				Progressive Disease	72	NA	Trigone	TCGA-BT-A20N-F44718	TCGA-BT-A20N	TCGA-BT-A20N-01A				T3a		NA	-26456	2955	795	0		NA	NA	Non-Papillary
TCGA.BT.A20N.11	1	TCGA-BT-A20N-11	795	1	days		C8-BLCA							mutation cluster 8	TCGA-BT-A20N	795	0	days	795	days	TCGA Bladder Cancer (BLCA)	bladder urothelial carcinoma	Bladder				Progressive Disease	72	NA	Trigone	TCGA-BT-A20N-F44718	TCGA-BT-A20N	TCGA-BT-A20N-11A				T3a		NA	-26456	2955	795	0		NA	NA	Non-Papillary
TCGA.BT.A20O.01	1	TCGA-BT-A20O-01	370	1	days	Kirc+	C2-Squamous-like	cluster 1	Cluster 5	BRCA basal-like c6	RNA cluster 2	miRNA cluster 4	cluster 4	mutation cluster 3	TCGA-BT-A20O	315	1	days	370	days	TCGA Bladder Cancer (BLCA)	bladder urothelial carcinoma	Bladder	NO	YES		Progressive Disease	75	NA	Wall Lateral	TCGA-BT-A20O-F44814	TCGA-BT-A20O	TCGA-BT-A20O-01A				T3a		NA	-27534	2702	370	0		NA	315	Non-Papillary
TCGA.BT.A20P.01	1	TCGA-BT-A20P-01	544	1	days	High	C8-BLCA	cluster 4	Cluster 5	BRCA basal-like c6	BLCA nonsquamous-like c1	miRNA c1uster 10	cluster 1	mutation c1uster 9	TCGA-BT-A20P	NA	NA	days	544	days	TCGA Bladder Cancer (BLCA)	bladder urothelial carcinoma	Bladder					81	NA		TCGA-BT-A20P-F44822	TCGA-BT-A20P	TCGA-BT-A20P-01A				T3a		NA	-29634	2270	544	0		NA	NA	Non-Papillary
TCGA.BT.A20P.11	1	TCGA-BT-A20P-11	544	1	days		C8-BLCA							mutation c1uster 9	TCGA-BT-A20P	NA	NA	days	544	days	TCGA Bladder Cancer (BLCA)	bladder urothelial carcinoma	Bladder					81	NA		TCGA-BT-A20P-F44822	TCGA-BT-A20P	TCGA-BT-A20P-11A				T3a		NA	-29634	2270	544	0		NA	NA	Non-Papillary
TCGA.BT.A20Q.01	1	TCGA-BT-A20Q-01	593	1	days	COAD-READ	C8-BLCA	cluster 2	Cluster 5	BRCA basal-like c6	BLCA nonsquamous-like c1	miRNA cluster 5	cluster 2	mutation c1uster 9	TCGA-BT-A20Q	NA	NA	days	593	days	TCGA Bladder Cancer (BLCA)	bladder urothelial carcinoma	Bladder	NO	NO		Progressive Disease	73	NA		TCGA-BT-A20Q-F44829	TCGA-BT-A20Q	TCGA-BT-A20Q-01A				T3b		NA	-26778	1898	593	0		NA	NA	Non-Papillary
TCGA.BT.A20Q.11	1	TCGA-BT-A20Q-11	593	1	days		C8-BLCA							mutation c1uster 9	TCGA-BT-A20Q	NA	NA	days	593	days	TCGA Bladder Cancer (BLCA)	bladder urothelial carcinoma	Bladder	NO	NO		Progressive Disease	73	NA		TCGA-BT-A20Q-F44829	TCGA-BT-A20Q					T3b		NA	-26778	NA	593	0		NA	NA	Non-Papillary
TCGA.BT.A20R.01	1	TCGA-BT-A20R-01	154	1	days	Squamous	C8-BLCA	cluster 3	Cluster 5	BRCA basal-like c6	BLCA nonsquamous-like c1	miRNA cluster 5	cluster 4	mutation cluster 2	TCGA-BT-A20R	NA	NA	days	154	days	TCGA Bladder Cancer (BLCA)	bladder urothelial carcinoma	Bladder					79	NA	Bladder - NOS	TCGA-BT-A20R-F44880	TCGA-BT-A20R	TCGA-BT-A20R-01A			Teachers aide	T3b		NA	-28987	1794	154	0		NA	NA	Non-Papillary
TCGA.BT.A20R.11	1	TCGA-BT-A20R-11	154	1	days		C8-BLCA							mutation cluster 2	TCGA-BT-A20R	NA	NA	days	154	days	TCGA Bladder Cancer (BLCA)	bladder urothelial carcinoma	Bladder					79	NA	Bladder - NOS	TCGA-BT-A20R-F44880	TCGA-BT-A20R	TCGA-BT-A20R-11A			Teachers aide	T3b		NA	-28987	1794	154	0		NA	NA	Non-Papillary
TCGA.BT.A20T.01	1	TCGA-BT-A20T-01	453	1	days	BRCA-LUAD+	C8-BLCA	cluster 4	Cluster 5	BRCA basal-like c6	BLCA nonsquamous-like c1	miRNA cluster 5	cluster 2	mutation c1uster 10	TCGA-BT-A20T	314	1	days	453	days	TCGA Bladder Cancer (BLCA)	bladder urothelial carcinoma	Bladder	YES	NO		Progressive Disease	63	NA	Wall Anterior	TCGA-BT-A20T-F44882	TCGA-BT-A20T	TCGA-BT-A20T-01A				T3		NA	-23220	1464	453	0		NA	314	Non-Papillary
TCGA.BT.A20U.01	1	TCGA-BT-A20U-01	455	1	days	Kirc+	C2-Squamous-like	cluster 2	Cluster 14 (HNSC)	BRCA basal-like c6	squamous-like c4	miRNA cluster 5	cluster 4	mutation cluster 5	TCGA-BT-A20U	455	0	days	455	days	TCGA Bladder Cancer (BLCA)	bladder urothelial carcinoma	Bladder				Complete Response	70	NA	Bladder - NOS	TCGA-BT-A20U-F44889	TCGA-BT-A20U	TCGA-BT-A20U-01A			Community College	T3a		NA	-25761	1174	455	0		NA	NA	Non-Papillary
TCGA.BT.A20U.11	1	TCGA-BT-A20U-11	455	1	days		C2-Squamous-like							mutation cluster 5	TCGA-BT-A20U	455	0	days	455	days	TCGA Bladder Cancer (BLCA)	bladder urothelial carcinoma	Bladder				Complete Response	70	NA	Bladder - NOS	TCGA-BT-A20U-F44889	TCGA-BT-A20U	TCGA-BT-A20U-11A			Community College	T3a		NA	-25761	1174	455	0		NA	NA	Non-Papillary
TCGA.BT.A20V.01	1	TCGA-BT-A20V-01	154	1	days	High	C2-Squamous-like	cluster 2	Cluster 14 (HNSC)	BRCA basal-like c6	squamous-like c4	miRNA cluster 5	cluster 4	mutation c1uster 9	TCGA-BT-A20V	NA	NA	days	154	days	TCGA Bladder Cancer (BLCA)	bladder urothelial carcinoma	Bladder					59	NA	Wall NOS	TCGA-BT-A20V-F44890	TCGA-BT-A20V	TCGA-BT-A20V-01A				T4a		NA	-21551	1072	154	0		NA	NA	Non-Papillary
TCGA.BT.A20V.11	1	TCGA-BT-A20V-11	154	1	days		C2-Squamous-like							mutation c1uster 9	TCGA-BT-A20V	NA	NA	days	154	days	TCGA Bladder Cancer (BLCA)	bladder urothelial carcinoma	Bladder					59	NA	Wall NOS	TCGA-BT-A20V-F44890	TCGA-BT-A20V	TCGA-BT-A20V-11A				T4a		NA	-21551	1072	154	0		NA	NA	Non-Papillary
TCGA.BT.A20W.01	1	TCGA-BT-A20W-01	254	1	days	BRCA-LUAD+	C1-LUAD-enriched	cluster 2	Cluster 5	squamous c3	BLCA nonsquamous-like c1	miRNA cluster 12	cluster 1	mutation c1uster 9	TCGA-BT-A20W	254	0	days	254	days	TCGA Bladder Cancer (BLCA)	bladder urothelial carcinoma	Bladder				Complete Response	71	NA	Wall NOS	TCGA-BT-A20W-F44898	TCGA-BT-A20W	TCGA-BT-A20W-01A				T2b		NA	-26078	751	254	0		NA	NA	Non-Papillary
TCGA.BT.A20W.11	1	TCGA-BT-A20W-11	254	1	days		C1-LUAD-enriched							mutation c1uster 9	TCGA-BT-A20W	254	0	days	254	days	TCGA Bladder Cancer (BLCA)	bladder urothelial carcinoma	Bladder				Complete Response	71	NA	Wall NOS	TCGA-BT-A20W-F44898	TCGA-BT-A20W					T2b		NA	-26078	NA	254	0		NA	NA	Non-Papillary
TCGA.BT.A20X.01	1	TCGA-BT-A20X-01	251	1	days	Squamous	C2-Squamous-like	cluster 1	Cluster 5	BRCA basal-like c6	squamous-like c4	miRNA cluster 5	cluster 2	mutation cluster 3	TCGA-BT-A20X	NA	NA	days	251	days	TCGA Bladder Cancer (BLCA)	bladder urothelial carcinoma	Bladder				Progressive Disease	56	NA	Dome	TCGA-BT-A20X-F44900	TCGA-BT-A20X	TCGA-BT-A20X-01A				T4a		NA	-20519	555	251	0		NA	NA	Non-Papillary
TCGA.BT.A20X.11	1	TCGA-BT-A20X-11	251	1	days		C2-Squamous-like							mutation cluster 3	TCGA-BT-A20X	NA	NA	days	251	days	TCGA Bladder Cancer (BLCA)	bladder urothelial carcinoma	Bladder				Progressive Disease	56	NA	Dome	TCGA-BT-A20X-F44900	TCGA-BT-A20X	TCGA-BT-A20X-11A				T4a		NA	-20519	555	251	0		NA	NA	Non-Papillary
TCGA.BT.A2LA.01	0	TCGA-BT-A2LA-01	522	0	days	BRCA-LUAD+	C11-small-various	cluster 4	Cluster 6	KIRC-like c1	GBM-like c6	miRNA cluster 12	cluster 1	mutation cluster 5	TCGA-BT-A2LA	522	0	days	522	days	TCGA Bladder Cancer (BLCA)	bladder urothelial carcinoma	Bladder				Complete Response	54	NA	Wall Lateral	TCGA-BT-A2LA-F44903	TCGA-BT-A2LA	TCGA-BT-A2LA-01A		Colon|Melanoma		T3a		NA	-20032	257		0	522	NA	NA	Non-Papillary		NO
TCGA.BT.A2LA.11	0	TCGA-BT-A2LA-11	522	0	days		C11-small-various							mutation cluster 5	TCGA-BT-A2LA	522	0	days	522	days	TCGA Bladder Cancer (BLCA)	bladder urothelial carcinoma	Bladder				Complete Response	54	NA	Wall Lateral	TCGA-BT-A2LA-F44903	TCGA-BT-A2LA			Colon|Melanoma		T3a		NA	-20032	NA		0	522	NA	NA	Non-Papillary		NO
TCGA.BT.A2LB.01	1	TCGA-BT-A2LB-01	492	1	days	BRCA-LUAD+	C8-BLCA	cluster 3	Cluster 5	BRCA basal-like c6	BLCA nonsquamous-like c1	miRNA cluster 5	cluster 2	mutation cluster 13	TCGA-BT-A2LB	492	0	days	492	days	TCGA Bladder Cancer (BLCA)	bladder urothelial carcinoma	Bladder				Complete Response	73	NA	Dome	TCGA-BT-A2LB-F44290	TCGA-BT-A2LB	TCGA-BT-A2LB-01A		Breast-Fem		T3a		NA	-26846	317	492	0	170	NA	NA	Non-Papillary
TCGA.BT.A2LB.11	1	TCGA-BT-A2LB-11	492	1	days		C8-BLCA							mutation cluster 13	TCGA-BT-A2LB	492	0	days	492	days	TCGA Bladder Cancer (BLCA)	bladder urothelial carcinoma	Bladder				Complete Response	73	NA	Dome	TCGA-BT-A2LB-F44290	TCGA-BT-A2LB			Breast-Fem		T3a		NA	-26846	NA	492	0	170	NA	NA	Non-Papillary
TCGA.BT.A2LD.01	1	TCGA-BT-A2LD-01	623	1	days	High	C8-BLCA	cluster 3	Cluster 5	squamous c3	BLCA nonsquamous-like c1	miRNA cluster 5	cluster 2	mutation cluster 13	TCGA-BT-A2LD	555	1	days	623	days	TCGA Bladder Cancer (BLCA)	bladder urothelial carcinoma	Bladder	NO	YES		Progressive Disease	78	NA	Trigone	TCGA-BT-A2LD-F44917	TCGA-BT-A2LD	TCGA-BT-A2LD-01A		Liver-Primary-NOS		T3a		NA	-28673	49	623	0	111	NA	555	Non-Papillary		NO
TCGA.BT.A3PH.01	1	TCGA-BT-A3PH-01	142	1	days	Squamous	C8-BLCA	cluster 4	Cluster 6	BRCA basal-like c6	BLCA nonsquamous-like c1	miRNA cluster 11	cluster 3	mutation cluster 13	TCGA-BT-A3PH	142	0	days	142	days	TCGA Bladder Cancer (BLCA)	bladder urothelial carcinoma	Bladder					76	NA	Bladder - NOS|Trigone|Wall NOS|Wall Anterior|Wall Lateral|Wall Posterior		TCGA-BT-A3PH	TCGA-BT-A3PH-01A				T3b		NA	-28030	427	142	0		NA	NA	Non-Papillary		NO
TCGA.BT.A3PJ.01	0	TCGA-BT-A3PJ-01	789	0	days	High	C1-LUAD-enriched	cluster 4	Cluster 6	BRCA basal-like c6	squamous-like c4	miRNA cluster 4	cluster 4	mutation cluster 13	TCGA-BT-A3PJ	789	0	days	789	days	TCGA Bladder Cancer (BLCA)	bladder urothelial carcinoma	Bladder				Complete Response	76	NA	Wall Lateral	TCGA-BT-A3PJ-F71973	TCGA-BT-A3PJ	TCGA-BT-A3PJ-01A						NA	-27821	98		0	789	NA	NA	Papillary		NO
TCGA.BT.A3PK.01	1	TCGA-BT-A3PK-01	303	1	days	High	C2-Squamous-like	cluster 1	Cluster 5	squamous c3	squamous-like c4	miRNA cluster 5	cluster 4	mutation cluster 13	TCGA-BT-A3PK	303	0	days	303	days	TCGA Bladder Cancer (BLCA)	bladder urothelial carcinoma	Bladder				Progressive Disease	80	NA	Trigone|Wall Posterior	TCGA-BT-A3PK-F44612	TCGA-BT-A3PK	TCGA-BT-A3PK-01A				T2b		NA	-29314	58	303	0	63	NA	NA	Papillary
TCGA.BT.A42B.01	1	TCGA-BT-A42B-01	534	1	days	Squamous			Cluster 6	KIRC-like c1					TCGA-BT-A42B	534	0	days	534	days	TCGA Bladder Cancer (BLCA)	bladder urothelial carcinoma	Bladder				Progressive Disease	59	NA	Wall Lateral	TCGA-BT-A42B-F57819	TCGA-BT-A42B	TCGA-BT-A42B-01A	Focal			T3b		NA	-21788	316	534	0	469	NA	NA	Papillary		YES
TCGA.BT.A42C.01	0	TCGA-BT-A42C-01	873	0	days	High			Cluster 6	BRCA basal-like c6					TCGA-BT-A42C	873	0	days	873	days	TCGA Bladder Cancer (BLCA)	bladder urothelial carcinoma	Bladder				Complete Response	64	NA	Trigone|Wall Lateral	TCGA-BT-A42C-F57820	TCGA-BT-A42C	TCGA-BT-A42C-01A				T2a		NA	-23584	274		0	873	NA	NA	Papillary
TCGA.BT.A42E.01	0	TCGA-BT-A42E-01	1108	0	days										TCGA-BT-A42E	1108	0	days	1108	days	TCGA Bladder Cancer (BLCA)	bladder urothelial carcinoma	Bladder				Complete Response	74	NA	Bladder - NOS	TCGA-BT-A42E-F71974	TCGA-BT-A42E	TCGA-BT-A42E-01A				T3a		NA	-27045	143		0	1108	NA	NA	Non-Papillary
TCGA.BT.A42F.01	0	TCGA-BT-A42F-01	864	0	days										TCGA-BT-A42F	864	0	days	864	days	TCGA Bladder Cancer (BLCA)	bladder urothelial carcinoma	Bladder				Complete Response	64	NA	Wall Posterior	TCGA-BT-A42F-F57822	TCGA-BT-A42F	TCGA-BT-A42F-01A	Focal			T4a		NA	-23713	282		0	864	NA	NA	Non-Papillary		YES
TCGA.C4.A0EZ.01	1	TCGA-C4-A0EZ-01	273	1	days	High	C1-LUAD-enriched	cluster 4	Cluster 6	KIRC-like c1		miRNA cluster 4		mutation cluster 5	TCGA-C4-A0EZ	273	0	days	273	days	TCGA Bladder Cancer (BLCA)	bladder urothelial carcinoma	Bladder				Partial Response	69	29		TCGA-C4-A0EZ-F35646	TCGA-C4-A0EZ	TCGA-C4-A0EZ-01A						NA	-25202	1299	273	0		NA	NA	Non-Papillary
TCGA.C4.A0F0.01	0	TCGA-C4-A0F0-01	59	0	days	COAD-READ	C2-Squamous-like	cluster 1	Cluster 14 (HNSC)	squamous c3	squamous-like c4	miRNA cluster 5	cluster 2	mutation cluster 12	TCGA-C4-A0F0	NA	NA	days	59	days	TCGA Bladder Cancer (BLCA)	bladder urothelial carcinoma	Bladder					60	26		TCGA-C4-A0F0-F35647	TCGA-C4-A0F0	TCGA-C4-A0F0-01A						NA	-22068	1207		0	59	NA	NA	Non-Papillary
TCGA.C4.A0F1.01	0	TCGA-C4-A0F1-01	89	0	days			cluster 3	Low purity c2	BRCA basal-like c6		miRNA cluster 6		mutation c1uster 9	TCGA-C4-A0F1	NA	NA	days	89	days	TCGA Bladder Cancer (BLCA)	bladder urothelial carcinoma	Bladder					71	12	Bladder - NOS	TCGA-C4-A0F1-F35648	TCGA-C4-A0F1	TCGA-C4-A0F1-01A						NA	-26178	1541		0	89	NA	NA	Non-Papillary
TCGA.C4.A0F6.01	0	TCGA-C4-A0F6-01	700	0	days	COAD-READ	C8-BLCA	cluster 4	Cluster 5	BRCA basal-like c6	BLCA nonsquamous-like c1	miRNA cluster 12	cluster 1	mutation c1uster 9	TCGA-C4-A0F6	700	0	days	700	days	TCGA Bladder Cancer (BLCA)	bladder urothelial carcinoma	Bladder				Complete Response	82	24	Wall Lateral	TCGA-C4-A0F6-F35649	TCGA-C4-A0F6	TCGA-C4-A0F6-01A						NA	-29951	568		0	700	NA	NA	Non-Papillary
TCGA.C4.A0F7.01	1	TCGA-C4-A0F7-01	62	1	days			cluster 2	Cluster 13 (HNSC-LUSC)	BRCA basal-like c6		miRNA cluster 12		mutation cluster 13	TCGA-C4-A0F7	NA	NA	days	62	days	TCGA Bladder Cancer (BLCA)	bladder urothelial carcinoma	Bladder					77	NA	Bladder - NOS		TCGA-C4-A0F7	TCGA-C4-A0F7-01A						NA	-28428	660	62	0		NA	NA	Non-Papillary
TCGA.CF.A1HR.01	0	TCGA-CF-A1HR-01	389	0	days	Squamous	C8-BLCA	cluster 1	Cluster 5	BRCA basal-like c6	BLCA nonsquamous-like c1	miRNA cluster 5	cluster 1	mutation c1uster 9	TCGA-CF-A1HR	294	1	days	389	days	TCGA Bladder Cancer (BLCA)	bladder urothelial carcinoma	Bladder	NO	NO		Progressive Disease	62	NA	Bladder - NOS	TCGA-CF-A1HR-F70778	TCGA-CF-A1HR	TCGA-CF-A1HR-01A						NA	-22777	64		0	389	NA	294	Non-Papillary
TCGA.CF.A1HS.01	0	TCGA-CF-A1HS-01	382	0	days	High	C2-Squamous-like	cluster 2	Cluster 13 (HNSC-LUSC)	BRCA basal-like c6	squamous-like c4	miRNA cluster 11	cluster 3	mutation cluster 5	TCGA-CF-A1HS	133	1	days	382	days	TCGA Bladder Cancer (BLCA)	bladder urothelial carcinoma	Bladder	NO	YES		Stable Disease	75	NA	Bladder - NOS	TCGA-CF-A1HS-F70776	TCGA-CF-A1HS	TCGA-CF-A1HS-01A						NA	-27565	56		0	382	NA	133	Non-Papillary
TCGA.CF.A27C.01	0	TCGA-CF-A27C-01	425	0	days	Kirc+	C8-BLCA	cluster 4	Cluster 5	BRCA basal-like c6	BLCA nonsquamous-like c1	miRNA cluster 12	cluster 1	mutation cluster 14	TCGA-CF-A27C	425	0	days	425	days	TCGA Bladder Cancer (BLCA)	bladder urothelial carcinoma	Bladder				Complete Response	52	NA	Bladder - NOS	TCGA-CF-A27C-F70774	TCGA-CF-A27C	TCGA-CF-A27C-01A						NA	-19270	79		0	425	NA	NA	Papillary
TCGA.CF.A3MF.01	0	TCGA-CF-A3MF-01	383	0	days	High	C8-BLCA	cluster 4	Cluster 6	BRCA basal-like c6	BLCA nonsquamous-like c1	miRNA c1uster 9	cluster 1	mutation c1uster 9	TCGA-CF-A3MF	383	0	days	383	days	TCGA Bladder Cancer (BLCA)	bladder urothelial carcinoma	Bladder				Complete Response	34	NA	Bladder - NOS	TCGA-CF-A3MF-F70772	TCGA-CF-A3MF	TCGA-CF-A3MF-01A						NA	-12557	165		0	383	NA	NA	Papillary
TCGA.CF.A3MG.01	0	TCGA-CF-A3MG-01	369	0	days	Squamous	C8-BLCA	cluster 4	Cluster 5	BRCA basal-like c6	BLCA nonsquamous-like c1	miRNA cluster 12	cluster 1	mutation c1uster 10	TCGA-CF-A3MG	369	0	days	369	days	TCGA Bladder Cancer (BLCA)	bladder urothelial carcinoma	Bladder				Complete Response	48	NA	Bladder - NOS	TCGA-CF-A3MG-F70771	TCGA-CF-A3MG	TCGA-CF-A3MG-01A						NA	-17600	158		0	369	NA	NA	Papillary
TCGA.CF.A3MH.01	0	TCGA-CF-A3MH-01	398	0	days	Squamous	C8-BLCA	cluster 4	Cluster 5	BRCA basal-like c6	BLCA nonsquamous-like c1	miRNA cluster 4	cluster 4	mutation c1uster 9	TCGA-CF-A3MH	398	0	days	398	days	TCGA Bladder Cancer (BLCA)	bladder urothelial carcinoma	Bladder				Complete Response	75	26	Bladder - NOS	TCGA-CF-A3MH-F70769	TCGA-CF-A3MH	TCGA-CF-A3MH-01A						NA	-27458	64		0	398	NA	NA	Papillary
TCGA.CF.A3MI.01	0	TCGA-CF-A3MI-01	370	0	days	BRCA-LUAD+	C8-BLCA	cluster 3	Cluster 5	BRCA basal-like c6	BLCA nonsquamous-like c1	miRNA cluster 5	cluster 2	mutation c1uster 9	TCGA-CF-A3MI	370	0	days	370	days	TCGA Bladder Cancer (BLCA)	bladder urothelial carcinoma	Bladder				Complete Response	62	23	Bladder - NOS	TCGA-CF-A3MI-F70768	TCGA-CF-A3MI	TCGA-CF-A3MI-01A						NA	-22716	57		0	370	NA	NA	Papillary
TCGA.CF.A47S.01	0	TCGA-CF-A47S-01	333	0	days										TCGA-CF-A47S	333	0	days	333	days	TCGA Bladder Cancer (BLCA)	bladder urothelial carcinoma	Bladder				Complete Response	41	NA	Bladder - NOS	TCGA-CF-A47S-F58094	TCGA-CF-A47S	TCGA-CF-A47S-01A				T2		NA	-15225	283		0	333	NA	NA	Papillary
TCGA.CF.A47T.01	1	TCGA-CF-A47T-01	385	1	days										TCGA-CF-A47T	139	1	days	385	days	TCGA Bladder Cancer (BLCA)	bladder urothelial carcinoma	Bladder				Progressive Disease	58	NA	Bladder - NOS	TCGA-CF-A47T-F68673	TCGA-CF-A47T	TCGA-CF-A47T-01A				T2		NA	-21347	276	385	0	2	NA	139	Papillary
TCGA.CF.A47V.01	0	TCGA-CF-A47V-01	379	0	days										TCGA-CF-A47V	379	0	days	379	days	TCGA Bladder Cancer (BLCA)	bladder urothelial carcinoma	Bladder				Complete Response	52	NA	Bladder - NOS	TCGA-CF-A47V-F69505	TCGA-CF-A47V	TCGA-CF-A47V-01A				T2		NA	-19265	206		0	379	NA	NA	Papillary
TCGA.CF.A47W.01	0	TCGA-CF-A47W-01	368	0	days										TCGA-CF-A47W	368	0	days	368	days	TCGA Bladder Cancer (BLCA)	bladder urothelial carcinoma	Bladder				Complete Response	42	23	Bladder - NOS	TCGA-CF-A47W-F69877	TCGA-CF-A47W	TCGA-CF-A47W-01A				T2		NA	-15497	192		0	368	NA	NA	Papillary
TCGA.CF.A47X.01	0	TCGA-CF-A47X-01	384	0	days										TCGA-CF-A47X	384	0	days	384	days	TCGA Bladder Cancer (BLCA)	bladder urothelial carcinoma	Bladder				Complete Response	60	41	Bladder - NOS	TCGA-CF-A47X-F69507	TCGA-CF-A47X					T2		NA	-22200	NA		0	384	NA	NA	Papillary
TCGA.CF.A47Y.01	0	TCGA-CF-A47Y-01	373	0	days										TCGA-CF-A47Y	373	0	days	373	days	TCGA Bladder Cancer (BLCA)	bladder urothelial carcinoma	Bladder				Complete Response	55	NA	Bladder - NOS	TCGA-CF-A47Y-F69876	TCGA-CF-A47Y	TCGA-CF-A47Y-01A				T2		NA	-20432	130		0	373	NA	NA	Papillary
TCGA.CF.A5U8.01	0	TCGA-CF-A5U8-01	399	0	days										TCGA-CF-A5U8	399	0	days	399	days	TCGA Bladder Cancer (BLCA)	bladder urothelial carcinoma	Bladder				Complete Response	59	NA	Bladder - NOS	TCGA-CF-A5U8-F69509	TCGA-CF-A5U8	TCGA-CF-A5U8-01A						NA	-21734	120		0	399	NA	NA	Papillary
TCGA.CF.A5UA.01	0	TCGA-CF-A5UA-01	365	0	days										TCGA-CF-A5UA	365	0	days	365	days	TCGA Bladder Cancer (BLCA)	bladder urothelial carcinoma	Bladder				Complete Response	67	37	Bladder - NOS	TCGA-CF-A5UA-F69874	TCGA-CF-A5UA	TCGA-CF-A5UA-01A						NA	-24625	84		0	365	NA	NA	Papillary
TCGA.CF.A7I0.01	0	TCGA-CF-A7I0-01	368	0	days										TCGA-CF-A7I0	368	0	days	368	days	TCGA Bladder Cancer (BLCA)	bladder urothelial carcinoma	Bladder				Complete Response	54	NA	Wall Lateral	TCGA-CF-A7I0-F69875	TCGA-CF-A7I0	TCGA-CF-A7I0-01A						NA	-20059	223		0	368	NA	NA	Papillary
TCGA.CF.A8HX.01	0	TCGA-CF-A8HX-01	345	0	days										TCGA-CF-A8HX	345	0	days	345	days	TCGA Bladder Cancer (BLCA)	bladder urothelial carcinoma	Bladder				Complete Response	55	NA	Bladder - NOS	TCGA-CF-A8HX-F69873	TCGA-CF-A8HX	TCGA-CF-A8HX-01A						NA	-20259	119		0	345	NA	NA	Papillary
TCGA.CF.A8HY.01	0	TCGA-CF-A8HY-01	345	0	days										TCGA-CF-A8HY	345	0	days	345	days	TCGA Bladder Cancer (BLCA)	bladder urothelial carcinoma	Bladder				Complete Response	59	NA	Bladder - NOS	TCGA-CF-A8HY-F69764	TCGA-CF-A8HY	TCGA-CF-A8HY-01A						NA	-21636	119		0	345	NA	NA	Papillary
TCGA.CF.A9FF.01	0	TCGA-CF-A9FF-01	361	0	days										TCGA-CF-A9FF	361	0	days	361	days	TCGA Bladder Cancer (BLCA)	bladder urothelial carcinoma	Bladder				Complete Response	52	NA	Wall Lateral	TCGA-CF-A9FF-F69510	TCGA-CF-A9FF	TCGA-CF-A9FF-01A						NA	-19195	106		0	361	NA	NA	Papillary
TCGA.CF.A9FH.01	NA	TCGA-CF-A9FH-01	NA	NA	days										TCGA-CF-A9FH	NA	NA	days	NA	days	TCGA Bladder Cancer (BLCA)	bladder urothelial carcinoma	Bladder					85	25	Bladder - NOS		TCGA-CF-A9FH	TCGA-CF-A9FH-01A						NA	-31236	97		0	-64	NA	NA	Papillary
TCGA.CF.A9FL.01	1	TCGA-CF-A9FL-01	565	1	days										TCGA-CF-A9FL	322	1	days	565	days	TCGA Bladder Cancer (BLCA)	bladder urothelial carcinoma	Bladder	NO	NO		Progressive Disease	85	NA	Bladder - NOS	TCGA-CF-A9FL-F69346	TCGA-CF-A9FL	TCGA-CF-A9FL-01A						NA	-31099	294	565	0	84	NA	322	Papillary
TCGA.CF.A9FM.01	0	TCGA-CF-A9FM-01	398	0	days										TCGA-CF-A9FM	398	0	days	398	days	TCGA Bladder Cancer (BLCA)	bladder urothelial carcinoma	Bladder				Complete Response	50	NA	Bladder - NOS	TCGA-CF-A9FM-F69947	TCGA-CF-A9FM	TCGA-CF-A9FM-01A						NA	-18445	122		0	398	NA	NA	Papillary
TCGA.CU.A0YN.01	1	TCGA-CU-A0YN-01	393	1	days	High	C2-Squamous-like	cluster 2	Cluster 6	squamous c3	squamous-like c4	miRNA cluster 11	cluster 3	mutation c1uster 9	TCGA-CU-A0YN	393	0	days	393	days	TCGA Bladder Cancer (BLCA)	bladder urothelial carcinoma	Bladder				Complete Response	60	NA	Bladder - NOS	TCGA-CU-A0YN-F18419	TCGA-CU-A0YN	TCGA-CU-A0YN-01A						NA	-21927	1827	393	0		NA	NA	Non-Papillary
TCGA.CU.A0YN.11	1	TCGA-CU-A0YN-11	393	1	days		C2-Squamous-like							mutation c1uster 9	TCGA-CU-A0YN	393	0	days	393	days	TCGA Bladder Cancer (BLCA)	bladder urothelial carcinoma	Bladder				Complete Response	60	NA	Bladder - NOS	TCGA-CU-A0YN-F18419	TCGA-CU-A0YN	TCGA-CU-A0YN-11A						NA	-21927	1827	393	0		NA	NA	Non-Papillary
TCGA.CU.A0YO.01	1	TCGA-CU-A0YO-01	149	1	days	GBM	C8-BLCA	cluster 1	Cluster 5		BLCA nonsquamous-like c1	miRNA cluster 5	cluster 2	mutation c1uster 9	TCGA-CU-A0YO	NA	NA	days	149	days	TCGA Bladder Cancer (BLCA)	bladder urothelial carcinoma	Bladder	NO	NO	NO		84	NA	Bladder - NOS	TCGA-CU-A0YO-F10108	TCGA-CU-A0YO	TCGA-CU-A0YO-01A		Lung/Bronchus				NA	-30817	482	149	0		NA	118	Non-Papillary		NO
TCGA.CU.A0YR.01	1	TCGA-CU-A0YR-01	460	1	days	High	C8-BLCA	cluster 1	Cluster 5		BLCA nonsquamous-like c1	miRNA cluster 11	cluster 3	mutation cluster 6	TCGA-CU-A0YR	230	1	days	460	days	TCGA Bladder Cancer (BLCA)	bladder urothelial carcinoma	Bladder			NO	Progressive Disease	83	NA	Wall Anterior	TCGA-CU-A0YR-F35336	TCGA-CU-A0YR			Bladder|Prostate	Yes			NA	-30674	NA	460	0	219	NA	230	Non-Papillary		NO
TCGA.CU.A0YR.11	1	TCGA-CU-A0YR-11	460	1	days		C8-BLCA							mutation cluster 6	TCGA-CU-A0YR	230	1	days	460	days	TCGA Bladder Cancer (BLCA)	bladder urothelial carcinoma	Bladder			NO	Progressive Disease	83	NA	Wall Anterior	TCGA-CU-A0YR-F35336	TCGA-CU-A0YR	TCGA-CU-A0YR-11A		Bladder|Prostate	Yes			NA	-30674	184	460	0	219	NA	230	Non-Papillary		NO
TCGA.CU.A3KJ.01	0	TCGA-CU-A3KJ-01	562	0	days	Squamous	C2-Squamous-like	cluster 4	Cluster 5	BRCA basal-like c6	squamous-like c4	miRNA cluster 11	cluster 3	mutation cluster 13	TCGA-CU-A3KJ	166	1	days	562	days	TCGA Bladder Cancer (BLCA)	bladder urothelial carcinoma	Bladder	YES			Progressive Disease	75	21	Wall Anterior	TCGA-CU-A3KJ-F38249	TCGA-CU-A3KJ	TCGA-CU-A3KJ-01A						NA	-27692	204		0	562	NA	166	Non-Papillary
TCGA.CU.A3QU.01	0	TCGA-CU-A3QU-01	158	0	days	High	C8-BLCA	cluster 4	Cluster 6	BRCA basal-like c6	BLCA nonsquamous-like c1				TCGA-CU-A3QU	158	0	days	158	days	TCGA Bladder Cancer (BLCA)	bladder urothelial carcinoma	Bladder					58	NA	Bladder - NOS	TCGA-CU-A3QU-F40906	TCGA-CU-A3QU	TCGA-CU-A3QU-01A						NA	-21233	182		0	158	NA	NA	Non-Papillary		NO
TCGA.CU.A3YL.01	0	TCGA-CU-A3YL-01	906	0	days	Kirc+	C8-BLCA	cluster 4	Cluster 6	BRCA basal-like c6	BLCA nonsquamous-like c1	miRNA cluster 11	cluster 3		TCGA-CU-A3YL	372	1	days	906	days	TCGA Bladder Cancer (BLCA)	bladder urothelial carcinoma	Bladder	NO	NO		Complete Response	67	NA	Bladder - NOS	TCGA-CU-A3YL-F66255	TCGA-CU-A3YL	TCGA-CU-A3YL-01A						NA	-24524	191		0	906	394	372	Papillary
TCGA.CU.A5W6.01	1	TCGA-CU-A5W6-01	56	1	days										TCGA-CU-A5W6	56	0	days	56	days	TCGA Bladder Cancer (BLCA)	bladder urothelial carcinoma	Bladder					70	20	Bladder - NOS		TCGA-CU-A5W6	TCGA-CU-A5W6-01A		Breast-Fem				NA	-25706	133	56	0		NA	NA	Non-Papillary
TCGA.CU.A72E.01	1	TCGA-CU-A72E-01	413	1	days										TCGA-CU-A72E	364	1	days	413	days	TCGA Bladder Cancer (BLCA)	bladder urothelial carcinoma	Bladder		NO		Progressive Disease	76	15	Trigone|Wall Lateral|Wall Posterior	TCGA-CU-A72E-F66602	TCGA-CU-A72E	TCGA-CU-A72E-01A	Extensive	Head/Face/Neck|Lung/Bronchus			NO	NA	-27963	197	413	0	284	NA	364	Non-Papillary		YES
TCGA.DK.A1A3.01	1	TCGA-DK-A1A3-01	665	1	days	High	C8-BLCA	cluster 3	Cluster 5	BRCA basal-like c6	BLCA nonsquamous-like c1	miRNA cluster 5	cluster 2	mutation cluster 13	TCGA-DK-A1A3	NA	NA	days	665	days	TCGA Bladder Cancer (BLCA)	bladder urothelial carcinoma	Bladder					60	14	Trigone	TCGA-DK-A1A3-F70501	TCGA-DK-A1A3	TCGA-DK-A1A3-01A			None			NA	-22235	240	665	0	77	NA	NA			YES
TCGA.DK.A1A5.01	1	TCGA-DK-A1A5-01	65	1	days	High	C1-LUAD-enriched	cluster 2	Cluster 6	squamous c3	BLCA nonsquamous-like c1	miRNA cluster 5	cluster 4	mutation cluster 2	TCGA-DK-A1A5	65	0	days	65	days	TCGA Bladder Cancer (BLCA)	bladder urothelial carcinoma	Bladder				Complete Response	79	38	Wall Posterior	TCGA-DK-A1A5-F21676	TCGA-DK-A1A5	TCGA-DK-A1A5-01A		Melanoma	None			NA	-29111	120	65	0		NA	NA	Non-Papillary
TCGA.DK.A1A6.01	0	TCGA-DK-A1A6-01	2020	0	days	High	C8-BLCA	cluster 4	Cluster 6	BRCA basal-like c6	BLCA nonsquamous-like c1	miRNA cluster 11	cluster 3	mutation cluster 3	TCGA-DK-A1A6	2020	0	days	2020	days	TCGA Bladder Cancer (BLCA)	bladder urothelial carcinoma	Bladder				Complete Response	53	22	Wall Anterior	TCGA-DK-A1A6-F60146	TCGA-DK-A1A6	TCGA-DK-A1A6-01A		Liver-Primary-NOS	None			NA	-19554	874		0	2020	NA	NA	Non-Papillary		NO
TCGA.DK.A1A6.06	0	TCGA-DK-A1A6-06	2020	0	days		C8-BLCA							mutation cluster 3	TCGA-DK-A1A6	2020	0	days	2020	days	TCGA Bladder Cancer (BLCA)	bladder urothelial carcinoma	Bladder				Complete Response	53	22	Wall Anterior	TCGA-DK-A1A6-F60146	TCGA-DK-A1A6			Liver-Primary-NOS	None			NA	-19554	NA		0	2020	NA	NA	Non-Papillary		NO
TCGA.DK.A1A7.01	0	TCGA-DK-A1A7-01	560	0	days	High	C8-BLCA	cluster 4	Cluster 5		BLCA nonsquamous-like c1	miRNA cluster 11	cluster 1	mutation c1uster 10	TCGA-DK-A1A7	112	1	days	560	days	TCGA Bladder Cancer (BLCA)	bladder urothelial carcinoma	Bladder	YES	NO	NO	Stable Disease	67	NA	Trigone	TCGA-DK-A1A7-F21680	TCGA-DK-A1A7	TCGA-DK-A1A7-01A		Breast-Fem|Lymphoma	None			NA	-24499	164		0	560	NA	112	Non-Papillary		NO
TCGA.DK.A1AA.01	0	TCGA-DK-A1AA-01	578	0	days	Kirc+	C8-BLCA	cluster 3	Cluster 5	BRCA basal-like c6	BLCA nonsquamous-like c1	miRNA c1uster 10	cluster 1	mutation c1uster 9	TCGA-DK-A1AA	578	0	days	578	days	TCGA Bladder Cancer (BLCA)	bladder urothelial carcinoma	Bladder				Complete Response	57	NA	Bladder - NOS	TCGA-DK-A1AA-F21688	TCGA-DK-A1AA	TCGA-DK-A1AA-01A		Prostate|Colon|Rectum|Lung/Bronchus|Melanoma	None			NA	-21093	161		0	578	NA	NA	Papillary
TCGA.DK.A1AB.01	1	TCGA-DK-A1AB-01	508	1	days	COAD-READ	C8-BLCA	cluster 1	BRCA basal-like c8	BRCA basal-like c6	squamous-like c4	miRNA cluster 5	cluster 2	mutation cluster 3	TCGA-DK-A1AB	364	1	days	508	days	TCGA Bladder Cancer (BLCA)	bladder urothelial carcinoma	Bladder	YES				74	NA	Wall Posterior	TCGA-DK-A1AB-F21693	TCGA-DK-A1AB	TCGA-DK-A1AB-01A		Liver-Primary-NOS|Pancreas	None			NA	-27126	162	508	0	271	NA	364	Non-Papillary		YES
TCGA.DK.A1AC.01	0	TCGA-DK-A1AC-01	3981	0	days	High	C8-BLCA	cluster 3	Cluster 5	BRCA basal-like c6	BLCA nonsquamous-like c1	miRNA c1uster 9	cluster 1	mutation cluster 11	TCGA-DK-A1AC	3981	0	days	3981	days	TCGA Bladder Cancer (BLCA)	bladder urothelial carcinoma	Bladder				Complete Response	72	20	Wall Lateral	TCGA-DK-A1AC-F21696	TCGA-DK-A1AC	TCGA-DK-A1AC-01A		Kidney-except Pelvis	None			NA	-26307	3689		0	3981	NA	NA	Non-Papillary
TCGA.DK.A1AD.01	0	TCGA-DK-A1AD-01	3420	0	days	High	C8-BLCA	cluster 3	Cluster 5	BRCA basal-like c6	BLCA nonsquamous-like c1	miRNA cluster 5	cluster 2	mutation cluster 5	TCGA-DK-A1AD	3420	0	days	3420	days	TCGA Bladder Cancer (BLCA)	bladder urothelial carcinoma	Bladder				Complete Response	69	NA	Wall Lateral	TCGA-DK-A1AD-F21699	TCGA-DK-A1AD	TCGA-DK-A1AD-01A		Bladder|Prostate|Esophagus	None			NA	-25317	3101		0	3420	NA	NA	Non-Papillary
TCGA.DK.A1AE.01	0	TCGA-DK-A1AE-01	491	0	days	Kirc+	C2-Squamous-like	cluster 3	Cluster 5	BRCA basal-like c6	squamous-like c4	miRNA cluster 5	cluster 2	mutation c1uster 10	TCGA-DK-A1AE	211	1	days	491	days	TCGA Bladder Cancer (BLCA)	bladder urothelial carcinoma	Bladder	NO	YES	NO	Progressive Disease	84	24	Wall Posterior	TCGA-DK-A1AE-F21704	TCGA-DK-A1AE	TCGA-DK-A1AE-01A		Bladder	None			NA	-30707	107		0	491	NA	211	Non-Papillary
TCGA.DK.A1AF.01	0	TCGA-DK-A1AF-01	536	0	days	Kirc+	C8-BLCA	cluster 1	Low purity c2	BRCA basal-like c6	BLCA nonsquamous-like c1	miRNA cluster 5	cluster 2	mutation c1uster 10	TCGA-DK-A1AF	528	1	days	536	days	TCGA Bladder Cancer (BLCA)	bladder urothelial carcinoma	Bladder	NO		NO	Progressive Disease	84	NA	Trigone	TCGA-DK-A1AF-F21716	TCGA-DK-A1AF	TCGA-DK-A1AF-01A		Liver-Primary-NOS|Liver-Primary-NOS	None			NA	-30914	129		0	536	NA	528	Non-Papillary		YES
TCGA.DK.A1AG.01	0	TCGA-DK-A1AG-01	475	0	days	Kirc+	C8-BLCA	cluster 3	Cluster 5	BRCA basal-like c6	BLCA nonsquamous-like c1	miRNA c1uster 10	cluster 1	mutation cluster 4	TCGA-DK-A1AG	475	0	days	475	days	TCGA Bladder Cancer (BLCA)	bladder urothelial carcinoma	Bladder				Complete Response	65	NA	Trigone	TCGA-DK-A1AG-F21709	TCGA-DK-A1AG	TCGA-DK-A1AG-01A		Bladder|Bladder	None			NA	-24095	169		0	475	NA	NA	Papillary
TCGA.DK.A2HX.01	1	TCGA-DK-A2HX-01	1420	1	days	High	C8-BLCA	cluster 2	Cluster 6	BRCA basal-like c6	BLCA nonsquamous-like c1	miRNA cluster 5	cluster 2	mutation c1uster 9	TCGA-DK-A2HX	NA	NA	days	1420	days	TCGA Bladder Cancer (BLCA)	bladder urothelial carcinoma	Bladder					80	21	Wall Posterior	TCGA-DK-A2HX-F70502	TCGA-DK-A2HX	TCGA-DK-A2HX-01A		Breast-Fem				NA	-29332	182	1420	0	55	NA	NA	Non-Papillary		NO
TCGA.DK.A2I1.01	0	TCGA-DK-A2I1-01	546	0	days	BRCA-LUAD+	C8-BLCA	cluster 3	Low purity c2	BRCA basal-like c6	BLCA nonsquamous-like c1	miRNA cluster 5	cluster 2	mutation c1uster 9	TCGA-DK-A2I1	546	0	days	546	days	TCGA Bladder Cancer (BLCA)	bladder urothelial carcinoma	Bladder				Complete Response	73	NA	Wall Anterior	TCGA-DK-A2I1-F33097	TCGA-DK-A2I1	TCGA-DK-A2I1-01A						NA	-26726	245		0	546	NA	NA	Papillary
TCGA.DK.A2I2.01	1	TCGA-DK-A2I2-01	237	1	days	High	C2-Squamous-like	cluster 1	Cluster 5	squamous c3	squamous-like c4	miRNA cluster 5	cluster 2	mutation cluster 2	TCGA-DK-A2I2	163	1	days	237	days	TCGA Bladder Cancer (BLCA)	bladder urothelial carcinoma	Bladder	NO	NO		Progressive Disease	63	NA	Trigone	TCGA-DK-A2I2-F33098	TCGA-DK-A2I2	TCGA-DK-A2I2-01A		Breast-Fem				NA	-23116	217	237	0		NA	163	Non-Papillary		YES
TCGA.DK.A2I4.01	0	TCGA-DK-A2I4-01	4343	0	days	BRCA-LUAD+	C8-BLCA	cluster 2	Cluster 6	BRCA basal-like c6	RNA cluster 2	miRNA cluster 5	cluster 4	mutation cluster 6	TCGA-DK-A2I4	4343	0	days	4343	days	TCGA Bladder Cancer (BLCA)	bladder urothelial carcinoma	Bladder				Complete Response	79	NA	Wall Anterior	TCGA-DK-A2I4-F65600	TCGA-DK-A2I4	TCGA-DK-A2I4-01A		CNS				NA	-29037	3656		0	4343	NA	NA	Papillary
TCGA.DK.A2I6.01	0	TCGA-DK-A2I6-01	2656	0	days	High	C8-BLCA	cluster 3	Cluster 5		BLCA nonsquamous-like c1	miRNA cluster 5	cluster 2	mutation cluster 2	TCGA-DK-A2I6	2656	0	days	2656	days	TCGA Bladder Cancer (BLCA)	bladder urothelial carcinoma	Bladder				Complete Response	81	NA	Trigone	TCGA-DK-A2I6-F33099	TCGA-DK-A2I6			Lung/Bronchus|Lung/Bronchus|Colon	Unspecified chemicals & solvents			NA	-29789	NA		0	2656	NA	NA	Non-Papillary		NO
TCGA.DK.A3IK.01	1	TCGA-DK-A3IK-01	146	1	days	BRCA-LUAD+	C8-BLCA	cluster 3	Cluster 5	BRCA basal-like c6	BLCA nonsquamous-like c1	miRNA cluster 5	cluster 2	mutation cluster 5	TCGA-DK-A3IK	NA	NA	days	146	days	TCGA Bladder Cancer (BLCA)	bladder urothelial carcinoma	Bladder					87	NA	Wall Lateral	TCGA-DK-A3IK-F70503	TCGA-DK-A3IK	TCGA-DK-A3IK-01A						NA	-32076	124	146	0	67	NA	NA	Papillary		YES
TCGA.DK.A3IL.01	1	TCGA-DK-A3IL-01	413	1	days	BRCA-LUAD+	C8-BLCA	cluster 4	Cluster 6	BRCA basal-like c6	BLCA nonsquamous-like c1	miRNA cluster 5	cluster 2	mutation cluster 13	TCGA-DK-A3IL	NA	NA	days	413	days	TCGA Bladder Cancer (BLCA)	bladder urothelial carcinoma	Bladder					79	15	Wall Posterior	TCGA-DK-A3IL-F38691	TCGA-DK-A3IL	TCGA-DK-A3IL-01A						NA	-29047	149	413	0	121	NA	NA	Non-Papillary		NO
TCGA.DK.A3IM.01	1	TCGA-DK-A3IM-01	248	1	days	High	C2-Squamous-like	cluster 1	Cluster 5	BRCA basal-like c6	squamous-like c4	miRNA cluster 11	cluster 3	mutation cluster 8	TCGA-DK-A3IM	NA	NA	days	248	days	TCGA Bladder Cancer (BLCA)	bladder urothelial carcinoma	Bladder					76	19	Bladder - NOS	TCGA-DK-A3IM-F38694	TCGA-DK-A3IM	TCGA-DK-A3IM-01A		Leukemia-NOS				NA	-28106	254	248	0	238	NA	201	Papillary
TCGA.DK.A3IN.01	1	TCGA-DK-A3IN-01	250	1	days	Squamous	C8-BLCA	cluster 3	Cluster 5	BRCA basal-like c6	BLCA nonsquamous-like c1	miRNA cluster 5	cluster 2	mutation cluster 5	TCGA-DK-A3IN	250	0	days	250	days	TCGA Bladder Cancer (BLCA)	bladder urothelial carcinoma	Bladder				Complete Response	72	NA	Wall Lateral	TCGA-DK-A3IN-F38695	TCGA-DK-A3IN	TCGA-DK-A3IN-01A		GI|Colon				NA	-26562	209	250	0		NA	NA	Papillary
TCGA.DK.A3IQ.01	1	TCGA-DK-A3IQ-01	539	1	days	Squamous	C2-Squamous-like	cluster 1	Cluster 5	KIRC-like c1		miRNA cluster 5	cluster 2	mutation cluster 4	TCGA-DK-A3IQ	250	1	days	539	days	TCGA Bladder Cancer (BLCA)	bladder urothelial carcinoma	Bladder	YES	NO		Progressive Disease	74	NA	Wall Posterior	TCGA-DK-A3IQ-F38696	TCGA-DK-A3IQ	TCGA-DK-A3IQ-01A		Breast-Fem|Lung/Bronchus|Colon|Kidney-except Pelvis|Multiple Myeloma				NA	-27194	230	539	0	319	NA	250	Papillary
TCGA.DK.A3IS.01	0	TCGA-DK-A3IS-01	1529	0	days	COAD-READ	C8-BLCA	cluster 3	Cluster 5		BLCA nonsquamous-like c1	miRNA cluster 4	cluster 4	mutation cluster 8	TCGA-DK-A3IS	1529	0	days	1529	days	TCGA Bladder Cancer (BLCA)	bladder urothelial carcinoma	Bladder				Complete Response	68	NA	Bladder - NOS	TCGA-DK-A3IS-F38700	TCGA-DK-A3IS				None Reported			NA	-25098	NA		0	1529	NA	NA	Papillary
TCGA.DK.A3IT.01	0	TCGA-DK-A3IT-01	648	0	days	Squamous	C8-BLCA	cluster 2	Cluster 5	BRCA basal-like c6	BLCA nonsquamous-like c1	miRNA cluster 5	cluster 2	mutation c1uster 10	TCGA-DK-A3IT	648	0	days	648	days	TCGA Bladder Cancer (BLCA)	bladder urothelial carcinoma	Bladder				Complete Response	62	NA	Wall Lateral	TCGA-DK-A3IT-F43396	TCGA-DK-A3IT	TCGA-DK-A3IT-01A						NA	-22786	145		0	648	NA	NA	Non-Papillary
TCGA.DK.A3IU.01	1	TCGA-DK-A3IU-01	706	1	days	COAD-READ	C8-BLCA	cluster 2	Cluster 5	BRCA basal-like c6	RNA cluster 2	miRNA cluster 5	cluster 2	mutation cluster 8	TCGA-DK-A3IU	462	1	days	706	days	TCGA Bladder Cancer (BLCA)	bladder urothelial carcinoma	Bladder	YES	NO		Progressive Disease	58	21	Wall Posterior	TCGA-DK-A3IU-F43397	TCGA-DK-A3IU	TCGA-DK-A3IU-01A		Prostate|Leukemia-NOS				NA	-21369	261	706	0	352	NA	462
TCGA.DK.A3IV.01	1	TCGA-DK-A3IV-01	294	1	days	BRCA-LUAD+	C1-LUAD-enriched	cluster 2	Cluster 6	squamous c3	BLCA nonsquamous-like c1	miRNA cluster 4	cluster 4	mutation cluster 5	TCGA-DK-A3IV	212	1	days	294	days	TCGA Bladder Cancer (BLCA)	bladder urothelial carcinoma	Bladder				Progressive Disease	60	NA	Wall Lateral	TCGA-DK-A3IV-F38826	TCGA-DK-A3IV	TCGA-DK-A3IV-01A		Prostate|Lung/Bronchus		T2		NA	-22237	226	294	0		NA	212	Non-Papillary
TCGA.DK.A3WW.01	0	TCGA-DK-A3WW-01	633	0	days	Kirc+			Cluster 14 (HNSC)	squamous c3					TCGA-DK-A3WW	633	0	days	633	days	TCGA Bladder Cancer (BLCA)	bladder urothelial carcinoma	Bladder				Complete Response	57	NA	Wall Posterior	TCGA-DK-A3WW-F48423	TCGA-DK-A3WW	TCGA-DK-A3WW-01A			None Reported			NA	-20909	210		0	633	NA	NA	Papillary
TCGA.DK.A3WX.01	1	TCGA-DK-A3WX-01	321	1	days	Kirc+	C2-Squamous-like	cluster 1	Cluster 5	squamous c3	squamous-like c4	miRNA cluster 11	cluster 4		TCGA-DK-A3WX	244	1	days	321	days	TCGA Bladder Cancer (BLCA)	bladder urothelial carcinoma	Bladder	NO	NO		Progressive Disease	67	NA	Wall Lateral	TCGA-DK-A3WX-F43258	TCGA-DK-A3WX	TCGA-DK-A3WX-01A		Breast-Fem|Uterine|Bladder|Lung/Bronchus	Brief asbestos exposure from office	T2		NA	-24553	223	321	0		NA	244	Non-Papillary
TCGA.DK.A3WY.01	0	TCGA-DK-A3WY-01	4967	0	days	Quiet	C5-KIRC	cluster 1	Low purity c2	KIRC-like c1	BRCA nonbasal-like c7	miRNA cluster 5	cluster 2		TCGA-DK-A3WY	4967	0	days	4967	days	TCGA Bladder Cancer (BLCA)	bladder urothelial carcinoma	Bladder				Complete Response	67	NA	Dome	TCGA-DK-A3WY-F65584	TCGA-DK-A3WY	TCGA-DK-A3WY-01A			None Reported			NA	-24536	4107		0	4967	NA	NA	Non-Papillary
TCGA.DK.A3X1.01	0	TCGA-DK-A3X1-01	2009	0	days	High	C8-BLCA	cluster 3	Cluster 5	BRCA basal-like c6	BLCA nonsquamous-like c1	miRNA cluster 4	cluster 4		TCGA-DK-A3X1	2009	0	days	2009	days	TCGA Bladder Cancer (BLCA)	bladder urothelial carcinoma	Bladder				Complete Response	78	NA	Dome	TCGA-DK-A3X1-F65587	TCGA-DK-A3X1	TCGA-DK-A3X1-01A		Lung/Bronchus	None reported		NO	NA	-28757	1157		0	2009	NA	NA	Non-Papillary
TCGA.DK.A3X2.01	1	TCGA-DK-A3X2-01	547	1	days	BRCA-LUAD+	C8-BLCA	cluster 4	Cluster 5	BRCA basal-like c6	BLCA nonsquamous-like c1	miRNA cluster 11	cluster 3		TCGA-DK-A3X2	533	1	days	547	days	TCGA Bladder Cancer (BLCA)	bladder urothelial carcinoma	Bladder	NO	NO		Progressive Disease	85	NA	Wall Lateral	TCGA-DK-A3X2-F43279	TCGA-DK-A3X2	TCGA-DK-A3X2-01A		Colon|Kidney-except Pelvis|Ovary-NOS	None Reported		YES	NA	-31160	548	547	0		NA	533	Papillary		YES
TCGA.DK.A6AV.01	0	TCGA-DK-A6AV-01	1952	0	days										TCGA-DK-A6AV	1952	0	days	1952	days	TCGA Bladder Cancer (BLCA)	bladder urothelial carcinoma	Bladder				Complete Response	82	20	Dome	TCGA-DK-A6AV-F60141	TCGA-DK-A6AV	TCGA-DK-A6AV-01A		Colon	None	T2		NA	-30089	1836		0	1952	NA	NA	Papillary
TCGA.DK.A6AW.01	0	TCGA-DK-A6AW-01	1621	0	days										TCGA-DK-A6AW	1621	0	days	1621	days	TCGA Bladder Cancer (BLCA)	bladder urothelial carcinoma	Bladder				Complete Response	70	20	Trigone	TCGA-DK-A6AW-F69738	TCGA-DK-A6AW	TCGA-DK-A6AW-01A			None			NA	-25644	1183		0	1621	NA	NA	Non-Papillary
TCGA.DK.A6B0.01	0	TCGA-DK-A6B0-01	2330	0	days										TCGA-DK-A6B0	2330	0	days	2330	days	TCGA Bladder Cancer (BLCA)	bladder urothelial carcinoma	Bladder				Complete Response	61	31	Wall Lateral	TCGA-DK-A6B0-F60142	TCGA-DK-A6B0	TCGA-DK-A6B0-01A		Breast-Fem|	None			NA	-22439	2115		0	2330	NA	NA	Papillary
TCGA.DK.A6B1.01	0	TCGA-DK-A6B1-01	2049	0	days										TCGA-DK-A6B1	2049	0	days	2049	days	TCGA Bladder Cancer (BLCA)	bladder urothelial carcinoma	Bladder				Complete Response	67	NA	Wall Anterior	TCGA-DK-A6B1-F60144	TCGA-DK-A6B1	TCGA-DK-A6B1-01A		Gastric|Prostate	None			NA	-24607	2059		0	2049	NA	NA	Papillary
TCGA.DK.A6B2.01	0	TCGA-DK-A6B2-01	477	0	days										TCGA-DK-A6B2	268	1	days	477	days	TCGA Bladder Cancer (BLCA)	bladder urothelial carcinoma	Bladder	YES	NO		Progressive Disease	70	14	Wall Posterior	TCGA-DK-A6B2-F60145	TCGA-DK-A6B2	TCGA-DK-A6B2-01A		Breast-Fem				NA	-25625	472		0	477	NA	268	Non-Papillary		YES
TCGA.DK.A6B5.01	0	TCGA-DK-A6B5-01	1542	0	days										TCGA-DK-A6B5	1542	0	days	1542	days	TCGA Bladder Cancer (BLCA)	bladder urothelial carcinoma	Bladder				Complete Response	45	NA	Wall Anterior	TCGA-DK-A6B5-F69741	TCGA-DK-A6B5	TCGA-DK-A6B5-01A		Pancreas|Lung/Bronchus	None		NO	NA	-16453	984		0	1542	NA	NA	Non-Papillary
TCGA.DK.A6B6.01	0	TCGA-DK-A6B6-01	1115	0	days										TCGA-DK-A6B6	1115	0	days	1115	days	TCGA Bladder Cancer (BLCA)	bladder urothelial carcinoma	Bladder				Complete Response	57	31	Wall Posterior	TCGA-DK-A6B6-F69742	TCGA-DK-A6B6	TCGA-DK-A6B6-01A		Colon|CNS	None	T2		NA	-21007	549		0	1115	NA	NA	Papillary
TCGA.DK.AA6L.01	1	TCGA-DK-AA6L-01	1163	1	days										TCGA-DK-AA6L	NA	NA	days	1163	days	TCGA Bladder Cancer (BLCA)	bladder urothelial carcinoma	Bladder					48	19	Bladder - NOS		TCGA-DK-AA6L	TCGA-DK-AA6L-01A					NO	NA	-17635	1418	1163	0		NA	NA	Non-Papillary
TCGA.DK.AA6M.01	0	TCGA-DK-AA6M-01	1582	0	days										TCGA-DK-AA6M	1582	0	days	1582	days	TCGA Bladder Cancer (BLCA)	bladder urothelial carcinoma	Bladder				Complete Response	64	NA	Wall Lateral	TCGA-DK-AA6M-F71281	TCGA-DK-AA6M	TCGA-DK-AA6M-01A		Lung/Bronchus	hair dyes and products	T2		NA	-23574	1176		0	1582	NA	NA	Non-Papillary
TCGA.DK.AA6P.01	0	TCGA-DK-AA6P-01	457	0	days										TCGA-DK-AA6P	NA	NA	days	457	days	TCGA Bladder Cancer (BLCA)	bladder urothelial carcinoma	Bladder					72	14	Wall Lateral		TCGA-DK-AA6P	TCGA-DK-AA6P-01A			None	T2		NA	-26560	329		0	457	NA	NA	Papillary
TCGA.DK.AA6Q.01	1	TCGA-DK-AA6Q-01	413	1	days										TCGA-DK-AA6Q	NA	NA	days	413	days	TCGA Bladder Cancer (BLCA)	bladder urothelial carcinoma	Bladder					61	NA	Bladder - NOS		TCGA-DK-AA6Q	TCGA-DK-AA6Q-01A		Breast-Fem	None	T2		NA	-22314	516	413	0		NA	NA	Non-Papillary
TCGA.DK.AA6R.01	0	TCGA-DK-AA6R-01	5041	0	days										TCGA-DK-AA6R	4907	1	days	5041	days	TCGA Bladder Cancer (BLCA)	bladder urothelial carcinoma	Bladder	NO	NO		Stable Disease	68	NA	Bladder - NOS	TCGA-DK-AA6R-F71283	TCGA-DK-AA6R	TCGA-DK-AA6R-01A			Banker		NO	NA	-25196	4591		0	5041	NA	4907	Non-Papillary
TCGA.DK.AA6S.01	0	TCGA-DK-AA6S-01	5050	0	days										TCGA-DK-AA6S	2202	1	days	5050	days	TCGA Bladder Cancer (BLCA)	bladder urothelial carcinoma	Bladder	NO	NO		Complete Response	60	NA	Bladder - NOS	TCGA-DK-AA6S-F62433	TCGA-DK-AA6S	TCGA-DK-AA6S-01A						NA	-22027	4782		0	5050	2222	2202	Non-Papillary
TCGA.DK.AA6T.01	0	TCGA-DK-AA6T-01	572	0	days										TCGA-DK-AA6T	572	0	days	572	days	TCGA Bladder Cancer (BLCA)	bladder urothelial carcinoma	Bladder				Complete Response	63	15	Trigone	TCGA-DK-AA6T-F71718	TCGA-DK-AA6T					T2		NA	-23198	NA		0	572	NA	NA	Non-Papillary
TCGA.DK.AA6U.01	0	TCGA-DK-AA6U-01	578	0	days										TCGA-DK-AA6U	578	0	days	578	days	TCGA Bladder Cancer (BLCA)	bladder urothelial carcinoma	Bladder				Complete Response	64	1966	Neck|Wall NOS	TCGA-DK-AA6U-F71724	TCGA-DK-AA6U	TCGA-DK-AA6U-01A		Skin-Squamous cell carcinoma	Speciality chemical engineer	T2		NA	-23611	172		0	578	NA	NA	Papillary
TCGA.DK.AA6W.01	1	TCGA-DK-AA6W-01	415	1	days										TCGA-DK-AA6W	379	1	days	415	days	TCGA Bladder Cancer (BLCA)	bladder urothelial carcinoma	Bladder	NO	NO		Progressive Disease	78	NA	Wall NOS	TCGA-DK-AA6W-F71288	TCGA-DK-AA6W	TCGA-DK-AA6W-01A		Lung/Bronchus|Leukemia-NOS|Breast-Fem		T2	NO	NA	-28853	68	415	0	263	NA	379	Non-Papillary
TCGA.DK.AA6X.01	0	TCGA-DK-AA6X-01	467	0	days										TCGA-DK-AA6X	467	0	days	467	days	TCGA Bladder Cancer (BLCA)	bladder urothelial carcinoma	Bladder				Complete Response	63	NA	Wall NOS	TCGA-DK-AA6X-F71722	TCGA-DK-AA6X	TCGA-DK-AA6X-01A		Multiple Myeloma|Colon		T2		NA	-23208	60		0	467	NA	NA	Papillary
TCGA.DK.AA71.01	0	TCGA-DK-AA71-01	415	0	days										TCGA-DK-AA71	415	0	days	415	days	TCGA Bladder Cancer (BLCA)	bladder urothelial carcinoma	Bladder					71	NA	Bladder - NOS		TCGA-DK-AA71			Breast-Fem|Breast-Fem	none			NA	-25950	NA		0	415	NA	NA	Papillary
TCGA.DK.AA74.01	0	TCGA-DK-AA74-01	1708	0	days										TCGA-DK-AA74	1708	0	days	1708	days	TCGA Bladder Cancer (BLCA)	bladder urothelial carcinoma	Bladder				Complete Response	75	16	Bladder - NOS	TCGA-DK-AA74-F71286	TCGA-DK-AA74	TCGA-DK-AA74-01A		Cervix|Breast-Fem				NA	-27730	1258		0	1708	NA	NA	Non-Papillary
TCGA.DK.AA75.01	1	TCGA-DK-AA75-01	340	1	days										TCGA-DK-AA75	NA	NA	days	340	days	TCGA Bladder Cancer (BLCA)	bladder urothelial carcinoma	Bladder					82	13	Wall Anterior		TCGA-DK-AA75	TCGA-DK-AA75-01A		Lung/Bronchus|Lung/Bronchus|Lung/Bronchus|Lung/Bronchus				NA	-30090	272	340	0		NA	NA	Non-Papillary
TCGA.DK.AA76.01	0	TCGA-DK-AA76-01	366	0	days										TCGA-DK-AA76	366	0	days	366	days	TCGA Bladder Cancer (BLCA)	bladder urothelial carcinoma	Bladder					64	NA	Bladder - NOS		TCGA-DK-AA76	TCGA-DK-AA76-01A			Reservation Agent	T2		NA	-23542	216		0	366	NA	NA	Papillary
TCGA.DK.AA77.01	0	TCGA-DK-AA77-01	618	0	days										TCGA-DK-AA77	467	1	days	618	days	TCGA Bladder Cancer (BLCA)	bladder urothelial carcinoma	Bladder	YES	NO		Progressive Disease	61	NA	Bladder - NOS	TCGA-DK-AA77-F71290	TCGA-DK-AA77	TCGA-DK-AA77-01A		Multiple Myeloma				NA	-22365	168		0	618	499	467	Papillary
TCGA.E5.A2PC.01	0	TCGA-E5-A2PC-01	1326	0	days	Kirc+	C2-Squamous-like	cluster 3	Cluster 5	BRCA basal-like c6	squamous-like c4	miRNA cluster 4	cluster 4	mutation cluster 8	TCGA-E5-A2PC	1326	0	days	1326	days	TCGA Bladder Cancer (BLCA)	bladder urothelial carcinoma	Bladder				Complete Response	61	NA	Wall Lateral	TCGA-E5-A2PC-F33521	TCGA-E5-A2PC	TCGA-E5-A2PC-01A		Lung/Bronchus				NA	-22308	1052		0	1326	NA	NA	Non-Papillary		NO
TCGA.E5.A4TZ.01	1	TCGA-E5-A4TZ-01	467	1	days										TCGA-E5-A4TZ	NA	NA	days	467	days	TCGA Bladder Cancer (BLCA)	bladder urothelial carcinoma	Bladder					64	NA	Wall NOS		TCGA-E5-A4TZ			Breast-Fem|Liver-Primary-NOS			NO	NA	-23566	NA	467	0		NA	NA	Papillary
TCGA.E5.A4U1.01	0	TCGA-E5-A4U1-01	1181	0	days										TCGA-E5-A4U1	992	1	days	1181	days	TCGA Bladder Cancer (BLCA)	bladder urothelial carcinoma	Bladder	YES	NO		Progressive Disease	72	NA	Wall Lateral	TCGA-E5-A4U1-F64525	TCGA-E5-A4U1	TCGA-E5-A4U1-01A				T2		NA	-26305	504		0	1181	NA	992	Papillary
TCGA.E7.A3X6.01	1	TCGA-E7-A3X6-01	904	1	days	BRCA-LUAD+	C2-Squamous-like	cluster 3	Cluster 5	BRCA basal-like c6	squamous-like c4	miRNA cluster 4	cluster 4		TCGA-E7-A3X6	904	0	days	904	days	TCGA Bladder Cancer (BLCA)	bladder urothelial carcinoma	Bladder	NO	YES		Stable Disease	70	NA	Wall Lateral	TCGA-E7-A3X6-F40310	TCGA-E7-A3X6	TCGA-E7-A3X6-01A						NA	-25584	280	904	0	0	NA	369	Papillary
TCGA.E7.A3Y1.01	0	TCGA-E7-A3Y1-01	163	0	days	Iq	C8-BLCA	cluster 3	Cluster 5	BRCA basal-like c6	BLCA nonsquamous-like c1	miRNA cluster 5	cluster 1		TCGA-E7-A3Y1	163	0	days	163	days	TCGA Bladder Cancer (BLCA)	bladder urothelial carcinoma	Bladder				Complete Response	57	NA	Bladder - NOS	TCGA-E7-A3Y1-F42030	TCGA-E7-A3Y1	TCGA-E7-A3Y1-01A				T2a		NA	-20917	101		0	163	NA	NA	Papillary
TCGA.E7.A4IJ.01	1	TCGA-E7-A4IJ-01	674	1	days										TCGA-E7-A4IJ	620	1	days	674	days	TCGA Bladder Cancer (BLCA)	bladder urothelial carcinoma	Bladder	NO	NO		Progressive Disease	56	30	Wall NOS	TCGA-E7-A4IJ-F68716	TCGA-E7-A4IJ	TCGA-E7-A4IJ-01A						NA	-20723	114	674	0	15	NA	620	Papillary
TCGA.E7.A4XJ.01	1	TCGA-E7-A4XJ-01	68	1	days										TCGA-E7-A4XJ	68	0	days	68	days	TCGA Bladder Cancer (BLCA)	bladder urothelial carcinoma	Bladder				Complete Response	66	46	Wall NOS	TCGA-E7-A4XJ-F49916	TCGA-E7-A4XJ	TCGA-E7-A4XJ-01A	Focal		Orange Dioxin	T2		NA	-24279	82	68	0	16	NA	NA	Non-Papillary		YES
TCGA.E7.A519.01	0	TCGA-E7-A519-01	508	0	days										TCGA-E7-A519	508	0	days	508	days	TCGA Bladder Cancer (BLCA)	bladder urothelial carcinoma	Bladder				Complete Response	72	22	Wall NOS	TCGA-E7-A519-F55566	TCGA-E7-A519	TCGA-E7-A519-01A						NA	-26427	125		0	508	NA	NA	Papillary
TCGA.E7.A541.01	1	TCGA-E7-A541-01	778	1	days										TCGA-E7-A541	778	0	days	778	days	TCGA Bladder Cancer (BLCA)	bladder urothelial carcinoma	Bladder				Complete Response	66	NA	Wall Anterior	TCGA-E7-A541-F71391	TCGA-E7-A541	TCGA-E7-A541-01A						NA	-24206	265	778	0	18	NA	NA	Papillary		NO
TCGA.E7.A5KE.01	0	TCGA-E7-A5KE-01	17	0	days										TCGA-E7-A5KE	17	0	days	17	days	TCGA Bladder Cancer (BLCA)	bladder urothelial carcinoma	Bladder					78	NA	Wall NOS	TCGA-E7-A5KE-F51998	TCGA-E7-A5KE	TCGA-E7-A5KE-01A						NA	-28714	119		0	17	NA	NA	Non-Papillary		NO
TCGA.E7.A5KF.01	0	TCGA-E7-A5KF-01	20	0	days										TCGA-E7-A5KF	20	0	days	20	days	TCGA Bladder Cancer (BLCA)	bladder urothelial carcinoma	Bladder					67	42	Wall NOS	TCGA-E7-A5KF-F52004	TCGA-E7-A5KF	TCGA-E7-A5KF-01A		Bladder				NA	-24528	107		0	20	NA	NA	Non-Papillary		NO
TCGA.E7.A677.01	0	TCGA-E7-A677-01	820	0	days										TCGA-E7-A677	820	0	days	820	days	TCGA Bladder Cancer (BLCA)	bladder urothelial carcinoma	Bladder				Complete Response	81	NA	Wall NOS	TCGA-E7-A677-F70868	TCGA-E7-A677	TCGA-E7-A677-01A						NA	-29613	126		0	820	NA	NA	Non-Papillary		NO
TCGA.E7.A678.01	0	TCGA-E7-A678-01	798	0	days										TCGA-E7-A678	798	0	days	798	days	TCGA Bladder Cancer (BLCA)	bladder urothelial carcinoma	Bladder				Complete Response	55	31	Wall NOS	TCGA-E7-A678-F70872	TCGA-E7-A678	TCGA-E7-A678-01A	Focal					NA	-20169	104		0	798	NA	NA	Non-Papillary		YES
TCGA.E7.A6MD.01	0	TCGA-E7-A6MD-01	129	0	days										TCGA-E7-A6MD	129	0	days	129	days	TCGA Bladder Cancer (BLCA)	bladder urothelial carcinoma	Bladder					66	NA	Dome|Neck|Wall Anterior|Wall Lateral	TCGA-E7-A6MD-F63142	TCGA-E7-A6MD	TCGA-E7-A6MD-01A				T2		NA	-24180	221		0	129	NA	NA	Non-Papillary
TCGA.E7.A6ME.01	0	TCGA-E7-A6ME-01	731	0	days										TCGA-E7-A6ME	731	0	days	731	days	TCGA Bladder Cancer (BLCA)	bladder urothelial carcinoma	Bladder				Complete Response	75	46	Wall Anterior	TCGA-E7-A6ME-F71635	TCGA-E7-A6ME	TCGA-E7-A6ME-01A				T2		NA	-27670	93		0	731	NA	NA	Non-Papillary
TCGA.E7.A6MF.01	0	TCGA-E7-A6MF-01	750	0	days										TCGA-E7-A6MF	750	0	days	750	days	TCGA Bladder Cancer (BLCA)	bladder urothelial carcinoma	Bladder				Complete Response	37	22	Wall NOS	TCGA-E7-A6MF-F71636	TCGA-E7-A6MF	TCGA-E7-A6MF-01A				T2a		NA	-13867	114		0	750	NA	NA	Papillary		NO
TCGA.E7.A7DU.01	0	TCGA-E7-A7DU-01	28	0	days										TCGA-E7-A7DU	28	0	days	28	days	TCGA Bladder Cancer (BLCA)	bladder urothelial carcinoma	Bladder					73	NA	Trigone|Wall Lateral|Wall Posterior	TCGA-E7-A7DU-F63144	TCGA-E7-A7DU	TCGA-E7-A7DU-01A						NA	-27000	149		0	28	NA	NA	Papillary
TCGA.E7.A7DV.01	0	TCGA-E7-A7DV-01	37	0	days										TCGA-E7-A7DV	37	0	days	37	days	TCGA Bladder Cancer (BLCA)	bladder urothelial carcinoma	Bladder					44	NA	Trigone|Wall Posterior	TCGA-E7-A7DV-F63143	TCGA-E7-A7DV	TCGA-E7-A7DV-01A	Extensive					NA	-16145	164		0	37	NA	NA	Papillary		YES
TCGA.E7.A7PW.01	0	TCGA-E7-A7PW-01	416	0	days										TCGA-E7-A7PW	174	1	days	416	days	TCGA Bladder Cancer (BLCA)	bladder urothelial carcinoma	Bladder	NO	YES		Complete Response	63	50	Bladder - NOS	TCGA-E7-A7PW-F62042	TCGA-E7-A7PW	TCGA-E7-A7PW-01A	Extensive					NA	-23057	117		0	416	NA	174	Non-Papillary		YES
TCGA.E7.A7XN.01	0	TCGA-E7-A7XN-01	428	0	days										TCGA-E7-A7XN	190	1	days	428	days	TCGA Bladder Cancer (BLCA)	bladder urothelial carcinoma	Bladder	NO	NO		Progressive Disease	66	57	Bladder - NOS	TCGA-E7-A7XN-F65347	TCGA-E7-A7XN	TCGA-E7-A7XN-01A	Focal		None			NA	-24466	90		0	428	NA	190	Non-Papillary		YES
TCGA.E7.A85H.01	0	TCGA-E7-A85H-01	394	0	days										TCGA-E7-A85H	394	0	days	394	days	TCGA Bladder Cancer (BLCA)	bladder urothelial carcinoma	Bladder				Complete Response	64	44	Bladder - NOS	TCGA-E7-A85H-F63590	TCGA-E7-A85H	TCGA-E7-A85H-01A	Focal					NA	-23497	106		0	394	NA	NA	Non-Papillary		YES
TCGA.E7.A8O7.01	0	TCGA-E7-A8O7-01	466	0	days										TCGA-E7-A8O7	466	0	days	466	days	TCGA Bladder Cancer (BLCA)	bladder urothelial carcinoma	Bladder				Complete Response	52	NA	Wall NOS	TCGA-E7-A8O7-F68556	TCGA-E7-A8O7	TCGA-E7-A8O7-01A				T3		NA	-19063	97		0	466	NA	NA	Papillary		NO
TCGA.E7.A8O8.01	0	TCGA-E7-A8O8-01	13	0	days										TCGA-E7-A8O8	13	0	days	13	days	TCGA Bladder Cancer (BLCA)	bladder urothelial carcinoma	Bladder					59	31	Bladder - NOS	TCGA-E7-A8O8-F67145	TCGA-E7-A8O8	TCGA-E7-A8O8-01A				T3		NA	-21629	105		0	13	NA	NA	Non-Papillary		NO
TCGA.E7.A97P.01	1	TCGA-E7-A97P-01	437	1	days										TCGA-E7-A97P	437	0	days	437	days	TCGA Bladder Cancer (BLCA)	bladder urothelial carcinoma	Bladder				Complete Response	73	NA	Wall NOS	TCGA-E7-A97P-F68717	TCGA-E7-A97P	TCGA-E7-A97P-01A				T3		NA	-26956	90	437	0	13	NA	NA	Non-Papillary
TCGA.E7.A97Q.01	1	TCGA-E7-A97Q-01	246	1	days										TCGA-E7-A97Q	246	0	days	246	days	TCGA Bladder Cancer (BLCA)	bladder urothelial carcinoma	Bladder				Stable Disease	60	21	Bladder - NOS	TCGA-E7-A97Q-F70372	TCGA-E7-A97Q	TCGA-E7-A97Q-01A	Extensive					NA	-22249	171	246	0	82	NA	NA	Non-Papillary		YES
TCGA.FD.A3B3.01	1	TCGA-FD-A3B3-01	974	1	days	High	C2-Squamous-like	cluster 1	Cluster 5	squamous c3	squamous-like c4	miRNA cluster 5	cluster 2	mutation c1uster 9	TCGA-FD-A3B3	974	0	days	974	days	TCGA Bladder Cancer (BLCA)	bladder urothelial carcinoma	Bladder				Complete Response	74	17	Trigone	TCGA-FD-A3B3-F62060	TCGA-FD-A3B3	TCGA-FD-A3B3-01A		Colon		T2		NA	-27068	182	974	0	268	NA	NA	Papillary
TCGA.FD.A3B4.01	1	TCGA-FD-A3B4-01	510	1	days	Squamous	C2-Squamous-like	cluster 2	Cluster 14 (HNSC)	squamous c3	squamous-like c4	miRNA cluster 5	cluster 2	mutation c1uster 9	TCGA-FD-A3B4	NA	NA	days	510	days	TCGA Bladder Cancer (BLCA)	bladder urothelial carcinoma	Bladder	YES	YES		Progressive Disease	55	25	Wall Lateral	TCGA-FD-A3B4-F35154	TCGA-FD-A3B4	TCGA-FD-A3B4-01A		Breast-Fem|Head/Face/Neck|Leukemia-NOS|Breast-Fem		T2		NA	-20379	141	510	0	253	NA	359	Non-Papillary
TCGA.FD.A3B5.01	1	TCGA-FD-A3B5-01	272	1	days	Squamous	C2-Squamous-like	cluster 3	Cluster 5	BRCA basal-like c6	squamous-like c4	miRNA cluster 11	cluster 4	mutation cluster 4	TCGA-FD-A3B5	NA	NA	days	272	days	TCGA Bladder Cancer (BLCA)	bladder urothelial carcinoma	Bladder				Progressive Disease	86	15	Wall Posterior	TCGA-FD-A3B5-F64435	TCGA-FD-A3B5	TCGA-FD-A3B5-01A		Breast-Fem|NOS		T2		NA	-31442	218	272	0		NA	NA	Non-Papillary		NO
TCGA.FD.A3B6.01	1	TCGA-FD-A3B6-01	1005	1	days	High	C1-LUAD-enriched	cluster 2	Cluster 6	KIRC-like c1	squamous-like c4	miRNA cluster 4	cluster 4	mutation cluster 3	TCGA-FD-A3B6	NA	NA	days	1005	days	TCGA Bladder Cancer (BLCA)	bladder urothelial carcinoma	Bladder					75	17	Wall Posterior	TCGA-FD-A3B6-F65758	TCGA-FD-A3B6	TCGA-FD-A3B6-01A				T2		NA	-27541	133	1005	0	209	NA	NA	Papillary
TCGA.FD.A3B7.01	1	TCGA-FD-A3B7-01	122	1	days	High	C8-BLCA	cluster 1	Cluster 5	BRCA basal-like c6	squamous-like c4	miRNA cluster 5	cluster 4	mutation cluster 5	TCGA-FD-A3B7	110	1	days	122	days	TCGA Bladder Cancer (BLCA)	bladder urothelial carcinoma	Bladder	NO	NO		Progressive Disease	66	16	Wall Lateral	TCGA-FD-A3B7-F35181	TCGA-FD-A3B7	TCGA-FD-A3B7-01A				T2		NA	-24245	152	122	0		NA	110	Non-Papillary
TCGA.FD.A3B8.01	0	TCGA-FD-A3B8-01	384	0	days	Kirc+	C2-Squamous-like	cluster 1	Low purity c2	squamous c3	squamous-like c4	miRNA cluster 5	cluster 2	mutation cluster 8	TCGA-FD-A3B8	NA	NA	days	384	days	TCGA Bladder Cancer (BLCA)	bladder urothelial carcinoma	Bladder					56	16	Wall Lateral	TCGA-FD-A3B8-F63825	TCGA-FD-A3B8	TCGA-FD-A3B8-01A				T2		NA	-20555	232		0	384	NA	NA	Non-Papillary
TCGA.FD.A3N5.01	1	TCGA-FD-A3N5-01	685	1	days	BRCA-LUAD+	C8-BLCA	cluster 2	Cluster 6	BRCA basal-like c6	squamous-like c4	miRNA cluster 5	cluster 2	mutation cluster 2	TCGA-FD-A3N5	685	0	days	685	days	TCGA Bladder Cancer (BLCA)	bladder urothelial carcinoma	Bladder	NO	NO		Progressive Disease	69	10	Wall Posterior	TCGA-FD-A3N5-F38277	TCGA-FD-A3N5	TCGA-FD-A3N5-01A		Lung/Bronchus				NA	-25342	260	685	0	272	NA	346	Non-Papillary
TCGA.FD.A3N6.01	0	TCGA-FD-A3N6-01	851	0	days	Kirc+	C2-Squamous-like	cluster 4	Cluster 14 (HNSC)	BRCA basal-like c6	squamous-like c4	miRNA cluster 11	cluster 3	mutation cluster 7	TCGA-FD-A3N6	851	0	days	851	days	TCGA Bladder Cancer (BLCA)	bladder urothelial carcinoma	Bladder				Complete Response	43	18	Wall Anterior	TCGA-FD-A3N6-F63826	TCGA-FD-A3N6	TCGA-FD-A3N6-01A		Prostate				NA	-15758	181		0	851	NA	NA	Non-Papillary
TCGA.FD.A3NA.01	0	TCGA-FD-A3NA-01	1845	0	days	High	C8-BLCA	cluster 3	Cluster 5	BRCA basal-like c6	BLCA nonsquamous-like c1	miRNA cluster 4	cluster 4	mutation cluster 2	TCGA-FD-A3NA	1845	0	days	1845	days	TCGA Bladder Cancer (BLCA)	bladder urothelial carcinoma	Bladder	NO	NO		Complete Response	60	21	Wall Posterior	TCGA-FD-A3-F41867	TCGA-FD-A3	TCGA-FD-A3-01A			printing chemicals and ink			NA	-21936	997		0	1845	1382	1338	Non-Papillary
TCGA.FD.A3SJ.01	1	TCGA-FD-A3SJ-01	739	1	days	High	C1-LUAD-enriched	cluster 3	Low purity c2	squamous c3	BLCA nonsquamous-like c1	miRNA cluster 5	cluster 2		TCGA-FD-A3SJ	281	1	days	739	days	TCGA Bladder Cancer (BLCA)	bladder urothelial carcinoma	Bladder	YES	NO		Progressive Disease	59	20	Wall Lateral|Wall Posterior	TCGA-FD-A3SJ-F41499	TCGA-FD-A3SJ	TCGA-FD-A3SJ-01A					NO	NA	-21615	785	739	0		NA	281	Non-Papillary
TCGA.FD.A3SL.01	1	TCGA-FD-A3SL-01	712	1	days	Kirc+	C8-BLCA	cluster 2	Cluster 5	BRCA basal-like c6	BLCA nonsquamous-like c1	miRNA cluster 5	cluster 2		TCGA-FD-A3SL	260	1	days	712	days	TCGA Bladder Cancer (BLCA)	bladder urothelial carcinoma	Bladder				Progressive Disease	60	NA	Dome|Wall Anterior|Wall Posterior	TCGA-FD-A3SL-F61953	TCGA-FD-A3SL	TCGA-FD-A3SL-01A		Lung/Bronchus|Colon			NO	NA	-22020	322	712	0	334	NA	260	Non-Papillary		YES
TCGA.FD.A3SM.01	1	TCGA-FD-A3SM-01	547	1	days	BRCA-LUAD+	C8-BLCA	cluster 3	Cluster 5	BRCA basal-like c6	BLCA nonsquamous-like c1	miRNA cluster 4	cluster 4		TCGA-FD-A3SM	144	1	days	547	days	TCGA Bladder Cancer (BLCA)	bladder urothelial carcinoma	Bladder	YES	NO		Stable Disease	70	16	Dome|Wall Anterior|Wall Lateral|Wall Posterior	TCGA-FD-A3SM-F41552	TCGA-FD-A3SM	TCGA-FD-A3SM-01A		Lung/Bronchus				NA	-25852	195	547	0	186	NA	144	Papillary		NO
TCGA.FD.A3SN.01	0	TCGA-FD-A3SN-01	887	0	days	Kirc+	C8-BLCA	cluster 2	Cluster 6	BRCA basal-like c6	BLCA nonsquamous-like c1	miRNA cluster 4	cluster 4		TCGA-FD-A3SN	199	1	days	887	days	TCGA Bladder Cancer (BLCA)	bladder urothelial carcinoma	Bladder	NO	NO		Complete Response	79	15	Trigone|Wall Posterior	TCGA-FD-A3SN-F61954	TCGA-FD-A3SN	TCGA-FD-A3SN-01A		NOS|Gastric|Lung/Bronchus				NA	-29169	105		0	887	NA	199	Papillary
TCGA.FD.A3SO.01	1	TCGA-FD-A3SO-01	168	1	days	Squamous	C2-Squamous-like	cluster 2	Cluster 6	squamous c3	squamous-like c4	miRNA cluster 11	cluster 4		TCGA-FD-A3SO	143	1	days	168	days	TCGA Bladder Cancer (BLCA)	bladder urothelial carcinoma	Bladder	NO	NO		Progressive Disease	68	11	Wall Lateral	TCGA-FD-A3SO-F41554	TCGA-FD-A3SO	TCGA-FD-A3SO-01A		Colon				NA	-25147	66	168	0		NA	143	Non-Papillary		YES
TCGA.FD.A3SP.01	0	TCGA-FD-A3SP-01	783	0	days	Kirc+	C2-Squamous-like	cluster 1	Cluster 5	squamous c3	squamous-like c4	miRNA cluster 5	cluster 4		TCGA-FD-A3SP	783	0	days	783	days	TCGA Bladder Cancer (BLCA)	bladder urothelial carcinoma	Bladder				Complete Response	60	NA	Dome|Wall Lateral|Wall Posterior	TCGA-FD-A3SP-F61956	TCGA-FD-A3SP	TCGA-FD-A3SP-01A		Colon|				NA	-22005	57		0	783	NA	NA	Non-Papillary
TCGA.FD.A3SQ.01	1	TCGA-FD-A3SQ-01	1423	1	days	COAD-READ	C8-BLCA	cluster 2	Cluster 5	squamous c3	BLCA nonsquamous-like c1	miRNA cluster 5	cluster 2		TCGA-FD-A3SQ	991	1	days	1423	days	TCGA Bladder Cancer (BLCA)	bladder urothelial carcinoma	Bladder	YES			Progressive Disease	62	NA	Wall Lateral|Wall Posterior	TCGA-FD-A3SQ-F41556	TCGA-FD-A3SQ	TCGA-FD-A3SQ-01A		Bladder|Breast-Fem|Breast-Fem				NA	-22687	1375	1423	0		991	991	Non-Papillary		YES
TCGA.FD.A3SR.01	1	TCGA-FD-A3SR-01	602	1	days	High	C8-BLCA	cluster 4	Cluster 6	BRCA basal-like c6	BLCA nonsquamous-like c1	miRNA cluster 5	cluster 2		TCGA-FD-A3SR	372	1	days	602	days	TCGA Bladder Cancer (BLCA)	bladder urothelial carcinoma	Bladder	YES	YES		Progressive Disease	68	19	Dome|Wall Lateral|Wall Posterior	TCGA-FD-A3SR-F41557	TCGA-FD-A3SR	TCGA-FD-A3SR-01A						NA	-24979	569	602	0		NA	372	Non-Papillary		NO
TCGA.FD.A3SS.01	1	TCGA-FD-A3SS-01	391	1	days	Kirc+	C8-BLCA	cluster 2	Cluster 6	BRCA basal-like c6	BLCA nonsquamous-like c1	miRNA c1uster 9	cluster 4		TCGA-FD-A3SS	220	1	days	391	days	TCGA Bladder Cancer (BLCA)	bladder urothelial carcinoma	Bladder	YES	NO		Progressive Disease	66	NA	Dome|Trigone|Wall Anterior|Wall Lateral|Wall Posterior	TCGA-FD-A3SS-F41558	TCGA-FD-A3SS	TCGA-FD-A3SS-01A						NA	-24408	55	391	0	60	NA	220	Non-Papillary		YES
TCGA.FD.A43N.01	0	TCGA-FD-A43N-01	230	0	days										TCGA-FD-A43N	230	0	days	230	days	TCGA Bladder Cancer (BLCA)	bladder urothelial carcinoma	Bladder				[Discrepancy]	76	20	Wall Posterior	TCGA-FD-A43N-F61958	TCGA-FD-A43N	TCGA-FD-A43N-01A		Lung/Bronchus|Liver-Primary-NOS		T2		NA	-27833	322		0	230	NA	NA	Non-Papillary
TCGA.FD.A43P.01	0	TCGA-FD-A43P-01	832	0	days										TCGA-FD-A43P	832	0	days	832	days	TCGA Bladder Cancer (BLCA)	bladder urothelial carcinoma	Bladder				Complete Response	74	19	Dome	TCGA-FD-A43P-F61959	TCGA-FD-A43P	TCGA-FD-A43P-01A				T1		NA	-27201	168		0	832	NA	NA	Non-Papillary
TCGA.FD.A43S.01	0	TCGA-FD-A43S-01	455	0	days										TCGA-FD-A43S	455	0	days	455	days	TCGA Bladder Cancer (BLCA)	bladder urothelial carcinoma	Bladder				Complete Response	71	21	Wall Posterior	TCGA-FD-A43S-F47212	TCGA-FD-A43S	TCGA-FD-A43S-01A				T2		NA	-25993	127		0	455	NA	NA	Non-Papillary
TCGA.FD.A43U.01	0	TCGA-FD-A43U-01	636	0	days										TCGA-FD-A43U	497	1	days	636	days	TCGA Bladder Cancer (BLCA)	bladder urothelial carcinoma	Bladder		YES		Progressive Disease	70	32	Wall Lateral	TCGA-FD-A43U-F61971	TCGA-FD-A43U	TCGA-FD-A43U-01A				T4		NA	-25841	119		0	636	NA	497	Non-Papillary		YES
TCGA.FD.A43X.01	0	TCGA-FD-A43X-01	110	0	days										TCGA-FD-A43X	110	0	days	110	days	TCGA Bladder Cancer (BLCA)	bladder urothelial carcinoma	Bladder				Complete Response	84	14	Wall Posterior	TCGA-FD-A43X-F62041	TCGA-FD-A43X	TCGA-FD-A43X-01A				T1		NA	-30764	26		0	110	NA	NA	Papillary
TCGA.FD.A43Y.01	1	TCGA-FD-A43Y-01	474	1	days										TCGA-FD-A43Y	474	0	days	474	days	TCGA Bladder Cancer (BLCA)	bladder urothelial carcinoma	Bladder				Complete Response	65	16	Wall Lateral	TCGA-FD-A43Y-F62043	TCGA-FD-A43Y	TCGA-FD-A43Y-01A		Prostate		T2		NA	-23889	201	474	0	243	NA	NA	Non-Papillary
TCGA.FD.A5BR.01	0	TCGA-FD-A5BR-01	813	0	days										TCGA-FD-A5BR	813	0	days	813	days	TCGA Bladder Cancer (BLCA)	bladder urothelial carcinoma	Bladder				Complete Response	57	NA	Wall Lateral	TCGA-FD-A5BR-F61957	TCGA-FD-A5BR	TCGA-FD-A5BR-01A						NA	-20964	307		0	813	NA	NA	Non-Papillary
TCGA.FD.A5BS.01	0	TCGA-FD-A5BS-01	1639	0	days										TCGA-FD-A5BS	1639	0	days	1639	days	TCGA Bladder Cancer (BLCA)	bladder urothelial carcinoma	Bladder				Complete Response	68	NA	Wall Posterior	TCGA-FD-A5BS-F62044	TCGA-FD-A5BS	TCGA-FD-A5BS-01A					NO	NA	-24963	1107		0	1639	NA	NA	Non-Papillary
TCGA.FD.A5BT.01	1	TCGA-FD-A5BT-01	328	1	days										TCGA-FD-A5BT	328	0	days	328	days	TCGA Bladder Cancer (BLCA)	bladder urothelial carcinoma	Bladder					84	NA	Wall Lateral		TCGA-FD-A5BT	TCGA-FD-A5BT-01A					NO	NA	-30686	447	328	0		NA	NA	Non-Papillary
TCGA.FD.A5BU.01	0	TCGA-FD-A5BU-01	588	0	days										TCGA-FD-A5BU	588	0	days	588	days	TCGA Bladder Cancer (BLCA)	bladder urothelial carcinoma	Bladder				Complete Response	76	NA	Wall Lateral	TCGA-FD-A5BU-F62048	TCGA-FD-A5BU	TCGA-FD-A5BU-01A		Ovary-NOS				NA	-27882	153		0	588	NA	NA	Non-Papillary
TCGA.FD.A5BV.01	1	TCGA-FD-A5BV-01	163	1	days										TCGA-FD-A5BV	NA	NA	days	163	days	TCGA Bladder Cancer (BLCA)	bladder urothelial carcinoma	Bladder					47	NA	Trigone		TCGA-FD-A5BV	TCGA-FD-A5BV-01A						NA	-17501	156	163	0		NA	NA	Non-Papillary
TCGA.FD.A5BX.01	1	TCGA-FD-A5BX-01	173	1	days										TCGA-FD-A5BX	NA	NA	days	173	days	TCGA Bladder Cancer (BLCA)	bladder urothelial carcinoma	Bladder					82	NA	Wall Anterior		TCGA-FD-A5BX	TCGA-FD-A5BX-01A						NA	-30276	146	173	0		NA	NA	Non-Papillary
TCGA.FD.A5BY.01	0	TCGA-FD-A5BY-01	251	0	days										TCGA-FD-A5BY	251	0	days	251	days	TCGA Bladder Cancer (BLCA)	bladder urothelial carcinoma	Bladder				Complete Response	63	NA	Wall Posterior	TCGA-FD-A5BY-F52783	TCGA-FD-A5BY	TCGA-FD-A5BY-01A		Pancreas|Leukemia-NOS				NA	-23080	90		0	251	NA	NA	[Discrepancy]
TCGA.FD.A5BZ.01	1	TCGA-FD-A5BZ-01	835	1	days										TCGA-FD-A5BZ	NA	NA	days	835	days	TCGA Bladder Cancer (BLCA)	bladder urothelial carcinoma	Bladder					77	NA	Wall Anterior		TCGA-FD-A5BZ	TCGA-FD-A5BZ-01A						NA	-28451	1304	835	0		NA	NA	Non-Papillary
TCGA.FD.A5C0.01	1	TCGA-FD-A5C0-01	550	1	days										TCGA-FD-A5C0	426	1	days	550	days	TCGA Bladder Cancer (BLCA)	bladder urothelial carcinoma	Bladder	YES	NO		Progressive Disease	61	NA	Wall Posterior	TCGA-FD-A5C0-F62050	TCGA-FD-A5C0	TCGA-FD-A5C0-01A						NA	-22500	70	550	0	209	439	426	Non-Papillary		YES
TCGA.FD.A5C1.01	0	TCGA-FD-A5C1-01	1792	0	days										TCGA-FD-A5C1	1792	0	days	1792	days	TCGA Bladder Cancer (BLCA)	bladder urothelial carcinoma	Bladder				Complete Response	61	NA	Wall Posterior	TCGA-FD-A5C1-F62051	TCGA-FD-A5C1	TCGA-FD-A5C1-01A					NO	NA	-22505	1387		0	1792	NA	NA	Non-Papillary
TCGA.FD.A62N.01	0	TCGA-FD-A62N-01	82	0	days										TCGA-FD-A62N	82	0	days	82	days	TCGA Bladder Cancer (BLCA)	bladder urothelial carcinoma	Bladder				Complete Response	69	NA	Wall Lateral	TCGA-FD-A62N-F59364	TCGA-FD-A62N	TCGA-FD-A62N-01A						NA	-25297	188		0	82	NA	NA	Non-Papillary		NO
TCGA.FD.A62O.01	1	TCGA-FD-A62O-01	216	1	days										TCGA-FD-A62O	216	0	days	216	days	TCGA Bladder Cancer (BLCA)	bladder urothelial carcinoma	Bladder				Complete Response	74	NA	Trigone	TCGA-FD-A62O-F59236	TCGA-FD-A62O	TCGA-FD-A62O-01A						NA	-27310	141	216	0	147	NA	NA	Non-Papillary
TCGA.FD.A62P.01	1	TCGA-FD-A62P-01	191	1	days										TCGA-FD-A62P	191	0	days	191	days	TCGA Bladder Cancer (BLCA)	bladder urothelial carcinoma	Bladder					76	NA	Wall Posterior		TCGA-FD-A62P	TCGA-FD-A62P-01A						NA	-27843	120	191	0		NA	NA	Non-Papillary
TCGA.FD.A62S.01	1	TCGA-FD-A62S-01	406	1	days										TCGA-FD-A62S	406	0	days	406	days	TCGA Bladder Cancer (BLCA)	bladder urothelial carcinoma	Bladder		YES		Progressive Disease	60	NA	Wall Posterior	TCGA-FD-A62S-F59238	TCGA-FD-A62S	TCGA-FD-A62S-01A						NA	-22000	49	406	0	194	NA	306	Non-Papillary
TCGA.FD.A6TA.01	0	TCGA-FD-A6TA-01	1912	0	days										TCGA-FD-A6TA	1912	0	days	1912	days	TCGA Bladder Cancer (BLCA)	bladder urothelial carcinoma	Bladder				Complete Response	58	NA	Dome|Trigone|Wall Anterior|Wall Lateral|Wall Posterior	TCGA-FD-A6TA-F59460	TCGA-FD-A6TA	TCGA-FD-A6TA-01A						NA	-21196	1620		0	1912	NA	NA	Papillary
TCGA.FD.A6TB.01	0	TCGA-FD-A6TB-01	572	0	days										TCGA-FD-A6TB	572	0	days	572	days	TCGA Bladder Cancer (BLCA)	bladder urothelial carcinoma	Bladder				Complete Response	82	NA	Wall Lateral|Wall Posterior	TCGA-FD-A6TB-F62055	TCGA-FD-A6TB	TCGA-FD-A6TB-01A				T1	NO	NA	-30185	273		0	572	NA	NA	Non-Papillary
TCGA.FD.A6TC.01	0	TCGA-FD-A6TC-01	187	0	days										TCGA-FD-A6TC	187	0	days	187	days	TCGA Bladder Cancer (BLCA)	bladder urothelial carcinoma	Bladder				Complete Response	79	NA	Wall Posterior	TCGA-FD-A6TC-F65161	TCGA-FD-A6TC	TCGA-FD-A6TC-01A				T2		NA	-28963	139		0	187	NA	NA	Non-Papillary
TCGA.FD.A6TD.01	1	TCGA-FD-A6TD-01	386	1	days										TCGA-FD-A6TD	386	0	days	386	days	TCGA Bladder Cancer (BLCA)	bladder urothelial carcinoma	Bladder				Progressive Disease	77	NA	Wall Anterior|Wall Lateral|Wall Posterior	TCGA-FD-A6TD-F59462	TCGA-FD-A6TD	TCGA-FD-A6TD-01A				T1		NA	-28328	224	386	0	204	NA	NA	Non-Papillary
TCGA.FD.A6TE.01	0	TCGA-FD-A6TE-01	376	0	days										TCGA-FD-A6TE	321	1	days	376	days	TCGA Bladder Cancer (BLCA)	bladder urothelial carcinoma	Bladder				Progressive Disease	54	15	Trigone|Wall Lateral	TCGA-FD-A6TE-F59463	TCGA-FD-A6TE	TCGA-FD-A6TE-01A						NA	-19874	147		0	376	NA	321	Non-Papillary
TCGA.FD.A6TF.01	1	TCGA-FD-A6TF-01	69	1	days										TCGA-FD-A6TF	69	0	days	69	days	TCGA Bladder Cancer (BLCA)	bladder urothelial carcinoma	Bladder				Progressive Disease	80	NA	Trigone|Wall Anterior|Wall Lateral|Wall Posterior	TCGA-FD-A6TF-F59464	TCGA-FD-A6TF	TCGA-FD-A6TF-01A				T2		NA	-29317	80	69	0	63	NA	NA	Non-Papillary
TCGA.FD.A6TG.01	1	TCGA-FD-A6TG-01	93	1	days										TCGA-FD-A6TG	93	0	days	93	days	TCGA Bladder Cancer (BLCA)	bladder urothelial carcinoma	Bladder				Progressive Disease	73	NA	Dome|Wall Anterior|Wall Lateral|Wall Posterior	TCGA-FD-A6TG-F52735	TCGA-FD-A6TG	TCGA-FD-A6TG-01A				T2		NA	-26893	69	93	0	81	NA	NA	Non-Papillary
TCGA.FD.A6TH.01	1	TCGA-FD-A6TH-01	131	1	days										TCGA-FD-A6TH	126	1	days	131	days	TCGA Bladder Cancer (BLCA)	bladder urothelial carcinoma	Bladder	NO	NO		Progressive Disease	63	NA	Dome|Trigone|Wall Lateral|Wall Posterior	TCGA-FD-A6TH-F59465	TCGA-FD-A6TH	TCGA-FD-A6TH-01A				T2	NO	NA	-23236	80	131	0	67	NA	126	Non-Papillary
TCGA.FD.A6TI.01	1	TCGA-FD-A6TI-01	294	1	days										TCGA-FD-A6TI	294	0	days	294	days	TCGA Bladder Cancer (BLCA)	bladder urothelial carcinoma	Bladder					73	NA	Dome|Wall Anterior|Wall Lateral|Wall Posterior	TCGA-FD-A6TI-F62057	TCGA-FD-A6TI	TCGA-FD-A6TI-01A				T2		NA	-26874	68	294	0	122	NA	NA	Non-Papillary
TCGA.FD.A6TK.01	0	TCGA-FD-A6TK-01	330	0	days										TCGA-FD-A6TK	330	0	days	330	days	TCGA Bladder Cancer (BLCA)	bladder urothelial carcinoma	Bladder				Complete Response	60	NA	Wall Anterior|Wall Lateral|Wall Posterior	TCGA-FD-A6TK-F62059	TCGA-FD-A6TK	TCGA-FD-A6TK-01A				T2		NA	-21942	59		0	330	NA	NA	Non-Papillary		NO
TCGA.FJ.A3Z7.01	0	TCGA-FJ-A3Z7-01	945	0	days	High			Cluster 5	BRCA basal-like c6					TCGA-FJ-A3Z7	945	0	days	945	days	TCGA Bladder Cancer (BLCA)	bladder urothelial carcinoma	Bladder				Complete Response	76	NA	Dome|Wall Anterior|Wall Lateral|Wall Posterior	TCGA-FJ-A3Z7-F55154	TCGA-FJ-A3Z7	TCGA-FJ-A3Z7-01A					YES	NA	-28052	539		0	945	NA	NA	Non-Papillary		NO
TCGA.FJ.A3Z9.01	1	TCGA-FJ-A3Z9-01	385	1	days										TCGA-FJ-A3Z9	385	0	days	385	days	TCGA Bladder Cancer (BLCA)	bladder urothelial carcinoma	Bladder				Complete Response	72	20	Trigone|Wall Lateral	TCGA-FJ-A3Z9-F55150	TCGA-FJ-A3Z9	TCGA-FJ-A3Z9-01A			Oil	T3		NA	-26515	110	385	0	217	NA	NA	Papillary		NO
TCGA.FJ.A3ZE.01	1	TCGA-FJ-A3ZE-01	324	1	days	Squamous			Cluster 5	squamous c3					TCGA-FJ-A3ZE	152	1	days	324	days	TCGA Bladder Cancer (BLCA)	bladder urothelial carcinoma	Bladder				Progressive Disease	65	40	Wall Lateral|Wall Posterior	TCGA-FJ-A3ZE-F55156	TCGA-FJ-A3ZE	TCGA-FJ-A3ZE-01A			Agent Orange, Vietnam	T2		NA	-23866	42	324	0	106	NA	152	Non-Papillary
TCGA.FJ.A3ZF.01	0	TCGA-FJ-A3ZF-01	524	0	days	Squamous			Cluster 5	BRCA basal-like c6					TCGA-FJ-A3ZF	524	0	days	524	days	TCGA Bladder Cancer (BLCA)	bladder urothelial carcinoma	Bladder				Complete Response	73	25	Dome|Wall Anterior	TCGA-FJ-A3ZF-F55169	TCGA-FJ-A3ZF	TCGA-FJ-A3ZF-01A		Lung/Bronchus		T3b	NO	NA	-26825	27		0	524	NA	NA	Papillary
TCGA.FJ.A871.01	1	TCGA-FJ-A871-01	272	1	days										TCGA-FJ-A871	272	0	days	272	days	TCGA Bladder Cancer (BLCA)	bladder urothelial carcinoma	Bladder	YES	NO		Progressive Disease	49	18	Wall Lateral	TCGA-FJ-A871-F55397	TCGA-FJ-A871				Diesel	T2		NA	-18051	NA	272	0		NA	106	Non-Papillary
TCGA.FT.A3EE.01	1	TCGA-FT-A3EE-01	99	1	days	BRCA-LUAD+		cluster 2	Cluster 5		BLCA nonsquamous-like c1	miRNA cluster 5	cluster 4		TCGA-FT-A3EE	NA	NA	days	99	days	TCGA Bladder Cancer (BLCA)	bladder urothelial carcinoma	Bladder					80	NA	Neck		TCGA-FT-A3EE	TCGA-FT-A3EE-01A						NA	-29293	251	99	0		NA	NA	Papillary
TCGA.FT.A61P.01	0	TCGA-FT-A61P-01	337	0	days										TCGA-FT-A61P	337	0	days	337	days	TCGA Bladder Cancer (BLCA)	bladder urothelial carcinoma	Bladder				Complete Response	76	NA	Wall Lateral|Wall Posterior	TCGA-FT-A61P-F71154	TCGA-FT-A61P	TCGA-FT-A61P-01A						NA	-28082	83		0	337	NA	NA	Papillary
TCGA.G2.A2EC.01	1	TCGA-G2-A2EC-01	696	1	days	COAD-READ	C1-LUAD-enriched	cluster 2	Cluster 6	squamous c3	BLCA nonsquamous-like c1	miRNA cluster 5	cluster 2	mutation cluster 12	TCGA-G2-A2EC	679	1	days	696	days	TCGA Bladder Cancer (BLCA)	bladder urothelial carcinoma	Bladder	NO	NO		Progressive Disease	58	29	Bladder - NOS	TCGA-G2-A2EC-F32963	TCGA-G2-A2EC	TCGA-G2-A2EC-01A		Prostate		T2a		NA	-21215	481	696	0	679	NA	679	Non-Papillary
TCGA.G2.A2EF.01	0	TCGA-G2-A2EF-01	1884	0	days	High	C2-Squamous-like	cluster 2	Cluster 6	squamous c3	squamous-like c4	miRNA cluster 4	cluster 4	mutation cluster 1	TCGA-G2-A2EF	1884	0	days	1884	days	TCGA Bladder Cancer (BLCA)	bladder urothelial carcinoma	Bladder				Complete Response	50	16	Wall NOS	TCGA-G2-A2EF-F32978	TCGA-G2-A2EF	TCGA-G2-A2EF-01A		Prostate		T2a		NA	-18467	1485		0	1884	NA	NA	Non-Papillary
TCGA.G2.A2EJ.01	0	TCGA-G2-A2EJ-01	1460	0	days	Kirc+	C2-Squamous-like	cluster 1	Cluster 14 (HNSC)	squamous c3	squamous-like c4	miRNA cluster 11	cluster 3	mutation cluster 13	TCGA-G2-A2EJ	1460	0	days	1460	days	TCGA Bladder Cancer (BLCA)	bladder urothelial carcinoma	Bladder	NO	NO		Complete Response	56	27	Bladder - NOS	TCGA-G2-A2EJ-F33002	TCGA-G2-A2EJ	TCGA-G2-A2EJ-01A				T2a		NA	-20649	741		0	1460	NA	910	Non-Papillary
TCGA.G2.A2EK.01	0	TCGA-G2-A2EK-01	485	0	days	Kirc+	C8-BLCA	cluster 3	Cluster 5	KIRC-like c1	BLCA nonsquamous-like c1	miRNA cluster 5	cluster 2	mutation c1uster 9	TCGA-G2-A2EK	485	1	days	485	days	TCGA Bladder Cancer (BLCA)	bladder urothelial carcinoma	Bladder	NO	NO		Progressive Disease	57	NA	Bladder - NOS	TCGA-G2-A2EK-F33052	TCGA-G2-A2EK	TCGA-G2-A2EK-01A		Skin-Squamous cell carcinoma		T2		NA	-20995	147		0	485	NA	485	Non-Papillary
TCGA.G2.A2EL.01	1	TCGA-G2-A2EL-01	819	1	days	Squamous	C10-GBM	cluster 3	Low purity c2	BRCA basal-like c6	GBM-like c6	miRNA cluster 6	cluster 1	mutation c1uster 10	TCGA-G2-A2EL	105	1	days	819	days	TCGA Bladder Cancer (BLCA)	bladder urothelial carcinoma	Bladder	NO	NO		Progressive Disease	77	NA	Wall NOS	TCGA-G2-A2EL-F33060	TCGA-G2-A2EL	TCGA-G2-A2EL-01A		Head/Face/Neck		T2a		NA	-28370	698	819	0		105	105	Non-Papillary
TCGA.G2.A2EO.01	1	TCGA-G2-A2EO-01	1804	1	days	Kirc+	C8-BLCA	cluster 2	Cluster 6	BRCA basal-like c6	BLCA nonsquamous-like c1	miRNA cluster 5	cluster 4	mutation cluster 8	TCGA-G2-A2EO	1804	0	days	1804	days	TCGA Bladder Cancer (BLCA)	bladder urothelial carcinoma	Bladder				Complete Response	69	NA	Bladder - NOS	TCGA-G2-A2EO-F66109	TCGA-G2-A2EO	TCGA-G2-A2EO-01A		Liver-Hepatoblastoma|Adrenal Cortical Tumor				NA	-25440	597	1804	0	997	NA	NA	Non-Papillary
TCGA.G2.A2ES.01	1	TCGA-G2-A2ES-01	1004	1	days	Squamous	C8-BLCA	cluster 2	Cluster 6	BRCA basal-like c6	squamous-like c4	miRNA cluster 5	cluster 4	mutation cluster 2	TCGA-G2-A2ES	897	1	days	1004	days	TCGA Bladder Cancer (BLCA)	bladder urothelial carcinoma	Bladder	NO	NO		Progressive Disease	85	NA	Bladder - NOS	TCGA-G2-A2ES-F33058	TCGA-G2-A2ES	TCGA-G2-A2ES-01A						NA	-31293	694	1004	0	525	939	897	Non-Papillary
TCGA.G2.A3IB.01	1	TCGA-G2-A3IB-01	220	1	days	Squamous	C2-Squamous-like	cluster 3	Cluster 13 (HNSC-LUSC)	squamous c3	squamous-like c4	miRNA cluster 11	cluster 3	mutation cluster 5	TCGA-G2-A3IB	220	0	days	220	days	TCGA Bladder Cancer (BLCA)	bladder urothelial carcinoma	Bladder				Progressive Disease	66	18	Bladder - NOS	TCGA-G2-A3IB-F36964	TCGA-G2-A3IB	TCGA-G2-A3IB-01A			none	T2a		NA	-24149	1248	220	0	214	NA	NA	Non-Papillary
TCGA.G2.A3IE.01	1	TCGA-G2-A3IE-01	612	1	days	High	C8-BLCA	cluster 3	Cluster 5	BRCA basal-like c6	BLCA nonsquamous-like c1	miRNA cluster 5	cluster 1	mutation cluster 2	TCGA-G2-A3IE	612	0	days	612	days	TCGA Bladder Cancer (BLCA)	bladder urothelial carcinoma	Bladder				Progressive Disease	51	15	Bladder - NOS	TCGA-G2-A3IE-F36966	TCGA-G2-A3IE	TCGA-G2-A3IE-01A		Lung/Bronchus		T2a		NA	-18983	1539	612	0		NA	NA	Non-Papillary
TCGA.G2.A3VY.01	0	TCGA-G2-A3VY-01	536	0	days	High	C8-BLCA	cluster 3	Cluster 5	BRCA basal-like c6	BLCA nonsquamous-like c1	miRNA cluster 12	cluster 1		TCGA-G2-A3VY	536	0	days	536	days	TCGA Bladder Cancer (BLCA)	bladder urothelial carcinoma	Bladder				Partial Response	66	NA	Bladder - NOS	TCGA-G2-A3VY-F66241	TCGA-G2-A3VY	TCGA-G2-A3VY-01A				T2		NA	-24112	42		0	536	NA	NA	Non-Papillary
TCGA.G2.AA3B.01	0	TCGA-G2-AA3B-01	2008	0	days										TCGA-G2-AA3B	2008	0	days	2008	days	TCGA Bladder Cancer (BLCA)	bladder urothelial carcinoma	Bladder				Complete Response	75	16	Bladder - NOS	TCGA-G2-AA3B-F69501	TCGA-G2-AA3B	TCGA-G2-AA3B-01A				T2		NA	-27646	1754		0	2008	NA	NA	Non-Papillary		NO
TCGA.G2.AA3C.01	1	TCGA-G2-AA3C-01	211	1	days										TCGA-G2-AA3C	211	0	days	211	days	TCGA Bladder Cancer (BLCA)	bladder urothelial carcinoma	Bladder					66	19	Bladder - NOS		TCGA-G2-AA3C	TCGA-G2-AA3C-01A		Breast-Fem		T3		NA	-24267	1740	211	0		NA	NA	Non-Papillary		NO
TCGA.G2.AA3D.01	0	TCGA-G2-AA3D-01	2139	0	days										TCGA-G2-AA3D	2139	0	days	2139	days	TCGA Bladder Cancer (BLCA)	bladder urothelial carcinoma	Bladder				Complete Response	60	20	Bladder - NOS	TCGA-G2-AA3D-F71342	TCGA-G2-AA3D	TCGA-G2-AA3D-01A		Breast-Fem	petroleum products	T2		NA	-22205	1726		0	2139	NA	NA	Non-Papillary		NO
TCGA.G2.AA3F.01	0	TCGA-G2-AA3F-01	893	0	days										TCGA-G2-AA3F	893	0	days	893	days	TCGA Bladder Cancer (BLCA)	bladder urothelial carcinoma	Bladder				Complete Response	77	18	Bladder - NOS	TCGA-G2-AA3F-F71332	TCGA-G2-AA3F	TCGA-G2-AA3F-01A		Colon		T2		NA	-28457	459		0	893	NA	NA	Non-Papillary		NO
TCGA.GC.A3BM.01	1	TCGA-GC-A3BM-01	651	1	days	COAD-READ	C8-BLCA	cluster 4	Cluster 5	BRCA basal-like c6	BLCA nonsquamous-like c1	miRNA cluster 4	cluster 4		TCGA-GC-A3BM	NA	NA	days	651	days	TCGA Bladder Cancer (BLCA)	bladder urothelial carcinoma	Bladder	NO	YES		Progressive Disease	70	30	Dome	TCGA-GC-A3BM-F60071	TCGA-GC-A3BM	TCGA-GC-A3BM-01A						NA	-25609	276	651	0	88	NA	NA	Non-Papillary		NO
TCGA.GC.A3BM.11	1	TCGA-GC-A3BM-11	651	1	days		C8-BLCA								TCGA-GC-A3BM	NA	NA	days	651	days	TCGA Bladder Cancer (BLCA)	bladder urothelial carcinoma	Bladder	NO	YES		Progressive Disease	70	30	Dome	TCGA-GC-A3BM-F60071	TCGA-GC-A3BM	TCGA-GC-A3BM-11A						NA	-25609	276	651	0	88	NA	NA	Non-Papillary		NO
TCGA.GC.A3I6.01	1	TCGA-GC-A3I6-01	630	1	days	COAD-READ	C8-BLCA	cluster 2	Cluster 6	BRCA basal-like c6	squamous-like c4	miRNA cluster 5	cluster 4	mutation cluster 4	TCGA-GC-A3I6	546	1	days	630	days	TCGA Bladder Cancer (BLCA)	bladder urothelial carcinoma	Bladder	YES	NO		Progressive Disease	45	NA	Wall Posterior	TCGA-GC-A3I6-F58940	TCGA-GC-A3I6	TCGA-GC-A3I6-01A						NA	-16504	132	630	0	68	NA	546	Non-Papillary
TCGA.GC.A3OO.01	0	TCGA-GC-A3OO-01	481	0	days	Kirc+		cluster 2	Cluster 6		BLCA nonsquamous-like c1	miRNA cluster 5	cluster 2		TCGA-GC-A3OO	481	0	days	481	days	TCGA Bladder Cancer (BLCA)	bladder urothelial carcinoma	Bladder				Complete Response	79	NA	Wall Lateral	TCGA-GC-A3OO-F48776	TCGA-GC-A3OO					T2b		NA	-29065	NA		0	481	NA	NA	Non-Papillary
TCGA.GC.A3RB.01	0	TCGA-GC-A3RB-01	582	0	days	High	C8-BLCA	cluster 3	Cluster 5		BLCA nonsquamous-like c1	miRNA cluster 4	cluster 4	mutation cluster 13	TCGA-GC-A3RB	582	0	days	582	days	TCGA Bladder Cancer (BLCA)	bladder urothelial carcinoma	Bladder				Complete Response	54	15	Trigone	TCGA-GC-A3RB-F46749	TCGA-GC-A3RB	TCGA-GC-A3RB-01A	Extensive			T3b		NA	-20021	174		0	582	NA	NA	Non-Papillary		YES
TCGA.GC.A3RC.01	0	TCGA-GC-A3RC-01	484	0	days	BRCA-LUAD+		cluster 2	Cluster 6		squamous-like c4	miRNA cluster 11	cluster 3		TCGA-GC-A3RC	484	0	days	484	days	TCGA Bladder Cancer (BLCA)	bladder urothelial carcinoma	Bladder				Complete Response	59	NA	Wall NOS	TCGA-GC-A3RC-F48778	TCGA-GC-A3RC	TCGA-GC-A3RC-01A				T2b		NA	-21668	80		0	484	NA	NA	Non-Papillary
TCGA.GC.A3RD.01	0	TCGA-GC-A3RD-01	428	0	days	High		cluster 3	Cluster 5		BLCA nonsquamous-like c1	miRNA cluster 4	cluster 4		TCGA-GC-A3RD	428	0	days	428	days	TCGA Bladder Cancer (BLCA)	bladder urothelial carcinoma	Bladder				Complete Response	83	NA	Bladder - NOS	TCGA-GC-A3RD-F48777	TCGA-GC-A3RD	TCGA-GC-A3RD-01A						NA	-30529	77		0	428	NA	NA	Non-Papillary
TCGA.GC.A3WC.01	0	TCGA-GC-A3WC-01	540	0	days	Kirc+	C2-Squamous-like	cluster 1	Cluster 5	BRCA basal-like c6	squamous-like c4	miRNA cluster 5	cluster 2		TCGA-GC-A3WC	540	0	days	540	days	TCGA Bladder Cancer (BLCA)	bladder urothelial carcinoma	Bladder				Complete Response	80	23	Bladder - NOS	TCGA-GC-A3WC-F48775	TCGA-GC-A3WC	TCGA-GC-A3WC-01A		Gallbladder|Prostate|Multiple Myeloma	None			NA	-29295	119		0	540	NA	NA	Non-Papillary
TCGA.GC.A3WC.11	0	TCGA-GC-A3WC-11	540	0	days		C2-Squamous-like								TCGA-GC-A3WC	540	0	days	540	days	TCGA Bladder Cancer (BLCA)	bladder urothelial carcinoma	Bladder				Complete Response	80	23	Bladder - NOS	TCGA-GC-A3WC-F48775	TCGA-GC-A3WC	TCGA-GC-A3WC-11A		Gallbladder|Prostate|Multiple Myeloma	None			NA	-29295	119		0	540	NA	NA	Non-Papillary
TCGA.GC.A3YS.01	0	TCGA-GC-A3YS-01	758	0	days	BRCA-LUAD+			Cluster 6	BRCA basal-like c6					TCGA-GC-A3YS	758	0	days	758	days	TCGA Bladder Cancer (BLCA)	bladder urothelial carcinoma	Bladder				Complete Response	61	14	Bladder - NOS	TCGA-GC-A3YS-F64043	TCGA-GC-A3YS	TCGA-GC-A3YS-01A		Bladder|Adrenal Cortical Tumor|Ovary-NOS	None Known			NA	-22515	90		0	758	NA	NA	Non-Papillary		YES
TCGA.GC.A4ZW.01	0	TCGA-GC-A4ZW-01	15	0	days										TCGA-GC-A4ZW	15	0	days	15	days	TCGA Bladder Cancer (BLCA)	bladder urothelial carcinoma	Bladder					71	NA	Wall Anterior|Wall Posterior		TCGA-GC-A4ZW					T3		NA	-25964	NA		0	15	NA	NA	Non-Papillary		NO
TCGA.GC.A6I1.01	1	TCGA-GC-A6I1-01	272	1	days										TCGA-GC-A6I1	272	0	days	272	days	TCGA Bladder Cancer (BLCA)	bladder urothelial carcinoma	Bladder				Complete Response	90	NA	Bladder - NOS	TCGA-GC-A6I1-F66003	TCGA-GC-A6I1	TCGA-GC-A6I1-01A			None Known	T2b		NA	-32873	168	272	0	81	NA	NA	Non-Papillary		NO
TCGA.GC.A6I3.01	0	TCGA-GC-A6I3-01	423	0	days										TCGA-GC-A6I3	423	0	days	423	days	TCGA Bladder Cancer (BLCA)	bladder urothelial carcinoma	Bladder				Complete Response	90	44	Bladder - NOS	TCGA-GC-A6I3-F64042	TCGA-GC-A6I3		Focal	NOS		T3a		NA	-32873	NA		0	423	NA	NA	Non-Papillary		YES
TCGA.GC.A6I3.11	0	TCGA-GC-A6I3-11	423	0	days										TCGA-GC-A6I3	423	0	days	423	days	TCGA Bladder Cancer (BLCA)	bladder urothelial carcinoma	Bladder				Complete Response	90	44	Bladder - NOS	TCGA-GC-A6I3-F64042	TCGA-GC-A6I3	TCGA-GC-A6I3-11A	Focal	NOS		T3a		NA	-32873	87		0	423	NA	NA	Non-Papillary		YES
TCGA.GD.A2C5.01	0	TCGA-GD-A2C5-01	812	0	days	Squamous	C8-BLCA	cluster 4	Cluster 6	BRCA basal-like c6	BLCA nonsquamous-like c1	miRNA cluster 5	cluster 2	mutation cluster 5	TCGA-GD-A2C5	812	0	days	812	days	TCGA Bladder Cancer (BLCA)	bladder urothelial carcinoma	Bladder	NO	YES	NO	Partial Response	53	NA	Bladder - NOS	TCGA-GD-A2C5-F31659	TCGA-GD-A2C5	TCGA-GD-A2C5-01A		Lung/Bronchus				NA	-19498	76		0	812	NA	214	Papillary		NO
TCGA.GD.A2C5.11	0	TCGA-GD-A2C5-11	812	0	days		C8-BLCA							mutation cluster 5	TCGA-GD-A2C5	812	0	days	812	days	TCGA Bladder Cancer (BLCA)	bladder urothelial carcinoma	Bladder	NO	YES	NO	Partial Response	53	NA	Bladder - NOS	TCGA-GD-A2C5-F31659	TCGA-GD-A2C5	TCGA-GD-A2C5-11A		Lung/Bronchus				NA	-19498	76		0	812	NA	214	Papillary		NO
TCGA.GD.A3OP.01	0	TCGA-GD-A3OP-01	64	0	days	High	C8-BLCA	cluster 2	Cluster 6	BRCA basal-like c6	BLCA nonsquamous-like c1	miRNA cluster 5	cluster 2	mutation cluster 4	TCGA-GD-A3OP	64	0	days	64	days	TCGA Bladder Cancer (BLCA)	bladder urothelial carcinoma	Bladder					84	NA	Wall Anterior	TCGA-GD-A3OP-F37974	TCGA-GD-A3OP	TCGA-GD-A3OP-01A						NA	-30956	133		0	64	NA	NA	Papillary
TCGA.GD.A3OP.11	0	TCGA-GD-A3OP-11	64	0	days		C8-BLCA							mutation cluster 4	TCGA-GD-A3OP	64	0	days	64	days	TCGA Bladder Cancer (BLCA)	bladder urothelial carcinoma	Bladder					84	NA	Wall Anterior	TCGA-GD-A3OP-F37974	TCGA-GD-A3OP	TCGA-GD-A3OP-11A						NA	-30956	133		0	64	NA	NA	Papillary
TCGA.GD.A3OQ.01	0	TCGA-GD-A3OQ-01	95	0	days	Kirc+	C8-BLCA	cluster 4	Cluster 6	BRCA basal-like c6	BLCA nonsquamous-like c1	miRNA cluster 4	cluster 4	mutation cluster 12	TCGA-GD-A3OQ	95	0	days	95	days	TCGA Bladder Cancer (BLCA)	bladder urothelial carcinoma	Bladder					48	NA	Bladder - NOS	TCGA-GD-A3OQ-F37975	TCGA-GD-A3OQ	TCGA-GD-A3OQ-01A				T2		NA	-17682	297		0	95	NA	NA	Papillary
TCGA.GD.A3OQ.11	0	TCGA-GD-A3OQ-11	95	0	days		C8-BLCA							mutation cluster 12	TCGA-GD-A3OQ	95	0	days	95	days	TCGA Bladder Cancer (BLCA)	bladder urothelial carcinoma	Bladder					48	NA	Bladder - NOS	TCGA-GD-A3OQ-F37975	TCGA-GD-A3OQ					T2		NA	-17682	NA		0	95	NA	NA	Papillary
TCGA.GD.A3OS.01	0	TCGA-GD-A3OS-01	638	0	days	High	C12-small-various	cluster 1	Cluster 13 (HNSC-LUSC)	squamous c3	GBM-like c6	miRNA c1uster 9	cluster 4	mutation cluster 5	TCGA-GD-A3OS	223	1	days	638	days	TCGA Bladder Cancer (BLCA)	bladder urothelial carcinoma	Bladder	NO	NO		Progressive Disease	54	21	Bladder - NOS	TCGA-GD-A3OS-F42523	TCGA-GD-A3OS	TCGA-GD-A3OS-01A				T2a		NA	-19776	205		0	638	223	223	Non-Papillary
TCGA.GD.A6C6.01	0	TCGA-GD-A6C6-01	67	0	days										TCGA-GD-A6C6	67	0	days	67	days	TCGA Bladder Cancer (BLCA)	bladder urothelial carcinoma	Bladder				Complete Response	64	20	Bladder - NOS	TCGA-GD-A6C6-F58345	TCGA-GD-A6C6	TCGA-GD-A6C6-01A		Colon|Colon|		T2		NA	-23631	328		0	67	NA	NA	Papillary		NO
TCGA.GD.A76B.01	NA	TCGA-GD-A76B-01	NA	NA	days										TCGA-GD-A76B	NA	NA	days	NA	days	TCGA Bladder Cancer (BLCA)	bladder urothelial carcinoma	Bladder					86	NA	Wall Anterior	TCGA-GD-A76B-F65760	TCGA-GD-A76B	TCGA-GD-A76B-01A				T2a		NA	-31571	121		0	224	NA	NA	Papillary
TCGA.GU.A42P.01	1	TCGA-GU-A42P-01	332	1	days										TCGA-GU-A42P	332	0	days	332	days	TCGA Bladder Cancer (BLCA)	bladder urothelial carcinoma	Bladder				Complete Response	72	9	Wall NOS	TCGA-GU-A42P-F45147	TCGA-GU-A42P	TCGA-GU-A42P-01A		Cervix				NA	-26546	176	332	0	195	NA	NA	Papillary		NO
TCGA.GU.A42Q.01	1	TCGA-GU-A42Q-01	344	1	days										TCGA-GU-A42Q	344	0	days	344	days	TCGA Bladder Cancer (BLCA)	bladder urothelial carcinoma	Bladder				Complete Response	67	11	Wall Lateral|Wall Posterior	TCGA-GU-A42Q-F45148	TCGA-GU-A42Q	TCGA-GU-A42Q-01A		Kidney-except Pelvis|Leukemia-NOS	Pesticides			NA	-24534	191	344	0	231	NA	NA	Non-Papillary		NO
TCGA.GU.A42R.01	1	TCGA-GU-A42R-01	577	1	days	COAD-READ			Cluster 5	squamous c3					TCGA-GU-A42R	577	0	days	577	days	TCGA Bladder Cancer (BLCA)	bladder urothelial carcinoma	Bladder	YES	NO		Progressive Disease	68	49	Wall Lateral	TCGA-GU-A42R-F45149	TCGA-GU-A42R	TCGA-GU-A42R-01A	Extensive			T2b		NA	-25134	16	577	0	98	NA	91	Papillary		YES
TCGA.GU.A762.01	1	TCGA-GU-A762-01	232	1	days										TCGA-GU-A762	232	0	days	232	days	TCGA Bladder Cancer (BLCA)	bladder urothelial carcinoma	Bladder				Progressive Disease	87	NA	Wall NOS	TCGA-GU-A762-F64026	TCGA-GU-A762	TCGA-GU-A762-01A	Extensive					NA	-31812	386	232	0	62	NA	NA	Non-Papillary		YES
TCGA.GU.A763.01	0	TCGA-GU-A763-01	997	0	days										TCGA-GU-A763	997	0	days	997	days	TCGA Bladder Cancer (BLCA)	bladder urothelial carcinoma	Bladder				Stable Disease	72	16	Wall Lateral	TCGA-GU-A763-F70617	TCGA-GU-A763	TCGA-GU-A763-01A	Extensive	Ovary-NOS			NO	NA	-26527	447		0	997	NA	NA	Papillary		YES
TCGA.GU.A764.01	0	TCGA-GU-A764-01	610	0	days										TCGA-GU-A764	610	0	days	610	days	TCGA Bladder Cancer (BLCA)	bladder urothelial carcinoma	Bladder				Complete Response	66	20	Wall Anterior	TCGA-GU-A764-F64028	TCGA-GU-A764	TCGA-GU-A764-01A		Colon|Colon				NA	-24343	232		0	610	NA	NA	Non-Papillary		NO
TCGA.GU.A766.01	0	TCGA-GU-A766-01	480	0	days										TCGA-GU-A766	480	0	days	480	days	TCGA Bladder Cancer (BLCA)	bladder urothelial carcinoma	Bladder				Progressive Disease	62	NA	Neck|Wall NOS	TCGA-GU-A766-F64029	TCGA-GU-A766	TCGA-GU-A766-01A		Prostate|Prostate|Lung/Bronchus	ALUMINUM			NA	-22774	99		0	480	NA	NA	Non-Papillary		NO
TCGA.GU.A767.01	1	TCGA-GU-A767-01	144	1	days										TCGA-GU-A767	144	0	days	144	days	TCGA Bladder Cancer (BLCA)	bladder urothelial carcinoma	Bladder					81	NA	Wall NOS		TCGA-GU-A767	TCGA-GU-A767-01A	Focal					NA	-29739	365	144	0		NA	NA	Papillary		YES
TCGA.GU.AATO.01	1	TCGA-GU-AATO-01	324	1	days										TCGA-GU-AATO	324	0	days	324	days	TCGA Bladder Cancer (BLCA)	bladder urothelial carcinoma	Bladder					75	18	Bladder - NOS		TCGA-GU-AATO	TCGA-GU-AATO-01A	Extensive			T2		NA	-27684	193	324	0		NA	NA	Papillary		YES
TCGA.GU.AATP.01	0	TCGA-GU-AATP-01	1003	0	days										TCGA-GU-AATP	681	1	days	1003	days	TCGA Bladder Cancer (BLCA)	bladder urothelial carcinoma	Bladder	YES	NO		Progressive Disease	74	18	Wall Lateral	TCGA-GU-AATP-F70614	TCGA-GU-AATP	TCGA-GU-AATP-01A	Focal	Lymphoma|Colon		T1	NO	NA	-27049	594		0	1003	NA	681	Papillary		YES
TCGA.GU.AATQ.01	1	TCGA-GU-AATQ-01	213	1	days										TCGA-GU-AATQ	213	0	days	213	days	TCGA Bladder Cancer (BLCA)	bladder urothelial carcinoma	Bladder					68	25	Bladder - NOS|Wall Anterior|Wall Lateral		TCGA-GU-AATQ	TCGA-GU-AATQ-01A				T2		NA	-25185	95	213	0		NA	NA	Non-Papillary		NO
TCGA.GV.A3JV.01	1	TCGA-GV-A3JV-01	434	1	days	Squamous	C1-LUAD-enriched	cluster 4	Cluster 6	squamous c3	BLCA nonsquamous-like c1	miRNA cluster 4	cluster 4	mutation c1uster 10	TCGA-GV-A3JV	134	1	days	434	days	TCGA Bladder Cancer (BLCA)	bladder urothelial carcinoma	Bladder		NO		Progressive Disease	66	31	Trigone	TCGA-GV-A3JV-F37332	TCGA-GV-A3JV	TCGA-GV-A3JV-01A	Focal	Prostate|Prostate		T3		NA	-24243	281	434	0	134	NA	134	Non-Papillary		YES
TCGA.GV.A3JW.01	0	TCGA-GV-A3JW-01	649	0	days	High	C8-BLCA	cluster 3	Cluster 5	squamous c3	BLCA nonsquamous-like c1	miRNA cluster 11	cluster 3	mutation cluster 5	TCGA-GV-A3JW	271	1	days	649	days	TCGA Bladder Cancer (BLCA)	bladder urothelial carcinoma	Bladder	YES	YES		Progressive Disease	74	23	Bladder - NOS	TCGA-GV-A3JW-F41956	TCGA-GV-A3JW	TCGA-GV-A3JW-01A			none	T2		NA	-27091	168		0	649	NA	271	Non-Papillary		NO
TCGA.GV.A3JX.01	0	TCGA-GV-A3JX-01	581	0	days	Iq	C8-BLCA	cluster 4	Cluster 6		BLCA nonsquamous-like c1	miRNA c1uster 9	cluster 1	mutation cluster 13	TCGA-GV-A3JX	581	0	days	581	days	TCGA Bladder Cancer (BLCA)	bladder urothelial carcinoma	Bladder				Complete Response	59	NA	Wall Posterior	TCGA-GV-A3JX-F41961	TCGA-GV-A3JX	TCGA-GV-A3JX-01A	Focal					NA	-21888	161		0	581	NA	NA	Non-Papillary		YES
TCGA.GV.A3JZ.01	0	TCGA-GV-A3JZ-01	603	0	days	High	C8-BLCA	cluster 3	Cluster 5	BRCA basal-like c6	BLCA nonsquamous-like c1			mutation cluster 13	TCGA-GV-A3JZ	603	0	days	603	days	TCGA Bladder Cancer (BLCA)	bladder urothelial carcinoma	Bladder				Stable Disease	55	NA	Bladder - NOS	TCGA-GV-A3JZ-F41962	TCGA-GV-A3JZ	TCGA-GV-A3JZ-01A	Focal		None			NA	-20420	132		0	603	NA	NA	Non-Papillary		YES
TCGA.GV.A3QF.01	1	TCGA-GV-A3QF-01	617	1	days	High	C1-LUAD-enriched	cluster 4	Cluster 6	squamous c3	BLCA nonsquamous-like c1	miRNA cluster 4	cluster 4		TCGA-GV-A3QF	617	0	days	617	days	TCGA Bladder Cancer (BLCA)	bladder urothelial carcinoma	Bladder				Progressive Disease	79	17	Wall Anterior	TCGA-GV-A3QF-F46791	TCGA-GV-A3QF	TCGA-GV-A3QF-01A	Extensive					NA	-28890	149	617	0	232	NA	NA	Papillary		YES
TCGA.GV.A3QG.01	NA	TCGA-GV-A3QG-01	NA	NA	days	COAD-READ	C12-small-various	cluster 2	Cluster 6	BRCA basal-like c6	RNA cluster 2	miRNA c1uster 9	cluster 4	mutation c1uster 9	TCGA-GV-A3QG	NA	NA	days	NA	days	TCGA Bladder Cancer (BLCA)	bladder urothelial carcinoma	Bladder					65	20	Wall Posterior		TCGA-GV-A3QG	TCGA-GV-A3QG-01A	Focal	Breast-Fem|Head/Face/Neck	benzenes/toluenes, made paroil			NA	-23847	64	[Discrepancy]	0		NA	NA	Papillary		YES
TCGA.GV.A3QH.01	1	TCGA-GV-A3QH-01	258	1	days	High	C8-BLCA	cluster 3	Cluster 5	squamous c3	BLCA nonsquamous-like c1	miRNA cluster 4	cluster 4	mutation cluster 5	TCGA-GV-A3QH	258	0	days	258	days	TCGA Bladder Cancer (BLCA)	bladder urothelial carcinoma	Bladder		NO		Progressive Disease	67	53	Trigone	TCGA-GV-A3QH-F40239	TCGA-GV-A3QH	TCGA-GV-A3QH-01A		Bladder|Kidney-except Pelvis		T2		NA	-24681	162	258	0	237	NA	125	Non-Papillary
TCGA.GV.A3QI.01	0	TCGA-GV-A3QI-01	1110	0	days	BRCA-LUAD+	C8-BLCA	cluster 4	Cluster 6	BRCA basal-like c6	GBM-like c6	miRNA c1uster 9	cluster 1	mutation c1uster 9	TCGA-GV-A3QI	768	1	days	1110	days	TCGA Bladder Cancer (BLCA)	bladder urothelial carcinoma	Bladder	YES	NO		Progressive Disease	47	13	Wall Posterior	TCGA-GV-A3QI-F68553	TCGA-GV-A3QI	TCGA-GV-A3QI-01A						NA	-17383	105		0	1110	1054	768	Papillary		YES
TCGA.GV.A3QK.01	0	TCGA-GV-A3QK-01	832	0	days	Kirc+			Cluster 6	BRCA basal-like c6					TCGA-GV-A3QK	832	0	days	832	days	TCGA Bladder Cancer (BLCA)	bladder urothelial carcinoma	Bladder				Progressive Disease	56	27	Wall Anterior	TCGA-GV-A3QK-F59475	TCGA-GV-A3QK	TCGA-GV-A3QK-01B	Extensive	Gastric	None			NA	-20802	146		0	832	NA	NA	Non-Papillary		YES
TCGA.GV.A40E.01	1	TCGA-GV-A40E-01	261	1	days	High			Cluster 6	squamous c3					TCGA-GV-A40E	219	1	days	261	days	TCGA Bladder Cancer (BLCA)	bladder urothelial carcinoma	Bladder		YES		Progressive Disease	75	9	Dome|Trigone|Wall Anterior|Wall Lateral	TCGA-GV-A40E-F46769	TCGA-GV-A40E	TCGA-GV-A40E-01A				T2		NA	-27569	135	261	0	195	NA	219	Non-Papillary
TCGA.GV.A40G.01	0	TCGA-GV-A40G-01	580	0	days	High			Cluster 6	BRCA basal-like c6					TCGA-GV-A40G	580	0	days	580	days	TCGA Bladder Cancer (BLCA)	bladder urothelial carcinoma	Bladder				Stable Disease	77	18	Trigone|Wall Anterior|Wall Lateral|Wall Posterior	TCGA-GV-A40G-F50267	TCGA-GV-A40G	TCGA-GV-A40G-01A			Secondhand			NA	-28204	99		0	580	NA	NA	Non-Papillary		NO
TCGA.GV.A6ZA.01	0	TCGA-GV-A6ZA-01	691	0	days										TCGA-GV-A6ZA	691	0	days	691	days	TCGA Bladder Cancer (BLCA)	bladder urothelial carcinoma	Bladder				Complete Response	54	NA	Bladder - NOS	TCGA-GV-A6ZA-F63038	TCGA-GV-A6ZA	TCGA-GV-A6ZA-01A						NA	-19871	322		0	691	NA	NA	Papillary
TCGA.H4.A2HO.01	0	TCGA-H4-A2HO-01	46	0	days	Kirc+	C8-BLCA	cluster 3	Cluster 5	BRCA basal-like c6	BLCA nonsquamous-like c1	miRNA cluster 5	cluster 2	mutation cluster 4	TCGA-H4-A2HO	NA	NA	days	46	days	TCGA Bladder Cancer (BLCA)	bladder urothelial carcinoma	Bladder				Complete Response	53	24	Bladder - NOS	TCGA-H4-A2HO-F37047	TCGA-H4-A2HO	TCGA-H4-A2HO-01A						NA	-19630	421		0	46	NA	NA	Papillary		NO
TCGA.H4.A2HQ.01	0	TCGA-H4-A2HQ-01	590	0	days	High	C8-BLCA	cluster 3	Cluster 5	squamous c3	BLCA nonsquamous-like c1	miRNA cluster 4	cluster 4	mutation cluster 12	TCGA-H4-A2HQ	318	1	days	590	days	TCGA Bladder Cancer (BLCA)	bladder urothelial carcinoma	Bladder	YES	NO		Progressive Disease	64	29	Wall Anterior	TCGA-H4-A2HQ-F37046	TCGA-H4-A2HQ	TCGA-H4-A2HQ-01A		Cervix		T2b		NA	-23538	200		0	590	NA	318	Non-Papillary
TCGA.HQ.A2OE.01	0	TCGA-HQ-A2OE-01	1174	0	days	High	C8-BLCA	cluster 3	Cluster 6	BRCA basal-like c6	BLCA nonsquamous-like c1	miRNA cluster 5	cluster 1	mutation c1uster 9	TCGA-HQ-A2OE	1174	0	days	1174	days	TCGA Bladder Cancer (BLCA)	bladder urothelial carcinoma	Bladder					69	NA	Bladder - NOS	TCGA-HQ-A2OE-F35558	TCGA-HQ-A2OE	TCGA-HQ-A2OE-01A						NA	NA	NA		0	1174	NA	NA	Papillary
TCGA.HQ.A2OF.01	0	TCGA-HQ-A2OF-01	1947	0	days										TCGA-HQ-A2OF	907	1	days	1947	days	TCGA Bladder Cancer (BLCA)	bladder urothelial carcinoma	Bladder	YES	YES		Complete Response	52	NA	Dome	TCGA-HQ-A2OF-F65019	TCGA-HQ-A2OF	TCGA-HQ-A2OF-01A		Gastric				NA	-19016	NA		0	1947	NA	907	Papillary
TCGA.HQ.A5ND.01	1	TCGA-HQ-A5ND-01	274	1	days										TCGA-HQ-A5ND	84	1	days	274	days	TCGA Bladder Cancer (BLCA)	bladder urothelial carcinoma	Bladder	NO	YES		Progressive Disease	78	NA	Bladder - NOS	TCGA-HQ-A5ND-F70715	TCGA-HQ-A5ND	TCGA-HQ-A5ND-01A						NA	-28555	NA	274	0		NA	84
TCGA.HQ.A5NE.01	1	TCGA-HQ-A5NE-01	370	1	days										TCGA-HQ-A5NE	211	1	days	370	days	TCGA Bladder Cancer (BLCA)	bladder urothelial carcinoma	Bladder	NO	YES		Progressive Disease	57	NA	Bladder - NOS	TCGA-HQ-A5NE-F70717	TCGA-HQ-A5NE	TCGA-HQ-A5NE-01A			none	T3		NA	-20647	NA	370	0	250	NA	211	Non-Papillary
TCGA.K4.A3WS.01	0	TCGA-K4-A3WS-01	761	0	days	Kirc+	C8-BLCA	cluster 2	Cluster 5	BRCA basal-like c6	BLCA nonsquamous-like c1	miRNA cluster 5	cluster 2		TCGA-K4-A3WS	761	0	days	761	days	TCGA Bladder Cancer (BLCA)	bladder urothelial carcinoma	Bladder				Complete Response	66	15	Trigone|Wall Lateral|Wall Posterior	TCGA-K4-A3WS-F55395	TCGA-K4-A3WS	TCGA-K4-A3WS-01A			Many including arsenic			NA	-24124	175		0	761	NA	NA	Non-Papillary
TCGA.K4.A3WU.01	0	TCGA-K4-A3WU-01	105	0	days	Kirc+			Cluster 5	KIRC-like c1					TCGA-K4-A3WU	105	0	days	105	days	TCGA Bladder Cancer (BLCA)	bladder urothelial carcinoma	Bladder					87	NA	Bladder - NOS	TCGA-K4-A3WU-F55389	TCGA-K4-A3WU	TCGA-K4-A3WU-01B		Bladder|NOS		TX		NA	-32134	112		0	105	NA	NA	Non-Papillary		YES
TCGA.K4.A3WV.01	0	TCGA-K4-A3WV-01	646	0	days	Squamous	C2-Squamous-like	cluster 3	Cluster 13 (HNSC-LUSC)	BRCA basal-like c6	squamous-like c4	miRNA c1uster 9	cluster 4		TCGA-K4-A3WV	646	0	days	646	days	TCGA Bladder Cancer (BLCA)	bladder urothelial carcinoma	Bladder				Complete Response	77	20	Bladder - NOS	TCGA-K4-A3WV-F55387	TCGA-K4-A3WV	TCGA-K4-A3WV-01A						NA	-28444	143		0	646	NA	NA	Non-Papillary
TCGA.K4.A3WV.11	0	TCGA-K4-A3WV-11	646	0	days		C2-Squamous-like								TCGA-K4-A3WV	646	0	days	646	days	TCGA Bladder Cancer (BLCA)	bladder urothelial carcinoma	Bladder				Complete Response	77	20	Bladder - NOS	TCGA-K4-A3WV-F55387	TCGA-K4-A3WV	TCGA-K4-A3WV-11A						NA	-28444	143		0	646	NA	NA	Non-Papillary
TCGA.K4.A4AB.01	0	TCGA-K4-A4AB-01	84	0	days										TCGA-K4-A4AB	84	0	days	84	days	TCGA Bladder Cancer (BLCA)	bladder urothelial carcinoma	Bladder				Partial Response	76	NA	Wall Posterior	TCGA-K4-A4AB-F63957	TCGA-K4-A4AB	TCGA-K4-A4AB-01B						NA	-27922	189		0	84	NA	NA	Non-Papillary
TCGA.K4.A4AC.01	1	TCGA-K4-A4AC-01	278	1	days										TCGA-K4-A4AC	170	1	days	278	days	TCGA Bladder Cancer (BLCA)	bladder urothelial carcinoma	Bladder	NO	YES		Progressive Disease	83	NA	Bladder - NOS	TCGA-K4-A4AC-F55534	TCGA-K4-A4AC	TCGA-K4-A4AC-01A						NA	-30655	81	278	0	197	NA	170	Non-Papillary
TCGA.K4.A54R.01	0	TCGA-K4-A54R-01	842	0	days										TCGA-K4-A54R	842	0	days	842	days	TCGA Bladder Cancer (BLCA)	bladder urothelial carcinoma	Bladder				Complete Response	59	NA	Dome	TCGA-K4-A54R-F63962	TCGA-K4-A54R	TCGA-K4-A54R-01A						NA	-21601	224		0	842	NA	NA	Papillary
TCGA.K4.A54R.11	0	TCGA-K4-A54R-11	842	0	days										TCGA-K4-A54R	842	0	days	842	days	TCGA Bladder Cancer (BLCA)	bladder urothelial carcinoma	Bladder				Complete Response	59	NA	Dome	TCGA-K4-A54R-F63962	TCGA-K4-A54R							NA	-21601	NA		0	842	NA	NA	Papillary
TCGA.K4.A5RH.01	0	TCGA-K4-A5RH-01	276	0	days										TCGA-K4-A5RH	207	1	days	276	days	TCGA Bladder Cancer (BLCA)	bladder urothelial carcinoma	Bladder	NO	YES		Progressive Disease	69	30	Trigone	TCGA-K4-A5RH-F63974	TCGA-K4-A5RH	TCGA-K4-A5RH-01A				TX		NA	-25305	221		0	276	NA	207	Non-Papillary
TCGA.K4.A5RI.01	1	TCGA-K4-A5RI-01	356	1	days										TCGA-K4-A5RI	236	1	days	356	days	TCGA Bladder Cancer (BLCA)	bladder urothelial carcinoma	Bladder	NO	NO		Progressive Disease	67	NA	Wall Posterior	TCGA-K4-A5RI-F63979	TCGA-K4-A5RI	TCGA-K4-A5RI-01A				TX		NA	-24614	100	356	0	239	236	236	Non-Papillary
TCGA.K4.A5RI.11	1	TCGA-K4-A5RI-11	356	1	days										TCGA-K4-A5RI	236	1	days	356	days	TCGA Bladder Cancer (BLCA)	bladder urothelial carcinoma	Bladder	NO	NO		Progressive Disease	67	NA	Wall Posterior	TCGA-K4-A5RI-F63979	TCGA-K4-A5RI	TCGA-K4-A5RI-11A				TX		NA	-24614	100	356	0	239	236	236	Non-Papillary
TCGA.K4.A5RJ.01	0	TCGA-K4-A5RJ-01	539	0	days										TCGA-K4-A5RJ	NA	NA	days	539	days	TCGA Bladder Cancer (BLCA)	bladder urothelial carcinoma	Bladder				Complete Response	75	NA	Wall Posterior	TCGA-K4-A5RJ-F70871	TCGA-K4-A5RJ	TCGA-K4-A5RJ-01A						NA	-27518	101		0	539	NA	NA	Papillary		NO
TCGA.K4.A6FZ.01	0	TCGA-K4-A6FZ-01	55	0	days										TCGA-K4-A6FZ	55	0	days	55	days	TCGA Bladder Cancer (BLCA)	bladder urothelial carcinoma	Bladder					75	NA	Dome|Wall Posterior	TCGA-K4-A6FZ-F63982	TCGA-K4-A6FZ	TCGA-K4-A6FZ-01A						NA	-27686	154		0	55	NA	NA	Non-Papillary		NO
TCGA.K4.A6MB.01	0	TCGA-K4-A6MB-01	469	0	days										TCGA-K4-A6MB	469	0	days	469	days	TCGA Bladder Cancer (BLCA)	bladder urothelial carcinoma	Bladder				Complete Response	64	NA	Trigone	TCGA-K4-A6MB-F63992	TCGA-K4-A6MB	TCGA-K4-A6MB-01A				T3		NA	-23664	84		0	469	NA	NA	Non-Papillary
TCGA.K4.A83P.01	0	TCGA-K4-A83P-01	495	0	days										TCGA-K4-A83P	89	1	days	495	days	TCGA Bladder Cancer (BLCA)	bladder urothelial carcinoma	Bladder				Progressive Disease	77	15	Bladder - NOS	TCGA-K4-A83P-F70488	TCGA-K4-A83P	TCGA-K4-A83P-01A	Extensive					NA	-28463	104		0	495	NA	89	Non-Papillary		YES
TCGA.K4.AAQO.01	0	TCGA-K4-AAQO-01	359	0	days										TCGA-K4-AAQO	NA	NA	days	359	days	TCGA Bladder Cancer (BLCA)	bladder urothelial carcinoma	Bladder				Stable Disease	56	15	Wall Anterior	TCGA-K4-AAQO-F64605	TCGA-K4-AAQO	TCGA-K4-AAQO-01A				T3		NA	-20683	332		0	359	NA	NA	Non-Papillary
TCGA.KQ.A41N.01	0	TCGA-KQ-A41N-01	1604	0	days										TCGA-KQ-A41N	1604	0	days	1604	days	TCGA Bladder Cancer (BLCA)	bladder urothelial carcinoma	Bladder					73	NA	Trigone|Wall Lateral		TCGA-KQ-A41N	TCGA-KQ-A41N-01A				T2b		NA	-26837	555		0	1604	NA	NA	Papillary
TCGA.KQ.A41O.01	0	TCGA-KQ-A41O-01	1538	0	days										TCGA-KQ-A41O	1538	0	days	1538	days	TCGA Bladder Cancer (BLCA)	bladder urothelial carcinoma	Bladder					84	NA	Neck|Trigone|Wall Anterior|Wall Lateral|Wall Posterior		TCGA-KQ-A41O	TCGA-KQ-A41O-01A			Pesticide	TX		NA	-30774	475		0	1538	NA	NA	Papillary		YES
TCGA.KQ.A41P.01	0	TCGA-KQ-A41P-01	1094	0	days										TCGA-KQ-A41P	NA	NA	days	1094	days	TCGA Bladder Cancer (BLCA)	bladder urothelial carcinoma	Bladder					76	NA	Neck|Trigone|Wall Anterior|Wall Lateral|Wall Posterior		TCGA-KQ-A41P	TCGA-KQ-A41P-01A	Extensive					NA	-27816	554		0	1094	NA	NA	Non-Papillary		YES
TCGA.KQ.A41Q.01	0	TCGA-KQ-A41Q-01	1429	0	days										TCGA-KQ-A41Q	NA	NA	days	1429	days	TCGA Bladder Cancer (BLCA)	bladder urothelial carcinoma	Bladder					89	NA	Neck		TCGA-KQ-A41Q	TCGA-KQ-A41Q-01A						NA	-32511	1294		0	1429	NA	NA	Non-Papillary
TCGA.KQ.A41R.01	0	TCGA-KQ-A41R-01	1350	0	days										TCGA-KQ-A41R	1350	0	days	1350	days	TCGA Bladder Cancer (BLCA)	bladder urothelial carcinoma	Bladder					80	23	Bladder - NOS		TCGA-KQ-A41R	TCGA-KQ-A41R-01A						NA	-29351	294		0	1350	NA	NA	Papillary
TCGA.KQ.A41S.01	0	TCGA-KQ-A41S-01	35	0	days										TCGA-KQ-A41S	35	0	days	35	days	TCGA Bladder Cancer (BLCA)	bladder urothelial carcinoma	Bladder					87	NA	Wall Anterior|Wall Lateral		TCGA-KQ-A41S	TCGA-KQ-A41S-01A						NA	-32041	321		0	35	NA	NA	Papillary
TCGA.LC.A66R.01	0	TCGA-LC-A66R-01	466	0	days										TCGA-LC-A66R	466	0	days	466	days	TCGA Bladder Cancer (BLCA)	bladder urothelial carcinoma	Bladder				Complete Response	78	18	Bladder - NOS	TCGA-LC-A66R-F69181	TCGA-LC-A66R	TCGA-LC-A66R-01A	Extensive	Ovary-NOS|Gastric		T4a		NA	-28793	136		0	466	NA	NA	Papillary		YES
TCGA.LT.A5Z6.01	0	TCGA-LT-A5Z6-01	474	0	days										TCGA-LT-A5Z6	474	0	days	474	days	TCGA Bladder Cancer (BLCA)	bladder urothelial carcinoma	Bladder				Complete Response	56	NA	Bladder - NOS	TCGA-LT-A5Z6-F58151	TCGA-LT-A5Z6	TCGA-LT-A5Z6-01A		Head/Face/Neck|Prostate		T2		NA	-20746	14		0	474	NA	NA	Non-Papillary
TCGA.LT.A8JT.01	0	TCGA-LT-A8JT-01	641	0	days										TCGA-LT-A8JT	641	0	days	641	days	TCGA Bladder Cancer (BLCA)	bladder urothelial carcinoma	Bladder				Complete Response	69	20	Bladder - NOS	TCGA-LT-A8JT-F68293	TCGA-LT-A8JT	TCGA-LT-A8JT-01A				T2		NA	-25498	303		0	641	NA	NA	Papillary		NO
TCGA.MV.A51V.01	0	TCGA-MV-A51V-01	410	0	days										TCGA-MV-A51V	410	0	days	410	days	TCGA Bladder Cancer (BLCA)	bladder urothelial carcinoma	Bladder				Complete Response	75	NA	Wall Anterior	TCGA-MV-A51V-F48053	TCGA-MV-A51V	TCGA-MV-A51V-01A		Gastric				NA	-27430	171		0	410	NA	NA	Papillary
TCGA.PQ.A6FI.01	0	TCGA-PQ-A6FI-01	372	0	days										TCGA-PQ-A6FI	372	0	days	372	days	TCGA Bladder Cancer (BLCA)	bladder urothelial carcinoma	Bladder					70	12	Neck|Trigone|Wall Lateral	TCGA-PQ-A6FI-F59633	TCGA-PQ-A6FI	TCGA-PQ-A6FI-01A		Sarcoma				NA	-25672	721		0	372	NA	NA	Non-Papillary		NO
TCGA.PQ.A6FN.01	0	TCGA-PQ-A6FN-01	507	0	days										TCGA-PQ-A6FN	507	0	days	507	days	TCGA Bladder Cancer (BLCA)	bladder urothelial carcinoma	Bladder					78	19	Wall Lateral		TCGA-PQ-A6FN	TCGA-PQ-A6FN-01A						NA	-28546	562		0	507	NA	NA	Non-Papillary		NO
TCGA.R3.A69X.01	0	TCGA-R3-A69X-01	433	0	days										TCGA-R3-A69X	433	0	days	433	days	TCGA Bladder Cancer (BLCA)	bladder urothelial carcinoma	Bladder					70	22	Wall Lateral|Wall Posterior		TCGA-R3-A69X	TCGA-R3-A69X-01A				T3a		NA	-25576	448		0	433	NA	NA	Non-Papillary
TCGA.S5.A6DX.01	1	TCGA-S5-A6DX-01	56	1	days										TCGA-S5-A6DX	56	0	days	56	days	TCGA Bladder Cancer (BLCA)	bladder urothelial carcinoma	Bladder				Partial Response	83	13	Wall Posterior	TCGA-S5-A6DX-F62636	TCGA-S5-A6DX	TCGA-S5-A6DX-01A				T4a		NA	-30594	113	56	0		NA	NA	Non-Papillary		NO
TCGA.S5.AA26.01	0	TCGA-S5-AA26-01	503	0	days										TCGA-S5-AA26	503	0	days	503	days	TCGA Bladder Cancer (BLCA)	bladder urothelial carcinoma	Bladder				Complete Response	46	NA	Bladder - NOS	TCGA-S5-AA26-F69703	TCGA-S5-AA26	TCGA-S5-AA26-01A						NA	-16972	31		0	503	NA	NA	Papillary		NO
TCGA.SY.A9G0.01	1	TCGA-SY-A9G0-01	1008	1	days										TCGA-SY-A9G0	1008	0	days	1008	days	TCGA Bladder Cancer (BLCA)	bladder urothelial carcinoma	Bladder				Complete Response	82	20	Wall Posterior	TCGA-SY-A9G0-F68796	TCGA-SY-A9G0	TCGA-SY-A9G0-01A			copper	T4		NA	-30205	752	1008	0	378	NA	NA	Papillary
TCGA.SY.A9G5.01	0	TCGA-SY-A9G5-01	1186	0	days										TCGA-SY-A9G5	1186	0	days	1186	days	TCGA Bladder Cancer (BLCA)	bladder urothelial carcinoma	Bladder				Complete Response	66	NA	Bladder - NOS	TCGA-SY-A9G5-F68794	TCGA-SY-A9G5	TCGA-SY-A9G5-01A			No exposures	T4a		NA	-24260	805		0	1186	NA	NA	Papillary		NO
TCGA.UY.A78K.01	1	TCGA-UY-A78K-01	536	1	days										TCGA-UY-A78K	NA	NA	days	536	days	TCGA Bladder Cancer (BLCA)	bladder urothelial carcinoma	Bladder				Complete Response	60	20	Bladder - NOS	TCGA-UY-A78K-F66797	TCGA-UY-A78K	TCGA-UY-A78K-01A				T2		NA	-22020	NA	536	0		NA	NA	Papillary
TCGA.UY.A78L.01	0	TCGA-UY-A78L-01	1127	0	days										TCGA-UY-A78L	355	1	days	1127	days	TCGA Bladder Cancer (BLCA)	bladder urothelial carcinoma	Bladder				Progressive Disease	62	NA	Bladder - NOS	TCGA-UY-A78L-F66810	TCGA-UY-A78L	TCGA-UY-A78L-01A				T2		NA	-22717	NA		0	1127	NA	355	Papillary
TCGA.UY.A78M.01	1	TCGA-UY-A78M-01	690	1	days										TCGA-UY-A78M	NA	NA	days	690	days	TCGA Bladder Cancer (BLCA)	bladder urothelial carcinoma	Bladder				Progressive Disease	81	NA	Bladder - NOS	TCGA-UY-A78M-F66812	TCGA-UY-A78M	TCGA-UY-A78M-01A						NA	-29706	NA	690	0		NA	NA	Non-Papillary
TCGA.UY.A78N.01	1	TCGA-UY-A78N-01	2641	1	days										TCGA-UY-A78N	2472	1	days	2641	days	TCGA Bladder Cancer (BLCA)	bladder urothelial carcinoma	Bladder				Progressive Disease	80	NA	Bladder - NOS	TCGA-UY-A78N-F66807	TCGA-UY-A78N	TCGA-UY-A78N-01A		Gastric|NOS				NA	-29132	NA	2641	0		NA	2472	Non-Papillary
TCGA.UY.A78O.01	0	TCGA-UY-A78O-01	2312	0	days										TCGA-UY-A78O	2312	0	days	2312	days	TCGA Bladder Cancer (BLCA)	bladder urothelial carcinoma	Bladder				Complete Response	75	NA	Bladder - NOS	TCGA-UY-A78O-F66814	TCGA-UY-A78O	TCGA-UY-A78O-01A						NA	-27234	NA		0	2312	NA	NA	Non-Papillary
TCGA.UY.A78P.01	0	TCGA-UY-A78P-01	2380	0	days										TCGA-UY-A78P	2380	0	days	2380	days	TCGA Bladder Cancer (BLCA)	bladder urothelial carcinoma	Bladder				Complete Response	78	NA	Bladder - NOS	TCGA-UY-A78P-F70405	TCGA-UY-A78P	TCGA-UY-A78P-01A						NA	-28719	NA		0	2380	NA	NA	Non-Papillary
TCGA.UY.A8OB.01	0	TCGA-UY-A8OB-01	2109	0	days										TCGA-UY-A8OB	2109	0	days	2109	days	TCGA Bladder Cancer (BLCA)	bladder urothelial carcinoma	Bladder				Complete Response	63	NA	Bladder - NOS	TCGA-UY-A8OB-F70403	TCGA-UY-A8OB	TCGA-UY-A8OB-01A						NA	-23360	NA		0	2109	NA	NA	Non-Papillary
TCGA.UY.A8OC.01	1	TCGA-UY-A8OC-01	92	1	days										TCGA-UY-A8OC	32	1	days	92	days	TCGA Bladder Cancer (BLCA)	bladder urothelial carcinoma	Bladder	NO	NO		Progressive Disease	90	NA	Bladder - NOS	TCGA-UY-A8OC-F70402	TCGA-UY-A8OC	TCGA-UY-A8OC-01A						NA	-32918	NA	92	0		NA	32	Non-Papillary
TCGA.UY.A8OD.01	0	TCGA-UY-A8OD-01	3432	0	days										TCGA-UY-A8OD	3432	0	days	3432	days	TCGA Bladder Cancer (BLCA)	bladder urothelial carcinoma	Bladder				Complete Response	68	NA	Bladder - NOS	TCGA-UY-A8OD-F71164	TCGA-UY-A8OD	TCGA-UY-A8OD-01A						NA	-24588	NA		0	3432	NA	NA	Non-Papillary
TCGA.UY.A9PA.01	0	TCGA-UY-A9PA-01	119	0	days										TCGA-UY-A9PA	119	0	days	119	days	TCGA Bladder Cancer (BLCA)	bladder urothelial carcinoma	Bladder				Complete Response	48	NA	Bladder - NOS	TCGA-UY-A9PA-F70398	TCGA-UY-A9PA							NA	-17520	NA		0	119	NA	NA	Non-Papillary
TCGA.UY.A9PB.01	0	TCGA-UY-A9PB-01	899	0	days										TCGA-UY-A9PB	899	0	days	899	days	TCGA Bladder Cancer (BLCA)	bladder urothelial carcinoma	Bladder				Complete Response	49	NA	Bladder - NOS	TCGA-UY-A9PB-F68830	TCGA-UY-A9PB							NA	-17885	NA		0	899	NA	NA	Non-Papillary
TCGA.UY.A9PD.01	0	TCGA-UY-A9PD-01	542	0	days										TCGA-UY-A9PD	542	0	days	542	days	TCGA Bladder Cancer (BLCA)	bladder urothelial carcinoma	Bladder				Complete Response	80	NA	Bladder - NOS	TCGA-UY-A9PD-F70399	TCGA-UY-A9PD	TCGA-UY-A9PD-01A						NA	-29565	NA		0	542	NA	NA	Non-Papillary
TCGA.UY.A9PE.01	0	TCGA-UY-A9PE-01	189	0	days										TCGA-UY-A9PE	473	1	days	189	days	TCGA Bladder Cancer (BLCA)	bladder urothelial carcinoma	Bladder		NO		Progressive Disease	86	NA	Bladder - NOS	TCGA-UY-A9PE-F70400	TCGA-UY-A9PE	TCGA-UY-A9PE-01A						NA	-31755	NA		0	189	NA	473	Non-Papillary
TCGA.UY.A9PF.01	0	TCGA-UY-A9PF-01	117	0	days										TCGA-UY-A9PF	117	0	days	117	days	TCGA Bladder Cancer (BLCA)	bladder urothelial carcinoma	Bladder				Complete Response	77	NA	Bladder - NOS	TCGA-UY-A9PF-F70406	TCGA-UY-A9PF	TCGA-UY-A9PF-01A						NA	-28470	NA		0	117	NA	NA	Papillary
TCGA.UY.A9PH.01	0	TCGA-UY-A9PH-01	1561	0	days										TCGA-UY-A9PH	1561	0	days	1561	days	TCGA Bladder Cancer (BLCA)	bladder urothelial carcinoma	Bladder				Complete Response	73	NA	Bladder - NOS	TCGA-UY-A9PH-F70407	TCGA-UY-A9PH	TCGA-UY-A9PH-01A						NA	-26654	NA		0	1561	NA	NA	Non-Papillary
TCGA.XF.A8HB.01	0	TCGA-XF-A8HB-01	1370	0	days										TCGA-XF-A8HB	1370	0	days	1370	days	TCGA Bladder Cancer (BLCA)	bladder urothelial carcinoma	Bladder				Complete Response	50	NA	Bladder - NOS	TCGA-XF-A8HB-F67122	TCGA-XF-A8HB	TCGA-XF-A8HB-01A	Focal	Lung/Bronchus	None			NA	-18544	2731		0	1370	NA	NA	Papillary		YES
TCGA.XF.A8HC.01	1	TCGA-XF-A8HC-01	200	1	days										TCGA-XF-A8HC	200	0	days	200	days	TCGA Bladder Cancer (BLCA)	bladder urothelial carcinoma	Bladder					79	NA	Bladder - NOS		TCGA-XF-A8HC	TCGA-XF-A8HC-01A		Ovary-NOS				NA	-28996	3146	200	0		NA	NA	Papillary		NO
TCGA.XF.A8HD.01	0	TCGA-XF-A8HD-01	2964	0	days										TCGA-XF-A8HD	2964	0	days	2964	days	TCGA Bladder Cancer (BLCA)	bladder urothelial carcinoma	Bladder				Complete Response	77	43	Bladder - NOS	TCGA-XF-A8HD-F67121	TCGA-XF-A8HD	TCGA-XF-A8HD-01A	Extensive		none	T2		NA	-28305	2820		0	2964	NA	NA	Non-Papillary		YES
TCGA.XF.A8HE.01	0	TCGA-XF-A8HE-01	3817	0	days										TCGA-XF-A8HE	3817	0	days	3817	days	TCGA Bladder Cancer (BLCA)	bladder urothelial carcinoma	Bladder				Complete Response	47	NA	Bladder - NOS	TCGA-XF-A8HE-F67118	TCGA-XF-A8HE	TCGA-XF-A8HE-01A		Ovary-NOS				NA	-17212	3457		0	3817	NA	NA	Non-Papillary		NO
TCGA.XF.A8HF.01	1	TCGA-XF-A8HF-01	2954	1	days										TCGA-XF-A8HF	2954	0	days	2954	days	TCGA Bladder Cancer (BLCA)	bladder urothelial carcinoma	Bladder				Complete Response	80	28	Bladder - NOS	TCGA-XF-A8HF-F67120	TCGA-XF-A8HF	TCGA-XF-A8HF-01A	Focal	Lung/Bronchus				NA	-29288	3418	2954	0	1709	NA	NA	Non-Papillary		YES
TCGA.XF.A8HG.01	1	TCGA-XF-A8HG-01	467	1	days										TCGA-XF-A8HG	NA	NA	days	467	days	TCGA Bladder Cancer (BLCA)	bladder urothelial carcinoma	Bladder					69	25	Bladder - NOS		TCGA-XF-A8HG	TCGA-XF-A8HG-01A	Focal	Kidney-except Pelvis|Bladder|Lymphoma		T2		NA	-25421	2900	467	0		NA	NA	Non-Papillary		YES
TCGA.XF.A8HH.01	1	TCGA-XF-A8HH-01	57	1	days										TCGA-XF-A8HH	57	0	days	57	days	TCGA Bladder Cancer (BLCA)	bladder urothelial carcinoma	Bladder					61	NA	Bladder - NOS		TCGA-XF-A8HH	TCGA-XF-A8HH-01A	Focal					NA	-22393	3312	57	0		NA	NA	Non-Papillary		YES
TCGA.XF.A8HI.01	1	TCGA-XF-A8HI-01	544	1	days										TCGA-XF-A8HI	NA	NA	days	544	days	TCGA Bladder Cancer (BLCA)	bladder urothelial carcinoma	Bladder					57	NA	Bladder - NOS		TCGA-XF-A8HI	TCGA-XF-A8HI-01A	Focal		none			NA	-21059	3153	544	0		NA	NA	Papillary		YES
TCGA.XF.A9SG.01	0	TCGA-XF-A9SG-01	1479	0	days										TCGA-XF-A9SG	1479	0	days	1479	days	TCGA Bladder Cancer (BLCA)	bladder urothelial carcinoma	Bladder				Complete Response	81	NA	Bladder - NOS	TCGA-XF-A9SG-F67733	TCGA-XF-A9SG	TCGA-XF-A9SG-01A						NA	-29825	2834		0	1479	NA	NA	Non-Papillary		NO
TCGA.XF.A9SH.01	1	TCGA-XF-A9SH-01	1971	1	days										TCGA-XF-A9SH	NA	NA	days	1971	days	TCGA Bladder Cancer (BLCA)	bladder urothelial carcinoma	Bladder					65	NA	Bladder - NOS		TCGA-XF-A9SH	TCGA-XF-A9SH-01A						NA	-24060	3256	1971	0		NA	NA	Non-Papillary		NO
TCGA.XF.A9SI.01	0	TCGA-XF-A9SI-01	2423	0	days										TCGA-XF-A9SI	2423	0	days	2423	days	TCGA Bladder Cancer (BLCA)	bladder urothelial carcinoma	Bladder				Complete Response	73	NA	Bladder - NOS	TCGA-XF-A9SI-F67727	TCGA-XF-A9SI	TCGA-XF-A9SI-01A	Focal					NA	-26719	2855		0	2423	NA	NA	Papillary		YES
TCGA.XF.A9SJ.01	1	TCGA-XF-A9SJ-01	98	1	days										TCGA-XF-A9SJ	98	0	days	98	days	TCGA Bladder Cancer (BLCA)	bladder urothelial carcinoma	Bladder					83	14	Bladder - NOS		TCGA-XF-A9SJ	TCGA-XF-A9SJ-01A		Breast-Fem				NA	-30362	3298	98	0		NA	NA	Non-Papillary		NO
TCGA.XF.A9SK.01	1	TCGA-XF-A9SK-01	486	1	days										TCGA-XF-A9SK	NA	NA	days	486	days	TCGA Bladder Cancer (BLCA)	bladder urothelial carcinoma	Bladder					65	22	Bladder - NOS		TCGA-XF-A9SK	TCGA-XF-A9SK-01A	Focal	Pancreas|Breast-Fem	None		NO	NA	-24019	3598	486	0		NA	NA	Non-Papillary		YES
TCGA.XF.A9SL.01	1	TCGA-XF-A9SL-01	2020	1	days										TCGA-XF-A9SL	2020	0	days	2020	days	TCGA Bladder Cancer (BLCA)	bladder urothelial carcinoma	Bladder					69	10	Bladder - NOS		TCGA-XF-A9SL	TCGA-XF-A9SL-01A	Extensive	Multiple Myeloma				NA	-25460	3423	2020	0		NA	NA	Non-Papillary		YES
TCGA.XF.A9SM.01	0	TCGA-XF-A9SM-01	1048	0	days										TCGA-XF-A9SM	1048	0	days	1048	days	TCGA Bladder Cancer (BLCA)	bladder urothelial carcinoma	Bladder				Complete Response	76	20	Bladder - NOS	TCGA-XF-A9SM-F67199	TCGA-XF-A9SM	TCGA-XF-A9SM-01A					NO	NA	-27826	3364		0	1048	NA	NA	Non-Papillary		NO
TCGA.XF.A9SP.01	1	TCGA-XF-A9SP-01	454	1	days										TCGA-XF-A9SP	NA	NA	days	454	days	TCGA Bladder Cancer (BLCA)	bladder urothelial carcinoma	Bladder					59	15	Bladder - NOS		TCGA-XF-A9SP	TCGA-XF-A9SP-01A	Focal	Esophagus|CNS				NA	-21776	3382	454	0		NA	NA	Non-Papillary		YES
TCGA.XF.A9ST.01	1	TCGA-XF-A9ST-01	128	1	days										TCGA-XF-A9ST	128	0	days	128	days	TCGA Bladder Cancer (BLCA)	bladder urothelial carcinoma	Bladder					68	24	Bladder - NOS		TCGA-XF-A9ST	TCGA-XF-A9ST-01A						NA	-25080	2992	128	0		NA	NA	Papillary		NO
TCGA.XF.A9SU.01	1	TCGA-XF-A9SU-01	182	1	days										TCGA-XF-A9SU	NA	NA	days	182	days	TCGA Bladder Cancer (BLCA)	bladder urothelial carcinoma	Bladder					74	NA	Bladder - NOS		TCGA-XF-A9SU	TCGA-XF-A9SU-01A	Focal					NA	-27068	2887	182	0		NA	NA	Papillary		YES
TCGA.XF.A9SV.01	1	TCGA-XF-A9SV-01	388	1	days										TCGA-XF-A9SV	NA	NA	days	388	days	TCGA Bladder Cancer (BLCA)	bladder urothelial carcinoma	Bladder					82	26	Bladder - NOS		TCGA-XF-A9SV	TCGA-XF-A9SV-01A					NO	NA	-30265	2848	388	0		NA	NA	Papillary		NO
TCGA.XF.A9SW.01	1	TCGA-XF-A9SW-01	362	1	days										TCGA-XF-A9SW	362	0	days	362	days	TCGA Bladder Cancer (BLCA)	bladder urothelial carcinoma	Bladder					85	NA	Bladder - NOS		TCGA-XF-A9SW	TCGA-XF-A9SW-01A		Prostate|Breast-Fem|Pancreas|Lung/Bronchus|Prostate|Breast-Fem				NA	-31049	2721	362	0		NA	NA	Non-Papillary		NO
TCGA.XF.A9SX.01	1	TCGA-XF-A9SX-01	719	1	days										TCGA-XF-A9SX	NA	NA	days	719	days	TCGA Bladder Cancer (BLCA)	bladder urothelial carcinoma	Bladder					63	24	Bladder - NOS		TCGA-XF-A9SX	TCGA-XF-A9SX-01A	Focal	Esophagus				NA	-23349	2702	719	0		NA	NA	Non-Papillary		YES
TCGA.XF.A9SY.01	0	TCGA-XF-A9SY-01	640	0	days										TCGA-XF-A9SY	168	1	days	640	days	TCGA Bladder Cancer (BLCA)	bladder urothelial carcinoma	Bladder	YES	NO		Progressive Disease	60	20	Bladder - NOS	TCGA-XF-A9SY-F67198	TCGA-XF-A9SY	TCGA-XF-A9SY-01A	Focal	NOS				NA	-22212	2734		0	640	318	168	Non-Papillary		YES
TCGA.XF.A9SZ.01	1	TCGA-XF-A9SZ-01	859	1	days										TCGA-XF-A9SZ	NA	NA	days	859	days	TCGA Bladder Cancer (BLCA)	bladder urothelial carcinoma	Bladder					79	NA	Bladder - NOS		TCGA-XF-A9SZ	TCGA-XF-A9SZ-01A	Focal	GI|Leukemia-NOS				NA	-29100	2352	859	0		NA	NA	Non-Papillary		YES
TCGA.XF.A9T0.01	0	TCGA-XF-A9T0-01	799	0	days										TCGA-XF-A9T0	799	0	days	799	days	TCGA Bladder Cancer (BLCA)	bladder urothelial carcinoma	Bladder				Complete Response	68	NA	Bladder - NOS	TCGA-XF-A9T0-F67200	TCGA-XF-A9T0	TCGA-XF-A9T0-01A		Breast-Fem				NA	-25190	2323		0	799	NA	NA	Non-Papillary		NO
TCGA.XF.A9T2.01	1	TCGA-XF-A9T2-01	575	1	days										TCGA-XF-A9T2	575	0	days	575	days	TCGA Bladder Cancer (BLCA)	bladder urothelial carcinoma	Bladder					54	NA	Bladder - NOS		TCGA-XF-A9T2	TCGA-XF-A9T2-01A		GI				NA	-19945	2288	575	0		NA	NA	Non-Papillary		NO
TCGA.XF.A9T3.01	0	TCGA-XF-A9T3-01	68	0	days										TCGA-XF-A9T3	NA	NA	days	68	days	TCGA Bladder Cancer (BLCA)	bladder urothelial carcinoma	Bladder				Complete Response	69	17	Bladder - NOS	TCGA-XF-A9T3-F67201	TCGA-XF-A9T3	TCGA-XF-A9T3-01A	Focal					NA	-25532	2140		0	68	NA	NA	Non-Papillary		YES
TCGA.XF.A9T4.01	1	TCGA-XF-A9T4-01	495	1	days										TCGA-XF-A9T4	NA	NA	days	495	days	TCGA Bladder Cancer (BLCA)	bladder urothelial carcinoma	Bladder					48	NA	Bladder - NOS		TCGA-XF-A9T4	TCGA-XF-A9T4-01A						NA	-17728	2146	495	0		NA	NA	Non-Papillary		NO
TCGA.XF.A9T5.01	0	TCGA-XF-A9T5-01	2027	0	days										TCGA-XF-A9T5	664	1	days	2027	days	TCGA Bladder Cancer (BLCA)	bladder urothelial carcinoma	Bladder	YES	NO		Complete Response	78	NA	Bladder - NOS	TCGA-XF-A9T5-F67202	TCGA-XF-A9T5	TCGA-XF-A9T5-01A		Prostate				NA	-28578	2105		0	2027	NA	664	Non-Papillary		NO
TCGA.XF.A9T6.01	0	TCGA-XF-A9T6-01	64	0	days										TCGA-XF-A9T6	NA	NA	days	64	days	TCGA Bladder Cancer (BLCA)	bladder urothelial carcinoma	Bladder					88	NA	Bladder - NOS	TCGA-XF-A9T6-F67203	TCGA-XF-A9T6	TCGA-XF-A9T6-01A	Focal	NOS|Pancreas				NA	-32207	2044		0	64	NA	NA	Papillary		YES
TCGA.XF.A9T8.01	1	TCGA-XF-A9T8-01	418	1	days										TCGA-XF-A9T8	NA	NA	days	418	days	TCGA Bladder Cancer (BLCA)	bladder urothelial carcinoma	Bladder					64	16	Bladder - NOS		TCGA-XF-A9T8	TCGA-XF-A9T8-01A	Focal					NA	-23403	1972	418	0		NA	NA	Non-Papillary		YES
TCGA.XF.AAME.01	1	TCGA-XF-AAME-01	2828	1	days										TCGA-XF-AAME	NA	NA	days	2828	days	TCGA Bladder Cancer (BLCA)	bladder urothelial carcinoma	Bladder					64	NA	Bladder - NOS		TCGA-XF-AAME	TCGA-XF-AAME-01A		Breast-Fem				NA	-23448	2877	2828	0		NA	NA	Non-Papillary		NO
TCGA.XF.AAMF.01	1	TCGA-XF-AAMF-01	329	1	days										TCGA-XF-AAMF	NA	NA	days	329	days	TCGA Bladder Cancer (BLCA)	bladder urothelial carcinoma	Bladder					68	23	Bladder - NOS		TCGA-XF-AAMF	TCGA-XF-AAMF-01A		Lung/Bronchus				NA	-25023	3362	329	0		NA	NA	Non-Papillary		NO
TCGA.XF.AAMG.01	0	TCGA-XF-AAMG-01	3364	0	days										TCGA-XF-AAMG	3364	0	days	3364	days	TCGA Bladder Cancer (BLCA)	bladder urothelial carcinoma	Bladder				Complete Response	49	NA	Bladder - NOS	TCGA-XF-AAMG-F67204	TCGA-XF-AAMG	TCGA-XF-AAMG-01A		Lymphoma				NA	-18021	3366		0	3364	NA	NA	Non-Papillary		NO
TCGA.XF.AAMH.01	1	TCGA-XF-AAMH-01	344	1	days										TCGA-XF-AAMH	NA	NA	days	344	days	TCGA Bladder Cancer (BLCA)	bladder urothelial carcinoma	Bladder					80	51	Bladder - NOS		TCGA-XF-AAMH	TCGA-XF-AAMH-01A	Focal					NA	-29547	3271	344	0		NA	NA	Non-Papillary		YES
TCGA.XF.AAMJ.01	1	TCGA-XF-AAMJ-01	1670	1	days										TCGA-XF-AAMJ	1670	0	days	1670	days	TCGA Bladder Cancer (BLCA)	bladder urothelial carcinoma	Bladder					70	NA	Bladder - NOS		TCGA-XF-AAMJ	TCGA-XF-AAMJ-01A	Focal					NA	-25838	2914	1670	0		NA	NA	Non-Papillary		YES
TCGA.XF.AAML.01	1	TCGA-XF-AAML-01	232	1	days										TCGA-XF-AAML	232	0	days	232	days	TCGA Bladder Cancer (BLCA)	bladder urothelial carcinoma	Bladder					75	NA	Bladder - NOS		TCGA-XF-AAML	TCGA-XF-AAML-01A						NA	-27422	2288	232	0		NA	NA	Papillary		NO
TCGA.XF.AAMQ.01	0	TCGA-XF-AAMQ-01	2177	0	days										TCGA-XF-AAMQ	2177	0	days	2177	days	TCGA Bladder Cancer (BLCA)	bladder urothelial carcinoma	Bladder				Complete Response	59	NA	Bladder - NOS	TCGA-XF-AAMQ-F67205	TCGA-XF-AAMQ	TCGA-XF-AAMQ-01A						NA	-21660	2785		0	2177	NA	NA	Papillary		NO
TCGA.XF.AAMR.01	0	TCGA-XF-AAMR-01	2790	0	days										TCGA-XF-AAMR	2790	0	days	2790	days	TCGA Bladder Cancer (BLCA)	bladder urothelial carcinoma	Bladder				Complete Response	48	NA	Bladder - NOS	TCGA-XF-AAMR-F67206	TCGA-XF-AAMR	TCGA-XF-AAMR-01A						NA	-17670	2686		0	2790	NA	NA	Non-Papillary		NO
TCGA.XF.AAMT.01	1	TCGA-XF-AAMT-01	90	1	days										TCGA-XF-AAMT	90	0	days	90	days	TCGA Bladder Cancer (BLCA)	bladder urothelial carcinoma	Bladder					75	15	Bladder - NOS		TCGA-XF-AAMT	TCGA-XF-AAMT-01A	Focal	Leukemia-NOS				NA	-27397	2680	90	0		NA	NA	Non-Papillary		YES
TCGA.XF.AAMW.01	1	TCGA-XF-AAMW-01	253	1	days										TCGA-XF-AAMW	253	0	days	253	days	TCGA Bladder Cancer (BLCA)	bladder urothelial carcinoma	Bladder					79	NA	Bladder - NOS		TCGA-XF-AAMW	TCGA-XF-AAMW-01A		Pancreas|Colon				NA	-28903	2682	253	0		NA	NA	Non-Papillary		NO
TCGA.XF.AAMX.01	1	TCGA-XF-AAMX-01	206	1	days										TCGA-XF-AAMX	206	0	days	206	days	TCGA Bladder Cancer (BLCA)	bladder urothelial carcinoma	Bladder					87	NA	Bladder - NOS		TCGA-XF-AAMX	TCGA-XF-AAMX-01A						NA	-31884	2730	206	0		NA	NA	Non-Papillary		NO
TCGA.XF.AAMY.01	0	TCGA-XF-AAMY-01	3011	0	days										TCGA-XF-AAMY	637	1	days	3011	days	TCGA Bladder Cancer (BLCA)	bladder urothelial carcinoma	Bladder	YES	NO		Complete Response	78	NA	Bladder - NOS	TCGA-XF-AAMY-F67207	TCGA-XF-AAMY	TCGA-XF-AAMY-01A		Ovary-NOS|Prostate				NA	-28509	2758		0	3011	NA	637	Papillary		NO
TCGA.XF.AAMZ.01	1	TCGA-XF-AAMZ-01	1348	1	days										TCGA-XF-AAMZ	NA	NA	days	1348	days	TCGA Bladder Cancer (BLCA)	bladder urothelial carcinoma	Bladder					81	NA	Bladder - NOS		TCGA-XF-AAMZ	TCGA-XF-AAMZ-01A	Focal				NO	NA	-29667	2557	1348	0		NA	NA	Papillary		YES
TCGA.XF.AAN0.01	1	TCGA-XF-AAN0-01	1718	1	days										TCGA-XF-AAN0	NA	NA	days	1718	days	TCGA Bladder Cancer (BLCA)	bladder urothelial carcinoma	Bladder					68	17	Bladder - NOS		TCGA-XF-AAN0	TCGA-XF-AAN0-01A	Focal	Lung/Bronchus				NA	-24877	2551	1718	0		NA	NA	Non-Papillary		YES
TCGA.XF.AAN1.01	1	TCGA-XF-AAN1-01	941	1	days										TCGA-XF-AAN1	NA	NA	days	941	days	TCGA Bladder Cancer (BLCA)	bladder urothelial carcinoma	Bladder					75	19	Bladder - NOS		TCGA-XF-AAN1	TCGA-XF-AAN1-01A		Gastric			NO	NA	-27687	2644	941	0		NA	NA	Papillary		NO
TCGA.XF.AAN2.01	1	TCGA-XF-AAN2-01	1869	1	days										TCGA-XF-AAN2	1869	0	days	1869	days	TCGA Bladder Cancer (BLCA)	bladder urothelial carcinoma	Bladder					73	NA	Bladder - NOS		TCGA-XF-AAN2	TCGA-XF-AAN2-01A		Lung/Bronchus				NA	-26720	2505	1869	0		NA	NA	Non-Papillary		NO
TCGA.XF.AAN3.01	0	TCGA-XF-AAN3-01	2625	0	days										TCGA-XF-AAN3	2625	0	days	2625	days	TCGA Bladder Cancer (BLCA)	bladder urothelial carcinoma	Bladder				Complete Response	76	NA	Bladder - NOS	TCGA-XF-AAN3-F67208	TCGA-XF-AAN3	TCGA-XF-AAN3-01A		Gastric				NA	-27909	2445		0	2625	NA	NA	Non-Papillary		NO
TCGA.XF.AAN4.01	1	TCGA-XF-AAN4-01	823	1	days										TCGA-XF-AAN4	823	0	days	823	days	TCGA Bladder Cancer (BLCA)	bladder urothelial carcinoma	Bladder					77	NA	Bladder - NOS		TCGA-XF-AAN4	TCGA-XF-AAN4-01A		Pancreas				NA	-28302	2457	823	0		NA	NA	Non-Papillary		NO
TCGA.XF.AAN5.01	0	TCGA-XF-AAN5-01	2293	0	days										TCGA-XF-AAN5	2293	0	days	2293	days	TCGA Bladder Cancer (BLCA)	bladder urothelial carcinoma	Bladder				Complete Response	61	32	Bladder - NOS	TCGA-XF-AAN5-F67209	TCGA-XF-AAN5	TCGA-XF-AAN5-01A	Focal					NA	-22411	2172		0	2293	NA	NA	Non-Papillary		YES
TCGA.XF.AAN7.01	1	TCGA-XF-AAN7-01	565	1	days										TCGA-XF-AAN7	NA	NA	days	565	days	TCGA Bladder Cancer (BLCA)	bladder urothelial carcinoma	Bladder					60	20	Bladder - NOS		TCGA-XF-AAN7	TCGA-XF-AAN7-01A	Focal					NA	-21951	2087	565	0		NA	NA	Non-Papillary		YES
TCGA.XF.AAN8.01	1	TCGA-XF-AAN8-01	118	1	days										TCGA-XF-AAN8	118	0	days	118	days	TCGA Bladder Cancer (BLCA)	bladder urothelial carcinoma	Bladder					74	15	Bladder - NOS		TCGA-XF-AAN8	TCGA-XF-AAN8-01A					YES	NA	-27309	2275	118	0		NA	NA	Non-Papillary		NO
TCGA.YC.A89H.01	0	TCGA-YC-A89H-01	573	0	days										TCGA-YC-A89H	573	0	days	573	days	TCGA Bladder Cancer (BLCA)	bladder urothelial carcinoma	Bladder				Complete Response	78	15	Neck	TCGA-YC-A89H-F66945	TCGA-YC-A89H	TCGA-YC-A89H-01A				T2		NA	-28741	205		0	573	NA	NA	Non-Papillary
TCGA.YC.A8S6.01	0	TCGA-YC-A8S6-01	293	0	days										TCGA-YC-A8S6	293	0	days	293	days	TCGA Bladder Cancer (BLCA)	bladder urothelial carcinoma	Bladder				Complete Response	71	NA	Trigone|Wall Anterior|Wall Lateral|Wall Posterior	TCGA-YC-A8S6-F67729	TCGA-YC-A8S6	TCGA-YC-A8S6-01A						NA	-26130	21		0	293	NA	NA	Papillary
TCGA.YC.A9TC.01	1	TCGA-YC-A9TC-01	20	1	days										TCGA-YC-A9TC	20	0	days	20	days	TCGA Bladder Cancer (BLCA)	bladder urothelial carcinoma	Bladder					71	NA	Bladder - NOS		TCGA-YC-A9TC	TCGA-YC-A9TC-01A		Breast-Fem	none	T2		NA	-26283	39	20	0		NA	NA	Papillary		NO
TCGA.YF.AA3L.01	0	TCGA-YF-AA3L-01	364	0	days										TCGA-YF-AA3L	364	0	days	364	days	TCGA Bladder Cancer (BLCA)	bladder urothelial carcinoma	Bladder				Complete Response	47	17	Wall Lateral	TCGA-YF-AA3L-F67499	TCGA-YF-AA3L			Lung/Bronchus|Gynecology-NOS				NA	-17268	NA		0	364	NA	NA	Non-Papillary
TCGA.YF.AA3M.01	0	TCGA-YF-AA3M-01	415	0	days										TCGA-YF-AA3M	381	1	days	415	days	TCGA Bladder Cancer (BLCA)	bladder urothelial carcinoma	Bladder	YES	NO		Progressive Disease	57	16	Wall Posterior	TCGA-YF-AA3M-F67500	TCGA-YF-AA3M	TCGA-YF-AA3M-01A			None		NO	NA	-21097	133		0	415	NA	381	Non-Papillary
TCGA.ZF.A9R0.01	1	TCGA-ZF-A9R0-01	680	1	days										TCGA-ZF-A9R0	559	1	days	680	days	TCGA Bladder Cancer (BLCA)	bladder urothelial carcinoma	Bladder				Progressive Disease	82	25	Bladder - NOS|Dome|Trigone|Wall Anterior|Wall Lateral|Wall Posterior	TCGA-ZF-A9R0-F71184	TCGA-ZF-A9R0	TCGA-ZF-A9R0-01A			aircraft fuel, chemicals with chlor in the name	T2		NA	-30222	309	680	0	567	NA	559	Non-Papillary
TCGA.ZF.A9R1.01	0	TCGA-ZF-A9R1-01	773	0	days										TCGA-ZF-A9R1	758	1	days	773	days	TCGA Bladder Cancer (BLCA)	bladder urothelial carcinoma	Bladder	NO	NO		Progressive Disease	81	NA	Bladder - NOS|Wall NOS	TCGA-ZF-A9R1-F71268	TCGA-ZF-A9R1	TCGA-ZF-A9R1-01A	Focal		crack detection dyes, borax, cadmium, chromium, rust proofing	T1		NA	-29610	317		0	773	NA	758	Non-Papillary		YES
TCGA.ZF.A9R2.01	0	TCGA-ZF-A9R2-01	642	0	days										TCGA-ZF-A9R2	642	0	days	642	days	TCGA Bladder Cancer (BLCA)	bladder urothelial carcinoma	Bladder				Complete Response	75	13	Bladder - NOS|Wall Anterior	TCGA-ZF-A9R2-F71309	TCGA-ZF-A9R2	TCGA-ZF-A9R2-01A			diesel fumes	T1		NA	-27537	307		0	642	NA	NA	Papillary
TCGA.ZF.A9R3.01	1	TCGA-ZF-A9R3-01	949	1	days										TCGA-ZF-A9R3	917	1	days	949	days	TCGA Bladder Cancer (BLCA)	bladder urothelial carcinoma	Bladder	NO	NO		Progressive Disease	53	14	Bladder - NOS	TCGA-ZF-A9R3-F71312	TCGA-ZF-A9R3				cooking fumes	T2		NA	-19384	NA	949	0	734	NA	917	Papillary
TCGA.ZF.A9R4.01	0	TCGA-ZF-A9R4-01	921	0	days										TCGA-ZF-A9R4	921	0	days	921	days	TCGA Bladder Cancer (BLCA)	bladder urothelial carcinoma	Bladder				Complete Response	83	NA	Bladder - NOS	TCGA-ZF-A9R4-F72074	TCGA-ZF-A9R4	TCGA-ZF-A9R4-01A				T2		NA	-30398	588		0	921	NA	NA	Non-Papillary
TCGA.ZF.A9R5.01	0	TCGA-ZF-A9R5-01	1090	0	days										TCGA-ZF-A9R5	1090	0	days	1090	days	TCGA Bladder Cancer (BLCA)	bladder urothelial carcinoma	Bladder				Complete Response	59	16	Bladder - NOS	TCGA-ZF-A9R5-F72075	TCGA-ZF-A9R5	TCGA-ZF-A9R5-01A		Lung/Bronchus	asbestos,cadmium, chromium, solvents, arsenic, ionising radiation			NA	-21811	743		0	1090	NA	NA	Papillary
TCGA.ZF.A9R7.01	0	TCGA-ZF-A9R7-01	665	0	days										TCGA-ZF-A9R7	665	0	days	665	days	TCGA Bladder Cancer (BLCA)	bladder urothelial carcinoma	Bladder				Complete Response	76	21	Bladder - NOS	TCGA-ZF-A9R7-F72076	TCGA-ZF-A9R7	TCGA-ZF-A9R7-01A		Uterine	nil to note	T2		NA	-28063	910		0	665	NA	NA	Non-Papillary
TCGA.ZF.A9R9.01	1	TCGA-ZF-A9R9-01	864	1	days										TCGA-ZF-A9R9	NA	NA	days	864	days	TCGA Bladder Cancer (BLCA)	bladder urothelial carcinoma	Bladder					58	16	Bladder - NOS		TCGA-ZF-A9R9	TCGA-ZF-A9R9-01A			nil	T2		NA	-21491	1239	864	0		NA	NA	Non-Papillary		NO
TCGA.ZF.A9RC.01	0	TCGA-ZF-A9RC-01	2868	0	days										TCGA-ZF-A9RC	2868	0	days	2868	days	TCGA Bladder Cancer (BLCA)	bladder urothelial carcinoma	Bladder				Complete Response	77	NA	Bladder - NOS	TCGA-ZF-A9RC-F72077	TCGA-ZF-A9RC	TCGA-ZF-A9RC-01A				T2		NA	-28275	2386		0	2868	NA	NA	Non-Papillary
TCGA.ZF.A9RD.01	1	TCGA-ZF-A9RD-01	408	1	days										TCGA-ZF-A9RD	NA	NA	days	408	days	TCGA Bladder Cancer (BLCA)	bladder urothelial carcinoma	Bladder					75	18	Bladder - NOS		TCGA-ZF-A9RD	TCGA-ZF-A9RD-01A				T2		NA	-27496	2074	408	0		NA	NA	Non-Papillary
TCGA.ZF.A9RE.01	1	TCGA-ZF-A9RE-01	106	1	days										TCGA-ZF-A9RE	106	0	days	106	days	TCGA Bladder Cancer (BLCA)	bladder urothelial carcinoma	Bladder					78	NA	Bladder - NOS		TCGA-ZF-A9RE	TCGA-ZF-A9RE-01A				T2		NA	-28622	1364	106	0		NA	NA	Papillary
TCGA.ZF.A9RF.01	0	TCGA-ZF-A9RF-01	1949	0	days										TCGA-ZF-A9RF	1949	0	days	1949	days	TCGA Bladder Cancer (BLCA)	bladder urothelial carcinoma	Bladder				Complete Response	74	18	Bladder - NOS|Wall Lateral	TCGA-ZF-A9RF-F72078	TCGA-ZF-A9RF	TCGA-ZF-A9RF-01A		Breast-Fem	machine oil, nil else to note	T2		NA	-27281	1536		0	1949	NA	NA	Non-Papillary
TCGA.ZF.A9RG.01	0	TCGA-ZF-A9RG-01	1786	0	days										TCGA-ZF-A9RG	440	1	days	1786	days	TCGA Bladder Cancer (BLCA)	bladder urothelial carcinoma	Bladder	YES	NO		Stable Disease	70	NA	Bladder - NOS	TCGA-ZF-A9RG-F72079	TCGA-ZF-A9RG	TCGA-ZF-A9RG-01A		Breast-Fem|Breast-Fem|	printing ink	T2		NA	-25656	1421		0	1786	NA	440	Non-Papillary
TCGA.ZF.A9RL.01	0	TCGA-ZF-A9RL-01	2703	0	days										TCGA-ZF-A9RL	1064	1	days	2703	days	TCGA Bladder Cancer (BLCA)	bladder urothelial carcinoma	Bladder	YES	NO		Complete Response	61	18	Bladder - NOS	TCGA-ZF-A9RL-F72080	TCGA-ZF-A9RL			Gastric|Breast-Fem|CNS		T2	NO	NA	-22480	NA		0	2703	1064	1064	Papillary
TCGA.ZF.A9RM.01	0	TCGA-ZF-A9RM-01	1455	0	days										TCGA-ZF-A9RM	1455	0	days	1455	days	TCGA Bladder Cancer (BLCA)	bladder urothelial carcinoma	Bladder				Complete Response	70	21	Bladder - NOS	TCGA-ZF-A9RM-F72081	TCGA-ZF-A9RM	TCGA-ZF-A9RM-01A		Lung/Bronchus	quenching oil	T2		NA	-25642	1133		0	1455	NA	NA	Papillary
TCGA.ZF.A9RN.01	1	TCGA-ZF-A9RN-01	615	1	days										TCGA-ZF-A9RN	NA	NA	days	615	days	TCGA Bladder Cancer (BLCA)	bladder urothelial carcinoma	Bladder					67	NA	Bladder - NOS		TCGA-ZF-A9RN	TCGA-ZF-A9RN-01A			disinfectant	T3b		NA	-24795	1184	615	0		NA	NA	Non-Papillary
TCGA.ZF.AA4N.01	1	TCGA-ZF-AA4N-01	88	1	days										TCGA-ZF-AA4N	88	0	days	88	days	TCGA Bladder Cancer (BLCA)	bladder urothelial carcinoma	Bladder					74	NA	Bladder - NOS		TCGA-ZF-AA4N	TCGA-ZF-AA4N-01A				T2		NA	-27056	919	88	0		NA	NA	Non-Papillary
TCGA.ZF.AA4R.01	1	TCGA-ZF-AA4R-01	1036	1	days										TCGA-ZF-AA4R	NA	NA	days	1036	days	TCGA Bladder Cancer (BLCA)	bladder urothelial carcinoma	Bladder					67	NA	Bladder - NOS		TCGA-ZF-AA4R			Testis|Breast-Fem|	diesel fumes	T2	YES	NA	-24537	NA	1036	0		NA	NA	Non-Papillary
TCGA.ZF.AA4T.01	1	TCGA-ZF-AA4T-01	599	1	days										TCGA-ZF-AA4T	NA	NA	days	599	days	TCGA Bladder Cancer (BLCA)	bladder urothelial carcinoma	Bladder					65	NA	Bladder - NOS		TCGA-ZF-AA4T	TCGA-ZF-AA4T-01A				T2	YES	NA	-23974	1834	599	0		NA	NA	Non-Papillary
TCGA.ZF.AA4U.01	1	TCGA-ZF-AA4U-01	262	1	days										TCGA-ZF-AA4U	NA	NA	days	262	days	TCGA Bladder Cancer (BLCA)	bladder urothelial carcinoma	Bladder					70	16	Bladder - NOS		TCGA-ZF-AA4U	TCGA-ZF-AA4U-01A				T2		NA	-25682	1842	262	0		NA	NA	Non-Papillary
TCGA.ZF.AA4V.01	0	TCGA-ZF-AA4V-01	1806	0	days										TCGA-ZF-AA4V	1806	0	days	1806	days	TCGA Bladder Cancer (BLCA)	bladder urothelial carcinoma	Bladder				Complete Response	66	15	Bladder - NOS	TCGA-ZF-AA4V-F72082	TCGA-ZF-AA4V	TCGA-ZF-AA4V-01A		Lung/Bronchus|Breast-Fem	soldering, assembling and repairng electrical goods	T2		NA	-24448	1850		0	1806	NA	NA	Non-Papillary		NO
TCGA.ZF.AA4W.01	NA	TCGA-ZF-AA4W-01	NA	NA	days										TCGA-ZF-AA4W	1679	1	days	NA	days	TCGA Bladder Cancer (BLCA)	bladder urothelial carcinoma	Bladder				[Discrepancy]	56	NA	Bladder - NOS	TCGA-ZF-AA4W-F72084	TCGA-ZF-AA4W	TCGA-ZF-AA4W-01A				T3		NA	-20611	1742		0	[Discrepancy]	NA	1679	Non-Papillary
TCGA.ZF.AA4X.01	0	TCGA-ZF-AA4X-01	2044	0	days										TCGA-ZF-AA4X	1668	1	days	2044	days	TCGA Bladder Cancer (BLCA)	bladder urothelial carcinoma	Bladder	YES	NO		Stable Disease	56	NA	Bladder - NOS	TCGA-ZF-AA4X-F72085	TCGA-ZF-AA4X	TCGA-ZF-AA4X-01A		Colon	nil	T2		NA	-20579	1603		0	2044	NA	1668	Non-Papillary
TCGA.ZF.AA51.01	0	TCGA-ZF-AA51-01	1714	0	days										TCGA-ZF-AA51	1714	0	days	1714	days	TCGA Bladder Cancer (BLCA)	bladder urothelial carcinoma	Bladder				Complete Response	69	15	Bladder - NOS	TCGA-ZF-AA51-F72090	TCGA-ZF-AA51	TCGA-ZF-AA51-01A			nil to note	T2		NA	-25484	1479		0	1714	NA	NA	Papillary
TCGA.ZF.AA52.01	1	TCGA-ZF-AA52-01	1077	1	days										TCGA-ZF-AA52	NA	NA	days	1077	days	TCGA Bladder Cancer (BLCA)	bladder urothelial carcinoma	Bladder					70	18	Bladder - NOS|Wall Anterior|Wall Posterior		TCGA-ZF-AA52	TCGA-ZF-AA52-01A			coal gas and oil byproduct chemicals	T2		NA	-25579	1543	1077	0		NA	NA	Papillary
TCGA.ZF.AA53.01	0	TCGA-ZF-AA53-01	1761	0	days										TCGA-ZF-AA53	1761	0	days	1761	days	TCGA Bladder Cancer (BLCA)	bladder urothelial carcinoma	Bladder				Complete Response	60	NA	Bladder - NOS|Wall NOS	TCGA-ZF-AA53-F72087	TCGA-ZF-AA53	TCGA-ZF-AA53-01A		Lung/Bronchus|CNS|CNS	solvents, coking plant fumes and residues, diesel exhaust fumes, trichlorethylene perchloroethylene, brazing, soldering, resin fumesfrom hot box breaker core machines	T2a	NO	NA	-22035	1434		0	1761	NA	NA	Non-Papillary
TCGA.ZF.AA54.01	1	TCGA-ZF-AA54-01	590	1	days										TCGA-ZF-AA54	NA	NA	days	590	days	TCGA Bladder Cancer (BLCA)	bladder urothelial carcinoma	Bladder					71	NA	Bladder - NOS		TCGA-ZF-AA54	TCGA-ZF-AA54-01A				T2		NA	-26128	1472	590	0		NA	NA	Non-Papillary
TCGA.ZF.AA56.01	1	TCGA-ZF-AA56-01	259	1	days										TCGA-ZF-AA56	NA	NA	days	259	days	TCGA Bladder Cancer (BLCA)	bladder urothelial carcinoma	Bladder					79	NA	Bladder - NOS		TCGA-ZF-AA56	TCGA-ZF-AA56-01A		Prostate|Colon	nil to note	T2a		NA	-28937	1344	259	0		NA	NA	Non-Papillary
TCGA.ZF.AA58.01	0	TCGA-ZF-AA58-01	1649	0	days										TCGA-ZF-AA58	1649	0	days	1649	days	TCGA Bladder Cancer (BLCA)	bladder urothelial carcinoma	Bladder				Complete Response	61	18	Bladder - NOS	TCGA-ZF-AA58-F72101	TCGA-ZF-AA58	TCGA-ZF-AA58-01A		Bladder	nil to note	T2		NA	-22549	1252		0	1649	NA	NA	Non-Papillary
TCGA.ZF.AA5H.01	0	TCGA-ZF-AA5H-01	897	0	days										TCGA-ZF-AA5H	446	1	days	897	days	TCGA Bladder Cancer (BLCA)	bladder urothelial carcinoma	Bladder	NO	NO		Progressive Disease	60	16	Bladder - NOS	TCGA-ZF-AA5H-F72104	TCGA-ZF-AA5H	TCGA-ZF-AA5H-01A	Focal	Lung/Bronchus	solvents, formaldehyde	T2		NA	-22122	437		0	897	NA	446	Non-Papillary		YES
TCGA.ZF.AA5N.01	1	TCGA-ZF-AA5N-01	168	1	days										TCGA-ZF-AA5N	168	0	days	168	days	TCGA Bladder Cancer (BLCA)	bladder urothelial carcinoma	Bladder					62	18	Bladder - NOS|Wall NOS		TCGA-ZF-AA5N	TCGA-ZF-AA5N-01A		Ovary-NOS|Lung/Bronchus	nil to note	T2		NA	-22741	29	168	0		NA	NA	Non-Papillary
TCGA.ZF.AA5P.01	0	TCGA-ZF-AA5P-01	372	0	days										TCGA-ZF-AA5P	372	0	days	372	days	TCGA Bladder Cancer (BLCA)	bladder urothelial carcinoma	Bladder				Complete Response	65	14	Bladder - NOS	TCGA-ZF-AA5P-F72107	TCGA-ZF-AA5P	TCGA-ZF-AA5P-01A		Prostate	soldering, brazing	T2		NA	-23971	85		0	372	NA	NA	Non-Papillary		NO
[truncated: 89 more columns]
