# Supplementary material for: Identification of Microenvironment-Related Prognostic Genes in Bladder Cancer Based on Gene Expression Profile
Source: Front Genet. 2019 Nov 22;10:1187. doi: 10.3389/fgene.2019.01187 (PMC6883806; doi:10.3389/fgene.2019.01187)
Supplement: Supplementary file 7 [file DataSheet_7.zip › BLCAstromalAndimmuneScores.R]

## all code 2019/6/30
####2019/4/21 sunday
##step1 download data
if (!file.exists("./data/TCGA-BLCA.Rdata")) {
  gzfile<- "./raw_data/TCGA-BLCA.illuminaHiSeqV2_log2.tsv.gz"
  download.file("https://tcga.xenahubs.net/download/TCGA.BLCA.sampleMap/HiSeqV2.gz",
                destfile = gzfile) ##downalod apart
  library(R.utils)
  gunzip(gzfile, remove=F)
  library(data.table)
  raw_data<- fread("./raw_data/TCGA-BLCA.illuminaHiSeqV2_log2.tsv", 
                   header = T)
  raw_data<- as.data.frame(raw_data)
  raw_data[1:5,1:3]
  rownames(raw_data)<- raw_data[,1]
  raw_data<- raw_data[, -1]
  raw_data<- 2^raw_data - 1
  raw_data<- ceiling(raw_data) ##20530
  raw_data[1:5, 1:3]
  pick_raw<- apply(raw_data, 1, function(x) {
    sum(x==0)<10
  }) ##reads=0 has more than 10 which will be false
  class(pick_raw)##logical
  pick_raw[1:3]##T T F T
  raw_data<- raw_data[pick_raw,] ##14255
  save(raw_data, file='./data/TCGA-BLCA.Rdata')
} else {
  load('./data/TCGA-BLCA.Rdata')
}

##step2 grouping by special clinical information
if (!file.exists('./data/TCGA-BLCA_phenotype.Rdata')) {
  gzfile<- './data/TCGA-BLCA_phenotype.tsv.gz'
  download.file('https://tcga.xenahubs.net/download/TCGA.BLCA.sampleMap/BLCA_clinicalMatrix.gz',
                destfile=gzfile)
  phenotype<- read.table(gzfile,
                         header =T,
                         sep = '\t',
                         quote = '\"',
                         fill=T)
  namw<- phenotype[,1]
  name<- gsub("-", replacement = ".", namw)
  phenotype<- phenotype[,-1]
  rownames(phenotype)<- name
  phenotype[1:3,1:3]
  save(phenotype, file="./data/TCGA-BLCA_phenotype.Rdata")
} else{
  load("./data/TCGA-BLCA_phenotype.Rdata")
}

##2019/4/22 monday

library(estimate)
write.table(raw_data, file = "./data/varianCancerExpr.txt",
            sep="\t", quote = F)
filterCommonGenes(input.f = "./data/varianCancerExpr.txt",
                  output.f = "./data/genes.gct", id="GeneSymbol")
estimateScore("./data/genes.gct", "./data/estimate_score.gct",
              platform = "illumina")
##read results
estimate_score<- read.table("./data/estimate_score.gct",
                            sep="\t", skip = 2, header = T)
rownames(estimate_score)<- estimate_score[,1]
estimate_score<- as.data.frame(t(estimate_score[, -c(1,2)]))
estimate_score[1:3,1:3]
##category1,2 pathological stage
##pick columns that contain "pathologic_stage"
typepheno<- phenotype[, "pathologic_stage"]
save(typepheno, file = "./data/blca_pathologic_sample.Rdata")

##type1: pathologic stage
rownames(estimate_score)<- estimate_score[,1]
estimate_score<- as.data.frame(t(estimate_score[, -c(1,2)]))
names(typepheno)<- rownames(phenotype)
estimate_score<- estimate_score[rownames(estimate_score) %in% names(typepheno), ]
typepheno<- typepheno[names(typepheno) %in% rownames(estimate_score)]
length(typepheno)##426
estimate_score<-  estimate_score[names(typepheno), ]
estimate_score$type<- as.character(typepheno)
estimate_score<- estimate_score[estimate_score[,4]!= "" ,]

##type3 immune score
estimate_score<- estimate_score[order(estimate_score[,2]), ]
typeImmune<- c(rep("Low", floor(length(rownames(estimate_score))/2)), 
               rep("High", ceiling(length(rownames(estimate_score))/2)))
names(typeImmune)<- rownames(estimate_score)
##type4 stromal score
estimate_score<- estimate_score[order(estimate_score[,1]), ]
typeStromal<- c(rep("Low", floor(length(rownames(estimate_score))/2)),
                    rep("High", ceiling(length(rownames(estimate_score))/2)))
#table(is.na(estimate_score[,1]))##False 424
names(typeStromal)<- rownames(estimate_score)

##plot heatmap
draw_heatmap<- function(nrDEG, type) {
  library(pheatmap)
  nrDEG_Z <- nrDEG[order(nrDEG$logFC),]
  nrDEG_F<- nrDEG[order(- nrDEG$logFC), ]
  choose_gene<- c(rownames(nrDEG_Z)[1:50], rownames(nrDEG_F)[1:50])
  choose_matrix<- AssayData[choose_gene,]
  choose_matrix<- t(scale(t(choose_matrix)))
  
  choose_matrix[choose_matrix > 2]= 2
  choose_matrix[choose_matrix < -2] = -2
  
  annotation_col<- as.data.frame(factor(group_list))
  rownames(annotation_col)<- colnames(AssayData)
  filename<- paste("./fig/", type, "_heatmap_top100_logFC.pdf",
                   sep = "", collapse = NULL)
  pheatmap(fontsize = 6, choose_matrix, annotation_col = annotation_col, 
           show_colnames = F, cluster_cols = F, annotation_legend = F,
           filename = filename)
}

typeImmune[1:3]
colnames(raw_data)[1:3]
AssayData<- raw_data
names(typeImmune)<- gsub(pattern = "\\.", replacement="-", names(typeImmune))
AssayData<- AssayData[, names(typeImmune)]
colnames(AssayData)[1:3]
group_list<- typeImmune

#step3 run voom from limma
library(limma)
##A List-based S4 class for storing read counts and associated 
##information from digital gene expression or sequencing technologies
DEGlist<- DEGList(counts=AssayData, group=factor(group_list))
??DGEList
install.packages("edgeR")
BiocManager::install("edgeR")
library(edgeR)
DGElist<- DGEList(counts = AssayData, group = factor(group_list))
##counts per million or reads per kilobase per million
## remove rows that consistently have zero or very low counts
keep_gene<- rowSums(cpm(DGElist) >1) >= 2  ##logical with name
table(keep_gene)##F 5 T 14250
DGElist<- DGElist[keep_gene, , keep.lib.sizes=F]
##calculate normalization factors to align columns of a count matrix
DGElist<- calcNormFactors(DGElist)
str(DGElist$samples) ##data.frame
design<- model.matrix(~0 + factor(group_list))
rownames(design)<- colnames(DGElist)
colnames(design)<- levels(factor(group_list))
##transform RNA-seq data ready for linear modeling
v<- voom(DGElist, design , plot = T, normalize="quantile")
##fit a linear model for each gene given a series array
fit<- lmFit(v, design)
##construct the contrast matrix corresponding specified contrasts
##of a set of parameters
cont.martrix<- makeContrasts(contrasts = c("Low-High"), levels = design)
##given a linear model to fit microarray data, compute estimate coefficient
##and standard errors for a given set of contrasts
fit2<- contrasts.fit(fit, cont.martrix)
##empirical bayes statistics for differential expression
fit2<- eBayes(fit2) 
nrDEG_limma_voom<- topTable(fit2, coef = "Low-High", n=Inf)
nrDEG_limma_voom<- na.omit(nrDEG_limma_voom)
head(nrDEG_limma_voom)
draw_heatmap(nrDEG = nrDEG_limma_voom, type = "limma_voom")

####plot stromal group heatmap####
DEG_limma_voom_heatmap<- function(group_list,counts,type) {
 library(limma)
 DGElist<- DGEList(counts = counts, group = factor(group_list))
 keep_gene<- rowSums(cpm(DGElist) >1) >= 2  ##logical with name
# table(keep_gene)##F 5 T 14250
 DGElist<- DGElist[keep_gene, , keep.lib.sizes=FALSE]
##calculate normalization factors to align columns of a count matrix
 DGElist<- calcNormFactors(DGElist)
# str(DGElist$samples) ##data.frame
 design<- model.matrix(~0 + factor(group_list))
 rownames(design)<- colnames(DGElist)
 colnames(design)<- levels(factor(group_list))
 v<- voom(DGElist, design , plot = TRUE, normalize="quantile")
##fit a linear model for each gene given a series array
 fit<- lmFit(v, design)
##construct the contrast matrix corresponding specified contrasts
##of a set of parameters
 cont.martrix<- makeContrasts(contrasts = c("Low-High"), levels = design)
##given a linear model to fit microarray data, compute estimate coefficient
##and standard errors for a given set of contrasts
 fit2<- contrasts.fit(fit, cont.martrix)
##empirical bayes statistics for differential expression
 fit2<- eBayes(fit2) 
 nrDEG_limma_voom<- topTable(fit2, coef = "Low-High", n=Inf)
 nrDEG_limma_voom<- na.omit(nrDEG_limma_voom)
# head(nrDEG_limma_voom)
 draw_heatmap(nrDEG = nrDEG_limma_voom, type = type)
}
typeStromal[1:3]
typeImmune[1:3]
names(typeStromal)<- gsub(pattern = "\\.", replacement="-", names(typeStromal))
SAssayData<- raw_data[, names(typeStromal)]
DEG_limma_voom_heatmap(group_list = typeStromal, counts = SAssayData, type="limma_voom_stromal")

nrDEG<- nrDEG_limma_voom
logFC_cutoff<- with(nrDEG, mean(abs(logFC))+2*sd(abs(logFC)))  ##1.41
logFC_cutoffStromal<- with(nrDEG_stromal_uodown, mean(abs(logFC))+2*sd(abs(logFC))) ##1.46 2019/6/29
nrDEG[1:3,]
nrDEG$change<- as.factor(ifelse(nrDEG$P.Value < 0.01 & abs(nrDEG$logFC) > logFC_cutoff, 
                                ifelse(nrDEG$logFC > logFC_cutoff, "UP", "DOWN"), "NOT"))
# nrDEG_limma_voom<- nrDEG
nrDEG_limma_voom$change<- as.factor(ifelse(nrDEG_limma_voom$P.Value < 0.01 & abs(nrDEG_limma_voom$logFC) > logFC_cutoff,
                                           ifelse(nrDEG_limma_voom$logFC > logFC_cutoff, "UP", "DOWN"), "NOT")) 

####2019/4/27 saturday survival analysis
library(survival)
#os.model2<- phenotype[, c("OS.time", "OS")]
#os.model2<- os.model2[match( names(typeImmune), rownames(os.model2)), ]
#os.model2[1:5,]
#rm(os.model2)

##the result of match function equal the follwing result

os.model<- phenotype[, c("OS.time", "OS")]
os.model<- os.model[rownames(os.model) %in% names(typeImmune), ]
phenotype[1:5,1:3]
names(typeImmune)[1:3]
names(typeImmune)<- gsub(pattern ="-", replacement = "\\.", names(typeImmune) )
os.model[1:5,]
os.model<- os.model[names(typeImmune), ]
os.model$type<- typeImmune
os.model<- na.omit(os.model)
Immunefit<- survfit(Surv(time=OS.time, event = OS)~type, data = os.model)
rm(fit)
##the first method of plot survival
plot(Immunefit, conf.int = 'none')
abline(h=.5)
abline(v=1100, lty=3) ## estimation by self
Immunesurvdiff<-survdiff(Surv(time=OS.time, event=OS)~type, data = os.model)
ImmunePvalue<- round(1- pchisq(Immunesurvdiff$chisq, df=length(Immunesurvdiff$n) - 1), 4)
plot(Immunefit, conf.int = 'none', col=c("#ff0000", "#0000FF"), lwd=2, mark.time = T, xlab = 'time',
     ylab = 'survival probability')
legend("bottomleft", c("low", "high", paste0("p=", ImmunePvalue)), col = c("red", "blue", "black"), lwd=2)


####2019/4/29 monday
####draw venn immune and stromal
##step1 get nrDEG_stromal(contain UP DOWN NOT)
DEG_limma_voom <- function(group_list, counts, type) {
  library(limma)
  DGElist<- DGEList(counts = counts, group = factor(group_list))
  keep_gene<- rowSums(cpm(DGElist) >1) >= 2  ##logical with name
  # table(keep_gene)##F 5 T 14250
  DGElist<- DGElist[keep_gene, , keep.lib.sizes=FALSE]
  ##calculate normalization factors to align columns of a count matrix
  DGElist<- calcNormFactors(DGElist)
  # str(DGElist$samples) ##data.frame
  design<- model.matrix(~0 + factor(group_list))
  rownames(design)<- colnames(DGElist)
  colnames(design)<- levels(factor(group_list))
  v<- voom(DGElist, design , plot = TRUE, normalize="quantile")
  ##fit a linear model for each gene given a series array
  fit<- lmFit(v, design)
  ##construct the contrast matrix corresponding specified contrasts
  ##of a set of parameters
  cont.martrix<- makeContrasts(contrasts = c("Low-High"), levels = design)
  ##given a linear model to fit microarray data, compute estimate coefficient
  ##and standard errors for a given set of contrasts
  fit2<- contrasts.fit(fit, cont.martrix)
  ##empirical bayes statistics for differential expression
  fit2<- eBayes(fit2) 
  nrDEG_limma_voom<- topTable(fit2, coef = "Low-High", n=Inf)
  nrDEG_limma_voom<- na.omit(nrDEG_limma_voom)
  # head(nrDEG_limma_voom)
  # draw_heatmap(nrDEG = nrDEG_limma_voom, type = type)
  logFC_cutoff<- with(nrDEG_limma_voom, mean(abs(logFC))+2*sd(abs(logFC))) #return(logFC_cutoff) 2109/5/14
  nrDEG_limma_voom$change<- as.factor(ifelse(nrDEG_limma_voom$P.Value < 0.01 & abs(nrDEG_limma_voom$logFC) > logFC_cutoff, 
                                  ifelse(nrDEG_limma_voom$logFC > logFC_cutoff, "UP", "DOWN"), "NOT"))
  filename <- paste0("./data/", type, ".csv")
  write.csv(nrDEG_limma_voom, filename)
  return(nrDEG_limma_voom)
  
}
nrDEG_stromal_uodown<- DEG_limma_voom(group_list = typeStromal, counts = SAssayData, type="nrDEG_stromal")
##step2 choose up down gene
nrDEG_limma_voom[1:3,]
immune_up_gene <- rownames(nrDEG_limma_voom[nrDEG_limma_voom$change=="UP", ])
immune_down_gene <- rownames(nrDEG_limma_voom[nrDEG_limma_voom$change=="DOWN", ])
stromal_up_gene<- rownames(nrDEG_stromal_uodown[nrDEG_stromal_uodown$change=="UP", ])
stromal_down_gene<- rownames(nrDEG_stromal_uodown[nrDEG_stromal_uodown$change=="DOWN",])
##step3 plot venn
install.packages("VennDiagram", method="libcurl")
                 
library(VennDiagram)
save.image()
##finally solve the error of InternetOpenUrl failed: 'r'
venn.plot<- venn.diagram(x=list(DEGsStromal=stromal_up_gene, DEGsImmune=immune_up_gene),
             filename = "DIFF.png", height = 450, width = 450,
             resolution = 30, imagetype = "png", col="transparent", 
             fill=c("cornflowerblue", "darkorchid1"),
                    alpha=0.50, cex=0.45, cat.cex=0.45)
class(venn.plot) ##glist
pdf("./fig2/StromalImmuneUP.pdf")
T <- venn.diagram(x=list(DEGsStromal=stromal_up_gene, DEGsImmune=immune_up_gene),
             filename = NULL, 
             resolution = 30, imagetype = "png", col="transparent", 
             fill=c("cornflowerblue", "darkorchid1"),
             alpha=0.50, cex=2, cat.cex=2)
grid.draw(T)
dev.off()
pdf("./fig2/StromalImmuneDown.pdf")
T <- venn.diagram(x=list(DEGsStromal=stromal_down_gene, DEGsImmune=immune_down_gene),
             filename = NULL, 
             resolution = 30, imagetype = "png", col="transparent", 
             fill=c("cornflowerblue", "darkorchid1"),
             alpha=0.50, cex=2, cat.cex=2)
grid.draw(T)
dev.off()

####2019/4/30 tuesday
##interset up and down gene, then take GO analysis and survdiff analysis for P-value
##step1 get interset gene
intersetDown <- intersect(stromal_down_gene, immune_down_gene)
intersetDownGene<- nrDEG[nrDEG$SYMBOL %in% intersetDown, "ENTREZID"] #439
intersetDownGene2 <- bitr(intersetDown, fromType = "SYMBOL", toType = "ENTREZID", OrgDb = "org.Hs.eg.db") #439 2019/5/14
write.csv(intersetDownGene2, "./data/SupplyTable1.csv") #2019/5/14
write.csv(nrDEG_stromal_uodown[rownames(nrDEG_stromal_uodown) %in% intersetDown, ], "./data/SupplyTable453.csv") #2019/6/29
##step2 GO analysis
BiocManager::install("clusterProfiler")
library(clusterProfiler)
library(org.Hs.eg.db)
egoBP<- enrichGO(gene=intersetDownGene,
               OrgDb = org.Hs.eg.db,
               universe = gene_all,
               ont = "BP",
               pAdjustMethod = "BH",
               pvalueCutoff = 0.05,
               #qvalueCutoff = 0.99,
               readable = FALSE)
##finally get egoBP,take memory 96%, egoBP large enrichResult(64 Mb)
write.csv(egoBP, "./data2/egoBP.csv")
pdf("./fig2/dotplt_egoBP.pdf", width = 10, height = 10)
dotplot(egoBP)
dev.off()
##because egoBP(64Mb) DGElist(47Mb), so i remove it
rm(egoBP)

egoMF<- enrichGO(gene=intersetDownGene,
                 OrgDb = org.Hs.eg.db,
                 universe = gene_all,
                 ont = "MF",
                 pAdjustMethod = "BH",
                 pvalueCutoff = 0.05,
                 #qvalueCutoff = 0.99,
                 readable = FALSE)
##egoMF(10.9Mb)
write.csv(egoMF, "./data2/egoMF.csv")
save(egoMF, file = "./data2/egoMF.Rdata")
pdf("./fig2/dotplot_egoMF.pdf", width=10, height = 10)
dotplot(egoMF)
dev.off()
rm(egoMF)

egoCC<- enrichGO(gene=intersetDownGene,
                 OrgDb = org.Hs.eg.db,
                 universe = gene_all,
                 ont = "CC",
                 pAdjustMethod = "BH",
                 pvalueCutoff = 0.05,
                 #qvalueCutoff = 0.99,
                 readable = FALSE)
##egoCC(19.3 Mb)
write.csv(egoCC, "./data2/egoCC.csv")
save(egoCC, file="./data2/egoCC.Rdata")
pdf("./fig2/dotplot_egoCC.pdf", width=10, height = 10)
dotplot(egoCC)
dev.off()
rm(egoCC)

##step3 survdiff for P-value
##order the gene ,top 50% is high group, bottom is low group
library(survival)
##2019/5/1 wednesday
get_gene_pvalue <- function(intersetDown) {
  GenePvalue <- data.frame()
  library(survival)
  for (i in 1:length(intersetDown)) {
    ##step1 get typeGene
    intersetDownGeneExpr <- AssayData[rownames(AssayData)==intersetDown[i], ]
    intersetDownGeneExpr <- as.data.frame(t(intersetDownGeneExpr))
    intersetDownGeneExpr2<- intersetDownGeneExpr[,1]
    names(intersetDownGeneExpr2) <- rownames(intersetDownGeneExpr)
    intersetDownGeneExpr2<- intersetDownGeneExpr2[order(intersetDownGeneExpr2)]
    typeGene <- c(rep("Low", floor(length(intersetDownGeneExpr2) / 2)), 
                  rep("High", ceiling(length(intersetDownGeneExpr2) / 2)))
    names(typeGene) <- names(intersetDownGeneExpr2)
    ##step2 compute P-Value
   
    os.modelgene<- phenotype[, c("OS.time", "OS")]
    names(typeGene)<- gsub(pattern ="-", replacement = "\\.", names(typeGene) )
    os.modelgene<- os.modelgene[rownames(os.modelgene) %in% names(typeGene), ]
    #phenotype[1:5,1:3]
    #names(typeGene)[1:3]
    #os.modelgene[1:5,]
    os.modelgene<- os.modelgene[names(typeGene), ]
    os.modelgene$type<- typeGene
    Genesurvdiff<-survdiff(Surv(time=OS.time, event=OS)~type, data = os.modelgene)
    Pvalue<- round(1- pchisq(Genesurvdiff$chisq, df=length(Genesurvdiff$n) - 1), 4)
    M <-data.frame(intersetDown[i], Pvalue, stringsAsFactors = F)
    GenePvalue <- rbind(GenePvalue, M)
  }
  colnames(GenePvalue)<- c("symbol", "pvalue")
  GenePvalue<- GenePvalue[order(GenePvalue[,2]), ]
  write.csv(GenePvalue, "./data2/intersectDownGenePvalueWithOs.csv")
  save(GenePvalue, file="./data2/intersectDownGenePvalueWithOs.Rdata")
  return(GenePvalue)
}
survivalgenePvalue<- get_gene_pvalue(intersetDown = intersetDown)
survivalgenePvalue<-survivalgenePvalue[survivalgenePvalue$pvalue < 0.05, ] #136
write.csv(survivalgenePvalue, "./data2/intersectDownGenePvalueWithOs2.csv")
save(survivalgenePvalue, file="./data2/intersectDownGenePvalueWithOs2.Rdata")

#####stromal scores and immune scores distribution, survival analysis
##step1 plot immune survival curve
pdf("./fig2/immuneSurvivalPlot.pdf", width = 10, height = 10)
plot(Immunefit, conf.int = 'none', col=c("#ff0000", "#0000ff"), lwd=2, mark.time = TRUE,
     xlab = 'time',ylab = 'survival probability', main="Immune Scores")##has NA 4 case, so all 240 case
legend("topright", c("high","low", paste0("p=", ImmunePvalue)), col = c("red","blue", "black"), lwd=2)
dev.off()
##step2 plot stromal survival curve
##compute P-Value
os.model<- phenotype[, c("OS.time", "OS")]
names(typeStromal)<- gsub(pattern ="-", replacement = "\\.", names(typeStromal) )
os.model<- os.model[rownames(os.model) %in% names(typeStromal), ]
#phenotype[1:5,1:3]
#names(typeImmune)[1:3]
os.model<- os.model[names(typeStromal), ]
os.model$type<- typeStromal
Stromalfit<- survfit(Surv(time=OS.time, event = OS)~type, data = os.model)
Stromalsurvdiff<-survdiff(Surv(time=OS.time, event=OS)~type, data = os.model)
StromalPvalue<- round(1- pchisq(Stromalsurvdiff$chisq, df=length(Stromalsurvdiff$n) - 1), 4)
pdf("./fig2/stromalSurvivalPlot.pdf", width = 10, height = 10)
plot(Stromalfit, conf.int = 'none', col=c("#ff0000", "#0000ff"), lwd=2, mark.time = TRUE, xlab = 'time',
     ylab = 'survival probability', main="Stromal Scores")
legend("topright", c( "high", "low",paste0("p=", StromalPvalue)), col = c("red","blue",  "black"), lwd=2)
dev.off()
##step3 plot scores correlation with blca stage 2019/5/2 tuesday
library(ggpubr)
pdf("./fig2/stromalCorrelatedWithStage.pdf", width = 10, height = 10)
ggboxplot(estimate_score, x= "type", y = "StromalScore", 
          color="type", palette= c("#00afbb" ,"#e7b800", "#fc4e07", "#c00000"), 
          add = "jitter", shape="type") + stat_compare_means()
dev.off()
pdf("./fig2/immuneCorrelatedWithStage.pdf", width = 10, height = 10)
ggboxplot(estimate_score, x= "type", y = "ImmuneScore", 
          color="type", palette= c("#00afbb" ,"#e7b800", "#fc4e07", "#c00000"), 
          add = "jitter", shape="type") + stat_compare_means()
dev.off()

####download GSE13507
##step1 download GSE13507 from GEO
BiocManager::install("GEOquery")
library(GEOquery)
gseBLCA<- getGEO("GSE13507", destdir = "./GSE13507")
str(gseBLCA)
eset<- exprs(gseBLCA[[1]])
pdata<- pData(gseBLCA[[1]])
write.csv(eset, "./GSE13507/GSE13507_expression.csv")
write.csv(pdata, "./GSE13507/GSE13507_pdata.csv")
dim(eset) ##7739 256
eset[1:5,1:5]
pdata[1:5, 1:5]
##step2 download annotate package illuminaHumanv2
#GPL6102  illuminaHumanv2
BiocManager::install("illuminaHumanv2.db")
##step3 filter much probes of one gene, save the max expression
library(illuminaHumanv2.db)
ls("illuminaHumanv2.db")
ls('package:illuminaHumanv2.db')
?illuminaHumanv2SYMBOL
?toTable
summary(illuminaHumanv2SYMBOL)
ids <- toTable(illuminaHumanv2SYMBOL) #24470 row 2 column
length(unique(ids$symbol)) #18962
tail(sort(table(ids$symbol))) # one top gene for 17 probe
table(sort(table(ids$symbol))) # one gene for one probe has 15261
table(rownames(eset) %in% ids$probe_id) #2154 probes no gene symbol, 5586 have
eset <- eset[rownames(eset) %in% ids$probe_id, ]
dim(eset) # 5586 256
ids<- ids[match(rownames(eset), ids$probe_id), ] #5585 row 2 column
head(ids)
eset[1:5, 1:3]
tmp <- by(eset, ids$symbol, function(x) rownames(x)[which.max(rowMeans(x))]) #save oneprobe of max expression of gene
class(tmp) #by
summary(tmp) # very long
probes <- as.character(tmp) #chr [1:5380]
eset <- eset[rownames(eset) %in% probes, ]
dim(eset) #5379 256
rownames(eset) <- ids[match(rownames(eset), ids$probe_id), 2]
eset[1:5, 1:3]
##step4 save BT001-BT166 samples, there is no BT112, total 165 samples
##GSM340605-GSM340769
rm(pdata) #pdata 255 66
pdata <- read.table("./GSE13507_clinical_info.csv", sep=",", header = TRUE, 
                    fill=TRUE, quote='"')
GSEsamples <- paste0("GSM340", seq(605, 769))
eset<- eset[, colnames(eset) %in% GSEsamples]
dim(eset) #5379 165
rownames(pdata) <- GSEsamples
write.csv(eset, "./GSE13507/expression_samoles165.csv")
write.csv(pdata, "./GSE13507/clinical_samples165.csv")

####compute immune and stromal scores, and grouping them
rforge <- "http://r-forge.r-project.org"
install.packages("estimate", repos = rforge, dependencies = TRUE) ##R console successful installed
####2019/5/5 saturday
##step1 estimate stromal and immune scores
estimate_scores <- function(eset) {
  raw_data<- as.data.frame(eset)
  #print(raw_data[1:5,1:3])
  #rownames(raw_data)<- raw_data[,1]
  #raw_data<- raw_data[, -1]
  raw_data<- 2^raw_data - 1
  raw_data<- ceiling(raw_data) ##20530
  print(raw_data[1:5, 1:3])
  pick_raw<- apply(raw_data, 1, function(x) {
    sum(x==0)<10
  }) ##reads=0 has more than 10 which will be false
  #pick_raw[1:3]##T T F T
  raw_data<- raw_data[pick_raw,] ##14255
  save(raw_data, file='./GSE13507/GSE13507-raw_data.Rdata')
  library(estimate)
  write.table(raw_data, file = "./GSE13507/varianCancerExpr.txt",
              sep="\t", quote = F)
  filterCommonGenes(input.f = "./GSE13507/varianCancerExpr.txt",
                    output.f = "./GSE13507/genes.gct", id="GeneSymbol")
  estimateScore("./GSE13507/genes.gct", "./GSE13507/estimate_score.gct",
                platform = "illumina")
  cat("finish estimate scores")
  ##read results
  estimate_score<- read.table("./GSE13507/estimate_score.gct",
                              sep="\t", skip = 2, header = TRUE)
  rownames(estimate_score)<- estimate_score[,1]
  estimate_score<- as.data.frame(t(estimate_score[, -c(1,2)]))
  print(estimate_score[1:3,1:3])
  return(estimate_score)
}
estimateGSEscore <- estimate_scores(eset=eset) #165 3
##step2 immune score group
estimateGSEscore<- estimateGSEscore[order(estimateGSEscore[,2]), ]
typeImmuneGSE<- c(rep("Low", floor(length(rownames(estimateGSEscore))/2)), 
               rep("High", ceiling(length(rownames(estimateGSEscore))/2)))
names(typeImmuneGSE)<- rownames(estimateGSEscore)
##type3 stromal score group
estimateGSEscore<- estimateGSEscore[order(estimateGSEscore[,1]), ]
typeStromalGSE<- c(rep("Low", floor(length(rownames(estimateGSEscore))/2)),
                rep("High", ceiling(length(rownames(estimateGSEscore))/2)))
#table(is.na(estimate_score[,1]))##False 424
names(typeStromalGSE)<- rownames(estimateGSEscore)

####get GSE13507 different gene expression
#raw_dataGSE <- load("./GSE13507/GSE13507-raw_data.Rdata")
load("./GSE13507/GSE13507-raw_data.Rdata")
raw_dataGSE <-raw_data 
##step1 typeimmuneGSE nrDEG
raw_dataGSE <- raw_dataGSE[, colnames(raw_dataGSE) %in% names(typeImmuneGSE)]
raw_dataGSE <- raw_dataGSE[, names(typeImmuneGSE)]
nrDEG_immune_GSE <- DEG_limma_voom(group_list = typeImmuneGSE, counts = raw_dataGSE, type = "nrDEG_immune_GSE13507")
##step2 pick down gene
immune_down_geneGSE <- rownames(nrDEG_immune_GSE[nrDEG_immune_GSE$change=="DOWN", ]) #191
##step3 typestromalGSE nrDEG
raw_dataGSE <- raw_dataGSE[, colnames(raw_dataGSE) %in% names(typeStromalGSE)]
raw_dataGSE <- raw_dataGSE[, names(typeStromalGSE)]
nrDEG_stromal_GSE <-  DEG_limma_voom(group_list = typeStromalGSE, counts = raw_dataGSE, type = "nrDEG_stromal_GSE13507")
##step4 pick down gene
stromal_down_geneGSE <- rownames(nrDEG_stromal_GSE[nrDEG_stromal_GSE$change=="DOWN", ]) #188
##step5 intersect down gene
intersectDownGSE <- intersect(immune_down_geneGSE, stromal_down_geneGSE) #149
##method1 intersectDownGSE not corralation with survival
##step6 then intersect with survivalgenePvalue
finalGeneSet <- intersect(intersectDownGSE, survivalgenePvalue$symbol) #27
finalGeneSet
save.image()

####GO analysis of genes of prognostic value. 2019/5/5 saturday
##step1 get genes of prognostic value
survivalgene <- survivalgenePvalue$symbol #136
survivalgeneEntrez <- nrDEG[nrDEG$SYMBOL %in% survivalgene, "ENTREZID"] #131
##step2 GO analysis
library(clusterProfiler)
library(org.Hs.eg.db)
go_plot2(intersetDownGene)##computer memory is not support
egoBP<- enrichGO(gene=survivalgeneEntrez,
                 OrgDb = org.Hs.eg.db,
                 universe = gene_all,
                 ont = "BP",
                 pAdjustMethod = "BH",
                 pvalueCutoff = 0.05,
                 #qvalueCutoff = 0.99,
                 readable = TRUE) ##get gene symbol
##finally get egoBP,take memory 99%, egoBP large enrichResult(60 Mb)
write.csv(egoBP, "./data2/egoBPsurvivalGene.csv")
pdf("./fig2/dotplt_egoBPsurvivalGene.pdf", width = 10, height = 10)
dotplot(egoBP)
dev.off()                            
##because egoBP(64Mb) DGElist(47Mb), so i remove it
rm(egoBP)
save(DGElist, file="./data/DGElist.Rdata") 
rm(DGElist)
rm( AssayData, SAssayData)
egoMF<- enrichGO(gene=survivalgeneEntrez,
                 OrgDb = org.Hs.eg.db,
                 universe = gene_all,
                 ont = "MF",
                 pAdjustMethod = "BH",
                 pvalueCutoff = 0.05,
                 #qvalueCutoff = 0.99,
                 readable = TRUE)
##egoMF(10.2Mb)
write.csv(egoMF, "./data2/egoMFsurvivalGene.csv")
save(egoMF, file = "./data2/egoMFsurvivalGene.Rdata")
pdf("./fig2/dotplot_egoMFsurvivalGene.pdf", width=10, height = 10)
dotplot(egoMF)
dev.off()
rm(egoMF, v)
egoCC<- enrichGO(gene=survivalgeneEntrez,
                 OrgDb = org.Hs.eg.db,
                 universe = gene_all,
                 ont = "CC",
                 pAdjustMethod = "BH",
                 pvalueCutoff = 0.05,
                 #qvalueCutoff = 0.99,
                 readable = TRUE)
##egoCC(19.3 Mb)
write.csv(egoCC, "./data2/egoCCsurvivalGene.csv")
save(egoCC, file="./data2/egoCCsurvivalGene.Rdata")
pdf("./fig2/dotplot_egoCCsurvivalGene.pdf", width=10, height = 10)
dotplot(egoCC)
dev.off()
rm(egoCC)
##step3 KEGGanalysis
kk.down <- enrichKEGG(gene = survivalgeneEntrez , 
                      organism = "hsa" ,
                      universe = gene_all,
                      pvalueCutoff = 0.05)
                      #qvalueCutoff = 0.8)
write.csv(kk.down, "./data2/kk_downsurvivalGene.csv")
save(kk.down, file="./data2/kk_downsurvivalGene.Rdata")
##plot dotplot
pdf("./fig2/dotplot_kegg_down.pdf", width=10, height = 10)
dotplot(kk.down)
dev.off()

##2019/5/14 get TCGAdata characteristic Tuesday
table(pdata$SEX) #F 30 M 135 GSEdata
load("./data/TCGA-BLCA_phenotype.Rdata") #436
raw_data[1:3,1:3]
colnames(raw_data) <- gsub("-", "\\.", colnames(raw_data))
phenotype <- phenotype[rownames(phenotype) %in% colnames(raw_data), ] #426
table(typepheno)# NA 2 I2 II 134 III146 IV 142                      
#prop(table(typepheno))
prop.table(table(typepheno)) #0.005 0.005 0.314 0.342 0.333 
load('./data/TCGA-BLCA.Rdata')
table(phenotype[, "gender"]) #F115 M311
prop.table(table(phenotype[, "gender"])) #0.27 0.73
range(estimate_score$StromalScore) # -3112.294 1170.948
range(estimate_score$ImmuneScore) # -2467.750 2203.117

###2019/5/15 plot suevival curve of 27 genes 
plot_survival_curv <- function(finalGeneSet) {
  library(survival)
  for (i in 1:length(finalGeneSet)) {
    ##step1 get typeGene
    intersetDownGeneExpr <- AssayData[rownames(AssayData)==finalGeneSet[i], ]
    intersetDownGeneExpr <- as.data.frame(t(intersetDownGeneExpr))
    intersetDownGeneExpr2<- intersetDownGeneExpr[,1]
    names(intersetDownGeneExpr2) <- rownames(intersetDownGeneExpr)
    intersetDownGeneExpr2<- intersetDownGeneExpr2[order(intersetDownGeneExpr2)]
    typeGene <- c(rep("Low", floor(length(intersetDownGeneExpr2) / 2)), 
                  rep("High", ceiling(length(intersetDownGeneExpr2) / 2)))
    names(typeGene) <- names(intersetDownGeneExpr2)
    os.modelgene<- phenotype[, c("OS.time", "OS")]
    names(typeGene)<- gsub(pattern ="-", replacement = "\\.", names(typeGene) )
    os.modelgene<- os.modelgene[rownames(os.modelgene) %in% names(typeGene), ]
    #phenotype[1:5,1:3]
    #names(typeGene)[1:3]
    #os.modelgene[1:5,]
    os.modelgene<- os.modelgene[names(typeGene), ]
    os.modelgene$type<- typeGene
    Genefit<- survfit(Surv(time=OS.time, event = OS)~type, data = os.modelgene)
    #Stromalsurvdiff<-survdiff(Surv(time=OS.time, event=OS)~type, data = os.model)
    #StromalPvalue<- round(1- pchisq(Stromalsurvdiff$chisq, df=length(Stromalsurvdiff$n) - 1), 4)
    pdf(paste0("./fig2/geneSurvivalPlot",finalGeneSet[i], ".pdf"), width = 10, height = 10)
    plot(Genefit, conf.int = 'none', col=c("#ff0000", "#0000ff"), lwd=2, mark.time = TRUE, xlab = 'OS(days)',
         ylab = 'survival probability', main=finalGeneSet[i])
    legend("topright", c( "high", "low",paste0("p=", survivalgenePvalue[survivalgenePvalue$symbol==finalGeneSet[i] , 2])), col = c("red","blue",  "black"), lwd=2)
    dev.off()
    }
}
plot_survival_curv(finalGeneSet=finalGeneSet)
##load AssayData
load('./data/TCGA-BLCA.Rdata')
AssayData<- raw_data
## test how to get elements of datafram
survivalgenePvalue[symbol=="NRP2" , 2]

####plot  ppi of 136 down regulated genes
BiocManager::install("STRINGdb")
library(STRINGdb)
string_db <-STRINGdb$new(version="10", species=9606, score_threshold=400, input_directory="")
#survivalgene_mapped <- string_db$map(survivalgene, removeUnmappedRows = TRUE)
survivalgene1 <- as.data.frame(survivalgene)
survivalgene1[1:3,]
colnames(survivalgene1) #"survivalgene
survivalgene_mapped <- string_db$map(survivalgene1,"survivalgene", removeUnmappedRows = TRUE)
hits <- survivalgene_mapped$STRING_id ##135
string_db$plot_network(hits[1:200]) ##proteins 135 interactions 126 when score_threshold=700
string_db$plot_network(hits) ##proteins 135 interactions 126 when score_threshold=700,#proteins 135 interactions 240 when score_threshold=400 
info <- string_db$get_interactions(hits)
write.table(info, file="./PPIimportCytoscape.txt", sep="\t", col.names = TRUE, row.names = TRUE)

####2019/5/19 sunday
write.table(finalGeneSet, file="./data2/finalGeneSet.txt",sep="\t", quote = F, col.names = F, row.names = F)

####motify heatmap color 2019/6/23
##plot heatmap
draw_heatmap_red<- function(nrDEG, type) {
  library(pheatmap)
  nrDEG_Z <- nrDEG[order(nrDEG$logFC),]
  nrDEG_F<- nrDEG[order(- nrDEG$logFC), ]
  choose_gene<- c(rownames(nrDEG_Z)[1:50], rownames(nrDEG_F)[1:50])
  choose_matrix<- AssayData[choose_gene,]  ##Assaydata motify counts or not
  choose_matrix<- t(scale(t(choose_matrix)))
  
  choose_matrix[choose_matrix > 2]= 2
  choose_matrix[choose_matrix < -2] = -2
  
  annotation_col<- as.data.frame(factor(group_list)) ##datafram of one coulmn, but no one row
  rownames(annotation_col)<- colnames(AssayData)
  filename<- paste("./fig/", type, "_heatmap_top100_logFC.pdf",
                   sep = "", collapse = NULL)
  pheatmap(fontsize = 6, choose_matrix, annotation_col = annotation_col, 
           show_colnames = F, cluster_cols = F, annotation_legend = F,
           filename = filename, color=colorRampPalette(c("green", "black", "red"))(100))
}
AssayData<- raw_data
names(typeImmune)<- gsub(pattern = "\\.", replacement="-", names(typeImmune))
AssayData<- AssayData[, names(typeImmune)]
draw_heatmap_red(nrDEG = nrDEG_limma_voom, type = "limma_voom_red")
#Error in `.rowNamesDF<-`(x, value = value) : invalid 'row.names' length

##plot stromal heatmap_red
DEG_limma_voom_heatmap_red<- function(group_list,counts,type) {
  library(limma)
  library(edgeR)
  DGElist<- DGEList(counts = counts, group = factor(group_list))
  keep_gene<- rowSums(cpm(DGElist) >1) >= 2  ##logical with name
  # table(keep_gene)##F 5 T 14250
  DGElist<- DGElist[keep_gene, , keep.lib.sizes=FALSE]
  ##calculate normalization factors to align columns of a count matrix
  DGElist<- calcNormFactors(DGElist)
  # str(DGElist$samples) ##data.frame
  
  design<- model.matrix(~0 + factor(group_list))
  rownames(design)<- colnames(DGElist)
  colnames(design)<- levels(factor(group_list))
  v<- voom(DGElist, design , plot = TRUE, normalize="quantile")
  ##fit a linear model for each gene given a series array
  fit<- lmFit(v, design)
  ##construct the contrast matrix corresponding specified contrasts
  ##of a set of parameters
  cont.martrix<- makeContrasts(contrasts = c("Low-High"), levels = design)
  ##given a linear model to fit microarray data, compute estimate coefficient
  ##and standard errors for a given set of contrasts
  fit2<- contrasts.fit(fit, cont.martrix)
  ##empirical bayes statistics for differential expression
  fit2<- eBayes(fit2) 
  nrDEG_limma_voom<- topTable(fit2, coef = "Low-High", n=Inf)
  nrDEG_limma_voom<- na.omit(nrDEG_limma_voom)
  #head(nrDEG_limma_voom)
  print(1)
  draw_heatmap_red(nrDEG = nrDEG_limma_voom, type = type)
}

typeStromal[1:3]
raw_data[1:3, 1:3]
names(typeStromal)<- gsub(pattern = "\\.", replacement="-", names(typeStromal))
StromalAssayData<- raw_data[, names(typeStromal)]
DEG_limma_voom_heatmap_red(group_list = typeStromal, counts = StromalAssayData, type="limma_voom_stromal_red")
